# Supplementary material for: Weakened APC/C activity at mitotic exit drives cancer vulnerability to KIF18A inhibition
Source: EMBO J. 2024 Jan 26;43(5):2. doi: 10.1038/s44318-024-00031-6 (PMC10907621; doi:10.1038/s44318-024-00031-6)
Supplement: Supplementary file 2 — Dataset EV1 [file 44318_2024_31_MOESM2_ESM.xlsx]

## Sheet: Legend
Dataset EV1
Relevant cell line information

## Sheet: Data
Cell Line	DepMap ID	Cell type	TP53 mutation status	TP53 function	Relative Expression (WB)	Modal Chromosome Number (1)	Aneuploidy Score (2)	KIF18Ai Toxicity	KIF18Ai [IC50] nM
MCF7	ACH-000019	mammary gland adenocarcinoma	WT	proficient	1	82	18	-0.345	-
HCT116	ACH-000971	corectal carcinoma	WT	proficient	3.96801	45	0	-0.086	-
DLD1	ACH-001061	colon adenocarcinoma	hotspot	lost	1.21366	46	0	0.102	-
RPE1	ACH-002464	retinal epithelium	WT	proficient	1.37866	46	N/A	0.125	-
MCF10A	ACH-001357	mammary epithelium	WT	proficient	0.491611	47	N/A	0.157	-
MDA-MB-157	ACH-000621	medulallary carcinoma	hotspot	lost	1.15187	53	17	0.416	4.81
OVCAR-8	ACH-000696	ovarian serous adenocarcinoma	WT	Splicing mutation	1.91101	55	28	0.703	11.5
HCC1806	ACH-000624	mammary gland squamous cell carcinoma	damaging	lost	3.35281	75	16	0.873	6.67
HeLa	ACH-001086	cervical adenocarcinoma	WT	E6 oncoprotein PE causes p53 degradation	1.82865	82	N/A	0.92	29.5
OVCAR-3	ACH-000001	ovarian andenocarcinoma	hotspot	lost	1.28264	53	26	1	11.4
(1) ATCC
(2) Cohen-Shahir et al. Nature, 2021 (PMID 33505028)
