# Supplementary material for: Weakened APC/C activity at mitotic exit drives cancer vulnerability to KIF18A inhibition
Source: EMBO J. 2024 Jan 26;43(5):2. doi: 10.1038/s44318-024-00031-6 (PMC10907621; doi:10.1038/s44318-024-00031-6)
Supplement: Supplementary file 3 — Dataset EV2 [file 44318_2024_31_MOESM3_ESM.xlsx]

## Sheet: Legend
Dataset EV2
Experimental details and extended statistical analysis for main figures

## Sheet: 1E
FIGURE 1E
Statistics calculated on mitotic duration in hours
Unpaired two tailed homoscedastic Student's t-test
Cell Line	mean (DMSO)	n (DMSO)	mean (KIF18Ai)	n (KIF18Ai)	p (t-test)
MCF7	0.841503	51	2.69599	54	9.9278e-10
MCF10A	0.35	55	0.376225	68	0.354218
HCT116	0.643333	50	1.27315	54	0.000584642
RPE1	0.498525	113	0.573529	68	0.00306509
DLD1	0.763333	50	0.466667	50	0.112575
MDA-MB-157	1.7613	59	6.48718	52	1.88777e-17
OVCAR-8	1.01569	85	5.35945	67	1.18107e-13
HCC1806	1.90455	55	8.18981	36	9.39623e-05
HeLa	0.946281	121	3.45246	142	3.74952e-09
OVCAR-3	2.94394	55	15.3493	47	1.59267e-20

## Sheet: 1F
FIGURE 1F
Statistics calculated on percent of cells WITHOUT micronuclei
Unpaired two tailed homoscedastic Student's t-test
Cell Line	mean (DMSO)	n (DMSO)	mean (KIF18Ai)	n (KIF18Ai)	p (t-test)
MCF10A	99.264	5	96.926	5	0.0075651
HCT116	99.426	5	99.384	5	0.877205
RPE1	97.172	5	87.08	5	0.0574419

## Sheet: 2C
FIGURE 2C
Statistics calculated on mean values from each experiment
One-way-ANOVA of WT and each targeted gene with Dunnett's multiple comparisons test post-hoc analysis
Cell Line	mean (WT)	n (WT)	mean (edited)	n (edited)	p (Dunnett)		p (ANOVA)
Cyclin B1-KO, A	6.433	3	53.67	3	0.014		0.0048
Cyclin B1-KO, B	6.433	3	72.07	3	0.0009
Cell Line	mean (WT)	n (WT)	mean (edited)	n (edited)	p (Dunnett)		p (ANOVA)
HSET-KO, A	6.433	3	60.4	3	0.0124		0.0048
HSET-KO, B	6.433	3	69.53	3	0.0076
Cell Line	mean (WT)	n (WT)	mean (edited)	n (edited)	p (Dunnett)		p (ANOVA)
MAD1-KO, A	6.433	3	65.87	3	0.0128		0.0196
MAD1-KO, B	6.433	3	42.4	3	0.0132
Cell Line	mean (WT)	n (WT)	mean (edited)	n (edited)	p (Dunnett)		p (ANOVA)
Rod-KO, A	6.433	3	20.87	3	0.039		0.0374
Rod-KO, B	6.433	3	25.2	3	0.062
Cell Line	mean (WT)	n (WT)	mean (edited)	n (edited)	p (Dunnett)		p (ANOVA)
EB1-KO, A	6.433	3	32.83	3	0.0092		0.0079
EB1-KO, B	6.433	3	26.87	3	0.0183

## Sheet: 2D
FIGURE 1D
Statistics calculated on mitotic duration in minutes
One-way-ANOVA with Dunnett's multiple comparisons test post-hoc analysis comparing WT to each condition
WT vs.	mean (WT)	n (WT)	mean (edited)	n (edited)	p (Dunnett)		p (ANOVA)
WT + Reversine	1474.8	40	20.7	50	0.0001		< 0.0001
Cyclin B1-KO	1474.8	40	652.667	45	0.0001
HSET-KO	1474.8	40	1113.43	51	0.0001
MAD-1 hypomorph	1474.8	40	1339.3	43	0.1292

## Sheet: 2E
FIGURE 2E
Statistics calculated on mean viability rescue values from each experiment
One sample t-test. H0 = 0
Cell Line	mean	n	p (t-test)
MDA-MB-157	30.59	3	0.0149
OVCAR-8	38.78	3	0.0027
HCC1806	61.3567	3	0.0022
HeLa	85.4	3	0.001
OVCAR-3	90.1333	3	0.0036

## Sheet: 2F
FIGURE 2F
Statistics calculated between kinetochore protein intensity in KIF18Ai conditions for each cell line
One-way-ANOVA with Dunnett's multiple comparisons test post-hoc analysis.
Cell Line	Treatment	n (Cells)	n (Kinetochores)	mean (BUBR1)	p (BUBR1vWT)		pANOVA (BUBR1)
WT	KIF18Ai	26	2372	112.806	NA		0.515
Cyclin B1-KO	KIF18Ai	26	2232	117.353	0.9398
HSET-KO	KIF18Ai	29	2646	123.339	0.5637
MAD1-KO	KIF18Ai	34	3329	125.872	0.3665
WT	DMSO	63	5332	100
Cyclin B1-KO	DMSO	30	2635	107.412
HSET-KO	DMSO	29	2469	95.5477
MAD1-KO	DMSO	33	3013	110.848
WT	Nocodazole	29	2580	170.956
Cyclin B1-KO	Nocodazole	36	3139	173.16
HSET-KO	Nocodazole	29	2533	154.586
MAD1-KO	Nocodazole	30	2666	166.198

## Sheet: 2G
FIGURE 2F
Statistics calculated between kinetochore protein intensity in KIF18Ai conditions for each cell line
One-way-ANOVA with Dunnett's multiple comparisons test post-hoc analysis.
Cell Line	Treatment	n (Cells)	n (Kinetochores)	mean (MAD1)	p (MAD1vWT)		pANOVA (MAD1)
WT	KIF18Ai	26	2372	116.483	NA		2e-16
Cyclin B1-KO	KIF18Ai	26	2232	99.7022	0.0342
HSET-KO	KIF18Ai	29	2646	126.074	0.3136
MAD1-KO	KIF18Ai	34	3329	39.6824	2e-16
WT	DMSO	63	5332	100
Cyclin B1-KO	DMSO	30	2635	89.5415
HSET-KO	DMSO	29	2469	102.305
MAD1-KO	DMSO	33	3013	43.1109
WT	Nocodazole	29	2580	270.49
Cyclin B1-KO	Nocodazole	36	3139	139.561
HSET-KO	Nocodazole	29	2533	228.751
MAD1-KO	Nocodazole	30	2666	135.462

## Sheet: 2I
FIGURE 2I
Statistics calculated on mean values from each experiment
One-way-ANOVA with Dunnett's multiple comparisons test post-hoc analysis.
Cell Line	mean (KIF18A (WT))	n (KIF18A (WT))	mean (sample)	n (sample)	p (Dunnett)		p (ANOVA)
N.C.	72.53	3	12.3	3	0.0001		<0.0001
KIF18A (Motor mut)	72.53	3	9.533	3	0.0001
KIF18A (PP1 mut)	72.53	3	54.97	3	0.0037

## Sheet: 3B
FIGURE 3B
Statistics calculated on mitotic duration in minutes
One-way-ANOVA with Dunnett's multiple comparisons test post-hoc analysis. Comparison between longest continuous metaphase between edited cell lines and WT with KIF18Ai treatment
WT vs.	mean (WT)	n (WT)	mean (edited)	n (edited)	p (Dunnett)		p (ANOVA)
HSET-KO	0	20	18.498	20	0.0001		< 0.0001
Cyclin B1-KO	0	20	9.252	20	0.0705
MAD-1 hypomorph	0	20	0.75	20	0.9957

[truncated: 12 more sheets: 3H, 3I, 4A, 4C, 4E, 4F, 5D, 5F, 6B, 6F, 6H, 6I]
