# Supplementary material for: Weakened APC/C activity at mitotic exit drives cancer vulnerability to KIF18A inhibition
Source: EMBO J. 2024 Jan 26;43(5):2. doi: 10.1038/s44318-024-00031-6 (PMC10907621; doi:10.1038/s44318-024-00031-6)
Supplement: Supplementary file 4 — Dataset EV3 [file 44318_2024_31_MOESM4_ESM.xlsx]

## Sheet: Legend
Dataset EV3
Experimental details and extended statistical analysis for supplemental figures

## Sheet: S4D
FIGURE S4D
Statistics calculated on three technical replicates from a single experiment
One-way-ANOVA of WT and each targeted gene with Dunnett's multiple comparisons test post-hoc analysis
Cell Line	mean (WT)	n (WT)	mean (edited)	n (edited)	p (Dunnett)		p (ANOVA)
Cyclin B1-KO, 4*	11.17	3	87.9	3	0.0001		<0.0001
Cyclin B1-KO, 5	11.17	3	32.53	3	0.0001
Cyclin B1-KO, 12	11.17	3	67.73	3	0.0001
Cyclin B1-KO, 14	11.17	3	90.23	3	0.0001
Cyclin B1-KO, 15	11.17	3	85.73	3	0.0001
Cyclin B1-KO, 18	11.17	3	83.5	3	0.0001
Cell Line	mean (WT)	n (WT)	mean (edited)	n (edited)	p (Dunnett)		p (ANOVA)
MAD1-KO, 4	11.17	3	65.07	3	0.0001		<0.0001
MAD1-KO, 7	11.17	3	78.07	3	0.0001
MAD1-KO, 12*	11.17	3	90.37	3	0.0001
MAD1-KO, 14	11.17	3	80.73	3	0.0001
MAD1-KO, 16	11.17	3	83.97	3	0.0001
MAD1-KO, 20	11.17	3	83.5	3	0.0001
Cell Line	mean (WT)	n (WT)	mean (edited)	n (edited)	p (Dunnett)		p (ANOVA)
HSET-KO, 3	5.8	3	54.33	3	0.0001		<0.0001
HSET-KO, 9	5.8	3	60.07	3	0.0001
HSET-KO, 10*	5.8	3	82.5	3	0.0001
HSET-KO, 16	5.8	3	25.07	3	0.0006
HSET-KO, 20	5.8	3	84.97	3	0.0001
HSET-KO, 23	5.8	3	52.8	3	0.0001

## Sheet: S4E
FIGURE S4E
Statistics calculated on mitotic duration in hours
Unpaired two tailed homoscedastic Student's t-test
Cell Line	mean (DMSO)	n (DMSO)	mean (KIF18Ai)	n (KIF18Ai)	p (t-test)
WT	2.2875	20	13.2127	19	1.83549e-06
HSET-KO	2.96667	20	5.375	20	0.00122214
Cyclin B1-KO	1.30417	20	1.9125	20	0.111339
MAD1 hypo	1.1	20	6.86667	20	2.16343e-05

## Sheet: S6C
FIGURE S6C
Statistics calculated on summed BUBR1 foci number and intensity from individual mitotic cells
Unpaired two tailed homoscedastic Student's t-test between DMSO and KIF18Ai conditions
Timepoint	mean (DMSO)	n (DMSO)	mean (KIF18Ai)	n (KIF18Ai)	mean (Nocodazole)	n (Nocodazole)	p (t-test, DMSO-KIF18Ai)		BUBR1 Number
0	65.2857	21	61	12	84.4	5	0.395676
10	27.1429	21	35.5833	12	75.2	5	0.0125402
20	8.66667	21	19.9167	12	66	5	7.50796e-06
30	6.1	20	19	12	51.8	5	1.17327e-08
40	6.47368	19	19.3	10	51.2	5	1.51172e-08
Timepoint	mean (DMSO)	n (DMSO)	mean (KIF18Ai)	n (KIF18Ai)	mean (Nocodazole)	n (Nocodazole)	p (t-test, DMSO-KIF18Ai)		BUBR1 Intensity
0	0.869944	21	0.785783	12	0.716623	5	0.320627
10	0.216615	21	0.208394	12	0.478224	5	0.833319
20	0.0183869	21	0.0217584	12	0.282201	5	0.604962
30	0.00799317	20	0.0212412	12	0.220292	5	0.0117904
40	0.00405307	19	0.0177184	10	0.177256	5	0.00155874

## Sheet: S7B
FIGURE S7B
Statistics calculated on three technical replicates from a single experiment
One-way-ANOVA of WT and each targeted gene with Dunnett's multiple comparisons test post-hoc analysis
Cell Line	mean (WT)	n (WT)	mean (edited)	n (edited)	p (Dunnett)		p (ANOVA)
PA-GFP-Tub, HSET-KO , 1	2.367	3	89.37	3	0.0001		<0.0001
PA-GFP-Tub, HSET-KO , 2*	2.367	3	103.4	3	0.0001
PA-GFP-Tub, HSET-KO , 3	2.367	3	72.3	3	0.0001
PA-GFP-Tub, HSET-KO , 11	2.367	3	57.73	3	0.0001

## Sheet: S8B
FIGURE S8B
Statistics calculated on BUBR1 average kinetochore intensity per cell or summed BUBR1 intensity per cell
Unpaired two tailed homoscedastic Student's t-test
Analysis	p (t-test KIF18Ai 2N-4N)
Per Cell Average KTC intensity	0.650434
Per Cell Summed KTC intensity	1.14383e-06
Sample	n (Cells)	n (Kinetochores)	mean (per cell average KTC intensity)	mean (per cell summed KTC intensity)
2N, DMSO	32	2634	100	100
2N, KIF18Ai	25	2135	121.745	126.312
2N, Nocodazole	45	4138	202.273	225.97
4N, DMSO	35	4505	99.146	155.037
4N, KIF18Ai	24	3295	118.239	197.215
4N, Nocodazole	43	6420	159.389	289.107

## Sheet: S8C
FIGURE S8C
Statistics calculated on MAD1 average kinetochore intensity per cell or summed MAD1 intensity per cell
Unpaired two tailed homoscedastic Student's t-test
Analysis	p (t-test KIF18Ai 2N-4N)
Per Cell Average KTC intensity	0.180254
Per Cell Summed KTC intensity	8.83824e-06
Sample	n (Cells)	n (Kinetochores)	mean (per cell average KTC intensity)	mean (per cell summed KTC intensity)
2N, DMSO	32	2634	100	100
2N, KIF18Ai	25	2135	96.2758	99.8871
2N, Nocodazole	45	4138	626.469	699.861
4N, DMSO	35	4505	76.6422	119.847
4N, KIF18Ai	24	3295	112.604	187.816
4N, Nocodazole	43	6420	507.388	920.325

## Sheet: S9E
FIGURE S9E
Statistics calculated on mean values from each experiment (DMSO/DMN-normalized)
One-way-ANOVA of WT and each targeted gene with Dunnett's multiple comparisons test post-hoc analysis
Cell Line	mean (WT)	n (WT)	mean (edited)	n (edited)	p (Dunnett)		p (ANOVA)
HSET-KO	36.53	3	87.07	3	0.014		0.0155
MAD1-KO	36.53	3	52.43	3	0.0134
Cyclin B1	36.53	3	54	3	0.0917
TRIP13-KO, A	36.53	3	40.7	3	0.8372
TRIP13-KO, B	36.53	3	43.7	3	0.3103

## Sheet: S9F
FIGURE S9F
Statistics calculated on mean values from each experiment (DMSO/Media-normalized)
One-way-ANOVA of WT and each targeted gene with Dunnett's multiple comparisons test post-hoc analysis
Cell Line	mean (WT)	n (WT)	mean (edited)	n (edited)	p (Dunnett)		p (ANOVA)
TRIP13-KO, A	33.87	3	60.6	3	0.0282
TRIP13-KO, B	33.87	3	61.83	3	0.0096

## Sheet: S10B
FIGURE S10B
Cyclin B1 degradation traces
CellLine	Treatment	n (Cells)	t1/2 (median)
HCT116	KIF18Ai	30	10.2617
HCT116	Nocodazole	10	235.808
HCT116	Reversine	30	6.30218
DLD1	KIF18Ai	30	7.51996
DLD1	Nocodazole	8	273.652
DLD1	Reversine	30	6.96655
RPE1	KIF18Ai	20	7.63032
RPE1	Nocodazole	5	189.781
RPE1	Reversine	30	5.01112
OVCAR-8	KIF18Ai	30	61.2636
OVCAR-8	Nocodazole	10	150.31
OVCAR-8	Reversine	40	5.89044
HCC1806	KIF18Ai	30	163.267
HCC1806	Nocodazole	10	241.288
HCC1806	Reversine	30	6.719
HeLa	KIF18Ai	33	116.617
HeLa	Nocodazole	10	324.454
HeLa	Reversine	20	9.79944

[truncated: 1 more sheets: S11B]
