# Supplementary material for: Weakened APC/C activity at mitotic exit drives cancer vulnerability to KIF18A inhibition
Source: EMBO J. 2024 Jan 26;43(5):2. doi: 10.1038/s44318-024-00031-6 (PMC10907621; doi:10.1038/s44318-024-00031-6)
Supplement: Supplementary file 9 — Movie EV3 [file 44318_2024_31_MOESM9_ESM.zip]

Archive with 2 entries (2 files):
- Movie_EV3_OVCAR-8.avi
- Movie EV3 Legend.docx
