# Supplementary material for: Weakened APC/C activity at mitotic exit drives cancer vulnerability to KIF18A inhibition
Source: EMBO J. 2024 Jan 26;43(5):2. doi: 10.1038/s44318-024-00031-6 (PMC10907621; doi:10.1038/s44318-024-00031-6)
Supplement: Supplementary file 12 — Source Data Fig. 1 [file 44318_2024_31_MOESM12_ESM.zip]

Archive with 26 entries (19 files):
- Figure 1/
- __MACOSX/._Figure 1
- Figure 1/.DS_Store
- __MACOSX/Figure 1/._.DS_Store
- Figure 1/1H/
- Figure 1/1F/
- Figure 1/1A/
- Figure 1/1B/
- Figure 1/1E/
- Figure 1/1D/
- Figure 1/1H/HeterogeneityScores.xlsx
- __MACOSX/Figure 1/1H/._HeterogeneityScores.xlsx
- Figure 1/1F/MicronucleusCount_Summary.xlsx
- __MACOSX/Figure 1/1F/._MicronucleusCount_Summary.xlsx
- Figure 1/1A/OVCAR-3_DMSO_488-aTub_555-KIF18A_647-CENPA.tif
- __MACOSX/Figure 1/1A/._OVCAR-3_DMSO_488-aTub_555-KIF18A_647-CENPA.tif
- Figure 1/1A/OVCAR-3_KIF18Ai_488-aTub_555-KIF18A_647-CENPA.tif
- __MACOSX/Figure 1/1A/._OVCAR-3_KIF18Ai_488-aTub_555-KIF18A_647-CENPA.tif
- Figure 1/1B/CellLinePanel_NormalizedMTTValues.xlsx
- __MACOSX/Figure 1/1B/._CellLinePanel_NormalizedMTTValues.xlsx
- Figure 1/1E/.DS_Store
- __MACOSX/Figure 1/1E/._.DS_Store
- Figure 1/1E/CellLinePanel_MitoticDurationAndFate.xlsx
- __MACOSX/Figure 1/1E/._CellLinePanel_MitoticDurationAndFate.xlsx
- Figure 1/1D/KIF18ADrugMutant_NormalizedMTTValues.xlsx
- __MACOSX/Figure 1/1D/._KIF18ADrugMutant_NormalizedMTTValues.xlsx
