# Supplementary material for: Weakened APC/C activity at mitotic exit drives cancer vulnerability to KIF18A inhibition
Source: EMBO J. 2024 Jan 26;43(5):2. doi: 10.1038/s44318-024-00031-6 (PMC10907621; doi:10.1038/s44318-024-00031-6)
Supplement: Supplementary file 12 — Source Data Fig. 1 [file 44318_2024_31_MOESM12_ESM.zip › Figure 1/1H/HeterogeneityScores.xlsx]

## Sheet: Description
Heterogeneity scores output from AneuFinder scDNAseq analysis algorithm
Heterogeneity is calculated as the proportion of pairwise comparisons, between libraries, that shows different copy numbers. This is first calculated for each bin. To get to the Final score a weighted average is applied.

## Sheet: Data
Cell Line	Treatment	n (cells)	Aneuploidy Score	Heterogeneity Score
RPE1	DMSO	17	0.0331951	0.0158005
RPE1	KIF18Ai	23	0.0383685	0.0315414
HCT116	DMSO	22	0.136952	0.0207873
HCT116	KIF18Ai	18	0.140183	0.0711654
MCF10A	DMSO	11	0.102177	0.0206615
MCF10A	KIF18Ai	15	0.0941323	0.0266293
