# Supplementary material for: Weakened APC/C activity at mitotic exit drives cancer vulnerability to KIF18A inhibition
Source: EMBO J. 2024 Jan 26;43(5):2. doi: 10.1038/s44318-024-00031-6 (PMC10907621; doi:10.1038/s44318-024-00031-6)
Supplement: Supplementary file 12 — Source Data Fig. 1 [file 44318_2024_31_MOESM12_ESM.zip › Figure 1/1F/MicronucleusCount_Summary.xlsx]

## Sheet: Description
Cell and micronucleus counts and percentages from fixed widefield microscopy images (pH2A.X staining)

## Sheet: Percentages
Cell counts
	Normal Cells					Cells with Micronucleus (pH2A.X-)					Cells with Micronucleus (pH2A.X+)
	Replicate 1	Replicate 2	Replicate 3	Replicate 4	Replicate 5	Replicate 1	Replicate 2	Replicate 3	Replicate 4	Replicate 5	Replicate 1	Replicate 2	Replicate 3	Replicate 4	Replicate 5
HCT116 (DMSO)	296	299	278	192	305	4	1	1	1	1	0	0	0	0	0
HCT116 (KIF18Ai)	298	214	298	296	210	2	2	0	2	1	0	0	0	1	0
RPE1 (DMSO)	180	159	193	280	293	2	3	4	8	7	0	1	3	6	0
RPE1 (KIF18Ai)	65	173	141	268	267	16	7	4	6	17	13	10	11	13	8
MCF10A (DMSO)	140	298	295	298	295	0	0	1	0	5	0	2	2	1	0
MCF10A (KFI18Ai)	203	249	291	287	293	5	4	3	3	3	6	5	4	5	2
Cell Percentages
	Normal Cells					Cells with Micronucleus (pH2A.X-)					Cells with Micronucleus (pH2A.X+)
	Replicate 1	Replicate 2	Replicate 3	Replicate 4	Replicate 5	Replicate 1	Replicate 2	Replicate 3	Replicate 4	Replicate 5	Replicate 1	Replicate 2	Replicate 3	Replicate 4	Replicate 5
HCT116 (DMSO)	0.986667	0.996667	0.996416	0.994819	0.996732	0.0133333	0.00333333	0.00358423	0.00518135	0.00326797	0	0	0	0	0
HCT116 (KIF18Ai)	0.993333	0.990741	1	0.989967	0.995261	0.00666667	0.00925926	0	0.00668896	0.00473934	0	0	0	0.00334448	0
RPE1 (DMSO)	0.989011	0.97546	0.965	0.952381	0.976667	0.010989	0.0184049	0.02	0.0272109	0.0233333	0	0.00613497	0.015	0.0204082	0
RPE1 (KIF18Ai)	0.691489	0.910526	0.903846	0.933798	0.914384	0.170213	0.0368421	0.025641	0.0209059	0.0582192	0.138298	0.0526316	0.0705128	0.0452962	0.0273973
MCF10A (DMSO)	1	0.993333	0.989933	0.996656	0.983333	0	0	0.0033557	0	0.0166667	0	0.00666667	0.00671141	0.00334448	0
MCF10A (KFI18Ai)	0.948598	0.965116	0.97651	0.972881	0.983221	0.0233645	0.0155039	0.0100671	0.0101695	0.0100671	0.0280374	0.0193798	0.0134228	0.0169492	0.00671141
