# Supplementary material for: Weakened APC/C activity at mitotic exit drives cancer vulnerability to KIF18A inhibition
Source: EMBO J. 2024 Jan 26;43(5):2. doi: 10.1038/s44318-024-00031-6 (PMC10907621; doi:10.1038/s44318-024-00031-6)
Supplement: Supplementary file 12 — Source Data Fig. 1 [file 44318_2024_31_MOESM12_ESM.zip › Figure 1/1B/CellLinePanel_NormalizedMTTValues.xlsx]

## Sheet: Description
Data represented are averages of 2+ technical replicates over independent MTT cell viability experiments.
Normalization was conducted so that untreated cells = 100% and DMN (mitotic inhibitor) treated cells = 0%.

## Sheet: Data
	MCF7			HCT116			DLD1				RPE1				MCF10A			MDA-MB-157				OVCAR-8				HCC1806				HeLa				OVCAR-3
[KIF18Ai] (nM)	Replicate 1	Replicate 2	Replicate 3	Replicate 1	Replicate 2	Replicate 3	Replicate 1	Replicate 2	Replicate 3	Replicate 4	Replicate 1	Replicate 2	Replicate 3	Replicate 4	Replicate 1	Replicate 2	Replicate 3	Replicate 1	Replicate 2	Replicate 3	Replicate 4	Replicate 1	Replicate 2	Replicate 3	Replicate 4	Replicate 1	Replicate 2	Replicate 3	Replicate 4	Replicate 1	Replicate 2	Replicate 3	Replicate 4	Replicate 1	Replicate 2	Replicate 3	Replicate 4
500		171.7	100		113.1	99.3	107.9		126.6	107.3			79.6	81.9		97.2	70.5		78.3	65	73		33.1	29.7	22.8		22.6	17.8	5		12.2	6.3	8.5		-0.3	-0.2	0.6
250	123.7	154.3	88.3	117	105	85.4	103.7		110.7	87.7		98.1	75.1	87.2	118.2	88.5	59.8		60	67.4	67.6		32.5	31.8	27.7		24	15.3	4.6				8.9		0	0.2	0.2
125	116.1	148.5	83.5	99.3	112.3	86.7	100.7	74.1	105.6	76.1	102.1	87.6	80.9	88	115.9	90.3	61.6	36.9	63.7	54.9	68.9	21.6	35	32.8	29.3	8.6	23.2	13.1	5.4	6	15.5	5.4	13.2	0.5	0	-0.2	0.6
62.5	82.3	110.8	79.9	97.5	107.4	84.1	81.5	81.7	99.3	76.1	99.5	81.7	82.8	93.3	97.4	86.4	66	43.2	57.1	60.1	65.6	18.4	38.8	33.5	32.4	7.4	21.9	15.5	-0.7	5.9	21.5	13.2	18.6	-3.4	2.8	8.8	0.5
31.25	91.1	139	77.5	96.8	113	89.5	90.2	79.9	78	73.7	89.8	85.1	88.3	96.9	95.4	90.3	67.4	39.3	61	55.8	62	23.3	43	37.7	35.3	5.2	23.2	13.9	4.8	27.1	65.1	60.9	45	-3	-0.1	0.2	2.4
15.625	95.8	99.5	79.6	88.6	99.5	95.3		71.6	79.7	79.4	76.9	87.7	86	94.2	93	84.3	67.7	37.6	61.5	43.8	67.2	49	56.8	52	49.2	11.9	36.6	19.7	7.6	81.7	94.1	97.5	83.8	5.9	16.8	9.5	26.2
7.8125	104.7	98.6	85.9	109	104.9	95.5		82.9	104.2	84.9	81.9	84.6	88.3	100.4	98.8	85.3	67.9	53.3	71.6	59.4	78.9	78.2	88.3	76.1	81.3	40.9	86.3	47.5	18.7	122.7	94.8	107.3	103.5	91	96.9	96.9	75.7
3.90625		112.1	88.1		106.9	90.6		93.8	86.5	84.3	101.2		88.8	95.2		93	66.6	80.4	90.3	77.5	95.4	90.5	101.4	97.9	95.2	75.1	98.4	79.2	65.7	121.2	105	105.4	94	103.6	111.5	94.7	90.2
1.95312		109.8	92.3		102.9	94.2			104.5	76.3			90.7	96.1		92	73.9		101.8	91.8	108.7		109.1	95.6	105.7		107.3	113.9	118.9		112.4	114.7	103.6		122.3	114.9	102.4
0.976563		126.5	98.3		109.9	98.7			90.2	108.9			93.6	102.7		100.4	77.1		108.3	100.3	108.7		100.5	99.6	96		105.3	115.3	115.7		114.7	128	119.8		136.8	159.5	103.9
0.488281		127.6	107.4		97.9	99.5			107.2	102.9			96.9	103.1		100.6	111.6		118.9	108.2	94.5		96.3	97.1	91.9		100.4	103.4	107.6		96.9	106.1	81.7		107.4	75.4	107.2
Untreated	100	100	100	100	100	100	100	100	100	100	100	100	100	100	100	100	100	100	100	100	100	100	100	100	100	100	100	100	100	100	100	100	100	100	100	100	100
2µM DMN	0	0	0	0	0	0	0	0	0	0	0	0	0	0	0	0	0	0	0	0	0	0	0	0	0	0	0	0	0	0	0	0	0	0	0	0	0
