# Supplementary material for: Weakened APC/C activity at mitotic exit drives cancer vulnerability to KIF18A inhibition
Source: EMBO J. 2024 Jan 26;43(5):2. doi: 10.1038/s44318-024-00031-6 (PMC10907621; doi:10.1038/s44318-024-00031-6)
Supplement: Supplementary file 12 — Source Data Fig. 1 [file 44318_2024_31_MOESM12_ESM.zip › Figure 1/1E/CellLinePanel_MitoticDurationAndFate.xlsx]

## Sheet: Description
Data is evaluated from live-cell timelapse microscopy of H2B/aTubulin tagged cell lines.
Each data row represents a unique cell for a particular treatment.

## Sheet: Data
Cell Line	Treatment	Time in mitosis (min)	Outcome
RPE1	DMSO	25	Normal
RPE1	DMSO	25	Normal
RPE1	DMSO	50	Normal
RPE1	DMSO	25	Normal
RPE1	DMSO	30	Normal
RPE1	DMSO	25	Normal
RPE1	DMSO	35	Normal
RPE1	DMSO	25	Normal
RPE1	DMSO	25	Normal
RPE1	DMSO	30	Normal
RPE1	DMSO	25	Normal
RPE1	DMSO	25	Normal
RPE1	DMSO	35	Normal
RPE1	DMSO	30	Normal
RPE1	DMSO	25	Normal
RPE1	DMSO	20	Normal
RPE1	DMSO	20	Normal
RPE1	DMSO	20	Normal
RPE1	DMSO	25	Normal
RPE1	DMSO	20	Normal
RPE1	DMSO	50	Normal
RPE1	DMSO	25	Normal
RPE1	DMSO	35	Normal
RPE1	DMSO	25	Normal
RPE1	DMSO	25	Normal
RPE1	DMSO	20	Normal
RPE1	DMSO	35	Normal
RPE1	DMSO	25	Normal
RPE1	DMSO	25	Normal
RPE1	DMSO	25	Normal
RPE1	DMSO	30	Normal
RPE1	DMSO	25	Normal
RPE1	DMSO	30	Normal
RPE1	DMSO	25	Normal
RPE1	DMSO	25	Normal
RPE1	DMSO	25	Normal
RPE1	DMSO	25	Normal
RPE1	DMSO	20	Normal
RPE1	DMSO	25	Normal
RPE1	DMSO	35	Normal
RPE1	DMSO	25	Normal
RPE1	DMSO	40	Normal
RPE1	DMSO	20	Normal
RPE1	DMSO	25	Normal
RPE1	DMSO	25	Normal
RPE1	DMSO	25	Normal
RPE1	DMSO	30	Normal
RPE1	DMSO	35	Normal
RPE1	DMSO	25	Normal
RPE1	DMSO	25	Normal
RPE1	DMSO	25	Normal
RPE1	DMSO	25	Normal
RPE1	DMSO	25	Normal
RPE1	DMSO	35	Normal
RPE1	DMSO	20	Normal
RPE1	DMSO	25	Normal
RPE1	DMSO	30	Normal
RPE1	DMSO	35	Normal
RPE1	DMSO	25	Normal
RPE1	DMSO	25	Normal
RPE1	DMSO	25	Normal
RPE1	DMSO	25	Normal
RPE1	DMSO	30	Normal
RPE1	DMSO	25	Normal
RPE1	DMSO	35	Normal
RPE1	DMSO	25	Normal
RPE1	DMSO	25	Normal
RPE1	DMSO	25	Normal
RPE1	DMSO	30	Normal
RPE1	DMSO	25	Normal
RPE1	DMSO	30	Normal
RPE1	DMSO	25	Normal
RPE1	DMSO	25	Normal
RPE1	DMSO	25	Normal
RPE1	DMSO	35	Normal
RPE1	DMSO	25	Normal
RPE1	DMSO	25	Normal
RPE1	DMSO	25	Normal
RPE1	DMSO	30	Normal
RPE1	DMSO	25	Normal
RPE1	DMSO	35	Normal
RPE1	DMSO	35	Normal
RPE1	DMSO	40	Normal
RPE1	DMSO	30	Normal
RPE1	DMSO	30	Normal
RPE1	DMSO	30	Normal
RPE1	DMSO	40	Normal
RPE1	DMSO	35	Normal
RPE1	DMSO	30	Normal
RPE1	DMSO	35	Normal
RPE1	DMSO	25	Normal
RPE1	DMSO	35	Normal
RPE1	DMSO	35	Normal
RPE1	DMSO	30	Normal
RPE1	DMSO	25	Normal
RPE1	DMSO	45	Normal
RPE1	DMSO	35	Normal
RPE1	DMSO	30	Normal
RPE1	DMSO	30	Normal
RPE1	DMSO	35	Normal
RPE1	DMSO	45	Normal
RPE1	DMSO	55	Normal
RPE1	DMSO	35	Normal
RPE1	DMSO	35	Normal
RPE1	DMSO	45	Normal
RPE1	DMSO	35	Normal
RPE1	DMSO	35	Normal
RPE1	DMSO	45	Normal
RPE1	DMSO	30	Normal
RPE1	DMSO	45	Normal
RPE1	DMSO	45	Normal
RPE1	DMSO	45	Normal
RPE1	DMSO	40	Normal
RPE1	KIF18Ai	45	Normal
RPE1	KIF18Ai	25	Normal
RPE1	KIF18Ai	40	Normal
RPE1	KIF18Ai	25	Normal
RPE1	KIF18Ai	30	Normal
RPE1	KIF18Ai	25	Normal
RPE1	KIF18Ai	35	Normal
RPE1	KIF18Ai	30	Normal
RPE1	KIF18Ai	25	Normal
RPE1	KIF18Ai	25	Normal
RPE1	KIF18Ai	35	Normal
RPE1	KIF18Ai	70	Mitotic Error Misc.
RPE1	KIF18Ai	75	Mitotic Error Misc.
RPE1	KIF18Ai	30	Normal
RPE1	KIF18Ai	25	Normal
RPE1	KIF18Ai	35	Normal
RPE1	KIF18Ai	30	Normal
RPE1	KIF18Ai	25	Normal
RPE1	KIF18Ai	40	Normal
RPE1	KIF18Ai	25	Normal
RPE1	KIF18Ai	20	Normal
RPE1	KIF18Ai	25	Normal
RPE1	KIF18Ai	25	Normal
RPE1	KIF18Ai	30	Normal
RPE1	KIF18Ai	55	Mitotic Error Misc.
RPE1	KIF18Ai	50	Normal
RPE1	KIF18Ai	25	Normal
RPE1	KIF18Ai	30	Normal
RPE1	KIF18Ai	25	Normal
RPE1	KIF18Ai	30	Normal
RPE1	KIF18Ai	20	Normal
RPE1	KIF18Ai	30	Normal
RPE1	KIF18Ai	70	Mitotic Error Misc.
RPE1	KIF18Ai	40	Normal
RPE1	KIF18Ai	30	Normal
RPE1	KIF18Ai	35	Normal
RPE1	KIF18Ai	45	Normal
RPE1	KIF18Ai	40	Normal
RPE1	KIF18Ai	35	Normal
RPE1	KIF18Ai	30	Normal
RPE1	KIF18Ai	35	Normal
RPE1	KIF18Ai	40	Normal
RPE1	KIF18Ai	30	Normal
RPE1	KIF18Ai	30	Normal
RPE1	KIF18Ai	25	Normal
RPE1	KIF18Ai	40	Normal
RPE1	KIF18Ai	30	Normal
RPE1	KIF18Ai	30	Normal
RPE1	KIF18Ai	35	Normal
RPE1	KIF18Ai	25	Normal
RPE1	KIF18Ai	40	Normal
RPE1	KIF18Ai	25	Normal
RPE1	KIF18Ai	30	Normal
RPE1	KIF18Ai	25	Normal
RPE1	KIF18Ai	30	Normal
RPE1	KIF18Ai	40	Normal
RPE1	KIF18Ai	30	Normal
RPE1	KIF18Ai	30	Normal
RPE1	KIF18Ai	35	Normal
RPE1	KIF18Ai	40	Normal
RPE1	KIF18Ai	45	Normal
RPE1	KIF18Ai	45	Normal
RPE1	KIF18Ai	40	Normal
RPE1	KIF18Ai	40	Normal
RPE1	KIF18Ai	35	Normal
RPE1	KIF18Ai	40	Normal
RPE1	KIF18Ai	35	Normal
RPE1	KIF18Ai	30	Normal
HeLa	DMSO	40	Normal
HeLa	DMSO	35	Normal
HeLa	DMSO	35	Normal
HeLa	DMSO	40	Normal
HeLa	DMSO	35	Normal
HeLa	DMSO	40	Normal
HeLa	DMSO	35	Normal
HeLa	DMSO	70	Normal
HeLa	DMSO	40	Normal
HeLa	DMSO	40	Normal
HeLa	DMSO	35	Normal
HeLa	DMSO	40	Normal
HeLa	DMSO	35	Normal
HeLa	DMSO	40	Normal
HeLa	DMSO	35	Normal
HeLa	DMSO	35	Normal
HeLa	DMSO	35	Normal
HeLa	DMSO	35	Normal
HeLa	DMSO	55	Normal
HeLa	DMSO	35	Normal
HeLa	DMSO	60	Normal
HeLa	DMSO	55	Normal
HeLa	DMSO	45	Normal
HeLa	DMSO	70	Normal
HeLa	DMSO	45	Normal
HeLa	DMSO	35	Normal
HeLa	DMSO	35	Normal
HeLa	DMSO	40	Normal
HeLa	DMSO	45	Normal
HeLa	DMSO	35	Normal
HeLa	DMSO	40	Normal
HeLa	DMSO	40	Normal
HeLa	DMSO	80	Normal
HeLa	DMSO	50	Normal
HeLa	DMSO	65	Normal
HeLa	DMSO	55	Normal
HeLa	DMSO	35	Normal
HeLa	DMSO	40	Multipolar
HeLa	DMSO	50	Normal
HeLa	DMSO	40	Normal
HeLa	DMSO	45	Normal
HeLa	DMSO	55	Normal
HeLa	DMSO	35	Normal
HeLa	DMSO	45	Normal
HeLa	DMSO	60	Normal
HeLa	DMSO	50	Normal
HeLa	DMSO	40	Normal
HeLa	DMSO	40	Normal
HeLa	DMSO	50	Normal
HeLa	DMSO	45	Normal
HeLa	DMSO	85	Multipolar
HeLa	DMSO	50	Normal
HeLa	DMSO	55	Normal
HeLa	DMSO	60	Normal
HeLa	DMSO	55	Normal
HeLa	DMSO	65	Normal
HeLa	DMSO	55	Normal
HeLa	DMSO	50	Normal
HeLa	DMSO	145	Normal
HeLa	DMSO	45	Normal
HeLa	DMSO	50	Normal
HeLa	DMSO	40	Normal
HeLa	DMSO	50	Normal
HeLa	DMSO	55	Normal
HeLa	DMSO	55	Normal
HeLa	DMSO	45	Normal
HeLa	DMSO	70	Normal
HeLa	DMSO	65	Normal
HeLa	DMSO	55	Normal
HeLa	DMSO	50	Normal
HeLa	DMSO	110	Normal
HeLa	DMSO	105	Normal
HeLa	DMSO	55	Normal
HeLa	DMSO	70	Normal
HeLa	DMSO	70	Normal
HeLa	DMSO	65	Normal
HeLa	DMSO	70	Normal
HeLa	DMSO	55	Normal
HeLa	DMSO	55	Normal
HeLa	DMSO	95	Normal
HeLa	DMSO	70	Normal
HeLa	DMSO	50	Normal
HeLa	DMSO	95	Normal
HeLa	DMSO	50	Normal
HeLa	DMSO	70	Normal
HeLa	DMSO	75	Normal
HeLa	DMSO	60	Normal
HeLa	DMSO	75	Normal
HeLa	DMSO	70	Normal
HeLa	DMSO	50	Normal
HeLa	DMSO	85	Normal
HeLa	DMSO	60	Normal
HeLa	DMSO	65	Normal
HeLa	DMSO	85	Normal
HeLa	DMSO	55	Normal
HeLa	DMSO	75	Multipolar
HeLa	DMSO	165	Normal
HeLa	DMSO	45	Normal
HeLa	DMSO	55	Normal
HeLa	DMSO	95	Normal
HeLa	DMSO	65	Normal
HeLa	DMSO	65	Normal
HeLa	DMSO	85	Multipolar
HeLa	DMSO	80	Normal
HeLa	DMSO	50	Normal
HeLa	DMSO	60	Normal
HeLa	DMSO	45	Normal
HeLa	DMSO	45	Normal
HeLa	DMSO	55	Normal
HeLa	DMSO	50	Normal
HeLa	DMSO	75	Normal
HeLa	DMSO	60	Normal
HeLa	DMSO	50	Normal
HeLa	DMSO	70	Normal
HeLa	DMSO	50	Normal
HeLa	DMSO	50	Normal
HeLa	DMSO	50	Normal
HeLa	DMSO	90	Normal
HeLa	DMSO	70	Normal
HeLa	DMSO	45	Normal
HeLa	DMSO	45	Multipolar
HeLa	KIF18Ai	65	Normal
HeLa	KIF18Ai	155	Normal
HeLa	KIF18Ai	110	Multipolar
HeLa	KIF18Ai	70	Normal
HeLa	KIF18Ai	25	Normal
HeLa	KIF18Ai	50	Normal
HeLa	KIF18Ai	35	Normal
HeLa	KIF18Ai	55	Normal
HeLa	KIF18Ai	30	Normal
HeLa	KIF18Ai	35	Normal
HeLa	KIF18Ai	35	Normal
HeLa	KIF18Ai	45	Normal
HeLa	KIF18Ai	35	Normal
HeLa	KIF18Ai	30	Normal
HeLa	KIF18Ai	55	Normal
HeLa	KIF18Ai	45	Normal
HeLa	KIF18Ai	30	Normal
HeLa	KIF18Ai	635	Normal
HeLa	KIF18Ai	50	Normal
HeLa	KIF18Ai	50	Normal
HeLa	KIF18Ai	35	Normal
HeLa	KIF18Ai	35	Normal
HeLa	KIF18Ai	45	Multipolar
HeLa	KIF18Ai	35	Normal
HeLa	KIF18Ai	55	Normal
HeLa	KIF18Ai	40	Normal
HeLa	KIF18Ai	45	Normal
HeLa	KIF18Ai	55	Normal
HeLa	KIF18Ai	50	Normal
HeLa	KIF18Ai	35	Normal
HeLa	KIF18Ai	195	Normal
HeLa	KIF18Ai	40	Normal
HeLa	KIF18Ai	50	Normal
HeLa	KIF18Ai	45	Normal
HeLa	KIF18Ai	45	Normal
HeLa	KIF18Ai	220	Normal
HeLa	KIF18Ai	65	Normal
HeLa	KIF18Ai	70	Normal
HeLa	KIF18Ai	45	Normal
HeLa	KIF18Ai	55	Normal
HeLa	KIF18Ai	50	Normal
HeLa	KIF18Ai	35	Normal
HeLa	KIF18Ai	110	Normal
HeLa	KIF18Ai	1065	Death in Mitosis
HeLa	KIF18Ai	645	Death in Mitosis
HeLa	KIF18Ai	80	Normal
HeLa	KIF18Ai	40	Normal
HeLa	KIF18Ai	35	Normal
HeLa	KIF18Ai	55	Multipolar
HeLa	KIF18Ai	40	Normal
HeLa	KIF18Ai	45	Normal
HeLa	KIF18Ai	60	Normal
HeLa	KIF18Ai	45	Normal
HeLa	KIF18Ai	65	Normal
HeLa	KIF18Ai	45	Normal
HeLa	KIF18Ai	45	Normal
HeLa	KIF18Ai	35	Normal
HeLa	KIF18Ai	35	Normal
HeLa	KIF18Ai	65	Normal
HeLa	KIF18Ai	40	Normal
HeLa	KIF18Ai	35	Normal
HeLa	KIF18Ai	35	Normal
HeLa	KIF18Ai	60	Multipolar
HeLa	KIF18Ai	60	Normal
HeLa	KIF18Ai	705	Normal
HeLa	KIF18Ai	40	Normal
HeLa	KIF18Ai	35	Normal
HeLa	KIF18Ai	70	Normal
HeLa	KIF18Ai	35	Normal
HeLa	KIF18Ai	70	Normal
HeLa	KIF18Ai	40	Normal
HeLa	KIF18Ai	50	Normal
HeLa	KIF18Ai	80	Normal
HeLa	KIF18Ai	60	Normal
HeLa	KIF18Ai	95	Normal
HeLa	KIF18Ai	45	Normal
HeLa	KIF18Ai	50	Normal
HeLa	KIF18Ai	945	Mitotic Error Misc.
HeLa	KIF18Ai	65	Normal
HeLa	KIF18Ai	200	Normal
HeLa	KIF18Ai	55	Normal
HeLa	KIF18Ai	45	Normal
HeLa	KIF18Ai	1325	Death in Mitosis
HeLa	KIF18Ai	80	Normal
HeLa	KIF18Ai	1015	Death in Mitosis
HeLa	KIF18Ai	660	Death in Mitosis
HeLa	KIF18Ai	235	Normal
HeLa	KIF18Ai	65	Normal
HeLa	KIF18Ai	1145	Death in Mitosis
HeLa	KIF18Ai	170	Multipolar
HeLa	KIF18Ai	625	Death in Mitosis
HeLa	KIF18Ai	710	Death in Mitosis
HeLa	KIF18Ai	615	Mitotic Error Misc.
HeLa	KIF18Ai	60	Normal
HeLa	KIF18Ai	640	Death in Mitosis
HeLa	KIF18Ai	530	Death in Mitosis
HeLa	KIF18Ai	660	Death in Mitosis
HeLa	KIF18Ai	725	Death in Mitosis
HeLa	KIF18Ai	680	Death in Mitosis
HeLa	KIF18Ai	580	Death in Mitosis
HeLa	KIF18Ai	845	Death in Mitosis
HeLa	KIF18Ai	490	Death in Mitosis
HeLa	KIF18Ai	815	Death in Mitosis
HeLa	KIF18Ai	65	Normal
HeLa	KIF18Ai	95	Normal
HeLa	KIF18Ai	55	Normal
HeLa	KIF18Ai	35	Death in Mitosis
HeLa	KIF18Ai	60	Normal
HeLa	KIF18Ai	60	Normal
HeLa	KIF18Ai	615	Death in Mitosis
HeLa	KIF18Ai	55	Normal
HeLa	KIF18Ai	590	Death in Mitosis
HeLa	KIF18Ai	415	Death in Mitosis
HeLa	KIF18Ai	700	Death in Mitosis
HeLa	KIF18Ai	485	Death in Mitosis
HeLa	KIF18Ai	635	Death in Mitosis
HeLa	KIF18Ai	460	Death in Mitosis
HeLa	KIF18Ai	360	Normal
HeLa	KIF18Ai	290	Multipolar
HeLa	KIF18Ai	660	Death in Mitosis
HeLa	KIF18Ai	180	Normal
HeLa	KIF18Ai	85	Normal
HeLa	KIF18Ai	40	Normal
HeLa	KIF18Ai	130	Normal
HeLa	KIF18Ai	695	Death in Mitosis
HeLa	KIF18Ai	60	Normal
HeLa	KIF18Ai	55	Normal
HeLa	KIF18Ai	85	Normal
HeLa	KIF18Ai	40	Normal
HeLa	KIF18Ai	525	Mitotic Error Misc.
HeLa	KIF18Ai	75	Normal
HeLa	KIF18Ai	60	Normal
HeLa	KIF18Ai	45	Normal
HeLa	KIF18Ai	40	Normal
HeLa	KIF18Ai	40	Normal
HeLa	KIF18Ai	120	Mitotic Error Misc.
HeLa	KIF18Ai	80	Normal
HeLa	KIF18Ai	35	Normal
HeLa	KIF18Ai	50	Normal
HeLa	KIF18Ai	45	Normal
HeLa	KIF18Ai	140	Normal
HeLa	KIF18Ai	75	Normal
HCC-1806	DMSO	90	Normal
HCC-1806	DMSO	55	Normal
HCC-1806	DMSO	110	Normal
HCC-1806	DMSO	240	Normal
HCC-1806	DMSO	70	Normal
HCC-1806	DMSO	185	Normal
HCC-1806	DMSO	105	Normal
HCC-1806	DMSO	1420	Mitotic Error Misc.
HCC-1806	DMSO	55	Normal
HCC-1806	DMSO	35	Normal
HCC-1806	DMSO	50	Normal
HCC-1806	DMSO	65	Normal
HCC-1806	DMSO	35	Normal
HCC-1806	DMSO	270	Normal
HCC-1806	DMSO	35	Normal
HCC-1806	DMSO	60	Normal
HCC-1806	DMSO	170	Normal
HCC-1806	DMSO	65	Normal
HCC-1806	DMSO	115	Normal
HCC-1806	DMSO	65	Normal
HCC-1806	DMSO	110	Normal
HCC-1806	DMSO	70	Normal
HCC-1806	DMSO	290	Normal
HCC-1806	DMSO	60	Normal
HCC-1806	DMSO	55	Normal
HCC-1806	DMSO	55	Normal
HCC-1806	DMSO	60	Normal
HCC-1806	DMSO	55	Normal
HCC-1806	DMSO	95	Normal
HCC-1806	DMSO	95	Normal
HCC-1806	DMSO	75	Normal
HCC-1806	DMSO	60	Normal
HCC-1806	DMSO	115	Normal
HCC-1806	DMSO	55	Normal
HCC-1806	DMSO	95	Normal
HCC-1806	DMSO	60	Normal
HCC-1806	DMSO	85	Normal
HCC-1806	DMSO	95	Normal
HCC-1806	DMSO	50	Normal
HCC-1806	DMSO	95	Normal
HCC-1806	DMSO	135	Normal
HCC-1806	DMSO	65	Normal
HCC-1806	DMSO	100	Normal
HCC-1806	DMSO	60	Normal
HCC-1806	DMSO	60	Normal
HCC-1806	DMSO	95	Normal
HCC-1806	DMSO	90	Normal
HCC-1806	DMSO	80	Normal
HCC-1806	DMSO	150	Normal
HCC-1806	DMSO	70	Normal
HCC-1806	DMSO	50	Normal
HCC-1806	DMSO	145	Normal
HCC-1806	DMSO	55	Normal
HCC-1806	DMSO	60	Normal
HCC-1806	DMSO	45	Normal
HCC-1806	KIF18Ai	1955	Death in Mitosis
HCC-1806	KIF18Ai	1065	Multipolar
HCC-1806	KIF18Ai	280	Mitotic Error Misc.
HCC-1806	KIF18Ai	140	Normal
HCC-1806	KIF18Ai	450	Mitotic Error Misc.
HCC-1806	KIF18Ai	625	Multipolar
HCC-1806	KIF18Ai	1390	Mitotic Error Misc.
HCC-1806	KIF18Ai	140	Normal
HCC-1806	KIF18Ai	235	Normal
HCC-1806	KIF18Ai	1395	Mitotic Error Misc.
HCC-1806	KIF18Ai	345	Mitotic Error Misc.
HCC-1806	KIF18Ai	1225	Multipolar
HCC-1806	KIF18Ai	355	Multipolar
HCC-1806	KIF18Ai	1710	Mitotic Error Misc.
HCC-1806	KIF18Ai	640	Multipolar
HCC-1806	KIF18Ai	730	Mitotic Error Misc.
HCC-1806	KIF18Ai	290	Mitotic Error Misc.
HCC-1806	KIF18Ai	625	Mitotic Error Misc.
HCC-1806	KIF18Ai	145	Mitotic Error Misc.
HCC-1806	KIF18Ai	70	Normal
HCC-1806	KIF18Ai	345	Mitotic Error Misc.
HCC-1806	KIF18Ai	230	Mitotic Error Misc.
HCC-1806	KIF18Ai	140	Mitotic Error Misc.
HCC-1806	KIF18Ai	465	Mitotic Error Misc.
HCC-1806	KIF18Ai	205	Mitotic Error Misc.
HCC-1806	KIF18Ai	240	Mitotic Error Misc.
HCC-1806	KIF18Ai	170	Mitotic Error Misc.
HCC-1806	KIF18Ai	70	Mitotic Error Misc.
HCC-1806	KIF18Ai	105	Mitotic Error Misc.
HCC-1806	KIF18Ai	165	Mitotic Error Misc.
HCC-1806	KIF18Ai	1025	Mitotic Error Misc.
HCC-1806	KIF18Ai	120	Mitotic Error Misc.
HCC-1806	KIF18Ai	285	Mitotic Error Misc.
HCC-1806	KIF18Ai	80	Normal
HCC-1806	KIF18Ai	130	Mitotic Error Misc.
HCC-1806	KIF18Ai	105	Mitotic Error Misc.
OVCAR-8	KIF18Ai	320	Normal
OVCAR-8	KIF18Ai	745	Death in Mitosis
OVCAR-8	KIF18Ai	810	Mitotic Error Misc.
OVCAR-8	KIF18Ai	225	Multipolar
OVCAR-8	KIF18Ai	125	Normal
OVCAR-8	KIF18Ai	620	Multipolar
OVCAR-8	KIF18Ai	615	Death in Mitosis
OVCAR-8	KIF18Ai	505	Mitotic Error Misc.
OVCAR-8	KIF18Ai	175	Normal
OVCAR-8	KIF18Ai	265	Normal
OVCAR-8	KIF18Ai	440	Mitotic Error Misc.
OVCAR-8	KIF18Ai	940	Death in Mitosis
OVCAR-8	KIF18Ai	440	Death in Mitosis
OVCAR-8	KIF18Ai	775	Normal
OVCAR-8	KIF18Ai	155	Normal
OVCAR-8	KIF18Ai	440	Death in Mitosis
OVCAR-8	KIF18Ai	550	Death in Mitosis
OVCAR-8	KIF18Ai	260	Death in Mitosis
OVCAR-8	KIF18Ai	355	Mitotic Error Misc.
OVCAR-8	KIF18Ai	495	Death in Mitosis
OVCAR-8	KIF18Ai	300	Multipolar
OVCAR-8	KIF18Ai	525	Mitotic Error Misc.
OVCAR-8	KIF18Ai	130	Mitotic Error Misc.
OVCAR-8	KIF18Ai	65	Normal
OVCAR-8	KIF18Ai	515	Mitotic Error Misc.
OVCAR-8	KIF18Ai	345	Mitotic Error Misc.
OVCAR-8	KIF18Ai	355	Mitotic Error Misc.
OVCAR-8	KIF18Ai	90	Normal
OVCAR-8	KIF18Ai	400	Mitotic Error Misc.
OVCAR-8	KIF18Ai	235	Mitotic Error Misc.
OVCAR-8	KIF18Ai	125	Mitotic Error Misc.
OVCAR-8	KIF18Ai	265	Mitotic Error Misc.
OVCAR-8	KIF18Ai	345	Mitotic Error Misc.
OVCAR-8	KIF18Ai	295	Mitotic Error Misc.
OVCAR-8	KIF18Ai	80	Normal
OVCAR-8	KIF18Ai	95	Normal
OVCAR-8	KIF18Ai	250	Mitotic Error Misc.
OVCAR-8	KIF18Ai	795	Death in Mitosis
OVCAR-8	KIF18Ai	835	Mitotic Error Misc.
OVCAR-8	KIF18Ai	190	Normal
OVCAR-8	KIF18Ai	770	Death in Mitosis
OVCAR-8	KIF18Ai	70	Normal
OVCAR-8	KIF18Ai	495	Mitotic Error Misc.
OVCAR-8	KIF18Ai	95	Normal
OVCAR-8	KIF18Ai	395	Mitotic Error Misc.
OVCAR-8	KIF18Ai	310	Mitotic Error Misc.
OVCAR-8	KIF18Ai	390	Mitotic Error Misc.
OVCAR-8	KIF18Ai	355	Mitotic Error Misc.
OVCAR-8	KIF18Ai	320	Mitotic Error Misc.
OVCAR-8	KIF18Ai	175	Mitotic Error Misc.
OVCAR-8	KIF18Ai	35	Normal
OVCAR-8	KIF18Ai	305	Mitotic Error Misc.
OVCAR-8	KIF18Ai	360	Mitotic Error Misc.
OVCAR-8	KIF18Ai	75	Normal
OVCAR-8	KIF18Ai	195	Mitotic Error Misc.
OVCAR-8	KIF18Ai	125	Normal
OVCAR-8	KIF18Ai	100	Normal
OVCAR-8	KIF18Ai	60	Normal
OVCAR-8	KIF18Ai	500	Mitotic Error Misc.
OVCAR-8	KIF18Ai	130	Normal
OVCAR-8	KIF18Ai	80	Normal
OVCAR-8	KIF18Ai	55	Normal
OVCAR-8	KIF18Ai	95	Normal
OVCAR-8	KIF18Ai	50	Normal
OVCAR-8	KIF18Ai	235	Mitotic Error Misc.
OVCAR-8	KIF18Ai	80	Mitotic Error Misc.
OVCAR-8	KIF18Ai	200	Mitotic Error Misc.
OVCAR-8	DMSO	45	Normal
OVCAR-8	DMSO	45	Normal
OVCAR-8	DMSO	55	Normal
OVCAR-8	DMSO	65	Normal
OVCAR-8	DMSO	65	Normal
OVCAR-8	DMSO	60	Normal
OVCAR-8	DMSO	60	Normal
OVCAR-8	DMSO	60	Normal
OVCAR-8	DMSO	75	Normal
OVCAR-8	DMSO	50	Multipolar
OVCAR-8	DMSO	50	Normal
OVCAR-8	DMSO	50	Normal
OVCAR-8	DMSO	90	Normal
OVCAR-8	DMSO	70	Normal
OVCAR-8	DMSO	95	Normal
OVCAR-8	DMSO	75	Normal
OVCAR-8	DMSO	90	Normal
OVCAR-8	DMSO	40	Normal
OVCAR-8	DMSO	35	Normal
OVCAR-8	DMSO	70	Normal
OVCAR-8	DMSO	80	Normal
OVCAR-8	DMSO	100	Normal
OVCAR-8	DMSO	50	Normal
OVCAR-8	DMSO	150	Normal
OVCAR-8	DMSO	50	Normal
OVCAR-8	DMSO	65	Normal
OVCAR-8	DMSO	90	Normal
OVCAR-8	DMSO	30	Normal
OVCAR-8	DMSO	55	Normal
OVCAR-8	DMSO	55	Normal
OVCAR-8	DMSO	55	Normal
OVCAR-8	DMSO	40	Normal
OVCAR-8	DMSO	25	Normal
OVCAR-8	DMSO	60	Normal
OVCAR-8	DMSO	45	Normal
OVCAR-8	DMSO	45	Normal
OVCAR-8	DMSO	60	Normal
OVCAR-8	DMSO	70	Normal
OVCAR-8	DMSO	60	Normal
OVCAR-8	DMSO	45	Normal
OVCAR-8	DMSO	45	Normal
OVCAR-8	DMSO	40	Normal
OVCAR-8	DMSO	75	Normal
OVCAR-8	DMSO	70	Normal
OVCAR-8	DMSO	65	Normal
OVCAR-8	DMSO	75	Normal
OVCAR-8	DMSO	60	Normal
OVCAR-8	DMSO	125	Normal
OVCAR-8	DMSO	70	Normal
OVCAR-8	DMSO	55	Normal
OVCAR-8	DMSO	40	Normal
OVCAR-8	DMSO	125	Normal
OVCAR-8	DMSO	50	Normal
OVCAR-8	DMSO	75	Normal
OVCAR-8	DMSO	55	Normal
OVCAR-8	DMSO	55	Normal
OVCAR-8	DMSO	30	Normal
OVCAR-8	DMSO	40	Normal
OVCAR-8	DMSO	40	Normal
OVCAR-8	DMSO	40	Normal
OVCAR-8	DMSO	40	Normal
OVCAR-8	DMSO	65	Normal
OVCAR-8	DMSO	65	Normal
OVCAR-8	DMSO	50	Normal
OVCAR-8	DMSO	35	Normal
OVCAR-8	DMSO	60	Normal
OVCAR-8	DMSO	95	Normal
OVCAR-8	DMSO	25	Normal
OVCAR-8	DMSO	35	Normal
OVCAR-8	DMSO	65	Normal
OVCAR-8	DMSO	30	Normal
OVCAR-8	DMSO	125	Normal
OVCAR-8	DMSO	40	Normal
OVCAR-8	DMSO	35	Normal
OVCAR-8	DMSO	50	Normal
OVCAR-8	DMSO	35	Normal
OVCAR-8	DMSO	30	Normal
OVCAR-8	DMSO	100	Normal
OVCAR-8	DMSO	55	Normal
OVCAR-8	DMSO	55	Normal
OVCAR-8	DMSO	80	Normal
OVCAR-8	DMSO	80	Normal
OVCAR-8	DMSO	70	Normal
OVCAR-8	DMSO	60	Normal
OVCAR-8	DMSO	95	Normal
DLD1	DMSO	60	Normal
DLD1	DMSO	575	Multipolar
DLD1	DMSO	50	Normal
DLD1	DMSO	50	Normal
DLD1	DMSO	95	Normal
DLD1	DMSO	85	Normal
DLD1	DMSO	30	Normal
DLD1	DMSO	35	Normal
DLD1	DMSO	30	Normal
DLD1	DMSO	40	Normal
DLD1	DMSO	25	Normal
DLD1	DMSO	40	Normal
DLD1	DMSO	30	Normal
DLD1	DMSO	35	Normal
DLD1	DMSO	25	Normal
DLD1	DMSO	30	Normal
DLD1	DMSO	30	Normal
DLD1	DMSO	25	Normal
DLD1	DMSO	25	Normal
DLD1	DMSO	25	Normal
DLD1	DMSO	25	Normal
DLD1	DMSO	30	Normal
DLD1	DMSO	35	Normal
DLD1	DMSO	35	Normal
DLD1	DMSO	35	Normal
DLD1	DMSO	30	Normal
DLD1	DMSO	35	Normal
DLD1	DMSO	30	Normal
DLD1	DMSO	25	Normal
DLD1	DMSO	35	Normal
DLD1	DMSO	35	Normal
DLD1	DMSO	25	Normal
DLD1	DMSO	35	Normal
DLD1	DMSO	35	Normal
DLD1	DMSO	25	Normal
DLD1	DMSO	30	Normal
DLD1	DMSO	20	Normal
DLD1	DMSO	45	Normal
DLD1	DMSO	25	Normal
DLD1	DMSO	35	Normal
DLD1	DMSO	25	Normal
DLD1	DMSO	40	Normal
DLD1	DMSO	30	Normal
DLD1	DMSO	30	Normal
DLD1	DMSO	40	Normal
DLD1	DMSO	25	Normal
DLD1	DMSO	30	Normal
DLD1	DMSO	30	Normal
DLD1	DMSO	25	Normal
DLD1	DMSO	50	Normal
DLD1	KIF18Ai	25	Normal
DLD1	KIF18Ai	35	Normal
DLD1	KIF18Ai	30	Normal
DLD1	KIF18Ai	40	Normal
DLD1	KIF18Ai	35	Normal
DLD1	KIF18Ai	30	Normal
DLD1	KIF18Ai	25	Normal
DLD1	KIF18Ai	25	Normal
DLD1	KIF18Ai	25	Normal
DLD1	KIF18Ai	35	Normal
DLD1	KIF18Ai	35	Normal
DLD1	KIF18Ai	25	Normal
DLD1	KIF18Ai	25	Normal
DLD1	KIF18Ai	25	Normal
DLD1	KIF18Ai	35	Normal
DLD1	KIF18Ai	30	Normal
DLD1	KIF18Ai	40	Normal
DLD1	KIF18Ai	25	Normal
DLD1	KIF18Ai	25	Normal
DLD1	KIF18Ai	30	Normal
DLD1	KIF18Ai	30	Normal
DLD1	KIF18Ai	30	Normal
DLD1	KIF18Ai	20	Normal
DLD1	KIF18Ai	25	Normal
DLD1	KIF18Ai	30	Normal
DLD1	KIF18Ai	25	Normal
DLD1	KIF18Ai	20	Normal
DLD1	KIF18Ai	25	Normal
DLD1	KIF18Ai	30	Normal
DLD1	KIF18Ai	40	Normal
DLD1	KIF18Ai	25	Normal
DLD1	KIF18Ai	20	Normal
DLD1	KIF18Ai	25	Normal
DLD1	KIF18Ai	35	Normal
DLD1	KIF18Ai	20	Normal
DLD1	KIF18Ai	20	Normal
DLD1	KIF18Ai	20	Normal
DLD1	KIF18Ai	30	Normal
DLD1	KIF18Ai	25	Normal
DLD1	KIF18Ai	25	Normal
DLD1	KIF18Ai	20	Normal
DLD1	KIF18Ai	55	Normal
DLD1	KIF18Ai	35	Normal
DLD1	KIF18Ai	20	Normal
DLD1	KIF18Ai	25	Normal
DLD1	KIF18Ai	30	Normal
DLD1	KIF18Ai	25	Normal
DLD1	KIF18Ai	25	Normal
DLD1	KIF18Ai	25	Normal
DLD1	KIF18Ai	20	Normal
MCF7	DMSO	45	Normal
MCF7	DMSO	40	Normal
MCF7	DMSO	40	Normal
MCF7	DMSO	80	Normal
MCF7	DMSO	40	Normal
MCF7	DMSO	75	Normal
MCF7	DMSO	60	Normal
MCF7	DMSO	50	Normal
MCF7	DMSO	65	Normal
MCF7	DMSO	40	Normal
MCF7	DMSO	40	Normal
MCF7	DMSO	35	Normal
MCF7	DMSO	60	Normal
MCF7	DMSO	55	Normal
MCF7	DMSO	40	Normal
MCF7	DMSO	25	Normal
MCF7	DMSO	50	Normal
MCF7	DMSO	50	Normal
MCF7	DMSO	40	Normal
MCF7	DMSO	50	Normal
MCF7	DMSO	45	Normal
MCF7	DMSO	55	Normal
MCF7	DMSO	45	Normal
MCF7	DMSO	60	Normal
MCF7	DMSO	80	Normal
MCF7	DMSO	55	Normal
MCF7	DMSO	40	Normal
MCF7	DMSO	60	Mitotic Error Misc.
MCF7	DMSO	35	Normal
MCF7	DMSO	40	Normal
MCF7	DMSO	70	Mitotic Error Misc.
MCF7	DMSO	35	Normal
MCF7	DMSO	70	Mitotic Error Misc.
MCF7	DMSO	45	Normal
MCF7	DMSO	45	Normal
MCF7	DMSO	50	Normal
MCF7	DMSO	45	Normal
MCF7	DMSO	45	Normal
MCF7	DMSO	50	Normal
MCF7	DMSO	45	Normal
MCF7	DMSO	40	Normal
MCF7	DMSO	40	Normal
MCF7	DMSO	60	Normal
MCF7	DMSO	55	Normal
MCF7	DMSO	50	Normal
MCF7	DMSO	75	Normal
MCF7	DMSO	60	Normal
MCF7	DMSO	60	Normal
MCF7	DMSO	50	Normal
MCF7	DMSO	45	Normal
MCF7	DMSO	45	Normal
MCF7	KIF18Ai	75	Normal
MCF7	KIF18Ai	410	Normal
MCF7	KIF18Ai	90	Normal
MCF7	KIF18Ai	60	Normal
MCF7	KIF18Ai	235	Normal
MCF7	KIF18Ai	210	Normal
MCF7	KIF18Ai	440	Normal
MCF7	KIF18Ai	60	Normal
MCF7	KIF18Ai	70	Normal
MCF7	KIF18Ai	175	Normal
MCF7	KIF18Ai	60	Normal
MCF7	KIF18Ai	60	Normal
MCF7	KIF18Ai	85	Normal
MCF7	KIF18Ai	85	Normal
MCF7	KIF18Ai	180	Normal
MCF7	KIF18Ai	120	Normal
MCF7	KIF18Ai	180	Normal
MCF7	KIF18Ai	310	Normal
MCF7	KIF18Ai	60	Normal
MCF7	KIF18Ai	120	Normal
MCF7	KIF18Ai	320	Mitotic Error Misc.
MCF7	KIF18Ai	455	Normal
MCF7	KIF18Ai	260	Normal
MCF7	KIF18Ai	205	Normal
MCF7	KIF18Ai	95	Normal
MCF7	KIF18Ai	95	Normal
MCF7	KIF18Ai	150	Mitotic Error Misc.
MCF7	KIF18Ai	80	Normal
MCF7	KIF18Ai	140	Normal
MCF7	KIF18Ai	70	Normal
MCF7	KIF18Ai	80	Normal
MCF7	KIF18Ai	100	Normal
MCF7	KIF18Ai	310	Normal
MCF7	KIF18Ai	80	Normal
MCF7	KIF18Ai	245	Normal
MCF7	KIF18Ai	130	Normal
MCF7	KIF18Ai	210	Normal
MCF7	KIF18Ai	85	Normal
MCF7	KIF18Ai	75	Normal
MCF7	KIF18Ai	170	Normal
MCF7	KIF18Ai	160	Normal
MCF7	KIF18Ai	335	Normal
MCF7	KIF18Ai	95	Normal
MCF7	KIF18Ai	145	Normal
MCF7	KIF18Ai	295	Normal
MCF7	KIF18Ai	45	Normal
MCF7	KIF18Ai	225	Normal
MCF7	KIF18Ai	130	Normal
MCF7	KIF18Ai	50	Normal
MCF7	KIF18Ai	60	Normal
MCF7	KIF18Ai	45	Normal
MCF7	KIF18Ai	170	Normal
MCF7	KIF18Ai	420	Normal
MCF7	KIF18Ai	120	Normal
OVCAR-3	DMSO	45	Normal
OVCAR-3	DMSO	840	Death in Mitosis
OVCAR-3	DMSO	715	Death in Mitosis
OVCAR-3	DMSO	65	Normal
OVCAR-3	DMSO	45	Normal
OVCAR-3	DMSO	35	Normal
OVCAR-3	DMSO	55	Normal
OVCAR-3	DMSO	30	Normal
OVCAR-3	DMSO	135	Normal
OVCAR-3	DMSO	135	Normal
OVCAR-3	DMSO	130	Normal
OVCAR-3	DMSO	125	Normal
OVCAR-3	DMSO	1000	Death in Mitosis
OVCAR-3	DMSO	350	Death in Mitosis
OVCAR-3	DMSO	25	Normal
OVCAR-3	DMSO	95	Normal
OVCAR-3	DMSO	35	Normal
OVCAR-3	DMSO	35	Normal
OVCAR-3	DMSO	125	Mitotic Error Misc.
OVCAR-3	DMSO	35	Normal
OVCAR-3	DMSO	40	Normal
OVCAR-3	DMSO	55	Normal
OVCAR-3	DMSO	35	Normal
OVCAR-3	DMSO	460	Normal
OVCAR-3	DMSO	805	Death in Mitosis
OVCAR-3	DMSO	1775	Death in Mitosis
OVCAR-3	DMSO	45	Normal
OVCAR-3	DMSO	25	Normal
OVCAR-3	DMSO	45	Normal
OVCAR-3	DMSO	375	Death in Mitosis
OVCAR-3	DMSO	65	Normal
OVCAR-3	DMSO	70	Normal
OVCAR-3	DMSO	35	Normal
OVCAR-3	DMSO	40	Normal
OVCAR-3	DMSO	390	Normal
OVCAR-3	DMSO	45	Normal
OVCAR-3	DMSO	40	Normal
OVCAR-3	DMSO	70	Normal
OVCAR-3	DMSO	45	Normal
OVCAR-3	DMSO	50	Normal
OVCAR-3	DMSO	100	Normal
OVCAR-3	DMSO	110	Normal
OVCAR-3	DMSO	195	Multipolar
OVCAR-3	DMSO	65	Normal
OVCAR-3	DMSO	110	Normal
OVCAR-3	DMSO	25	Normal
OVCAR-3	DMSO	40	Normal
OVCAR-3	DMSO	60	Normal
OVCAR-3	DMSO	75	Normal
OVCAR-3	DMSO	125	Normal
OVCAR-3	DMSO	60	Normal
OVCAR-3	DMSO	50	Normal
OVCAR-3	DMSO	50	Mitotic Error Misc.
OVCAR-3	DMSO	45	Normal
OVCAR-3	DMSO	40	Normal
OVCAR-3	KIF18Ai	850	Death in Mitosis
OVCAR-3	KIF18Ai	905	Death in Mitosis
OVCAR-3	KIF18Ai	565	Death in Mitosis
OVCAR-3	KIF18Ai	975	Death in Mitosis
OVCAR-3	KIF18Ai	1485	Death in Mitosis
OVCAR-3	KIF18Ai	1025	Death in Mitosis
OVCAR-3	KIF18Ai	1215	Death in Mitosis
OVCAR-3	KIF18Ai	685	Death in Mitosis
OVCAR-3	KIF18Ai	1110	Death in Mitosis
OVCAR-3	KIF18Ai	265	Death in Mitosis
OVCAR-3	KIF18Ai	870	Death in Mitosis
OVCAR-3	KIF18Ai	920	Death in Mitosis
OVCAR-3	KIF18Ai	670	Death in Mitosis
OVCAR-3	KIF18Ai	530	Death in Mitosis
OVCAR-3	KIF18Ai	880	Death in Mitosis
OVCAR-3	KIF18Ai	1330	Death in Mitosis
OVCAR-3	KIF18Ai	1395	Death in Mitosis
OVCAR-3	KIF18Ai	990	Death in Mitosis
OVCAR-3	KIF18Ai	1130	Death in Mitosis
OVCAR-3	KIF18Ai	510	Death in Mitosis
OVCAR-3	KIF18Ai	965	Death in Mitosis
OVCAR-3	KIF18Ai	865	Death in Mitosis
OVCAR-3	KIF18Ai	1125	Death in Mitosis
OVCAR-3	KIF18Ai	890	Death in Mitosis
OVCAR-3	KIF18Ai	905	Death in Mitosis
OVCAR-3	KIF18Ai	1050	Death in Mitosis
OVCAR-3	KIF18Ai	560	Death in Mitosis
OVCAR-3	KIF18Ai	620	Death in Mitosis
OVCAR-3	KIF18Ai	770	Death in Mitosis
OVCAR-3	KIF18Ai	745	Death in Mitosis
OVCAR-3	KIF18Ai	710	Death in Mitosis
OVCAR-3	KIF18Ai	1205	Death in Mitosis
OVCAR-3	KIF18Ai	770	Death in Mitosis
OVCAR-3	KIF18Ai	1300	Death in Mitosis
OVCAR-3	KIF18Ai	1150	Death in Mitosis
OVCAR-3	KIF18Ai	525	Death in Mitosis
OVCAR-3	KIF18Ai	635	Death in Mitosis
OVCAR-3	KIF18Ai	685	Death in Mitosis
OVCAR-3	KIF18Ai	1415	Death in Mitosis
OVCAR-3	KIF18Ai	1435	Death in Mitosis
OVCAR-3	KIF18Ai	825	Death in Mitosis
OVCAR-3	KIF18Ai	1055	Death in Mitosis
OVCAR-3	KIF18Ai	640	Death in Mitosis
OVCAR-3	KIF18Ai	540	Death in Mitosis
OVCAR-3	KIF18Ai	575	Death in Mitosis
OVCAR-3	KIF18Ai	1125	Death in Mitosis
OVCAR-3	KIF18Ai	1895	Death in Mitosis
MDA-MB-157	DMSO	100	Mitotic Error Misc.
MDA-MB-157	DMSO	85	Death in Mitosis
MDA-MB-157	DMSO	105	Normal
MDA-MB-157	DMSO	40	Normal
MDA-MB-157	DMSO	125	Normal
MDA-MB-157	DMSO	175	Multipolar
MDA-MB-157	DMSO	105	Normal
MDA-MB-157	DMSO	110	Multipolar
MDA-MB-157	DMSO	115	Normal
MDA-MB-157	DMSO	85	Normal
MDA-MB-157	DMSO	150	Normal
MDA-MB-157	DMSO	80	Normal
MDA-MB-157	DMSO	75	Normal
MDA-MB-157	DMSO	55	Mitotic Error Misc.
MDA-MB-157	DMSO	60	Normal
MDA-MB-157	DMSO	105	Normal
MDA-MB-157	DMSO	130	Multipolar
MDA-MB-157	DMSO	85	Normal
MDA-MB-157	DMSO	50	Normal
MDA-MB-157	DMSO	40	Normal
MDA-MB-157	DMSO	90	Normal
MDA-MB-157	DMSO	55	Normal
MDA-MB-157	DMSO	55	Normal
MDA-MB-157	DMSO	50	Normal
MDA-MB-157	DMSO	75	Mitotic Error Misc.
MDA-MB-157	DMSO	450	Death in Mitosis
MDA-MB-157	DMSO	95	Normal
MDA-MB-157	DMSO	55	Normal
MDA-MB-157	DMSO	110	Multipolar
MDA-MB-157	DMSO	120	Multipolar
MDA-MB-157	DMSO	160	Normal
MDA-MB-157	DMSO	140	Multipolar
MDA-MB-157	DMSO	50	Normal
MDA-MB-157	DMSO	70	Multipolar
MDA-MB-157	DMSO	695	Death in Mitosis
MDA-MB-157	DMSO	160	Multipolar
MDA-MB-157	DMSO	130	Mitotic Error Misc.
MDA-MB-157	DMSO	80	Normal
MDA-MB-157	DMSO	65	Normal
MDA-MB-157	DMSO	75	Multipolar
MDA-MB-157	DMSO	70	Death in Mitosis
MDA-MB-157	DMSO	170	Normal
MDA-MB-157	DMSO	105	Normal
MDA-MB-157	DMSO	115	Normal
MDA-MB-157	DMSO	75	Normal
MDA-MB-157	DMSO	145	Death in Mitosis
MDA-MB-157	DMSO	60	Normal
MDA-MB-157	DMSO	85	Death in Mitosis
MDA-MB-157	DMSO	45	Normal
MDA-MB-157	DMSO	150	Multipolar
MDA-MB-157	DMSO	30	Death in Mitosis
MDA-MB-157	DMSO	70	Normal
MDA-MB-157	DMSO	75	Normal
MDA-MB-157	DMSO	40	Normal
MDA-MB-157	DMSO	60	Normal
MDA-MB-157	DMSO	100	Mitotic Error Misc.
MDA-MB-157	DMSO	65	Normal
MDA-MB-157	DMSO	50	Normal
MDA-MB-157	DMSO	70	Normal
MDA-MB-157	KIF18Ai	300	Mitotic Error Misc.
MDA-MB-157	KIF18Ai	355	Death in Mitosis
MDA-MB-157	KIF18Ai	410	Multipolar
MDA-MB-157	KIF18Ai	485	Multipolar
MDA-MB-157	KIF18Ai	410	Death in Mitosis
MDA-MB-157	KIF18Ai	290	Death in Mitosis
MDA-MB-157	KIF18Ai	285	Multipolar
MDA-MB-157	KIF18Ai	330	Mitotic Error Misc.
MDA-MB-157	KIF18Ai	865	Death in Mitosis
MDA-MB-157	KIF18Ai	590	Multipolar
MDA-MB-157	KIF18Ai	580	Multipolar
MDA-MB-157	KIF18Ai	385	Normal
MDA-MB-157	KIF18Ai	375	Mitotic Error Misc.
MDA-MB-157	KIF18Ai	445	Mitotic Error Misc.
MDA-MB-157	KIF18Ai	350	Death in Mitosis
MDA-MB-157	KIF18Ai	350	Death in Mitosis
MDA-MB-157	KIF18Ai	605	Death in Mitosis
MDA-MB-157	KIF18Ai	435	Normal
MDA-MB-157	KIF18Ai	340	Death in Mitosis
MDA-MB-157	KIF18Ai	105	Death in Mitosis
MDA-MB-157	KIF18Ai	325	Death in Mitosis
MDA-MB-157	KIF18Ai	195	Multipolar
MDA-MB-157	KIF18Ai	255	Mitotic Error Misc.
MDA-MB-157	KIF18Ai	430	Death in Mitosis
MDA-MB-157	KIF18Ai	480	Death in Mitosis
MDA-MB-157	KIF18Ai	280	Multipolar
MDA-MB-157	KIF18Ai	620	Death in Mitosis
MDA-MB-157	KIF18Ai	375	Death in Mitosis
MDA-MB-157	KIF18Ai	660	Death in Mitosis
MDA-MB-157	KIF18Ai	645	Death in Mitosis
MDA-MB-157	KIF18Ai	145	Multipolar
MDA-MB-157	KIF18Ai	210	Multipolar
MDA-MB-157	KIF18Ai	350	Multipolar
MDA-MB-157	KIF18Ai	340	Mitotic Error Misc.
MDA-MB-157	KIF18Ai	675	Death in Mitosis
MDA-MB-157	KIF18Ai	750	Death in Mitosis
MDA-MB-157	KIF18Ai	220	Death in Mitosis
MDA-MB-157	KIF18Ai	460	Death in Mitosis
MDA-MB-157	KIF18Ai	300	Normal
MDA-MB-157	KIF18Ai	280	Mitotic Error Misc.
MDA-MB-157	KIF18Ai	325	Mitotic Error Misc.
MDA-MB-157	KIF18Ai	260	Multipolar
MDA-MB-157	KIF18Ai	440	Multipolar
MDA-MB-157	KIF18Ai	320	Mitotic Error Misc.
MDA-MB-157	KIF18Ai	400	Multipolar
MDA-MB-157	KIF18Ai	320	Mitotic Error Misc.
MDA-MB-157	KIF18Ai	180	Death in Mitosis
MDA-MB-157	KIF18Ai	185	Death in Mitosis
MDA-MB-157	KIF18Ai	650	Death in Mitosis
MDA-MB-157	KIF18Ai	120	Death in Mitosis
MDA-MB-157	KIF18Ai	360	Death in Mitosis
MDA-MB-157	KIF18Ai	395	Death in Mitosis
MCF10a	DMSO	15	Normal
MCF10a	DMSO	25	Normal
MCF10a	DMSO	20	Normal
MCF10a	DMSO	30	Normal
MCF10a	DMSO	20	Normal
MCF10a	DMSO	20	Normal
MCF10a	DMSO	15	Normal
MCF10a	DMSO	20	Normal
MCF10a	DMSO	35	Normal
MCF10a	DMSO	20	Normal
MCF10a	DMSO	15	Normal
MCF10a	DMSO	20	Normal
MCF10a	DMSO	15	Normal
MCF10a	DMSO	25	Normal
MCF10a	DMSO	30	Normal
MCF10a	DMSO	20	Normal
MCF10a	DMSO	15	Normal
MCF10a	DMSO	15	Normal
MCF10a	DMSO	20	Normal
MCF10a	DMSO	15	Normal
MCF10a	DMSO	15	Normal
MCF10a	DMSO	25	Normal
MCF10a	DMSO	20	Normal
MCF10a	DMSO	20	Normal
MCF10a	DMSO	25	Normal
MCF10a	DMSO	15	Normal
MCF10a	DMSO	20	Normal
MCF10a	DMSO	15	Normal
MCF10a	DMSO	20	Normal
MCF10a	DMSO	20	Normal
MCF10a	DMSO	20	Normal
MCF10a	DMSO	25	Normal
MCF10a	DMSO	15	Normal
MCF10a	DMSO	20	Normal
MCF10a	DMSO	20	Normal
MCF10a	DMSO	20	Normal
MCF10a	DMSO	15	Normal
MCF10a	DMSO	15	Normal
MCF10a	DMSO	20	Normal
MCF10a	DMSO	15	Normal
MCF10a	DMSO	35	Normal
MCF10a	DMSO	15	Normal
MCF10a	DMSO	20	Normal
MCF10a	DMSO	35	Normal
MCF10a	DMSO	25	Normal
MCF10a	DMSO	20	Normal
MCF10a	DMSO	20	Normal
MCF10a	DMSO	30	Normal
MCF10a	DMSO	15	Normal
MCF10a	DMSO	30	Normal
MCF10a	DMSO	30	Normal
MCF10a	DMSO	20	Normal
MCF10a	DMSO	40	Normal
MCF10a	DMSO	15	Normal
MCF10a	DMSO	15	Normal
MCF10a	KIF18Ai	20	Normal
MCF10a	KIF18Ai	30	Normal
MCF10a	KIF18Ai	20	Normal
MCF10a	KIF18Ai	15	Normal
MCF10a	KIF18Ai	20	Normal
MCF10a	KIF18Ai	20	Normal
MCF10a	KIF18Ai	20	Normal
MCF10a	KIF18Ai	20	Normal
MCF10a	KIF18Ai	15	Normal
MCF10a	KIF18Ai	15	Normal
MCF10a	KIF18Ai	20	Normal
MCF10a	KIF18Ai	15	Normal
MCF10a	KIF18Ai	10	Normal
MCF10a	KIF18Ai	30	Normal
MCF10a	KIF18Ai	20	Normal
MCF10a	KIF18Ai	20	Normal
MCF10a	KIF18Ai	25	Normal
MCF10a	KIF18Ai	15	Normal
MCF10a	KIF18Ai	15	Normal
MCF10a	KIF18Ai	20	Normal
MCF10a	KIF18Ai	15	Normal
MCF10a	KIF18Ai	20	Normal
MCF10a	KIF18Ai	20	Normal
MCF10a	KIF18Ai	20	Normal
MCF10a	KIF18Ai	30	Multipolar
MCF10a	KIF18Ai	20	Normal
MCF10a	KIF18Ai	15	Normal
MCF10a	KIF18Ai	30	Normal
MCF10a	KIF18Ai	15	Normal
MCF10a	KIF18Ai	65	Normal
MCF10a	KIF18Ai	20	Normal
MCF10a	KIF18Ai	20	Normal
MCF10a	KIF18Ai	15	Normal
MCF10a	KIF18Ai	20	Normal
MCF10a	KIF18Ai	20	Normal
MCF10a	KIF18Ai	20	Normal
MCF10a	KIF18Ai	20	Normal
MCF10a	KIF18Ai	15	Normal
MCF10a	KIF18Ai	20	Normal
MCF10a	KIF18Ai	20	Normal
MCF10a	KIF18Ai	25	Normal
MCF10a	KIF18Ai	25	Normal
MCF10a	KIF18Ai	30	Normal
MCF10a	KIF18Ai	15	Normal
MCF10a	KIF18Ai	30	Normal
MCF10a	KIF18Ai	60	Normal
MCF10a	KIF18Ai	20	Normal
MCF10a	KIF18Ai	80	Normal
MCF10a	KIF18Ai	15	Normal
MCF10a	KIF18Ai	15	Normal
MCF10a	KIF18Ai	30	Normal
MCF10a	KIF18Ai	20	Normal
MCF10a	KIF18Ai	60	Normal
MCF10a	KIF18Ai	20	Normal
MCF10a	KIF18Ai	25	Normal
MCF10a	KIF18Ai	15	Normal
MCF10a	KIF18Ai	15	Normal
MCF10a	KIF18Ai	15	Normal
MCF10a	KIF18Ai	20	Normal
MCF10a	KIF18Ai	20	Normal
MCF10a	KIF18Ai	20	Normal
MCF10a	KIF18Ai	15	Normal
MCF10a	KIF18Ai	25	Normal
MCF10a	KIF18Ai	20	Normal
MCF10a	KIF18Ai	20	Normal
MCF10a	KIF18Ai	20	Normal
MCF10a	KIF18Ai	20	Normal
MCF10a	KIF18Ai	15	Normal
HCT116	DMSO	45	Normal
HCT116	DMSO	40	Normal
HCT116	DMSO	35	Normal
HCT116	DMSO	35	Normal
HCT116	DMSO	30	Normal
HCT116	DMSO	25	Normal
HCT116	DMSO	35	Normal
HCT116	DMSO	65	Normal
HCT116	DMSO	35	Normal
HCT116	DMSO	35	Normal
HCT116	DMSO	40	Normal
HCT116	DMSO	35	Normal
HCT116	DMSO	35	Normal
HCT116	DMSO	50	Normal
HCT116	DMSO	35	Normal
HCT116	DMSO	55	Normal
HCT116	DMSO	30	Normal
HCT116	DMSO	50	Normal
HCT116	DMSO	55	Normal
HCT116	DMSO	35	Normal
HCT116	DMSO	35	Normal
HCT116	DMSO	85	Normal
HCT116	DMSO	30	Normal
HCT116	DMSO	35	Normal
HCT116	DMSO	30	Normal
HCT116	DMSO	45	Normal
HCT116	DMSO	35	Normal
HCT116	DMSO	30	Normal
HCT116	DMSO	45	Normal
HCT116	DMSO	45	Normal
HCT116	DMSO	30	Normal
HCT116	DMSO	45	Normal
HCT116	DMSO	35	Normal
HCT116	DMSO	35	Normal
HCT116	DMSO	35	Normal
HCT116	DMSO	35	Normal
HCT116	DMSO	55	Normal
HCT116	DMSO	30	Normal
HCT116	DMSO	25	Normal
HCT116	DMSO	70	Normal
HCT116	DMSO	35	Normal
HCT116	DMSO	25	Normal
HCT116	DMSO	25	Normal
HCT116	DMSO	35	Normal
HCT116	DMSO	30	Normal
HCT116	DMSO	30	Normal
HCT116	DMSO	35	Normal
HCT116	DMSO	45	Normal
HCT116	DMSO	30	Normal
HCT116	DMSO	30	Normal
HCT116	KIF18Ai	50	Normal
HCT116	KIF18Ai	45	Normal
HCT116	KIF18Ai	75	Normal
HCT116	KIF18Ai	30	Normal
HCT116	KIF18Ai	60	Normal
HCT116	KIF18Ai	30	Normal
HCT116	KIF18Ai	40	Normal
HCT116	KIF18Ai	70	Normal
HCT116	KIF18Ai	345	Normal
HCT116	KIF18Ai	75	Normal
HCT116	KIF18Ai	70	Normal
HCT116	KIF18Ai	35	Normal
HCT116	KIF18Ai	30	Normal
HCT116	KIF18Ai	55	Normal
HCT116	KIF18Ai	170	Mitotic Error Misc.
HCT116	KIF18Ai	45	Normal
HCT116	KIF18Ai	45	Normal
HCT116	KIF18Ai	35	Normal
HCT116	KIF18Ai	40	Normal
HCT116	KIF18Ai	85	Normal
HCT116	KIF18Ai	40	Normal
HCT116	KIF18Ai	120	Normal
HCT116	KIF18Ai	50	Normal
HCT116	KIF18Ai	35	Normal
HCT116	KIF18Ai	25	Normal
HCT116	KIF18Ai	20	Normal
HCT116	KIF18Ai	30	Normal
HCT116	KIF18Ai	40	Normal
HCT116	KIF18Ai	215	Normal
HCT116	KIF18Ai	30	Normal
HCT116	KIF18Ai	265	Normal
HCT116	KIF18Ai	55	Normal
HCT116	KIF18Ai	35	Normal
HCT116	KIF18Ai	40	Normal
HCT116	KIF18Ai	45	Normal
HCT116	KIF18Ai	60	Normal
HCT116	KIF18Ai	130	Normal
HCT116	KIF18Ai	130	Normal
HCT116	KIF18Ai	30	Normal
HCT116	KIF18Ai	45	Normal
HCT116	KIF18Ai	75	Normal
HCT116	KIF18Ai	50	Normal
HCT116	KIF18Ai	30	Normal
HCT116	KIF18Ai	40	Normal
HCT116	KIF18Ai	40	Normal
HCT116	KIF18Ai	65	Normal
HCT116	KIF18Ai	55	Normal
HCT116	KIF18Ai	30	Normal
HCT116	KIF18Ai	40	Normal
HCT116	KIF18Ai	225	Normal
HCT116	KIF18Ai	335	Normal
HCT116	KIF18Ai	195	Normal
HCT116	KIF18Ai	45	Normal
HCT116	KIF18Ai	30	Normal
