# Supplementary material for: Weakened APC/C activity at mitotic exit drives cancer vulnerability to KIF18A inhibition
Source: EMBO J. 2024 Jan 26;43(5):2. doi: 10.1038/s44318-024-00031-6 (PMC10907621; doi:10.1038/s44318-024-00031-6)
Supplement: Supplementary file 12 — Source Data Fig. 1 [file 44318_2024_31_MOESM12_ESM.zip › Figure 1/1D/KIF18ADrugMutant_NormalizedMTTValues.xlsx]

## Sheet: Description
Data represented are 3 technical replicates of single MTT cell viability experiment.
Normalization was conducted so that untreated cells = 100% and DMN (mitotic inhibitor) treated cells = 0%

## Sheet: Data
	HCC1806			HCC1806 CMV Kif18a-(3x)HA			HCC1806 CMV Kif18a(G289I)-(3x)HA
[KIF18Ai] (nM)	Replicate 1	Replicate 2	Replicate 3	Replicate 1	Replicate 2	Replicate 3	Replicate 1	Replicate 2	Replicate 3
250	0.0734788	0.0442021	0.0700344	0.0496937	0.0558203	0.0537781	0.833082	0.649547	0.837613
125	0.0717566	0.0734788	0.0717566	0.0762423	0.0558203	0.0639891	0.629154	0.567976	0.72432
62.5	0.0769231	0.0734788	0.0700344	0.0701157	0.0884956	0.0599047	0.805891	0.853474	0.835347
31.25	0.0993111	0.0941447	0.118255	0.172226	0.247788	0.153846	0.94864	0.737915	1.00302
15.625	0.285304	0.230195	0.202641	0.513274	0.447924	0.425459	0.955438	0.925982	1.10045
7.8125	0.624569	0.646958	0.807118	0.960517	0.737917	0.950306	0.978097	0.774169	0.873867
3.90625	0.860505	0.974168	0.987945	1.00545	0.909462	1.12389	0.903323	0.971299	0.984894
Untreated	0.927669	0.993111	1.07922	1.07897	0.878829	1.04221	0.919184	1.17296	0.907855
2µM DMN	0.00287026	0.00459242	-0.00746269	-0.00748809	0.00476515	0.00272294	0.00377644	-0.00755287	0.00377644
