# Supplementary material for: Weakened APC/C activity at mitotic exit drives cancer vulnerability to KIF18A inhibition
Source: EMBO J. 2024 Jan 26;43(5):2. doi: 10.1038/s44318-024-00031-6 (PMC10907621; doi:10.1038/s44318-024-00031-6)
Supplement: Supplementary file 13 — Source Data Fig. 2 [file 44318_2024_31_MOESM13_ESM.zip]

Archive with 34 entries (25 files):
- Figure 2/
- Figure 2/.DS_Store
- __MACOSX/Figure 2/._.DS_Store
- Figure 2/2F-G/
- Figure 2/2I/
- Figure 2/2H/
- Figure 2/2A/
- Figure 2/2C/
- Figure 2/2D/
- Figure 2/2J/
- Figure 2/2E/
- Figure 2/2F-G/.DS_Store
- __MACOSX/Figure 2/2F-G/._.DS_Store
- Figure 2/2F-G/HCC1806_ScreenValidation_SACintensityIF.xlsx
- __MACOSX/Figure 2/2F-G/._HCC1806_ScreenValidation_SACintensityIF.xlsx
- Figure 2/2I/HCC1806_KIF18ADrugMutant_NormalizedMTTValues.xlsx
- __MACOSX/Figure 2/2I/._HCC1806_KIF18ADrugMutant_NormalizedMTTValues.xlsx
- Figure 2/2H/HCC1806_WT_KIF18Ai_488-tub_555-BubR1_647-MAD1_DAPI.tif.tif
- Figure 2/2H/HCC1806_WT_Nocodazole_488-tub_555-BubR1_647-MAD1_DAPI.tif
- Figure 2/2H/HCC1806_WT_DMSO_488-tub_555-BubR1_647-MAD1_DAPI.tif
- Figure 2/2A/HCC1806_OVCAR3_ScreenResults.xlsx
- __MACOSX/Figure 2/2A/._HCC1806_OVCAR3_ScreenResults.xlsx
- Figure 2/2C/HCC1806_ScreenValidation_NormalizedMTTValues.xlsx
- __MACOSX/Figure 2/2C/._HCC1806_ScreenValidation_NormalizedMTTValues.xlsx
- Figure 2/2D/WT-Reversine_H2B-Tub_Slippage.tif
- __MACOSX/Figure 2/2D/._WT-Reversine_H2B-Tub_Slippage.tif
- Figure 2/2D/WT_DMN_H2B-Tub_MitoticDeath.tif
- __MACOSX/Figure 2/2D/._WT_DMN_H2B-Tub_MitoticDeath.tif
- Figure 2/2D/HCC1806_ScreenValidation_MitoticSlippageDMN.xlsx
- __MACOSX/Figure 2/2D/._HCC1806_ScreenValidation_MitoticSlippageDMN.xlsx
- Figure 2/2J/HCC1806_RO-3306titration_NormalizedMTTValues.xlsx
- __MACOSX/Figure 2/2J/._HCC1806_RO-3306titration_NormalizedMTTValues.xlsx
- Figure 2/2E/ReversineRescue_NormalizedMTTValues.xlsx
- __MACOSX/Figure 2/2E/._ReversineRescue_NormalizedMTTValues.xlsx
