# Supplementary material for: Weakened APC/C activity at mitotic exit drives cancer vulnerability to KIF18A inhibition
Source: EMBO J. 2024 Jan 26;43(5):2. doi: 10.1038/s44318-024-00031-6 (PMC10907621; doi:10.1038/s44318-024-00031-6)
Supplement: Supplementary file 13 — Source Data Fig. 2 [file 44318_2024_31_MOESM13_ESM.zip › Figure 2/2F-G/HCC1806_ScreenValidation_SACintensityIF.xlsx]

## Sheet: Description
Output of averaged BubR1 and MAD1 intensity measurements at INDIVIDUAL kinetochores for each cell analyzed with IF microscopy
Each data row represents a unique cell
Intensity measurements are normalized to 100% = the average for all cells in WT DMSO-treated cells

## Sheet: Data
Cell Line	Treatment	BubR1 Average individual KTC intensity	MAD1 Average individual KTC intensity	Number of segmented Kinetochores
WT	DMSO	102.011	82.1801	105
WT	DMSO	107.616	82.9964	73
WT	DMSO	118.567	80.3114	88
WT	DMSO	130.741	97.2854	92
WT	DMSO	59.3471	87.1143	102
WT	DMSO	112.097	118.903	92
WT	DMSO	134.802	63.0142	78
WT	DMSO	111.137	189.199	84
WT	DMSO	140.171	109.136	88
WT	DMSO	91.7906	125.575	80
WT	DMSO	57.043	77.2101	81
WT	DMSO	74.6105	96.361	83
WT	DMSO	58.2948	206.148	75
WT	DMSO	133.355	151.126	88
WT	DMSO	95.4017	77.3058	82
WT	DMSO	108.866	107.419	68
WT	DMSO	67.5502	106.151	92
WT	DMSO	100.315	83.6328	94
WT	DMSO	128.686	86.2951	87
WT	DMSO	81.2397	98.3893	74
WT	DMSO	75.2495	117.871	81
WT	DMSO	88.9702	121.166	76
WT	DMSO	96.5145	128.621	80
WT	DMSO	101.895	74.4941	86
WT	DMSO	98.6735	120.613	89
WT	DMSO	119.544	96.7161	58
WT	DMSO	126.854	108.809	95
WT	DMSO	73.2729	178.632	78
WT	DMSO	126.566	107.106	96
WT	DMSO	95.2277	62.058	78
WT	DMSO	60.9701	74.7233	87
WT	DMSO	117.94	118.938	80
WT	DMSO	90.2835	77.4967	89
WT	DMSO	104.819	92.3289	87
WT	DMSO	66.4423	90.4815	86
WT	DMSO	110.464	92.8371	94
WT	DMSO	116.258	77.2228	87
WT	DMSO	111.907	81.7304	74
WT	DMSO	75.2855	103.207	81
WT	DMSO	89.9943	95.9157	102
WT	DMSO	87.051	98.4211	73
WT	DMSO	78.0128	43.9068	97
WT	DMSO	80.5275	80.992	88
WT	DMSO	96.7105	74.6064	76
WT	DMSO	101.453	73.2358	78
WT	DMSO	118.094	102.573	87
WT	DMSO	92.7857	67.5927	87
WT	DMSO	104.282	55.5267	102
WT	DMSO	108.916	58.4161	79
WT	DMSO	132.399	117.124	88
WT	DMSO	89.499	58.7238	93
WT	DMSO	201.98	234.409	85
WT	DMSO	77.1166	110.062	68
WT	DMSO	119.787	76.4817	73
WT	DMSO	98.0408	137.018	82
WT	DMSO	63.7688	118.439	85
WT	DMSO	120.691	105.178	92
WT	DMSO	114.74	80.5616	86
WT	DMSO	110.267	117.268	107
WT	DMSO	72.4083	70.786	77
WT	DMSO	74.1485	73.6398	85
WT	DMSO	95.5605	85.4778	77
WT	DMSO	100.987	112.84	77
WT	KIF18Ai	130.938	103.634	85
WT	KIF18Ai	153.021	95.3836	83
WT	KIF18Ai	165.077	127.284	88
WT	KIF18Ai	68.0549	59.9519	87
WT	KIF18Ai	135.879	99.9841	85
WT	KIF18Ai	82.9724	76.5321	83
WT	KIF18Ai	89.0714	101.486	87
WT	KIF18Ai	128.999	177.556	96
WT	KIF18Ai	56.3519	83.253	85
WT	KIF18Ai	55.2592	92.2178	81
WT	KIF18Ai	85.278	109.817	94
WT	KIF18Ai	173.546	155.018	95
WT	KIF18Ai	153.893	112.489	87
WT	KIF18Ai	138.793	114.105	98
WT	KIF18Ai	147.747	104.392	99
WT	KIF18Ai	172.849	133.205	93
WT	KIF18Ai	142.644	155.536	89
WT	KIF18Ai	126.417	121.742	107
WT	KIF18Ai	94.0343	158.87	87
WT	KIF18Ai	79.892	171.702	105
WT	KIF18Ai	139.207	106.556	92
WT	KIF18Ai	73.8173	100.218	96
WT	KIF18Ai	76.9361	105.114	99
WT	KIF18Ai	80.1011	159.309	84
WT	KIF18Ai	94.7487	98.4331	103
WT	KIF18Ai	87.425	104.756	84
WT	Nocodazole	115.333	206.951	103
WT	Nocodazole	142.846	238.912	75
WT	Nocodazole	122.107	209.869	77
WT	Nocodazole	139.381	256.78	78
WT	Nocodazole	176.468	318.761	88
WT	Nocodazole	290.34	312.017	95
WT	Nocodazole	213.784	285.618	88
WT	Nocodazole	246.237	431.387	94
WT	Nocodazole	144.633	334.571	92
WT	Nocodazole	188.038	359.13	88
WT	Nocodazole	149.271	298.451	76
WT	Nocodazole	157.245	301.177	92
WT	Nocodazole	225.88	195.912	96
WT	Nocodazole	277.501	252.589	110
WT	Nocodazole	135.067	223.892	87
WT	Nocodazole	147.682	284.418	92
WT	Nocodazole	118.479	252.358	88
WT	Nocodazole	176.279	257.343	88
WT	Nocodazole	104.947	185.465	73
WT	Nocodazole	198.294	232.37	88
WT	Nocodazole	234.378	240.759	86
WT	Nocodazole	178.412	339.686	97
WT	Nocodazole	138.311	261.82	102
WT	Nocodazole	187.624	385.29	80
WT	Nocodazole	131.992	318.133	92
WT	Nocodazole	149.642	292.926	78
WT	Nocodazole	104.991	244.621	104
WT	Nocodazole	174.525	154.567	82
WT	Nocodazole	188.028	168.427	91
MAD1-KO	DMSO	128.28	30.9675	97
MAD1-KO	DMSO	104.928	60.7965	93
MAD1-KO	DMSO	111.245	29.741	87
MAD1-KO	DMSO	99.1722	31.0035	97
MAD1-KO	DMSO	119.899	42.8769	99
MAD1-KO	DMSO	106.463	31.1675	104
MAD1-KO	DMSO	106.274	49.8889	98
MAD1-KO	DMSO	106.944	65.4864	83
MAD1-KO	DMSO	58.5102	40.1686	89
MAD1-KO	DMSO	147.855	19.4686	89
MAD1-KO	DMSO	107.151	53.1472	85
MAD1-KO	DMSO	142.691	42.8012	105
MAD1-KO	DMSO	133.846	43.3657	93
MAD1-KO	DMSO	109.627	48.5003	85
MAD1-KO	DMSO	115.135	45.5821	96
MAD1-KO	DMSO	120.166	37.8281	88
MAD1-KO	DMSO	134.805	53.1986	98
MAD1-KO	DMSO	201.119	76.703	76
MAD1-KO	DMSO	119.949	53.822	95
MAD1-KO	DMSO	133.557	44.4414	94
MAD1-KO	DMSO	105.594	41.0223	95
MAD1-KO	DMSO	114.151	23.7794	79
MAD1-KO	DMSO	93.9314	64.6168	92
MAD1-KO	DMSO	75.1519	34.6891	96
MAD1-KO	DMSO	121.647	37.6597	96
MAD1-KO	DMSO	93.3978	19.7845	94
MAD1-KO	DMSO	70.5119	25.1662	86
MAD1-KO	DMSO	91.802	49.8053	91
MAD1-KO	DMSO	75.6612	44.4346	102
MAD1-KO	DMSO	98.7637	40.718	86
MAD1-KO	DMSO	118.7	48.6057	81
MAD1-KO	DMSO	97.0217	46.468	87
MAD1-KO	DMSO	94.0369	44.9567	77
MAD1-KO	KIF18Ai	135.33	40.0704	104
MAD1-KO	KIF18Ai	103.928	37.7009	103
MAD1-KO	KIF18Ai	129.071	37.2248	91
MAD1-KO	KIF18Ai	118.463	30.2742	85
MAD1-KO	KIF18Ai	82.2632	44.4348	77
MAD1-KO	KIF18Ai	128.731	48.1747	84
MAD1-KO	KIF18Ai	163.067	38.015	97
MAD1-KO	KIF18Ai	120.425	42.3651	87
MAD1-KO	KIF18Ai	131.766	32.0586	96
MAD1-KO	KIF18Ai	161.812	31.965	86
MAD1-KO	KIF18Ai	122.094	33.9477	99
MAD1-KO	KIF18Ai	105.862	37.983	113
MAD1-KO	KIF18Ai	118.18	31.2429	91
MAD1-KO	KIF18Ai	135.372	28.4282	103
MAD1-KO	KIF18Ai	104.372	25.7633	89
MAD1-KO	KIF18Ai	104.497	40.0787	106
MAD1-KO	KIF18Ai	46.2316	36.0612	106
MAD1-KO	KIF18Ai	95.8656	30.5426	101
MAD1-KO	KIF18Ai	149.218	44.2799	109
MAD1-KO	KIF18Ai	162.488	32.9886	90
MAD1-KO	KIF18Ai	141.023	34.8205	100
MAD1-KO	KIF18Ai	121.539	30.9818	109
MAD1-KO	KIF18Ai	123.887	37.4949	80
MAD1-KO	KIF18Ai	78.9807	44.6032	91
MAD1-KO	KIF18Ai	164.703	42.4622	100
MAD1-KO	KIF18Ai	150.551	54.0998	111
MAD1-KO	KIF18Ai	76.1314	40.2225	82
MAD1-KO	KIF18Ai	125.555	35.0079	104
MAD1-KO	KIF18Ai	131.329	34.663	102
MAD1-KO	KIF18Ai	116.374	43.6918	103
MAD1-KO	KIF18Ai	132.031	81.8237	101
MAD1-KO	KIF18Ai	167.469	42.3352	97
MAD1-KO	KIF18Ai	198.059	68.106	144
MAD1-KO	KIF18Ai	132.991	35.2882	88
MAD1-KO	Nocodazole	254.565	105.949	87
MAD1-KO	Nocodazole	268.898	173.547	96
MAD1-KO	Nocodazole	158.545	117.958	86
MAD1-KO	Nocodazole	151.108	144.56	85
MAD1-KO	Nocodazole	177.341	107.845	96
MAD1-KO	Nocodazole	226.406	113.933	82
MAD1-KO	Nocodazole	200.778	93.9306	105
MAD1-KO	Nocodazole	158.479	102.006	118
MAD1-KO	Nocodazole	116.87	119.709	89
MAD1-KO	Nocodazole	160.25	77.7473	90
MAD1-KO	Nocodazole	224.884	139.284	91
MAD1-KO	Nocodazole	156.658	72.21	96
MAD1-KO	Nocodazole	116.338	133.51	92
MAD1-KO	Nocodazole	158.789	134.381	109
MAD1-KO	Nocodazole	104.843	164.831	85
MAD1-KO	Nocodazole	176.008	139.083	75
MAD1-KO	Nocodazole	202.73	156.03	94
MAD1-KO	Nocodazole	100.651	164.488	80
MAD1-KO	Nocodazole	85.2107	147.566	88
MAD1-KO	Nocodazole	126.204	195.718	57
MAD1-KO	Nocodazole	147.344	116.064	87
MAD1-KO	Nocodazole	170.987	116.76	85
MAD1-KO	Nocodazole	214.711	195.909	90
MAD1-KO	Nocodazole	117.493	151.662	77
MAD1-KO	Nocodazole	189.208	126.929	82
MAD1-KO	Nocodazole	145.847	165.546	98
MAD1-KO	Nocodazole	200.817	196.811	82
MAD1-KO	Nocodazole	131.522	86.7697	87
MAD1-KO	Nocodazole	143.007	187.563	88
MAD1-KO	Nocodazole	199.446	115.547	89
HSET-KO	DMSO	83.3779	99.7321	93
HSET-KO	DMSO	98.5978	100.29	120
HSET-KO	DMSO	112.372	115.019	84
HSET-KO	DMSO	121.369	96.9043	91
HSET-KO	DMSO	103.746	100.12	84
HSET-KO	DMSO	108.87	79.3743	89
HSET-KO	DMSO	107.974	64.2819	88
HSET-KO	DMSO	113.167	111.666	72
HSET-KO	DMSO	113.391	98.7134	83
HSET-KO	DMSO	130.942	94.0068	91
HSET-KO	DMSO	124.363	110.886	83
HSET-KO	DMSO	118.028	82.1328	82
HSET-KO	DMSO	84.4148	104.981	85
HSET-KO	DMSO	105.883	107.143	89
HSET-KO	DMSO	99.2435	98.3951	86
HSET-KO	DMSO	86.7537	117.535	100
HSET-KO	DMSO	77.4896	103.151	81
HSET-KO	DMSO	48.8123	74.6602	86
HSET-KO	DMSO	70.4255	119.425	90
HSET-KO	DMSO	48.0157	48.7967	88
HSET-KO	DMSO	67.0198	142.661	67
HSET-KO	DMSO	81.1184	119.149	97
HSET-KO	DMSO	60.8027	85.3892	75
HSET-KO	DMSO	76.7666	123.804	74
HSET-KO	DMSO	104.488	155.804	66
HSET-KO	DMSO	109.408	85.964	85
HSET-KO	DMSO	108.444	113.902	85
HSET-KO	DMSO	144.012	120.046	88
HSET-KO	DMSO	61.5893	92.8999	67
HSET-KO	KIF18Ai	135.496	88.3675	87
HSET-KO	KIF18Ai	145.139	108.767	86
HSET-KO	KIF18Ai	116.431	162.681	89
HSET-KO	KIF18Ai	116.287	99.6219	96
HSET-KO	KIF18Ai	170.284	107.544	94
HSET-KO	KIF18Ai	141.181	118.859	92
HSET-KO	KIF18Ai	136.953	125.697	100
HSET-KO	KIF18Ai	63.7453	91.3015	93
HSET-KO	KIF18Ai	201.445	136.513	93
HSET-KO	KIF18Ai	96.4129	136.103	97
HSET-KO	KIF18Ai	73.8744	122.655	95
HSET-KO	KIF18Ai	140.547	117.539	92
HSET-KO	KIF18Ai	79.7389	139.985	106
HSET-KO	KIF18Ai	89.3095	144.112	83
HSET-KO	KIF18Ai	175.764	143.524	93
HSET-KO	KIF18Ai	111.466	149.159	89
HSET-KO	KIF18Ai	77.8251	129.315	91
HSET-KO	KIF18Ai	91.3038	104.891	75
HSET-KO	KIF18Ai	184.305	124.959	91
HSET-KO	KIF18Ai	170.108	126.834	80
HSET-KO	KIF18Ai	160.282	143.082	82
HSET-KO	KIF18Ai	123.152	95.3158	91
HSET-KO	KIF18Ai	136.602	155.625	95
HSET-KO	KIF18Ai	109.195	128.539	93
HSET-KO	KIF18Ai	113.381	134.501	103
HSET-KO	KIF18Ai	79.4787	111.025	95
HSET-KO	KIF18Ai	85.4722	128.874	88
HSET-KO	KIF18Ai	147.693	148.335	91
HSET-KO	KIF18Ai	103.964	132.415	86
HSET-KO	Nocodazole	135.796	275.244	87
HSET-KO	Nocodazole	137.707	197.565	61
HSET-KO	Nocodazole	195.575	216.578	80
HSET-KO	Nocodazole	213.363	201.178	93
HSET-KO	Nocodazole	175.426	332.532	88
HSET-KO	Nocodazole	156.74	204.374	93
HSET-KO	Nocodazole	224.9	266.968	82
HSET-KO	Nocodazole	167.146	164.541	55
HSET-KO	Nocodazole	113.633	167.537	89
HSET-KO	Nocodazole	205.449	237.598	92
HSET-KO	Nocodazole	234.503	135.646	76
HSET-KO	Nocodazole	129.773	242.963	86
HSET-KO	Nocodazole	107.603	220.876	108
HSET-KO	Nocodazole	150.179	316.787	94
HSET-KO	Nocodazole	82.3673	159.336	66
HSET-KO	Nocodazole	134.1	150.83	91
HSET-KO	Nocodazole	175.026	226.608	94
HSET-KO	Nocodazole	166.423	316.65	76
HSET-KO	Nocodazole	120.083	216.834	103
HSET-KO	Nocodazole	133.278	312.19	86
HSET-KO	Nocodazole	135.156	251.68	83
HSET-KO	Nocodazole	142.663	321.575	101
HSET-KO	Nocodazole	111.006	282.856	100
HSET-KO	Nocodazole	225.578	244.559	96
HSET-KO	Nocodazole	174.401	240.704	109
HSET-KO	Nocodazole	186.199	154.515	100
HSET-KO	Nocodazole	91.2762	238.027	78
HSET-KO	Nocodazole	116.966	150.299	83
HSET-KO	Nocodazole	140.684	186.717	83
Cyclin B1-KO	DMSO	100.569	76.765	103
Cyclin B1-KO	DMSO	73.5769	98.6124	78
Cyclin B1-KO	DMSO	86.5945	56.3807	84
Cyclin B1-KO	DMSO	119.234	56.0905	89
Cyclin B1-KO	DMSO	125.804	45.7211	96
Cyclin B1-KO	DMSO	135.99	68.4829	79
Cyclin B1-KO	DMSO	48.3662	78.0275	91
Cyclin B1-KO	DMSO	67.1872	76.2871	85
Cyclin B1-KO	DMSO	133.313	133.442	92
Cyclin B1-KO	DMSO	160.545	108.726	90
Cyclin B1-KO	DMSO	163.288	107.411	87
Cyclin B1-KO	DMSO	71.4102	80.1979	90
Cyclin B1-KO	DMSO	74.1824	140.092	89
Cyclin B1-KO	DMSO	134.02	116.429	94
Cyclin B1-KO	DMSO	155.059	113.266	91
Cyclin B1-KO	DMSO	122.448	101.727	86
Cyclin B1-KO	DMSO	159.261	115.559	92
Cyclin B1-KO	DMSO	92.8044	101.889	92
Cyclin B1-KO	DMSO	98.4328	99.0801	95
Cyclin B1-KO	DMSO	80.589	117.74	103
Cyclin B1-KO	DMSO	100.094	86.2934	88
Cyclin B1-KO	DMSO	99.1071	69.4372	80
Cyclin B1-KO	DMSO	109.093	91.3553	89
Cyclin B1-KO	DMSO	99.1638	116.107	87
Cyclin B1-KO	DMSO	74.9969	82.2989	58
Cyclin B1-KO	DMSO	106.209	72.7538	88
Cyclin B1-KO	DMSO	131.13	75.9266	79
Cyclin B1-KO	DMSO	60.7587	60.3758	89
Cyclin B1-KO	DMSO	136.619	84.0234	93
Cyclin B1-KO	DMSO	102.502	55.7478	78
Cyclin B1-KO	KIF18Ai	85.6119	92.4834	90
Cyclin B1-KO	KIF18Ai	73.6834	83.2684	87
Cyclin B1-KO	KIF18Ai	122.995	59.8081	93
Cyclin B1-KO	KIF18Ai	112.464	86.4641	80
Cyclin B1-KO	KIF18Ai	155.816	67.9587	80
Cyclin B1-KO	KIF18Ai	148.179	86.5271	90
Cyclin B1-KO	KIF18Ai	167.39	128.973	92
Cyclin B1-KO	KIF18Ai	143.956	97.255	86
Cyclin B1-KO	KIF18Ai	104.229	78.7606	81
Cyclin B1-KO	KIF18Ai	84.9489	152.992	88
Cyclin B1-KO	KIF18Ai	122.424	104.696	91
Cyclin B1-KO	KIF18Ai	109.299	85.589	85
Cyclin B1-KO	KIF18Ai	222.516	167.131	89
Cyclin B1-KO	KIF18Ai	154.117	141.595	86
Cyclin B1-KO	KIF18Ai	100.814	105.559	75
Cyclin B1-KO	KIF18Ai	131.226	75.6546	84
Cyclin B1-KO	KIF18Ai	138.576	119.803	95
Cyclin B1-KO	KIF18Ai	145.227	146.771	69
Cyclin B1-KO	KIF18Ai	86.1142	85.8117	81
Cyclin B1-KO	KIF18Ai	75.1525	135.566	92
Cyclin B1-KO	KIF18Ai	92.7235	136.014	99
Cyclin B1-KO	KIF18Ai	145.41	81.2219	89
Cyclin B1-KO	KIF18Ai	8.26668	26.832	51
Cyclin B1-KO	KIF18Ai	72.7962	79.0292	93
Cyclin B1-KO	KIF18Ai	135.543	89.1826	92
Cyclin B1-KO	KIF18Ai	111.688	77.3091	94
Cyclin B1-KO	Nocodazole	125.663	178.617	80
Cyclin B1-KO	Nocodazole	119.828	126.066	85
Cyclin B1-KO	Nocodazole	190.345	162.775	91
Cyclin B1-KO	Nocodazole	270.188	92.089	85
Cyclin B1-KO	Nocodazole	216.377	188.493	91
Cyclin B1-KO	Nocodazole	114.211	104.344	74
Cyclin B1-KO	Nocodazole	195.88	177.102	76
Cyclin B1-KO	Nocodazole	186.846	133.022	78
Cyclin B1-KO	Nocodazole	258.875	203.026	87
Cyclin B1-KO	Nocodazole	197.207	132.848	104
Cyclin B1-KO	Nocodazole	175.783	128.384	107
Cyclin B1-KO	Nocodazole	101.164	125.405	92
Cyclin B1-KO	Nocodazole	115.627	153.143	73
Cyclin B1-KO	Nocodazole	171.145	145.764	80
Cyclin B1-KO	Nocodazole	181.727	149.115	91
Cyclin B1-KO	Nocodazole	154.739	127.064	66
Cyclin B1-KO	Nocodazole	187.773	143.971	88
Cyclin B1-KO	Nocodazole	226.776	174.744	96
Cyclin B1-KO	Nocodazole	222.312	167.072	86
Cyclin B1-KO	Nocodazole	147.434	151.033	93
Cyclin B1-KO	Nocodazole	176.802	121.613	109
Cyclin B1-KO	Nocodazole	165.443	139.39	84
Cyclin B1-KO	Nocodazole	167.899	120.59	85
Cyclin B1-KO	Nocodazole	177.981	124.074	99
Cyclin B1-KO	Nocodazole	167.663	128.643	79
Cyclin B1-KO	Nocodazole	225.814	184.426	92
Cyclin B1-KO	Nocodazole	172.069	160.427	86
Cyclin B1-KO	Nocodazole	178.15	111.518	72
Cyclin B1-KO	Nocodazole	106.592	79.8463	72
Cyclin B1-KO	Nocodazole	172.89	142.539	102
Cyclin B1-KO	Nocodazole	177.415	110.174	71
Cyclin B1-KO	Nocodazole	141.544	133.206	79
Cyclin B1-KO	Nocodazole	177.949	146.824	107
Cyclin B1-KO	Nocodazole	139.399	109.04	100
Cyclin B1-KO	Nocodazole	134.297	112.985	92
Cyclin B1-KO	Nocodazole	191.943	134.835	87
