# Supplementary material for: Weakened APC/C activity at mitotic exit drives cancer vulnerability to KIF18A inhibition
Source: EMBO J. 2024 Jan 26;43(5):2. doi: 10.1038/s44318-024-00031-6 (PMC10907621; doi:10.1038/s44318-024-00031-6)
Supplement: Supplementary file 13 — Source Data Fig. 2 [file 44318_2024_31_MOESM13_ESM.zip › Figure 2/2I/HCC1806_KIF18ADrugMutant_NormalizedMTTValues.xlsx]

## Sheet: Description
Data represented are averages of 3 technical replicates over independent MTT cell viability experiments in KIF18Ai.
Normalization was conducted so that KIF18Ai viability was assessed relative to untreated cells = 100% and DMN (mitotic inhibitor) treated cells = 0%.

## Sheet: Data
		Addback Lines
	NC	WT	PP1 mut	Motor Dead
Replicate 1	0.115	0.763	0.641	0.119
Replicate 2	0.137	0.691	0.503	0.088
Replicate 3	0.117	0.722	0.505	0.079
