# Supplementary material for: Weakened APC/C activity at mitotic exit drives cancer vulnerability to KIF18A inhibition
Source: EMBO J. 2024 Jan 26;43(5):2. doi: 10.1038/s44318-024-00031-6 (PMC10907621; doi:10.1038/s44318-024-00031-6)
Supplement: Supplementary file 13 — Source Data Fig. 2 [file 44318_2024_31_MOESM13_ESM.zip › Figure 2/2A/HCC1806_OVCAR3_ScreenResults.xlsx]

## Sheet: Description
Data represented as beta scores from MAGeCK algorithm (PMID: 25476604)

## Sheet: Data
Gene	Gene.description	HCC1806.DMSO.beta	HCC1806.KIF18Ai.beta	HCC1806.KIF18Ai.fdr	HCC1806.betaDiff.KIF18Ai-DMSO	OVCAR3.DMSO.beta	OVCAR3.KIF18Ai.beta	OVCAR3.KIF18Ai.fdr	OVCAR3.betaDiff.KIF18Ai-DMSO
A1BG	alpha-1-B glycoprotein	-0.01943	0.44014	0.93382	0.45957	0.042775	3.1652	0.994	3.12243
A1CF	APOBEC1 complementation factor	0.013705	0.90111	0.99325	0.887405	0.56334	1.9983	0.96933	1.43496
A2M	alpha-2-macroglobulin	-0.029368	2.5567	0.63706	2.58607	0.48367	5.5864	0.79927	5.10273
A2ML1	alpha-2-macroglobulin like 1	0.23841	1.7448	0.89418	1.50639	0.0014084	1.6994	0.96045	1.69799
A3GALT2	alpha 1,3-galactosyltransferase 2	-0.03936	-0.66993	0.70893	-0.63057	-0.08029	1.7993	0.96193	1.87959
A4GALT	alpha 1,4-galactosyltransferase (P blood group)	0.25568	1.3477	0.96714	1.09202	0.13362	3.7139	0.96004	3.58028
A4GNT	alpha-1,4-N-acetylglucosaminyltransferase	0.33505	0.21735	0.89619	-0.1177	-0.38131	1.3969	0.96004	1.77821
AAAS	aladin WD repeat nucleoporin	-0.45738	0.80766	0.98354	1.26504	-0.50682	-0.07433	0.89868	0.43249
AACS	acetoacetyl-CoA synthetase	-0.30232	-0.44192	0.75863	-0.1396	0.13812	0.30222	0.95127	0.1641
AADAC	arylacetamide deacetylase	-0.10149	1.373	0.96265	1.47449	0.28799	4.6484	0.88114	4.36041
AADACL2	arylacetamide deacetylase like 2	0.28296	-0.46828	0.75237	-0.75124	0.28577	4.1494	0.95407	3.86363
AADACL3	arylacetamide deacetylase like 3	-0.15635	-2.3934	0.37811	-2.23705	-0.037335	1.4055	0.96004	1.44283
AADACL4	arylacetamide deacetylase like 4	0.093992	0.36885	0.91986	0.274858	-0.072439	3.6231	0.96045	3.69554
AADAT	aminoadipate aminotransferase	-0.28127	0.62843	0.96226	0.9097	0.20306	3.5856	0.96393	3.38254
AAED1	peroxiredoxin like 2C	0.0092262	0.6359	0.96265	0.626674	-0.22365	3.033	0.99619	3.25665
AAGAB	alpha and gamma adaptin binding protein	0.052035	1.0023	0.99847	0.950265	-0.49478	2.3391	0.97982	2.83388
AAK1	AP2 associated kinase 1	-0.12426	-0.19003	0.80592	-0.06577	-0.035874	5.2902	0.83513	5.32607
AAMDC	adipogenesis associated Mth938 domain containing	0.20105	0.79304	0.98189	0.59199	-0.99973	3.2927	0.9891	4.29243
AAMP	angio associated migratory cell protein	-0.87168	-0.53933	0.73699	0.33235	-0.56575	0.53137	0.96004	1.09712
AANAT	aralkylamine N-acetyltransferase	-0.091532	1.1373	0.99316	1.22883	0.31109	3.4516	0.97899	3.14051
AAR2	AAR2 splicing factor	-0.043105	1.948	0.83241	1.9911	-0.07101	3.456	0.97797	3.52701
AARD	alanine and arginine rich domain containing protein	0.2163	0.16838	0.88315	-0.04792	0.44771	3.8432	0.96004	3.39549
AARS	alanyl-tRNA synthetase 1	-2.6605	-3.9158	0.14583	-1.2553	-1.4785	-0.12725	0.89635	1.35125
AARS2	alanyl-tRNA synthetase 2, mitochondrial	-0.67872	0.73373	0.97511	1.41245	-0.29414	3.1146	0.994	3.40874
AARSD1	alanyl-tRNA synthetase domain containing 1	-0.15475	2.2995	0.72327	2.45425	-0.062226	1.3553	0.96004	1.41753
AASDH	aminoadipate-semialdehyde dehydrogenase	0.056001	0.43045	0.93214	0.374449	0.24286	3.7703	0.96004	3.52744
AASDHPPT	aminoadipate-semialdehyde dehydrogenase-phosphopantetheinyl transferase	-1.01	0.58885	0.95866	1.59885	-0.95935	1.8684	0.96393	2.82775
AASS	aminoadipate-semialdehyde synthase	0.19411	2.0479	0.80392	1.85379	0.0027685	0.40525	0.96004	0.402481
AATF	apoptosis antagonizing transcription factor	-1.4826	-0.11131	0.81976	1.37129	-0.48069	-0.12593	0.89635	0.35476
AATK	apoptosis associated tyrosine kinase	0.031729	-0.40351	0.7641	-0.435239	0.44574	0.67433	0.96004	0.22859
ABAT	4-aminobutyrate aminotransferase	0.25949	1.3825	0.96226	1.12301	0.21936	4.5111	0.89807	4.29174
ABCA1	ATP binding cassette subfamily A member 1	-0.29045	1.1147	0.9953	1.40515	0.61807	1.6737	0.96045	1.05563
ABCA10	ATP binding cassette subfamily A member 10	-0.10242	-1.4423	0.55596	-1.33988	-0.39575	5.4745	0.81843	5.87025
ABCA12	ATP binding cassette subfamily A member 12	-0.17091	0.42789	0.93214	0.5988	0.26419	2.3352	0.97982	2.07101
ABCA13	ATP binding cassette subfamily A member 13	-0.036344	2.369	0.70085	2.40534	0.29149	2.5481	0.9891	2.25661
ABCA2	ATP binding cassette subfamily A member 2	-0.22317	-2.3904	0.37818	-2.16723	0.16093	4.2494	0.93178	4.08847
ABCA3	ATP binding cassette subfamily A member 3	0.010584	1.1367	0.99316	1.12612	0.014169	2.2104	0.97697	2.19623
ABCA4	ATP binding cassette subfamily A member 4	-0.23981	1.3477	0.96714	1.58751	-0.56209	2.47	0.98507	3.03209
ABCA5	ATP binding cassette subfamily A member 5	-0.13601	-0.057572	0.8298	0.078438	0.2751	2.4226	0.98333	2.1475
ABCA6	ATP binding cassette subfamily A member 6	0.040613	1.2411	0.98129	1.20049	0.13674	3.3484	0.98457	3.21166
ABCA7	ATP binding cassette subfamily A member 7	0.30482	0.65959	0.96581	0.35477	0.1325	-0.94626	0.85268	-1.07876
ABCA8	ATP binding cassette subfamily A member 8	0.24122	0.74187	0.97719	0.50065	0.12934	3.3327	0.98693	3.20336
ABCA9	ATP binding cassette subfamily A member 9	-0.63714	-0.29891	0.78278	0.33823	0.72915	4.9907	0.86201	4.26155
ABCB1	ATP binding cassette subfamily B member 1	0.1574	0.91833	0.99404	0.76093	0.29083	-0.75021	0.86201	-1.04104
ABCB10	ATP binding cassette subfamily B member 10	-0.14567	1.0112	0.99847	1.15687	0.37733	4.2167	0.94201	3.83937
ABCB11	ATP binding cassette subfamily B member 11	0.18427	2.1277	0.78016	1.94343	0.18905	1.6073	0.96004	1.41825
ABCB4	ATP binding cassette subfamily B member 4	-0.26974	1.5545	0.93214	1.82424	0.03144	0.66731	0.96004	0.63587
ABCB5	ATP binding cassette subfamily B member 5	-0.42023	0.054412	0.84717	0.474642	0.18967	3.6084	0.96193	3.41873
ABCB6	ATP binding cassette subfamily B member 6 (Langereis blood group)	0.18149	2.3965	0.69168	2.21501	0.41635	3.2676	0.99059	2.85125
ABCB7	ATP binding cassette subfamily B member 7	-1.5897	-0.57701	0.7284	1.01269	-1.6702	0.013291	0.91128	1.68349
ABCB8	ATP binding cassette subfamily B member 8	0.15375	2.8093	0.52505	2.65555	0.12198	4.8467	0.86496	4.72472
ABCB9	ATP binding cassette subfamily B member 9	-0.0074187	-0.24578	0.7955	-0.238361	-0.17963	0.017399	0.91144	0.197029
ABCC1	ATP binding cassette subfamily C member 1	0.0016706	0.099878	0.85613	0.0982074	0.10036	0.58805	0.96004	0.48769
ABCC10	ATP binding cassette subfamily C member 10	0.097356	-1.0547	0.63916	-1.15206	0.41056	1.7697	0.96193	1.35914
ABCC11	ATP binding cassette subfamily C member 11	0.42091	1.4339	0.95565	1.01299	0.047058	3.7959	0.96004	3.74884
ABCC12	ATP binding cassette subfamily C member 12	-0.022436	2.3517	0.70599	2.37414	0.16792	4.7141	0.87816	4.54618
ABCC2	ATP binding cassette subfamily C member 2	-0.24175	1.2776	0.97781	1.51935	-0.16482	-1.0017	0.84252	-0.83688
ABCC3	ATP binding cassette subfamily C member 3	0.34592	2.2282	0.75078	1.88228	0.28425	2.5772	0.9891	2.29295
ABCC4	ATP binding cassette subfamily C member 4	0.14812	1.4623	0.9489	1.31418	0.001477	0.24908	0.92133	0.247603
ABCC5	ATP binding cassette subfamily C member 5	0.25489	1.1264	0.99358	0.87151	0.51393	3.617	0.96173	3.10307
ABCC6	ATP binding cassette subfamily C member 6	-0.2106	-0.9717	0.65628	-0.7611	0.20525	2.1171	0.97254	1.91185
ABCC8	ATP binding cassette subfamily C member 8	-0.23848	1.1409	0.99316	1.37938	-0.20846	-0.97826	0.85268	-0.7698
ABCC9	ATP binding cassette subfamily C member 9	0.344	1.4444	0.95238	1.1004	-0.010456	2.2476	0.97903	2.25806
ABCD1	ATP binding cassette subfamily D member 1	-0.077704	0.73786	0.97621	0.815564	0.002925	0.32059	0.95522	0.317665
ABCD2	ATP binding cassette subfamily D member 2	-0.0737	0.65997	0.96581	0.73367	0.10001	3.2896	0.9891	3.18959
ABCD3	ATP binding cassette subfamily D member 3	-0.10927	-0.39126	0.76595	-0.28199	-0.15036	3.7721	0.96004	3.92246
ABCD4	ATP binding cassette subfamily D member 4	-0.10916	-0.3243	0.77658	-0.21514	-0.4573	3.0155	0.99803	3.4728
ABCE1	ATP binding cassette subfamily E member 1	-3.2398	-3.4711	0.31414	-0.2313	-0.47252	-0.12929	0.89635	0.34323
ABCF1	ATP binding cassette subfamily F member 1	-2.2322	0.70776	0.97408	2.93996	-0.79962	2.0064	0.96943	2.80602
ABCF2	ATP binding cassette subfamily F member 2	0.010723	2.2467	0.74373	2.23598	0.038748	-0.29686	0.88457	-0.335608
ABCF3	ATP binding cassette subfamily F member 3	-0.43856	0.61115	0.96043	1.04971	0.018213	2.5915	0.9891	2.57329
ABCG1	ATP binding cassette subfamily G member 1	0.19626	3.3723	0.31414	3.17604	0.23876	3.9345	0.96004	3.69574
ABCG2	ATP binding cassette subfamily G member 2 (Junior blood group)	-0.014612	2.6852	0.58369	2.69981	0.16146	2.9375	0.99729	2.77604
ABCG4	ATP binding cassette subfamily G member 4	-0.011848	1.2275	0.98294	1.23935	-0.077964	4.1343	0.95522	4.21226
ABCG5	ATP binding cassette subfamily G member 5	-0.51064	2.0386	0.8071	2.54924	-0.038844	-1.1564	0.81843	-1.11756
ABCG8	ATP binding cassette subfamily G member 8	0.07295	0.51184	0.94618	0.43889	0.021896	-1.1599	0.81843	-1.1818
ABHD1	abhydrolase domain containing 1	-0.13544	-1.5083	0.54484	-1.37286	0.22316	3.5481	0.96893	3.32494
ABHD10	abhydrolase domain containing 10, depalmitoylase	-0.28685	0.83639	0.98514	1.12324	-0.3797	3.9302	0.96004	4.3099
ABHD11	abhydrolase domain containing 11	-0.38264	0.33742	0.91577	0.72006	-0.46226	3.1282	0.994	3.59046
ABHD12	abhydrolase domain containing 12, lysophospholipase	0.017143	2.8974	0.48869	2.88026	0.024136	-1.1328	0.82526	-1.15694
ABHD12B	abhydrolase domain containing 12B	-0.5697	-3.0566	0.31414	-2.4869	0.0015754	0.80862	0.96004	0.807045
ABHD13	abhydrolase domain containing 13	0.046564	2.54	0.64395	2.49344	0.0035214	0.3538	0.96004	0.350279
ABHD14A	abhydrolase domain containing 14A	-0.00015177	0.90269	0.99325	0.902842	0.22774	3.7954	0.96004	3.56766
ABHD14B	abhydrolase domain containing 14B	0.22305	3.2424	0.32271	3.01935	0.1186	4.014	0.96004	3.8954
ABHD15	abhydrolase domain containing 15	-0.044174	-0.61886	0.721	-0.574686	-0.309	4.5292	0.89635	4.8382
ABHD16A	abhydrolase domain containing 16A, phospholipase	-0.06994	1.0541	0.99847	1.12404	0.34099	3.389	0.98097	3.04801
ABHD16B	abhydrolase domain containing 16B	-0.2265	2.0827	0.79354	2.3092	0.4605	-1.124	0.82838	-1.5845
ABHD17A	abhydrolase domain containing 17A, depalmitoylase	-1.6806	0.9392	0.99645	2.6198	-0.56875	4.1872	0.9505	4.75595
ABHD17B	abhydrolase domain containing 17B, depalmitoylase	0.034618	-1.2643	0.59512	-1.29892	-0.3112	2.8775	0.99479	3.1887
ABHD17C	abhydrolase domain containing 17C, depalmitoylase	0.045587	0.33096	0.91379	0.285373	0.27233	4.1312	0.95522	3.85887
ABHD2	abhydrolase domain containing 2, acylglycerol lipase	0.1436	-2.6691	0.32764	-2.8127	0.0011725	0.56306	0.96004	0.561887
ABHD3	abhydrolase domain containing 3, phospholipase	-0.16003	0.43774	0.93357	0.59777	-0.2415	2.474	0.98542	2.7155
ABHD4	abhydrolase domain containing 4, N-acyl phospholipase B	0.18158	0.13808	0.87182	-0.0435	0.013205	2.8663	0.99406	2.85309
ABHD5	abhydrolase domain containing 5, lysophosphatidic acid acyltransferase	-0.0061157	-0.97239	0.65558	-0.966274	0.30199	-0.99076	0.85103	-1.29275
ABHD6	abhydrolase domain containing 6, acylglycerol lipase	0.3111	0.98288	0.99847	0.67178	0.025842	4.9444	0.86201	4.91856
ABHD8	abhydrolase domain containing 8	0.017462	-1.3415	0.58255	-1.35896	0.32451	3.0662	0.99488	2.74169
ABI1	abl interactor 1	-0.21255	1.2073	0.9846	1.41985	0.071034	2.8885	0.99488	2.81747
ABI2	abl interactor 2	-0.078799	-2.2263	0.41041	-2.1475	-0.2659	4.3691	0.91809	4.635
ABI3	ABI family member 3	0.19334	1.8174	0.86675	1.62406	0.035682	1.4018	0.96004	1.36612
ABI3BP	ABI family member 3 binding protein	-0.055385	1.7843	0.87886	1.83969	-0.21896	4.9356	0.86201	5.15456
ABL1	ABL proto-oncogene 1, non-receptor tyrosine kinase	0.052146	2.6795	0.58597	2.62735	0.31587	5.2745	0.83944	4.95863
ABL2	ABL proto-oncogene 2, non-receptor tyrosine kinase	-0.031785	0.95387	0.99791	0.985655	-0.10931	4.7166	0.87816	4.82591
ABLIM1	actin binding LIM protein 1	-0.055339	-0.087671	0.82401	-0.032332	-0.026277	3.1835	0.994	3.20978
ABLIM2	actin binding LIM protein family member 2	0.046809	1.9002	0.84338	1.85339	-0.089979	3.8295	0.96004	3.91948
ABLIM3	actin binding LIM protein family member 3	0.23809	1.6192	0.91722	1.38111	0.20127	2.2905	0.97934	2.08923
ABO	ABO, alpha 1-3-N-acetylgalactosaminyltransferase and alpha 1-3-galactosyltransferase	0.021834	1.8915	0.84383	1.86967	0.20256	3.7758	0.96004	3.57324
ABR	ABR activator of RhoGEF and GTPase	-0.15533	0.88037	0.99115	1.0357	0.4483	3.2201	0.99307	2.7718
ABRA	actin binding Rho activating protein	-0.021303	0.66122	0.96601	0.682523	0.042308	5.1108	0.85268	5.06849
ABRACL	ABRA C-terminal like	0.1735	2.1765	0.76596	2.003	0.16689	3.5932	0.96393	3.42631
ABT1	activator of basal transcription 1	-1.7012	-1.6315	0.52337	0.0697	-0.16627	2.2878	0.97934	2.45407
ABTB1	ankyrin repeat and BTB domain containing 1	-0.14975	0.58234	0.95729	0.73209	-0.038511	5.3206	0.83513	5.35911
ABTB2	ankyrin repeat and BTB domain containing 2	-0.35133	0.89088	0.99185	1.24221	0.031871	4.5265	0.89643	4.49463
ACAA1	acetyl-CoA acyltransferase 1	0.21812	1.5036	0.94266	1.28548	0.38193	3.6644	0.96004	3.28247
ACAA2	acetyl-CoA acyltransferase 2	0.34955	1.8176	0.86671	1.46805	0.58599	1.0429	0.96004	0.45691
ACACA	acetyl-CoA carboxylase alpha	-0.42794	0.72681	0.97509	1.15475	-1.3279	0.22456	0.91901	1.55246
ACACB	acetyl-CoA carboxylase beta	0.027001	0.67803	0.96947	0.651029	0.47527	3.3782	0.98129	2.90293
ACAD10	acyl-CoA dehydrogenase family member 10	-0.077223	0.79474	0.98204	0.871963	-0.60949	2.9516	0.9982	3.56109
ACAD11	acyl-CoA dehydrogenase family member 11	0.28154	2.1633	0.77003	1.88176	-0.19189	0.57533	0.96004	0.76722
ACAD8	acyl-CoA dehydrogenase family member 8	0.023436	1.36	0.96541	1.33656	0.32485	4.8832	0.86457	4.55835
ACAD9	acyl-CoA dehydrogenase family member 9	-0.13587	1.6098	0.91891	1.74567	0.0015174	0.44407	0.96004	0.442553
ACADL	acyl-CoA dehydrogenase long chain	-0.16809	1.0132	0.99874	1.18129	0.14082	2.717	0.994	2.57618
ACADM	acyl-CoA dehydrogenase medium chain	0.25696	-1.6017	0.52562	-1.85866	0.24784	-0.40015	0.87816	-0.64799
ACADS	acyl-CoA dehydrogenase short chain	0.030508	1.5635	0.92951	1.53299	-0.089175	1.2189	0.96004	1.30808
ACADSB	acyl-CoA dehydrogenase short/branched chain	-0.43955	1.9115	0.83935	2.35105	0.23781	-0.33265	0.88196	-0.57046
ACADVL	acyl-CoA dehydrogenase very long chain	0.15745	0.56181	0.95427	0.40436	-0.53083	3.6087	0.96193	4.13953
ACAN	aggrecan	0.070671	-0.63237	0.71759	-0.703041	0.38851	2.1524	0.97313	1.76389
ACAP1	ArfGAP with coiled-coil, ankyrin repeat and PH domains 1	0.17688	2.298	0.72365	2.12112	-0.057661	3.6141	0.96193	3.67176
ACAP2	ArfGAP with coiled-coil, ankyrin repeat and PH domains 2	-0.35099	0.60465	0.96043	0.95564	-0.52454	6.9029	0.14583	7.42744
ACAP3	ArfGAP with coiled-coil, ankyrin repeat and PH domains 3	0.15103	1.6046	0.91963	1.45357	-0.096419	3.8275	0.96004	3.92392
ACAT1	acetyl-CoA acetyltransferase 1	-0.38636	0.094884	0.85613	0.481244	0.37918	3.3054	0.9891	2.92622
ACAT2	acetyl-CoA acetyltransferase 2	0.17477	1.5719	0.92824	1.39713	-0.10937	3.6288	0.96045	3.73817
ACBD3	acyl-CoA binding domain containing 3	0.089486	-0.19327	0.80402	-0.282756	0.0023957	0.51561	0.96004	0.513214
ACBD4	acyl-CoA binding domain containing 4	-0.36344	-0.10271	0.82111	0.26073	-0.34076	1.8646	0.96393	2.20536
ACBD5	acyl-CoA binding domain containing 5	-0.18478	0.26418	0.90341	0.44896	0.27172	3.8708	0.96004	3.59908
ACBD6	acyl-CoA binding domain containing 6	0.090337	2.7141	0.56696	2.62376	0.28243	3.8817	0.96004	3.59927
ACBD7	acyl-CoA binding domain containing 7	0.24892	2.7826	0.53826	2.53368	0.24911	4.287	0.92044	4.03789
ACCS	1-aminocyclopropane-1-carboxylate synthase homolog (inactive)	0.29214	0.73808	0.97621	0.44594	0.21423	3.8895	0.96004	3.67527
ACCSL	1-aminocyclopropane-1-carboxylate synthase homolog (inactive) like	0.25341	2.5216	0.65096	2.26819	0.07469	3.1392	0.994	3.06451
ACD	ACD shelterin complex subunit and telomerase recruitment factor	-0.11171	0.92311	0.9953	1.03482	-0.23752	1.7486	0.96049	1.98612
ACE	angiotensin I converting enzyme	-0.1095	1.1004	0.99689	1.2099	0.47906	5.5227	0.8079	5.04364
ACE2	angiotensin I converting enzyme 2	0.31618	0.86816	0.9892	0.55198	0.20429	3.1123	0.994	2.90801
ACER1	alkaline ceramidase 1	0.55343	-1.5177	0.54277	-2.07113	-0.16653	1.9762	0.96839	2.14273
ACER2	alkaline ceramidase 2	0.13868	-0.056749	0.82985	-0.195429	0.61073	2.1665	0.97446	1.55577
ACER3	alkaline ceramidase 3	0.053368	2.1237	0.78016	2.07033	-0.57446	-0.60314	0.86557	-0.02868
ACHE	acetylcholinesterase (Cartwright blood group)	0.013377	0.35059	0.91685	0.337213	-0.26003	3.4808	0.97421	3.74083
ACIN1	apoptotic chromatin condensation inducer 1	-0.15409	2.7074	0.57406	2.86149	0.013683	2.6884	0.99307	2.67472
ACKR1	atypical chemokine receptor 1 (Duffy blood group)	-0.025119	0.42184	0.92988	0.446959	0.11101	4.8088	0.86557	4.69779
ACKR2	atypical chemokine receptor 2	-0.1708	-1.7117	0.509	-1.5409	-0.065669	2.82	0.994	2.88567
ACKR3	atypical chemokine receptor 3	0.19036	1.4558	0.95001	1.26544	0.40076	3.0351	0.99613	2.63434
ACKR4	atypical chemokine receptor 4	0.33055	0.87152	0.98963	0.54097	0.06598	1.4264	0.96004	1.36042
ACLY	ATP citrate lyase	-0.71137	-0.61328	0.72188	0.09809	-0.87226	-1.1997	0.8079	-0.32744
ACMSD	aminocarboxymuconate semialdehyde decarboxylase	0.11644	1.2184	0.98366	1.10196	-0.088729	-0.70958	0.86201	-0.620851
ACO1	aconitase 1	-0.094586	-0.28353	0.78713	-0.188944	0.38373	0.092203	0.91809	-0.291527
ACO2	aconitase 2	-0.097193	0.26773	0.90352	0.364923	-0.55304	1.7235	0.96045	2.27654
ACOT1	acyl-CoA thioesterase 1	0.20381	2.0725	0.79711	1.86869	0.10225	-0.97078	0.85268	-1.07303
ACOT11	acyl-CoA thioesterase 11	-0.16302	1.2162	0.98366	1.37922	0.16081	1.9665	0.96692	1.80569
ACOT12	acyl-CoA thioesterase 12	0.18992	1.2888	0.97511	1.09888	-0.32231	3.5053	0.97116	3.82761
ACOT13	acyl-CoA thioesterase 13	0.07995	0.82267	0.98409	0.74272	-0.19798	3.7032	0.96004	3.90118
ACOT2	acyl-CoA thioesterase 2	0.10843	1.4224	0.95699	1.31397	0.066057	4.4784	0.90315	4.41234
ACOT4	acyl-CoA thioesterase 4	-0.056007	0.39153	0.92365	0.447537	0.041368	4.1607	0.95127	4.11933
ACOT6	acyl-CoA thioesterase 6	-0.075208	3.4816	0.31414	3.55681	0.20036	0.68593	0.96004	0.48557
ACOT7	acyl-CoA thioesterase 7	0.13008	0.29515	0.90966	0.16507	0.33033	2.9641	0.99874	2.63377
ACOT8	acyl-CoA thioesterase 8	0.13787	2.4896	0.66108	2.35173	-0.13761	1.917	0.96415	2.05461
ACOT9	acyl-CoA thioesterase 9	0.18303	1.2541	0.97992	1.07107	0.087389	2.5215	0.98859	2.43411
ACOX1	acyl-CoA oxidase 1	-0.042722	1.2799	0.97719	1.32262	-0.09145	1.1335	0.96004	1.22495
ACOX2	acyl-CoA oxidase 2	0.067919	-0.31448	0.78016	-0.382399	-0.20529	0.49499	0.96004	0.70028
ACOX3	acyl-CoA oxidase 3, pristanoyl	0.2675	-0.05066	0.83132	-0.31816	0.34165	5.1453	0.85268	4.80365
ACOXL	acyl-CoA oxidase like	0.02003	0.28106	0.90828	0.26103	0.11532	2.5372	0.9891	2.42188
ACP1	acid phosphatase 1	-0.029502	0.64918	0.96415	0.678682	0.26801	2.7717	0.994	2.50369
ACP2	acid phosphatase 2, lysosomal	-0.42845	0.55409	0.9524	0.98254	-0.15661	-0.92872	0.85468	-0.77211
ACP5	acid phosphatase 5, tartrate resistant	-0.061822	2.3697	0.70002	2.43152	0.20212	5.0248	0.86201	4.82268
ACP6	acid phosphatase 6, lysophosphatidic	0.10333	1.5901	0.92284	1.48677	0.88725	6.1232	0.54167	5.23595
ACPP	acid phosphatase 3	0.24886	1.8789	0.84717	1.63004	-0.40368	1.6156	0.96004	2.01928
ACPT	acid phosphatase 4	0.10012	1.9151	0.83843	1.81498	-0.035811	3.6782	0.96004	3.71401
ACR	acrosin	0.28427	-1.1097	0.63246	-1.39397	0.39733	-0.21854	0.8904	-0.61587
ACRBP	acrosin binding protein	0.069116	2.6433	0.60435	2.57418	0.17204	0.18168	0.91809	0.00964
ACRC	germ cell nuclear acidic peptidase	0.0034884	0.14664	0.87436	0.143152	0.49927	2.7156	0.994	2.21633
ACRV1	acrosomal vesicle protein 1	0.059145	1.9452	0.83241	1.88606	0.20105	2.7548	0.994	2.55375
ACSBG1	acyl-CoA synthetase bubblegum family member 1	0.43446	0.78047	0.97992	0.34601	0.058322	0.30016	0.95127	0.241838
ACSBG2	acyl-CoA synthetase bubblegum family member 2	-0.11025	0.89838	0.99316	1.00863	0.14264	5.0593	0.86065	4.91666
ACSF2	acyl-CoA synthetase family member 2	-0.025292	1.831	0.85983	1.85629	0.36446	1.2193	0.96004	0.85484
ACSF3	acyl-CoA synthetase family member 3	0.061305	-1.0291	0.64475	-1.0904	0.17716	4.0399	0.96004	3.86274
ACSL1	acyl-CoA synthetase long chain family member 1	-0.031971	1.4303	0.95565	1.46227	0.46181	1.7866	0.96193	1.32479
ACSL3	acyl-CoA synthetase long chain family member 3	-1.0862	-2.243	0.40993	-1.1568	0.50692	3.5314	0.96958	3.02448
ACSL4	acyl-CoA synthetase long chain family member 4	0.10854	0.88823	0.99185	0.77969	0.30566	3.0078	0.9982	2.70214
ACSL5	acyl-CoA synthetase long chain family member 5	0.13579	-1.8707	0.47816	-2.00649	0.49616	4.433	0.91186	3.93684
ACSL6	acyl-CoA synthetase long chain family member 6	-0.2356	0.38464	0.9228	0.62024	0.09656	2.6992	0.994	2.60264
ACSM1	acyl-CoA synthetase medium chain family member 1	-0.038015	1.8608	0.85281	1.89881	0.10102	-0.97291	0.85268	-1.07393
ACSM2A	acyl-CoA synthetase medium chain family member 2A	0.088003	0.02643	0.84383	-0.061573	0.53227	1.2203	0.96004	0.68803
ACSM2B	acyl-CoA synthetase medium chain family member 2B	-0.30883	0.56715	0.95565	0.87598	0.22403	4.4221	0.91285	4.19807
ACSM3	acyl-CoA synthetase medium chain family member 3	0.051864	-1.3035	0.58592	-1.35536	0.040374	3.1165	0.994	3.07613
ACSM4	acyl-CoA synthetase medium chain family member 4	-0.076264	0.68806	0.96987	0.764324	-0.019969	5.252	0.84078	5.27197
ACSM5	acyl-CoA synthetase medium chain family member 5	0.34936	-0.21772	0.7995	-0.56708	-0.24576	4.615	0.88564	4.86076
ACSM6	acyl-CoA synthetase medium chain family member 6	-0.13947	-0.86712	0.67027	-0.72765	0.025926	2.4281	0.98366	2.40217
ACSS1	acyl-CoA synthetase short chain family member 1	0.017287	0.52171	0.94837	0.504423	0.047	-1.2631	0.77254	-1.3101
ACSS2	acyl-CoA synthetase short chain family member 2	0.10618	1.384	0.96203	1.27782	0.39254	4.8517	0.86496	4.45916
ACSS3	acyl-CoA synthetase short chain family member 3	-0.36447	-0.01361	0.83433	0.35086	0.0022046	0.28534	0.94522	0.283135
ACTA1	actin alpha 1, skeletal muscle	-0.0049478	1.4877	0.94598	1.49265	-0.32546	2.7986	0.994	3.12406
ACTA2	actin alpha 2, smooth muscle	0.013149	-0.71489	0.70265	-0.728039	0.4688	-0.64398	0.86496	-1.11278
ACTB	actin beta	-1.7512	0.048345	0.84615	1.79955	0.43908	5.6149	0.78113	5.17582
ACTBL2	actin beta like 2	0.54057	1.3283	0.96987	0.78773	0.24973	3.7626	0.96004	3.51287
ACTC1	actin alpha cardiac muscle 1	0.16681	-0.87112	0.67027	-1.03793	0.28439	5.4126	0.82823	5.12821
ACTG1	actin gamma 1	0.20029	-1.6169	0.52337	-1.81719	-0.67723	1.9833	0.96875	2.66053
ACTG2	actin gamma 2, smooth muscle	0.016011	0.04842	0.84615	0.032409	0.59579	4.4318	0.91187	3.83601
ACTL10	actin like 10	0.12819	0.57884	0.9569	0.45065	0.31442	4.6597	0.88043	4.34528
ACTL6A	actin like 6A	-1.8423	-4.6975	0	-2.8552	-0.50477	1.6586	0.96004	2.16337
ACTL6B	actin like 6B	0.0029818	-1.362	0.57391	-1.36498	0.14363	-0.035672	0.90424	-0.179302
ACTL8	actin like 8	0.11691	1.3796	0.96226	1.26269	0.41562	3.5015	0.97163	3.08588
ACTL9	actin like 9	0.091893	2.0232	0.81233	1.93131	-0.41138	2.5169	0.98812	2.92828
ACTN1	actinin alpha 1	0.091028	1.3904	0.96157	1.29937	-0.013291	4.1525	0.95383	4.16579
ACTN2	actinin alpha 2	0.25617	0.56888	0.95565	0.31271	-0.17765	-1.1452	0.81843	-0.96755
ACTN3	actinin alpha 3	0.026916	0.63376	0.96241	0.606844	0.018527	3.6938	0.96004	3.67527
ACTN4	actinin alpha 4	0.20534	0.73185	0.97509	0.52651	-0.6008	2.1914	0.97645	2.7922
ACTR10	actin related protein 10	-2.8774	-1.6396	0.52276	1.2378	-0.50029	-0.42079	0.87816	0.0795
ACTR1A	actin related protein 1A	-2.2761	-3.9409	0.13483	-1.6648	-0.45043	-1.7487	0.21875	-1.29827
ACTR1B	actin related protein 1B	0.0020254	0.12729	0.86733	0.125265	-0.45315	1.9676	0.96692	2.42075
ACTR2	actin related protein 2	-1.8199	-1.1961	0.61356	0.6238	-1.3425	1.9446	0.96537	3.2871
ACTR3	actin related protein 3	-0.82052	-1.5545	0.53555	-0.73398	-0.63842	2.1116	0.97204	2.75002
ACTR3B	actin related protein 3B	0.082891	0.14388	0.87416	0.060989	0.42297	0.68409	0.96004	0.26112
ACTR3C	actin related protein 3C	-0.10916	0.23668	0.89935	0.34584	0.17133	0.78889	0.96004	0.61756
ACTR5	actin related protein 5	-0.44709	0.22513	0.89732	0.67222	-0.22208	2.7175	0.994	2.93958
ACTR6	actin related protein 6	0.0087412	0.4029	0.92598	0.394159	-0.60391	3.1757	0.994	3.77961
ACTR8	actin related protein 8	-0.89929	-0.33428	0.77559	0.56501	0.17877	4.7423	0.87816	4.56353
ACTRT1	actin related protein T1	0.16812	2.2307	0.75052	2.06258	0.32727	1.1923	0.96004	0.86503
ACTRT2	actin related protein T2	0.0029948	1.3333	0.96976	1.33031	0.24718	-0.40757	0.87816	-0.65475
ACTRT3	actin related protein T3	0.18527	0.90643	0.99325	0.72116	0.0010212	0.30061	0.95127	0.299589
ACVR1	activin A receptor type 1	0.38342	0.73318	0.97509	0.34976	0.30852	2.5132	0.98772	2.20468
ACVR1B	activin A receptor type 1B	-0.1307	1.3247	0.97029	1.4554	0.00089111	0.24624	0.92099	0.245349
ACVR1C	activin A receptor type 1C	0.29184	1.4319	0.95565	1.14006	0.0014672	0.40183	0.96004	0.400363
ACVR2A	activin A receptor type 2A	-0.0050349	0.3826	0.92247	0.387635	0.16092	0.31998	0.95522	0.15906
ACVR2B	activin A receptor type 2B	-0.17785	0.44279	0.9346	0.62064	0.35508	-0.697	0.86457	-1.05208
ACVRL1	activin A receptor like type 1	0.051078	2.4805	0.66314	2.42942	0.111	4.035	0.96004	3.924
ACY1	aminoacylase 1	0.071932	0.53169	0.9489	0.459758	0.012571	3.1898	0.994	3.17723
ACY3	aminoacylase 3	-0.043701	-0.22751	0.79785	-0.183809	-0.080116	0.5195	0.96004	0.599616
ACYP1	acylphosphatase 1	-0.046979	1.3748	0.96265	1.42178	0.14082	-0.036744	0.90424	-0.177564
ACYP2	acylphosphatase 2	0.041893	2.0313	0.80902	1.98941	0.17585	4.6712	0.87816	4.49535
ADA	adenosine deaminase	-0.094489	2.7059	0.57429	2.80039	0.093529	6.0508	0.60938	5.95727
ADAD1	adenosine deaminase domain containing 1	0.29515	1.3238	0.97031	1.02865	0.27259	2.2404	0.97903	1.96781
ADAD2	adenosine deaminase domain containing 2	-0.01871	-1.0178	0.64751	-0.99909	0.49952	3.4061	0.98013	2.90658
ADAL	adenosine deaminase like	0.33432	1.7382	0.89571	1.40388	-0.011972	1.6418	0.96004	1.65377
ADAM10	ADAM metallopeptidase domain 10	-0.40228	0.53791	0.9489	0.94019	0.0013972	0.33822	0.95828	0.336823
ADAM11	ADAM metallopeptidase domain 11	-0.20285	0.84239	0.98544	1.04524	-0.22266	-0.96877	0.85268	-0.74611
ADAM12	ADAM metallopeptidase domain 12	-0.10048	0.88979	0.99185	0.99027	-0.011138	-1.1347	0.82526	-1.12356
ADAM15	ADAM metallopeptidase domain 15	-0.12536	2.2257	0.75148	2.35106	0.2694	3.3449	0.98479	3.0755
ADAM17	ADAM metallopeptidase domain 17	0.10864	1.6489	0.91249	1.54026	0.031551	3.6304	0.96045	3.59885
ADAM19	ADAM metallopeptidase domain 19	-0.060352	-0.65007	0.71343	-0.589718	0.2406	2.6929	0.99339	2.4523
ADAM2	ADAM metallopeptidase domain 2	-0.097409	1.3347	0.96976	1.43211	0.51854	3.2195	0.99337	2.70096
ADAM21	ADAM metallopeptidase domain 21	0.059831	2.4538	0.67027	2.39397	0.25253	3.7647	0.96004	3.51217
ADAM22	ADAM metallopeptidase domain 22	-0.15427	-0.2037	0.80287	-0.04943	-0.027588	3.5047	0.97118	3.53229
ADAM23	ADAM metallopeptidase domain 23	0.021391	0.31455	0.91249	0.293159	0.25246	4.2121	0.94236	3.95964
ADAM28	ADAM metallopeptidase domain 28	0.25072	-0.97531	0.65437	-1.22603	0.24185	1.5068	0.96004	1.26495
ADAM29	ADAM metallopeptidase domain 29	0.30465	0.68082	0.96976	0.37617	0.21676	1.6554	0.96004	1.43864
ADAM30	ADAM metallopeptidase domain 30	0.033858	1.3654	0.96384	1.33154	0.14294	0.6173	0.96004	0.47436
ADAM32	ADAM metallopeptidase domain 32	0.14945	0.99982	0.99847	0.85037	0.33938	1.7359	0.96045	1.39652
ADAM33	ADAM metallopeptidase domain 33	-0.15172	-0.95126	0.66088	-0.79954	-0.50865	-0.48621	0.87816	0.02244
ADAM7	ADAM metallopeptidase domain 7	0.09748	1.0575	0.99847	0.96002	0.41056	3.0554	0.99502	2.64484
ADAM8	ADAM metallopeptidase domain 8	0.14373	0.91889	0.99415	0.77516	-0.019277	3.3613	0.98366	3.38058
ADAM9	ADAM metallopeptidase domain 9	-0.15378	-2.3326	0.39092	-2.17882	0.0022705	2.1718	0.97449	2.16953
ADAMDEC1	ADAM like decysin 1	0.082027	-0.66491	0.70956	-0.746937	0.70974	3.5352	0.96958	2.82546
ADAMTS1	ADAM metallopeptidase with thrombospondin type 1 motif 1	0.08611	0.029806	0.84383	-0.056304	0.47911	3.1324	0.994	2.65329
ADAMTS10	ADAM metallopeptidase with thrombospondin type 1 motif 10	-0.01774	2.2695	0.73327	2.28724	-0.69782	2.1508	0.97297	2.84862
ADAMTS12	ADAM metallopeptidase with thrombospondin type 1 motif 12	-0.33885	1.3062	0.97408	1.64505	0.21692	2.3743	0.98097	2.15738
ADAMTS13	ADAM metallopeptidase with thrombospondin type 1 motif 13	-0.27763	1.2529	0.97992	1.53053	-0.29013	4.4972	0.89868	4.78733
ADAMTS14	ADAM metallopeptidase with thrombospondin type 1 motif 14	-0.0093379	1.0911	0.99763	1.10044	0.22582	0.44482	0.96004	0.219
ADAMTS15	ADAM metallopeptidase with thrombospondin type 1 motif 15	-0.084994	0.8412	0.98544	0.926194	0.15806	4.5222	0.89794	4.36414
ADAMTS16	ADAM metallopeptidase with thrombospondin type 1 motif 16	-0.1354	-0.029457	0.83241	0.105943	0.33306	1.8375	0.96315	1.50444
ADAMTS17	ADAM metallopeptidase with thrombospondin type 1 motif 17	-0.05143	0.68705	0.96987	0.73848	0.12697	4.781	0.87116	4.65403
ADAMTS18	ADAM metallopeptidase with thrombospondin type 1 motif 18	0.39723	-1.2585	0.59621	-1.65573	0.18489	0.82998	0.96004	0.64509
ADAMTS19	ADAM metallopeptidase with thrombospondin type 1 motif 19	0.10373	0.94396	0.99729	0.84023	0.30392	4.994	0.86201	4.69008
ADAMTS2	ADAM metallopeptidase with thrombospondin type 1 motif 2	0.088481	1.4563	0.94941	1.36782	0.33021	4.0883	0.96004	3.75809
ADAMTS20	ADAM metallopeptidase with thrombospondin type 1 motif 20	0.064524	1.1749	0.9883	1.11038	-0.051071	-0.41399	0.87816	-0.362919
ADAMTS3	ADAM metallopeptidase with thrombospondin type 1 motif 3	-0.12215	-0.73115	0.70002	-0.609	0.4148	-1.0715	0.83513	-1.4863
ADAMTS4	ADAM metallopeptidase with thrombospondin type 1 motif 4	-0.25832	-0.046073	0.83241	0.212247	-0.083381	3.2784	0.9891	3.36178
ADAMTS5	ADAM metallopeptidase with thrombospondin type 1 motif 5	0.037723	0.46617	0.93806	0.428447	0.056907	2.5805	0.9891	2.52359
ADAMTS6	ADAM metallopeptidase with thrombospondin type 1 motif 6	0.056478	0.65652	0.96541	0.600042	0.13462	1.2141	0.96004	1.07948
ADAMTS7	ADAM metallopeptidase with thrombospondin type 1 motif 7	0.086833	1.2838	0.97653	1.19697	-0.34727	0.85574	0.96004	1.20301
ADAMTS8	ADAM metallopeptidase with thrombospondin type 1 motif 8	-0.068497	-0.36429	0.77097	-0.295793	0.59151	4.0987	0.96004	3.50719
ADAMTS9	ADAM metallopeptidase with thrombospondin type 1 motif 9	0.11415	0.65691	0.96541	0.54276	0.20917	1.706	0.96045	1.49683
ADAMTSL1	ADAMTS like 1	-0.124	-0.23357	0.79711	-0.10957	0.49443	-1.11	0.82838	-1.60443
ADAMTSL2	ADAMTS like 2	-0.25012	2.1204	0.78264	2.37052	-0.085677	3.0599	0.99499	3.14558
ADAMTSL3	ADAMTS like 3	0.014634	-1.1225	0.6297	-1.13713	-0.1104	4.5523	0.8921	4.6627
ADAMTSL4	ADAMTS like 4	-0.14573	-0.68349	0.7073	-0.53776	0.20244	2.2329	0.97862	2.03046
ADAMTSL5	ADAMTS like 5	0.30197	-1.9746	0.46353	-2.27657	-0.16025	3.2007	0.994	3.36095
ADAP1	ArfGAP with dual PH domains 1	-0.42484	1.8526	0.8557	2.27744	0.18455	-0.01707	0.90619	-0.20162
ADAP2	ArfGAP with dual PH domains 2	0.14762	2.2933	0.72385	2.14568	-0.50339	0.69633	0.96004	1.19972
ADAR	adenosine deaminase RNA specific	-0.57107	-2.5698	0.34607	-1.99873	-0.14873	-1.2268	0.79412	-1.07807
ADARB1	adenosine deaminase RNA specific B1	0.21686	1.3282	0.96987	1.11134	0.1545	1.4234	0.96004	1.2689
ADARB2	adenosine deaminase RNA specific B2 (inactive)	0.12932	1.1831	0.98692	1.05378	0.10025	4.6738	0.87816	4.57355
ADAT1	adenosine deaminase tRNA specific 1	0.018036	1.2708	0.97781	1.25276	-0.014638	5.351	0.82838	5.36564
ADAT2	adenosine deaminase tRNA specific 2	-0.91511	0.58644	0.958	1.50155	-0.97641	-0.52699	0.87816	0.44942
ADAT3	adenosine deaminase tRNA specific 3	-1.2035	-3.5964	0.30606	-2.3929	-0.16593	2.2219	0.97782	2.38783
ADCK1	aarF domain containing kinase 1	0.00072891	1.2095	0.98396	1.20877	0.40678	-0.60277	0.86557	-1.00955
ADCK2	aarF domain containing kinase 2	-0.25244	0.76115	0.97851	1.01359	0.14052	2.9032	0.99502	2.76268
ADCK3	coenzyme Q8A	-0.049379	1.1631	0.9899	1.21248	0.26521	2.8798	0.99479	2.61459
ADCK4	coenzyme Q8B	0.065599	0.95813	0.99836	0.892531	-0.63926	-1.2772	0.77254	-0.63794
ADCK5	aarF domain containing kinase 5	0.35433	-1.1681	0.61868	-1.52243	0.6342	4.7576	0.87816	4.1234
ADCY1	adenylate cyclase 1	0.025465	1.8616	0.8526	1.83613	-0.26176	-1.5327	0.48768	-1.27094
ADCY10	adenylate cyclase 10	0.019196	1.5402	0.93495	1.521	0.20042	-0.22689	0.89016	-0.42731
ADCY2	adenylate cyclase 2	-0.12752	0.40811	0.92762	0.53563	0.24175	2.8156	0.994	2.57385
ADCY3	adenylate cyclase 3	0.050364	1.2706	0.97781	1.22024	-0.3018	3.7452	0.96004	4.047
ADCY4	adenylate cyclase 4	0.059834	-1.3899	0.5648	-1.44973	-0.025313	-0.80555	0.86201	-0.780237
ADCY5	adenylate cyclase 5	0.29788	1.6173	0.91795	1.31942	0.44716	3.6368	0.96045	3.18964
ADCY6	adenylate cyclase 6	0.0082867	1.3534	0.96601	1.34511	-0.20332	3.1165	0.994	3.31982
ADCY7	adenylate cyclase 7	0.4154	-0.11674	0.81972	-0.53214	0.0011974	0.27162	0.94022	0.270423
ADCY8	adenylate cyclase 8	0.098502	0.05789	0.84774	-0.040612	0.073957	3.7219	0.96004	3.64794
ADCY9	adenylate cyclase 9	-0.085066	1.4449	0.95238	1.52997	0.01163	-0.80765	0.86201	-0.81928
ADCYAP1	adenylate cyclase activating polypeptide 1	0.11322	-0.2311	0.79734	-0.34432	-0.057408	-0.99416	0.84633	-0.936752
ADCYAP1R1	ADCYAP receptor type I	0.13536	0.18231	0.88798	0.04695	0.26618	0.62247	0.96004	0.35629
ADD1	adducin 1	0.24197	0.71945	0.97446	0.47748	0.21663	0.57283	0.96004	0.3562
ADD2	adducin 2	-0.28162	0.9526	0.99763	1.23422	-0.033217	2.5907	0.9891	2.62392
ADD3	adducin 3	0.02277	1.545	0.93359	1.52223	0.41742	2.4575	0.98457	2.04008
ADGB	androglobin	0.34887	-0.74505	0.69784	-1.09392	0.13673	-0.048842	0.90315	-0.185572
ADGRA1	adhesion G protein-coupled receptor A1	0.011246	1.947	0.83241	1.93575	-0.18933	4.1107	0.95896	4.30003
ADGRA2	adhesion G protein-coupled receptor A2	-0.37105	-0.66914	0.70893	-0.29809	-0.081138	5.2016	0.84078	5.28274
ADGRA3	adhesion G protein-coupled receptor A3	-0.12924	0.37594	0.92197	0.50518	0.13219	3.8895	0.96004	3.75731
ADGRB1	adhesion G protein-coupled receptor B1	-0.026617	0.99112	0.99847	1.01774	-0.28205	3.0092	0.9982	3.29125
ADGRB2	adhesion G protein-coupled receptor B2	0.024575	0.43963	0.93359	0.415055	-0.45111	0.1771	0.91809	0.62821
ADGRB3	adhesion G protein-coupled receptor B3	-0.13951	2.5816	0.63089	2.72111	-0.040073	1.2713	0.96004	1.31137
ADGRD1	adhesion G protein-coupled receptor D1	0.12565	1.4549	0.9505	1.32925	0.12115	0.0066232	0.90965	-0.114527
ADGRE1	adhesion G protein-coupled receptor E1	-0.26254	-0.29219	0.78367	-0.02965	0.38584	-0.44018	0.87816	-0.82602
ADGRE2	adhesion G protein-coupled receptor E2	0.20658	0.71944	0.97446	0.51286	0.21838	1.9615	0.96618	1.74312
ADGRE3	adhesion G protein-coupled receptor E3	0.14886	-3.594	0.30606	-3.74286	0.36874	0.64317	0.96004	0.27443
ADGRE5	adhesion G protein-coupled receptor E5	-0.29999	1.6841	0.90595	1.98409	0.21978	-0.9122	0.85708	-1.13198
ADGRF1	adhesion G protein-coupled receptor F1	0.049372	2.7362	0.5587	2.68683	0.39414	3.9294	0.96004	3.53526
ADGRF2	adhesion G protein-coupled receptor F2	0.14793	-0.38548	0.76747	-0.53341	0.54037	-0.41071	0.87816	-0.95108
ADGRF3	adhesion G protein-coupled receptor F3	0.11069	1.2534	0.97992	1.14271	0.17773	0.93057	0.96004	0.75284
ADGRF4	adhesion G protein-coupled receptor F4	0.21626	0.99045	0.99847	0.77419	0.23107	1.1142	0.96004	0.88313
ADGRF5	adhesion G protein-coupled receptor F5	0.02845	0.60996	0.96043	0.58151	0.087748	3.8391	0.96004	3.75135
ADGRG1	adhesion G protein-coupled receptor G1	0.023626	0.84816	0.98638	0.824534	0.16839	4.9581	0.86201	4.78971
ADGRG2	adhesion G protein-coupled receptor G2	0.13818	0.12949	0.86761	-0.00869	0.2053	4.3344	0.91809	4.1291
ADGRG3	adhesion G protein-coupled receptor G3	0.1827	3.3601	0.31414	3.1774	0.0045308	4.8792	0.86457	4.87467
ADGRG4	adhesion G protein-coupled receptor G4	0.35525	3.731	0.28906	3.37575	0.094843	3.7525	0.96004	3.65766
ADGRG5	adhesion G protein-coupled receptor G5	0.17944	0.53188	0.9489	0.35244	-0.14094	3.2006	0.994	3.34154
ADGRG6	adhesion G protein-coupled receptor G6	-0.089849	1.4313	0.95565	1.52115	-0.427	-0.59874	0.86557	-0.17174
ADGRG7	adhesion G protein-coupled receptor G7	-0.055703	1.5075	0.94171	1.5632	0.17302	2.4821	0.9862	2.30908
ADGRL1	adhesion G protein-coupled receptor L1	0.20652	0.079589	0.85351	-0.126931	0.20735	-0.11808	0.89665	-0.32543
ADGRL2	adhesion G protein-coupled receptor L2	0.27405	-3.3783	0.31414	-3.65235	-0.41504	-0.64702	0.86496	-0.23198
ADGRL3	adhesion G protein-coupled receptor L3	0.0035256	0.17845	0.88486	0.174924	0.052359	0.21994	0.91809	0.167581
ADGRL4	adhesion G protein-coupled receptor L4	0.19042	-0.35798	0.77121	-0.5484	-0.0052041	-0.77194	0.86201	-0.766736
ADGRV1	adhesion G protein-coupled receptor V1	0.011188	0.91536	0.99358	0.904172	-0.13827	3.1037	0.994	3.24197
ADH1A	alcohol dehydrogenase 1A (class I), alpha polypeptide	0.11602	3.014	0.4297	2.89798	0.21554	-0.80061	0.86201	-1.01615
ADH1B	alcohol dehydrogenase 1B (class I), beta polypeptide	-0.11532	0.92118	0.99473	1.0365	0.45109	-1.1786	0.81843	-1.62969
ADH1C	alcohol dehydrogenase 1C (class I), gamma polypeptide	0.16147	3.3497	0.31414	3.18823	0.43644	2.7971	0.994	2.36066
ADH4	alcohol dehydrogenase 4 (class II), pi polypeptide	0.15656	-0.042869	0.83241	-0.199429	0.20294	1.1354	0.96004	0.93246
ADH5	alcohol dehydrogenase 5 (class III), chi polypeptide	0.17281	2.4054	0.68818	2.23259	0.55798	3.0457	0.99525	2.48772
ADH6	alcohol dehydrogenase 6 (class V)	0.12813	1.9638	0.8288	1.83567	0.22165	3.533	0.96958	3.31135
ADH7	alcohol dehydrogenase 7 (class IV), mu or sigma polypeptide	-0.44902	1.3031	0.97446	1.75212	0.2816	3.1397	0.994	2.8581
ADHFE1	alcohol dehydrogenase iron containing 1	0.27736	0.44172	0.93408	0.16436	0.23189	1.3824	0.96004	1.15051
ADI1	acireductone dioxygenase 1	-0.50793	-0.36185	0.77097	0.14608	0.50527	4.0003	0.96004	3.49503
ADIG	adipogenin	-0.066367	1.659	0.90966	1.72537	0.31182	4.7538	0.87816	4.44198
ADIPOQ	adiponectin, C1Q and collagen domain containing	-0.45086	-0.33136	0.77658	0.1195	-0.050252	3.7225	0.96004	3.77275
ADIPOR1	adiponectin receptor 1	0.026114	0.50119	0.94598	0.475076	0.33127	2.2423	0.97903	1.91103
ADIPOR2	adiponectin receptor 2	0.047656	0.078419	0.85344	0.030763	0.29333	2.8695	0.99406	2.57617
ADIRF	adipogenesis regulatory factor	0.22819	2.1597	0.77058	1.93151	-0.28528	-0.63379	0.86496	-0.34851
ADK	adenosine kinase	0.11483	0.0068192	0.83855	-0.108011	-0.11227	0.15059	0.91809	0.26286
ADM	adrenomedullin	0.39932	-0.941	0.66109	-1.34032	-0.16308	-0.30285	0.88457	-0.13977
ADM2	adrenomedullin 2	0.22361	1.7212	0.89852	1.49759	0.42863	2.2096	0.97697	1.78097
ADM5	adrenomedullin 5 (putative)	-0.23793	0.95201	0.99763	1.18994	-0.36797	0.68615	0.96004	1.05412
ADNP	activity dependent neuroprotector homeobox	-0.1075	1.2274	0.98294	1.3349	-0.30085	4.1307	0.95522	4.43155
ADNP2	ADNP homeobox 2	0.34748	0.70623	0.97408	0.35875	-0.3401	1.7703	0.96193	2.1104
ADO	2-aminoethanethiol dioxygenase	0.073133	0.032432	0.84383	-0.040701	0.27841	3.2595	0.9917	2.98109
ADORA1	adenosine A1 receptor	-0.34625	0.31352	0.91249	0.65977	0.17231	4.9771	0.86201	4.80479
ADORA2A	adenosine A2a receptor	-0.05723	-1.1082	0.63255	-1.05097	-0.19588	1.7913	0.96193	1.98718
ADORA2B	adenosine A2b receptor	-0.18529	-2.6485	0.3285	-2.46321	0.48158	2.3193	0.97943	1.83772
ADORA3	adenosine A3 receptor	-0.039786	2.2698	0.73327	2.30959	0.74374	4.5471	0.89384	3.80336
ADPGK	ADP dependent glucokinase	-0.0014698	-1.1141	0.63134	-1.11263	0.19769	2.2379	0.97903	2.04021
ADPRH	ADP-ribosylarginine hydrolase	-0.14524	1.1507	0.99185	1.29594	-0.14298	5.3899	0.82838	5.53288
ADPRHL1	ADP-ribosylhydrolase like 1	0.036256	0.91949	0.99438	0.883234	0.01655	2.9278	0.99619	2.91125
ADPRHL2	ADP-ribosylserine hydrolase	-0.21407	-0.52801	0.74114	-0.31394	-0.77348	0.026427	0.91285	0.799907
ADPRM	ADP-ribose/CDP-alcohol diphosphatase, manganese dependent	0.078561	1.1178	0.99472	1.03924	0.20023	5.6765	0.77254	5.47627
ADRA1A	adrenoceptor alpha 1A	0.3066	1.5396	0.93495	1.233	0.74653	2.0665	0.97069	1.31997
ADRA1B	adrenoceptor alpha 1B	0.25697	1.743	0.89462	1.48603	-0.010964	2.3669	0.9805	2.37786
ADRA1D	adrenoceptor alpha 1D	0.010454	-0.6418	0.71612	-0.652254	-0.33697	5.6711	0.77254	6.00807
ADRA2A	adrenoceptor alpha 2A	0.15295	0.33235	0.91409	0.1794	0.11868	1.3673	0.96004	1.24862
ADRA2B	adrenoceptor alpha 2B	-0.099321	0.97041	0.99847	1.06973	0.22873	3.2441	0.99243	3.01537
ADRA2C	adrenoceptor alpha 2C	-0.25834	2.0378	0.80712	2.29614	0.49736	3.3633	0.98366	2.86594
ADRB1	adrenoceptor beta 1	-0.32913	1.6457	0.91249	1.97483	0.64223	4.9376	0.86201	4.29537
ADRB2	adrenoceptor beta 2	-0.043102	-0.06733	0.8288	-0.024228	-0.069776	4.0132	0.96004	4.08298
ADRB3	adrenoceptor beta 3	-0.16036	1.8541	0.85534	2.01446	0.13924	0.16578	0.91809	0.02654
ADRBK1	G protein-coupled receptor kinase 2	-0.047695	0.19155	0.89093	0.239245	-0.45827	-0.62386	0.86557	-0.16559
ADRBK2	G protein-coupled receptor kinase 3	-0.017817	1.3867	0.96181	1.40452	0.54562	0.67555	0.96004	0.12993
ADRM1	adhesion regulating molecule 1	-0.58388	2.4206	0.68062	3.00448	-0.37859	5.6369	0.77254	6.01549
ADSL	adenylosuccinate lyase	-2.9345	-3.3091	0.31414	-0.3746	-1.2366	0.14182	0.91809	1.37842
ADSS	adenylosuccinate synthase 2	-1.5951	0.7123	0.97408	2.3074	-0.23701	4.2539	0.92845	4.49091
ADSSL1	adenylosuccinate synthase 1	-0.19548	1.2539	0.97992	1.44938	0.38968	-0.026746	0.90489	-0.416426
ADTRP	androgen dependent TFPI regulating protein	-0.24862	0.48369	0.94266	0.73231	0.17155	5.5574	0.80634	5.38585
AEBP1	AE binding protein 1	0.13243	0.91804	0.99393	0.78561	0.074711	3.5399	0.96943	3.46519
AEBP2	AE binding protein 2	0.14277	-0.4333	0.76009	-0.57607	-0.024004	-0.76473	0.86201	-0.740726
AEN	apoptosis enhancing nuclease	-0.21374	0.83337	0.98514	1.04711	0.22616	1.024	0.96004	0.79784
AES	TLE family member 5, transcriptional modulator	-0.083256	-3.6559	0.29502	-3.57264	-0.0068387	2.1458	0.97297	2.15264
AFAP1	actin filament associated protein 1	-0.028664	0.59833	0.95924	0.626994	0.43701	4.9381	0.86201	4.50109
AFAP1L1	actin filament associated protein 1 like 1	-0.43317	0.37011	0.92004	0.80328	0.12746	2.309	0.97943	2.18154
AFAP1L2	actin filament associated protein 1 like 2	-0.10687	1.1403	0.99316	1.24717	0.2337	3.2408	0.99243	3.0071
AFF1	AF4/FMR2 family member 1	-0.033626	2.381	0.69762	2.41463	0.37549	2.7043	0.994	2.32881
AFF2	AF4/FMR2 family member 2	0.10472	-0.62623	0.71894	-0.73095	-0.15391	4.7332	0.87816	4.88711
AFF3	AF4/FMR2 family member 3	-0.057626	0.64166	0.96291	0.699286	-0.13644	0.90695	0.96004	1.04339
AFF4	AF4/FMR2 family member 4	-0.062105	2.3415	0.7073	2.4036	-0.22883	1.5047	0.96004	1.73353
AFG3L2	AFG3 like matrix AAA peptidase subunit 2	-1.3718	-3.7405	0.26667	-2.3687	-1.0863	2.3919	0.98097	3.4782
AFM	afamin	0.018958	2.2005	0.7607	2.18154	0.36012	3.6006	0.96241	3.24048
AFMID	arylformamidase	-0.50912	1.2089	0.98409	1.71802	0.13961	3.992	0.96004	3.85239
AFP	alpha fetoprotein	-0.0082741	0.04727	0.84594	0.0555441	0.15018	3.3241	0.98759	3.17392
AFTPH	aftiphilin	-0.12873	0.46069	0.93761	0.58942	-0.12532	1.2682	0.96004	1.39352
AGA	aspartylglucosaminidase	0.18436	1.9814	0.82159	1.79704	0.25767	2.1709	0.97449	1.91323
AGAP1	ArfGAP with GTPase domain, ankyrin repeat and PH domain 1	-0.1162	0.74863	0.97781	0.86483	-0.092588	-0.015364	0.90666	0.077224
AGAP11		-0.13019	-0.90552	0.66715	-0.77533	0.18913	3.739	0.96004	3.54987
AGAP2	ArfGAP with GTPase domain, ankyrin repeat and PH domain 2	0.14644	0.3796	0.9223	0.23316	-0.40917	4.5448	0.89384	4.95397
AGAP3	ArfGAP with GTPase domain, ankyrin repeat and PH domain 3	0.061544	1.4987	0.94394	1.43716	0.33783	3.4138	0.97982	3.07597
AGAP4	ArfGAP with GTPase domain, ankyrin repeat and PH domain 4	-0.60747	-1.0001	0.65024	-0.39263	-0.41602	-1.1477	0.81843	-0.73168
AGAP5	ArfGAP with GTPase domain, ankyrin repeat and PH domain 5	-0.66672	1.138	0.99316	1.80472	-0.26555	2.8797	0.99479	3.14525
AGAP6	ArfGAP with GTPase domain, ankyrin repeat and PH domain 6	-0.744	2.0194	0.81409	2.7634	-0.40418	2.8822	0.99488	3.28638
AGAP9	ArfGAP with GTPase domain, ankyrin repeat and PH domain 9	-0.6578	-2.685	0.32283	-2.0272	-0.86115	3.901	0.96004	4.76215
AGBL1	ATP/GTP binding protein like 1	0.02299	-0.17196	0.80876	-0.19495	0.26962	5.6773	0.77254	5.40768
AGBL2	ATP/GTP binding protein like 2	-0.13095	-0.50163	0.74552	-0.37068	0.058877	-0.16559	0.89163	-0.224467
AGBL3	ATP/GTP binding protein like 3	0.088042	-0.11558	0.81972	-0.203622	0.30229	2.8082	0.994	2.50591
AGBL4	ATP/GTP binding protein like 4	0.3115	1.585	0.92376	1.2735	0.14203	4.2801	0.92099	4.13807
AGBL5	ATP/GTP binding protein like 5	-0.19397	-3.3089	0.31414	-3.11493	0.32388	-0.56694	0.87104	-0.89082
AGER	advanced glycosylation end-product specific receptor	-0.033541	2.4852	0.66238	2.51874	-0.16048	2.4256	0.98333	2.58608
AGFG1	ArfGAP with FG repeats 1	-0.28128	-0.28307	0.78713	-0.00179	-0.12514	3.2855	0.9891	3.41064
AGFG2	ArfGAP with FG repeats 2	0.080372	1.0099	0.99847	0.929528	0.30187	1.0975	0.96004	0.79563
AGGF1	angiogenic factor with G-patch and FHA domains 1	-0.38222	-0.95476	0.66043	-0.57254	0.47457	-0.3789	0.87891	-0.85347
AGK	acylglycerol kinase	0.20647	1.8592	0.85351	1.65273	-0.26979	1.7888	0.96193	2.05859
AGL	amylo-alpha-1, 6-glucosidase, 4-alpha-glucanotransferase	-0.11152	-2.6303	0.32929	-2.51878	-0.13122	3.6605	0.96004	3.79172
AGMAT	agmatinase	-0.0040551	2.0109	0.81712	2.01496	-0.016063	2.5176	0.98812	2.53366
AGMO	alkylglycerol monooxygenase	0.10813	-0.63778	0.71734	-0.74591	0.0014446	0.34868	0.96004	0.347235
AGO1	argonaute RISC component 1	0.14439	2.3068	0.721	2.16241	-0.49578	2.5919	0.9891	3.08768
AGO2	argonaute RISC catalytic component 2	0.54503	2.8132	0.52337	2.26817	0.030454	2.7786	0.994	2.74815
AGO3	argonaute RISC catalytic component 3	-0.10361	2.3337	0.70893	2.43731	0.30774	4.1356	0.95522	3.82786
AGO4	argonaute RISC component 4	-0.18791	1.0698	0.99847	1.25771	-0.7604	3.5742	0.96415	4.3346
AGPAT1	1-acylglycerol-3-phosphate O-acyltransferase 1	0.096569	1.1849	0.98673	1.08833	0.54335	1.5478	0.96004	1.00445
AGPAT2	1-acylglycerol-3-phosphate O-acyltransferase 2	-0.36338	-0.3699	0.77058	-0.00652	-0.53066	5.4182	0.82823	5.94886
AGPAT3	1-acylglycerol-3-phosphate O-acyltransferase 3	-0.11924	1.3625	0.96453	1.48174	-0.0018255	3.3027	0.9891	3.30453
AGPAT4	1-acylglycerol-3-phosphate O-acyltransferase 4	-0.28915	1.1822	0.98722	1.47135	0.416	4.3099	0.91809	3.8939
AGPAT5	1-acylglycerol-3-phosphate O-acyltransferase 5	-0.26011	-1.0943	0.63395	-0.83419	0.21523	1.477	0.96004	1.26177
AGPAT6	glycerol-3-phosphate acyltransferase 4	-0.31145	-3.6978	0.27826	-3.38635	0.15499	-0.19733	0.89116	-0.35232
AGPAT9	glycerol-3-phosphate acyltransferase 3	-0.38827	0.12467	0.86675	0.51294	-0.067386	3.5104	0.97096	3.57779
AGPS	alkylglycerone phosphate synthase	-0.34299	-1.634	0.52288	-1.29101	-0.032974	3.4789	0.97446	3.51187
AGR2	anterior gradient 2, protein disulphide isomerase family member	-0.21042	0.57597	0.95652	0.78639	0.28566	2.9266	0.99614	2.64094
AGR3	anterior gradient 3, protein disulphide isomerase family member	-0.090429	1.229	0.98294	1.31943	0.27393	-0.29954	0.88457	-0.57347
AGRN	agrin	0.057013	2.5031	0.65714	2.44609	0.27294	2.9948	0.99874	2.72186
AGRP	agouti related neuropeptide	0.1051	1.4691	0.94877	1.364	0.27584	3.4198	0.97943	3.14396
AGT	angiotensinogen	-0.052972	-0.12615	0.81918	-0.073178	0.22277	2.2781	0.97904	2.05533
AGTPBP1	ATP/GTP binding protein 1	0.034801	0.38871	0.92312	0.353909	0.23054	3.1156	0.994	2.88506
AGTR1	angiotensin II receptor type 1	-0.18455	-0.39913	0.7641	-0.21458	0.084774	4.4121	0.91349	4.32733
AGTR2	angiotensin II receptor type 2	0.49972	0.72452	0.97509	0.2248	0.28301	-0.16798	0.89163	-0.45099
AGTRAP	angiotensin II receptor associated protein	0.089149	-0.96756	0.658	-1.05671	0.0015769	0.28726	0.94804	0.285683
AGXT	alanine--glyoxylate and serine--pyruvate aminotransferase	0.10681	-0.20677	0.8027	-0.31358	-0.14135	4.4146	0.91285	4.55595
AGXT2	alanine--glyoxylate aminotransferase 2	-0.31203	0.57114	0.95565	0.88317	0.24822	5.7028	0.77254	5.45458
AHCTF1	AT-hook containing transcription factor 1	-0.61187	1.0975	0.99729	1.70937	-0.34782	3.9101	0.96004	4.25792
AHCY	adenosylhomocysteinase	-0.75395	0.54748	0.9515	1.30143	-1.2627	3.1924	0.994	4.4551
AHCYL1	adenosylhomocysteinase like 1	-0.27701	1.8747	0.84833	2.15171	0.0001271	5.1238	0.85268	5.12367
AHCYL2	adenosylhomocysteinase like 2	0.28179	3.2971	0.31414	3.01531	0.20422	2.8166	0.994	2.61238
AHDC1	AT-hook DNA binding motif containing 1	0.52684	3.7564	0.28139	3.22956	-0.16243	0.77502	0.96004	0.93745
AHI1	Abelson helper integration site 1	0.0061801	1.5654	0.92951	1.55922	-0.34333	2.5949	0.98917	2.93823
AHNAK	AHNAK nucleoprotein	-0.18515	1.1489	0.99185	1.33405	0.10618	1.5616	0.96004	1.45542
AHNAK2	AHNAK nucleoprotein 2	-0.22004	2.5577	0.63706	2.77774	0.070913	3.4327	0.97919	3.36179
AHR	aryl hydrocarbon receptor	0.067412	3.3944	0.31414	3.32699	0.5701	4.1441	0.95407	3.574
AHRR	aryl-hydrocarbon receptor repressor	-0.31146	-0.43061	0.76015	-0.11915	0.46432	3.3423	0.98534	2.87798
AHSA1	activator of HSP90 ATPase activity 1	-0.0025234	0.87114	0.98963	0.873663	-0.5307	2.6715	0.99243	3.2022
AHSA2	activator of HSP90 ATPase homolog 2, pseudogene	0.12006	1.5499	0.93278	1.42984	-0.016757	2.4807	0.9862	2.49746
AHSG	alpha 2-HS glycoprotein	-0.2446	1.2179	0.98366	1.4625	0.30035	4.3494	0.91809	4.04905
AHSP	alpha hemoglobin stabilizing protein	0.13588	1.4548	0.9505	1.31892	0.31608	5.7255	0.77254	5.40942
AICDA	activation induced cytidine deaminase	-0.0033642	2.4107	0.68555	2.41406	-0.36539	-0.18523	0.89163	0.18016
AIDA	axin interactor, dorsalization associated	-0.029435	1.6203	0.91685	1.64974	0.3503	4.5556	0.89163	4.2053
AIF1	allograft inflammatory factor 1	-0.27878	1.1069	0.9961	1.38568	0.50665	4.0195	0.96004	3.51285
AIF1L	allograft inflammatory factor 1 like	0.16082	0.59483	0.95924	0.43401	-0.0073714	3.7504	0.96004	3.75777
AIFM1	apoptosis inducing factor mitochondria associated 1	-1.2521	-0.16681	0.80904	1.08529	-0.43479	2.2768	0.97904	2.71159
AIFM2	apoptosis inducing factor mitochondria associated 2	-0.071147	1.1159	0.9953	1.18705	0.28295	4.0213	0.96004	3.73835
AIFM3	apoptosis inducing factor mitochondria associated 3	0.32458	1.7694	0.88495	1.44482	-0.025495	4.8235	0.86557	4.849
AIG1	androgen induced 1	0.18339	2.2386	0.74761	2.05521	0.072424	2.0117	0.96958	1.93928
AIM1	crystallin beta-gamma domain containing 1	-0.14173	1.2855	0.97621	1.42723	0.014281	3.1955	0.994	3.18122
AIM1L	crystallin beta-gamma domain containing 2	-0.20405	0.74214	0.97719	0.94619	0.074004	4.2847	0.92045	4.2107
AIM2	absent in melanoma 2	-0.33721	1.2328	0.98224	1.57001	0.21353	3.5413	0.96933	3.32777
AIMP1	aminoacyl tRNA synthetase complex interacting multifunctional protein 1	0.14803	1.9241	0.83622	1.77607	0.89517	5.5879	0.79634	4.69273
AIMP2	aminoacyl tRNA synthetase complex interacting multifunctional protein 2	-0.38233	0.70821	0.97408	1.09054	-0.51058	-1.0197	0.84078	-0.50912
AIP	aryl hydrocarbon receptor interacting protein	0.027698	1.8349	0.8585	1.8072	-0.095671	3.8968	0.96004	3.99247
AIRE	autoimmune regulator	-0.062749	-1.1429	0.62749	-1.08015	-0.33275	1.5788	0.96004	1.91155
AJAP1	adherens junctions associated protein 1	0.0012926	2.5436	0.64261	2.54231	0.66914	3.3433	0.98507	2.67416
AJUBA	ajuba LIM protein	0.16488	0.69094	0.9703	0.52606	0.18935	5.0172	0.86201	4.82785
AK1	adenylate kinase 1	0.18411	0.92149	0.99478	0.73738	-0.013986	4.1218	0.95658	4.13579
AK2	adenylate kinase 2	-0.3713	0.86634	0.98838	1.23764	0.0028352	0.42005	0.96004	0.417215
AK3	adenylate kinase 3	0.26222	0.72856	0.97509	0.46634	0.19308	2.6131	0.99155	2.42002
AK4	adenylate kinase 4	-0.093561	2.6068	0.62256	2.70036	0.058017	-1.6236	0.36296	-1.68162
AK5	adenylate kinase 5	0.37446	1.6149	0.91835	1.24044	-0.061101	3.3349	0.9862	3.396
AK6	adenylate kinase 6	-1.72	-1.0612	0.63706	0.6588	-0.69889	0.03964	0.91285	0.73853
AK7	adenylate kinase 7	0.29015	2.9289	0.47361	2.63875	0.14372	3.5067	0.97106	3.36298
AK8	adenylate kinase 8	-0.01077	0.0096053	0.83911	0.0203753	0.27033	3.9463	0.96004	3.67597
AK9	adenylate kinase 9	0.024284	4.1293	0.13978	4.10502	0.39644	4.9302	0.86201	4.53376
AKAP1	A-kinase anchoring protein 1	-0.39705	-1.209	0.60905	-0.81195	-0.13032	0.19783	0.91809	0.32815
AKAP10	A-kinase anchoring protein 10	-0.27456	0.58423	0.95753	0.85879	0.11411	3.3132	0.98859	3.19909
AKAP11	A-kinase anchoring protein 11	-0.22998	1.3437	0.96825	1.57368	0.10531	1.8995	0.96415	1.79419
AKAP12	A-kinase anchoring protein 12	0.41059	3.7633	0.27826	3.35271	0.31829	-0.34623	0.88114	-0.66452
AKAP13	A-kinase anchoring protein 13	0.24945	1.1944	0.98536	0.94495	0.41049	3.7462	0.96004	3.33571
AKAP14	A-kinase anchoring protein 14	-0.07085	1.4977	0.94394	1.56855	0.21212	2.352	0.98046	2.13988
AKAP17A	A-kinase anchoring protein 17A	0.17822	1.413	0.95915	1.23478	0.036024	2.6734	0.99243	2.63738
AKAP2	0	-0.22225	0.87562	0.9899	1.09787	0.21189	0.2021	0.91809	-0.00979
AKAP3	A-kinase anchoring protein 3	-0.14273	0.055923	0.84758	0.198653	0.0878	3.5927	0.96393	3.5049
AKAP4	A-kinase anchoring protein 4	0.2444	2.1968	0.76249	1.9524	-0.11926	3.6862	0.96004	3.80546
AKAP5	A-kinase anchoring protein 5	0.017434	0.77213	0.97992	0.754696	0.034233	2.3172	0.97943	2.28297
AKAP6	A-kinase anchoring protein 6	-0.096761	1.0669	0.99847	1.16366	0.33882	0.11356	0.91809	-0.22526
AKAP7	A-kinase anchoring protein 7	0.028814	0.95885	0.99836	0.930036	0.091087	2.82	0.994	2.72891
AKAP8	A-kinase anchoring protein 8	0.051703	0.39973	0.92545	0.348027	0.0088664	4.8822	0.86457	4.87333
AKAP8L	A-kinase anchoring protein 8 like	-0.075377	0.89877	0.99316	0.974147	-0.1383	-0.6359	0.86496	-0.4976
AKAP9	A-kinase anchoring protein 9	-0.071106	0.45458	0.93685	0.525686	0.45958	6.0246	0.62391	5.56502
AKIP1	A-kinase interacting protein 1	-0.24202	0.42203	0.92997	0.66405	0.28073	-0.98489	0.85268	-1.26562
AKIRIN1	akirin 1	-0.0034604	-2.1043	0.44035	-2.10084	-0.52237	5.6918	0.77254	6.21417
AKIRIN2	akirin 2	-1.6074	-2.6491	0.3285	-1.0417	-1.2047	0.94936	0.96004	2.15406
AKNA	AT-hook transcription factor	-0.056719	-1.5152	0.54277	-1.45848	0.54307	3.6885	0.96004	3.14543
AKNAD1	AKNA domain containing 1	-0.15534	-0.19394	0.80402	-0.0386	-0.11138	3.9233	0.96004	4.03468
AKR1A1	aldo-keto reductase family 1 member A1	-0.078499	0.54732	0.9515	0.625819	0.13954	4.6241	0.88457	4.48456
AKR1B1	aldo-keto reductase family 1 member B	0.1389	0.95395	0.99791	0.81505	0.26052	3.1017	0.994	2.84118
AKR1B10	aldo-keto reductase family 1 member B10	0.13055	0.45561	0.93685	0.32506	0.24691	1.8647	0.96393	1.61779
AKR1B15	aldo-keto reductase family 1 member B15	-0.24064	1.8642	0.85128	2.10484	0.21021	0.6303	0.96004	0.42009
AKR1C1	aldo-keto reductase family 1 member C1	-0.24359	2.2812	0.7284	2.52479	0.28734	1.5716	0.96004	1.28426
AKR1C2	aldo-keto reductase family 1 member C2	0.21882	-0.079992	0.82429	-0.298812	0.3512	3.7974	0.96004	3.4462
AKR1C3	aldo-keto reductase family 1 member C3	0.049083	2.4583	0.67027	2.40922	0.43664	0.71529	0.96004	0.27865
AKR1C4	aldo-keto reductase family 1 member C4	-0.11711	1.301	0.97446	1.41811	0.11678	2.7156	0.994	2.59882
AKR1D1	aldo-keto reductase family 1 member D1	-0.1128	1.333	0.96976	1.4458	0.04052	4.0502	0.96004	4.00968
AKR1E2	aldo-keto reductase family 1 member E2	-0.17451	3.1843	0.34607	3.35881	0.1438	0.73053	0.96004	0.58673
AKR7A2	aldo-keto reductase family 7 member A2	-0.13734	-0.26011	0.79337	-0.12277	-0.18252	2.2946	0.97934	2.47712
AKR7A3	aldo-keto reductase family 7 member A3	0.007674	-0.67486	0.70856	-0.682534	0.088466	4.2077	0.94382	4.11923
AKT1	AKT serine/threonine kinase 1	-0.33389	0.4954	0.94459	0.82929	0.099473	0.75878	0.96004	0.659307
AKT1S1	AKT1 substrate 1	-0.54678	1.2782	0.97781	1.82498	-0.10343	0.15327	0.91809	0.2567
AKT2	AKT serine/threonine kinase 2	0.030233	-0.15383	0.81212	-0.184063	-0.61049	3.5879	0.96393	4.19839
AKT3	AKT serine/threonine kinase 3	0.075745	-0.28587	0.78552	-0.361615	0.16819	3.3275	0.98723	3.15931
AKTIP	AKT interacting protein	-0.32226	-1.5596	0.53429	-1.23734	-0.4321	4.3293	0.91809	4.7614
ALAD	aminolevulinate dehydratase	-0.14023	-0.94822	0.66088	-0.80799	0.22806	0.542	0.96004	0.31394
ALAS1	5'-aminolevulinate synthase 1	0.028102	-0.13457	0.81755	-0.162672	-0.58259	4.5813	0.8904	5.16389
ALAS2	5'-aminolevulinate synthase 2	0.13125	0.3021	0.90966	0.17085	0.18167	-1.056	0.83635	-1.23767
ALB	albumin	0.14349	1.0428	0.99847	0.89931	0.15727	3.3467	0.98457	3.18943
ALCAM	activated leukocyte cell adhesion molecule	0.10816	1.315	0.97358	1.20684	0.30342	5.3816	0.82838	5.07818
ALDH16A1	aldehyde dehydrogenase 16 family member A1	-0.45865	-1.1931	0.61399	-0.73445	0.0020585	2.0995	0.9712	2.09744
ALDH18A1	aldehyde dehydrogenase 18 family member A1	0.246	2.4232	0.67907	2.1772	0.18283	1.3969	0.96004	1.21407
ALDH1A1	aldehyde dehydrogenase 1 family member A1	0.24443	0.78205	0.98032	0.53762	0.17848	5.0009	0.86201	4.82242
ALDH1A2	aldehyde dehydrogenase 1 family member A2	-0.59211	0.92515	0.9953	1.51726	-0.36386	2.4358	0.98366	2.79966
ALDH1A3	aldehyde dehydrogenase 1 family member A3	0.27307	3.4047	0.31414	3.13163	0.48294	2.1452	0.97297	1.66226
ALDH1B1	aldehyde dehydrogenase 1 family member B1	-0.20307	0.33634	0.91534	0.53941	0.001794	0.41309	0.96004	0.411296
ALDH1L1	aldehyde dehydrogenase 1 family member L1	0.0028161	1.8579	0.8547	1.85508	0.060043	1.2133	0.96004	1.15326
ALDH1L2	aldehyde dehydrogenase 1 family member L2	0.10909	1.0064	0.99847	0.89731	0.34654	3.3827	0.98097	3.03616
ALDH2	aldehyde dehydrogenase 2 family member	0.066935	0.47445	0.94007	0.407515	0.11875	3.857	0.96004	3.73825
ALDH3A1	aldehyde dehydrogenase 3 family member A1	0.24854	1.4363	0.95509	1.18776	0.11137	0.69349	0.96004	0.58212
ALDH3A2	aldehyde dehydrogenase 3 family member A2	0.24454	-0.70588	0.70525	-0.95042	0.11971	6.0519	0.60938	5.93219
ALDH3B1	aldehyde dehydrogenase 3 family member B1	-0.15166	2.4572	0.67027	2.60886	-0.0072715	3.6039	0.96221	3.61117
ALDH3B2	aldehyde dehydrogenase 3 family member B2	-0.15507	-0.22278	0.798	-0.06771	0.22824	2.0107	0.96958	1.78246
ALDH4A1	aldehyde dehydrogenase 4 family member A1	-0.0098598	2.6681	0.59001	2.67796	0.001309	0.33582	0.95828	0.334511
ALDH5A1	aldehyde dehydrogenase 5 family member A1	0.15056	1.4348	0.95565	1.28424	0.022135	2.7239	0.994	2.70176
ALDH6A1	aldehyde dehydrogenase 6 family member A1	-0.031697	0.46912	0.93864	0.500817	0.065136	2.2568	0.97904	2.19166
ALDH7A1	aldehyde dehydrogenase 7 family member A1	-0.19087	1.425	0.9569	1.61587	0.15297	2.4415	0.98376	2.28853
ALDH8A1	aldehyde dehydrogenase 8 family member A1	0.37652	0.23277	0.89878	-0.14375	-0.058132	-1.1034	0.82838	-1.04527
ALDH9A1	aldehyde dehydrogenase 9 family member A1	0.059609	-0.6295	0.71797	-0.689109	-0.2422	3.2489	0.99243	3.4911
ALDOA	aldolase, fructose-bisphosphate A	-2.3875	-2.738	0.32271	-0.3505	-0.87046	0.55328	0.96004	1.42374
ALDOB	aldolase, fructose-bisphosphate B	-0.20267	-0.962	0.65972	-0.75933	0.093294	1.5986	0.96004	1.50531
ALDOC	aldolase, fructose-bisphosphate C	-0.13931	-1.1384	0.62869	-0.99909	0.0087867	2.7804	0.994	2.77161
ALG1	ALG1 chitobiosyldiphosphodolichol beta-mannosyltransferase	-1.6502	0.53295	0.9489	2.18315	-0.90027	3.586	0.96393	4.48627
ALG10	ALG10 alpha-1,2-glucosyltransferase	-0.16011	-0.38855	0.76672	-0.22844	0.14496	4.0313	0.96004	3.88634
ALG10B	ALG10 alpha-1,2-glucosyltransferase B	-0.64844	-0.13807	0.81748	0.51037	-0.73916	-1.0637	0.83513	-0.32454
ALG11	ALG11 alpha-1,2-mannosyltransferase	-1.924	-3.1338	0.31414	-1.2098	-0.69724	-0.4969	0.87816	0.20034
ALG12	ALG12 alpha-1,6-mannosyltransferase	-0.025889	0.99365	0.99847	1.01954	-0.48498	2.5083	0.98772	2.99328
ALG13	ALG13 UDP-N-acetylglucosaminyltransferase subunit	-2.3877	-4.0819	0.070175	-1.6942	-1.8892	3.4959	0.97274	5.3851
ALG14	ALG14 UDP-N-acetylglucosaminyltransferase subunit	-1.4137	0.65902	0.96571	2.07272	-0.7143	2.7221	0.994	3.4364
ALG1L	ALG1 chitobiosyldiphosphodolichol beta-mannosyltransferase like	-0.57	-0.23287	0.79711	0.33713	-0.69877	3.327	0.98723	4.02577
ALG1L2	ALG1 chitobiosyldiphosphodolichol beta-mannosyltransferase like 2	-0.79386	0.11114	0.85925	0.905	-0.58299	4.3373	0.91809	4.92029
ALG2	ALG2 alpha-1,3/1,6-mannosyltransferase	-2.7322	-3.1796	0.31414	-0.4474	-1.739	-0.42071	0.87816	1.31829
ALG3	ALG3 alpha-1,3- mannosyltransferase	-0.6663	-0.70387	0.70525	-0.03757	-0.48668	-1.384	0.699	-0.89732
ALG5	ALG5 dolichyl-phosphate beta-glucosyltransferase	-1.0791	-0.31293	0.78016	0.76617	0.0018229	0.3547	0.96004	0.352877
ALG6	ALG6 alpha-1,3-glucosyltransferase	-1.1346	-1.5353	0.53958	-0.4007	-0.026125	3.8509	0.96004	3.87703
ALG8	ALG8 alpha-1,3-glucosyltransferase	-0.98777	-3.7822	0.22807	-2.79443	-1.3093	-0.88812	0.86201	0.42118
ALG9	ALG9 alpha-1,2-mannosyltransferase	-0.76483	1.4848	0.946	2.24963	0.043562	2.3166	0.97943	2.27304
ALK	ALK receptor tyrosine kinase	-0.20665	1.4434	0.95297	1.65005	0.11436	-1.2665	0.77254	-1.38086
ALKBH1	alkB homolog 1, histone H2A dioxygenase	0.16308	0.22971	0.89852	0.06663	-0.10291	3.6094	0.96193	3.71231
ALKBH2	alkB homolog 2, alpha-ketoglutarate dependent dioxygenase	0.070835	-0.54464	0.73611	-0.615475	-0.075546	3.6861	0.96004	3.76165
ALKBH3	alkB homolog 3, alpha-ketoglutarate dependent dioxygenase	0.29476	1.1515	0.99185	0.85674	-0.1685	-0.71	0.86201	-0.5415
ALKBH4	alkB homolog 4, lysine demethylase	0.14639	2.401	0.69084	2.25461	0.32463	4.9192	0.86201	4.59457
ALKBH5	alkB homolog 5, RNA demethylase	0.21056	1.9317	0.83369	1.72114	-0.36192	-0.12666	0.89635	0.23526
ALKBH6	alkB homolog 6	0.1536	2.0366	0.80748	1.883	-0.51044	-0.14702	0.89384	0.36342
ALKBH7	alkB homolog 7	-0.10102	-0.66331	0.70957	-0.56229	-0.43403	-0.82936	0.86201	-0.39533
ALKBH8	alkB homolog 8, tRNA methyltransferase	-0.11047	2.098	0.79159	2.20847	-0.28682	4.6294	0.88376	4.91622
ALLC	allantoicase	0.14862	1.6003	0.92082	1.45168	0.15624	-0.24613	0.88805	-0.40237
ALMS1	ALMS1 centrosome and basal body associated protein	0.2132	1.0819	0.99836	0.8687	-0.44311	0.65874	0.96004	1.10185
ALOX12	arachidonate 12-lipoxygenase, 12S type	0.2496	0.48206	0.94222	0.23246	0.33951	2.8047	0.994	2.46519
ALOX12B	arachidonate 12-lipoxygenase, 12R type	0.087636	0.91871	0.9941	0.831074	0.43974	3.1108	0.994	2.67106
ALOX15	arachidonate 15-lipoxygenase	0.027822	0.43007	0.93214	0.402248	0.29071	4.1803	0.9505	3.88959
ALOX15B	arachidonate 15-lipoxygenase type B	-0.16607	1.5754	0.92648	1.74147	0.057048	-0.61886	0.86557	-0.675908
ALOX5	arachidonate 5-lipoxygenase	0.27831	1.1757	0.9883	0.89739	0.15803	2.4042	0.9813	2.24617
ALOX5AP	arachidonate 5-lipoxygenase activating protein	0.18206	1.0564	0.99847	0.87434	0.22007	3.2454	0.99243	3.02533
ALOXE3	arachidonate lipoxygenase 3	0.17244	2.1473	0.77421	1.97486	0.090209	3.6009	0.96241	3.51069
ALPI	alkaline phosphatase, intestinal	0.082566	-1.5642	0.5337	-1.64677	0.084744	3.2514	0.99243	3.16666
ALPK1	alpha kinase 1	0.2527	2.7508	0.55402	2.4981	0.40829	3.9396	0.96004	3.53131
ALPK2	alpha kinase 2	-0.012746	1.9387	0.83241	1.95145	0.48155	3.6721	0.96004	3.19055
ALPK3	alpha kinase 3	-0.024798	-0.39381	0.76585	-0.369012	-0.40645	3.252	0.99243	3.65845
ALPL	alkaline phosphatase, biomineralization associated	0.031854	2.0454	0.80556	2.01355	0.26225	5.2597	0.83944	4.99745
ALPP	alkaline phosphatase, placental	-0.075577	1.6693	0.90966	1.74488	0.4925	3.9771	0.96004	3.4846
ALS2	alsin Rho guanine nucleotide exchange factor ALS2	-0.18504	0.1881	0.88954	0.37314	-0.39867	-0.83062	0.86201	-0.43195
ALS2CL	ALS2 C-terminal like	-0.034744	1.3239	0.97031	1.35864	-0.1987	3.9223	0.96004	4.121
ALS2CR11	C2 calcium dependent domain containing 6	0.43971	0.86103	0.9883	0.42132	0.45766	2.0226	0.96958	1.56494
ALS2CR12	flagellum associated containing coiled-coil domains 1	-0.063337	2.2616	0.73703	2.32494	-0.30235	2.4071	0.98145	2.70945
ALX1	ALX homeobox 1	0.050482	0.62573	0.96194	0.575248	-0.2039	2.6	0.99019	2.8039
ALX4	ALX homeobox 4	-0.097874	-0.0045364	0.83655	0.0933376	-0.27555	-0.96869	0.85268	-0.69314
ALYREF	Aly/REF export factor	-1.3828	-2.9763	0.31414	-1.5935	-0.54154	3.3224	0.98767	3.86394
AMACR	alpha-methylacyl-CoA racemase	0.38801	-1.9604	0.46482	-2.34841	0.33563	4.2601	0.92467	3.92447
AMBN	ameloblastin	0.24334	1.6552	0.91072	1.41186	0.18659	1.1238	0.96004	0.93721
AMBP	alpha-1-microglobulin/bikunin precursor	-0.12525	-0.16878	0.80879	-0.04353	0.30957	4.2429	0.934	3.93333
AMBRA1	autophagy and beclin 1 regulator 1	-0.2183	1.27	0.97801	1.4883	-0.19979	0.58051	0.96004	0.7803
AMD1	adenosylmethionine decarboxylase 1	-0.95583	0.16747	0.88315	1.1233	-0.24383	0.0069217	0.90967	0.250752
AMDHD1	amidohydrolase domain containing 1	-0.22902	0.99238	0.99847	1.2214	0.066863	4.7218	0.87816	4.65494
AMDHD2	amidohydrolase domain containing 2	0.21716	0.48684	0.94382	0.26968	0.2001	-0.078677	0.89868	-0.278777
AMELX	amelogenin X-linked	0.042126	1.7278	0.89646	1.68567	0.4743	4.1015	0.96004	3.6272
AMELY	amelogenin Y-linked	-0.059201	1.3009	0.97446	1.3601	0.072889	2.5956	0.98918	2.52271
AMER1	APC membrane recruitment protein 1	0.34177	2.9105	0.48098	2.56873	0.29236	2.7798	0.994	2.48744
AMER2	APC membrane recruitment protein 2	0.27637	-0.21919	0.79862	-0.49556	0.26124	2.8384	0.994	2.57716
AMER3	APC membrane recruitment protein 3	-0.044891	0.89724	0.99316	0.942131	0.25018	3.3997	0.9805	3.14952
AMFR	autocrine motility factor receptor	-0.042168	1.2637	0.97851	1.30587	0.18693	2.87	0.99406	2.68307
AMH	anti-Mullerian hormone	0.016588	1.1459	0.99185	1.12931	0.35553	1.1379	0.96004	0.78237
AMHR2	anti-Mullerian hormone receptor type 2	-0.02939	0.87798	0.99038	0.90737	-0.17974	-1.3411	0.72857	-1.16136
AMICA1	junction adhesion molecule like	-0.22546	1.6008	0.92082	1.82626	0.10424	4.9782	0.86201	4.87396
AMIGO1	adhesion molecule with Ig like domain 1	0.059883	1.5888	0.92308	1.52892	0.068877	3.593	0.96393	3.52412
AMIGO2	adhesion molecule with Ig like domain 2	-0.1297	2.9952	0.44158	3.1249	0.0011668	0.40623	0.96004	0.405063
AMIGO3	adhesion molecule with Ig like domain 3	0.032583	1.2177	0.98366	1.18512	0.16531	3.2046	0.994	3.03929
AMMECR1	AMMECR nuclear protein 1	0.18845	2.1646	0.76989	1.97615	0.41047	0.76544	0.96004	0.35497
AMMECR1L	AMMECR1 like	-0.051032	1.0789	0.99836	1.12993	0.0052276	4.2212	0.94038	4.21597
AMN	amnion associated transmembrane protein	0.295	1.2636	0.97851	0.9686	0.019751	2.5214	0.98859	2.50165
AMN1	antagonist of mitotic exit network 1 homolog	0.082477	1.2063	0.98478	1.12382	-0.2914	4.2602	0.92467	4.5516
AMOT	angiomotin	0.11261	-0.40637	0.76403	-0.51898	0.11238	3.2181	0.99339	3.10572
AMOTL1	angiomotin like 1	-0.01636	0.4277	0.93214	0.44406	0.13615	-0.11049	0.89807	-0.24664
AMOTL2	angiomotin like 2	0.081015	2.2659	0.73611	2.18488	0.059669	4.8687	0.86457	4.80903
AMPD1	adenosine monophosphate deaminase 1	0.0098505	-3.5011	0.31414	-3.51095	0.50726	3.5662	0.96536	3.05894
AMPD2	adenosine monophosphate deaminase 2	-0.41617	0.77187	0.97992	1.18804	-0.24314	0.15442	0.91809	0.39756
AMPD3	adenosine monophosphate deaminase 3	-0.027146	2.0216	0.81368	2.04875	-0.44825	3.3381	0.98603	3.78635
AMPH	amphiphysin	0.035026	1.205	0.98514	1.16997	0.10978	-1.086	0.83513	-1.19578
AMT	aminomethyltransferase	0.29246	1.2671	0.97845	0.97464	-0.025197	3.1171	0.994	3.1423
AMTN	amelotin	-0.09392	-0.31531	0.78016	-0.22139	0.18124	4.7405	0.87816	4.55926
AMY1A	amylase alpha 1A	-1.3155	0.76179	0.97851	2.07729	0.0015626	0.21466	0.91809	0.213097
AMY1B	amylase alpha 1B	-0.25215	0.008702	0.83903	0.260852	-0.47916	-0.49717	0.87816	-0.01801
AMY1C	amylase alpha 1C	-0.48931	-3.0189	0.31414	-2.52959	-0.11626	3.6483	0.96004	3.76456
AMY2A	amylase alpha 2A	-0.21779	-1.1365	0.62883	-0.91871	-0.66104	-1.1607	0.81843	-0.49966
AMY2B	amylase alpha 2B	-0.22867	0.11983	0.86354	0.3485	0.23991	4.2262	0.94004	3.98629
AMZ1	archaelysin family metallopeptidase 1	-0.57427	2.4151	0.68436	2.98937	-0.25122	2.4249	0.98333	2.67612
AMZ2	archaelysin family metallopeptidase 2	0.1202	-1.2114	0.60905	-1.3316	0.33612	3.8546	0.96004	3.51848
ANAPC1	anaphase promoting complex subunit 1	-0.89505	-1.8478	0.48266	-0.95275	-1.1001	-1.4196	0.63636	-0.3195
ANAPC10	anaphase promoting complex subunit 10	-1.1949	-2.9161	0.31414	-1.7212	0.18474	4.3699	0.91809	4.18516
ANAPC11	anaphase promoting complex subunit 11	-5.2031	-3.7909	0.21084	1.4122	-1.3063	-0.49202	0.87816	0.81428
ANAPC13	anaphase promoting complex subunit 13	-2.5399	1.1379	0.99316	3.6778	-2.3826	3.3106	0.98887	5.6932
ANAPC15	anaphase promoting complex subunit 15	-2.1032	0.37924	0.9223	2.48244	-1.5587	1.3753	0.96004	2.934
ANAPC16	anaphase promoting complex subunit 16	0.13943	1.7131	0.90036	1.57367	-0.13337	4.2234	0.94022	4.35677
ANAPC2	anaphase promoting complex subunit 2	-0.61082	-0.016589	0.83407	0.594231	-0.83838	3.0332	0.99619	3.87158
ANAPC4	anaphase promoting complex subunit 4	-1.6824	3.056	0.40993	4.7384	-0.45191	3.1557	0.994	3.60761
ANAPC5	anaphase promoting complex subunit 5	-2.1257	-0.76384	0.69458	1.36186	-0.8337	-1.516	0.49784	-0.6823
ANAPC7	anaphase promoting complex subunit 7	-0.0128	0.95993	0.99836	0.97273	-0.13766	6.2488	0.48768	6.38646
ANG	angiogenin	-0.037455	0.35763	0.91835	0.395085	0.1813	5.0288	0.86201	4.8475
ANGEL1	angel homolog 1	-0.24279	-0.63847	0.71734	-0.39568	0.24793	1.6213	0.96004	1.37337
ANGEL2	angel homolog 2	-0.079667	0.15577	0.87757	0.235437	0.31381	3.1688	0.994	2.85499
ANGPT1	angiopoietin 1	-0.15261	1.6023	0.92042	1.75491	0.25804	3.7531	0.96004	3.49506
ANGPT2	angiopoietin 2	0.096802	0.78488	0.98104	0.688078	0.18444	0.23322	0.92045	0.04878
ANGPT4	angiopoietin 4	-0.081459	2.2728	0.73296	2.35426	-0.11742	3.0315	0.99647	3.14892
ANGPTL1	angiopoietin like 1	0.14341	1.3011	0.97446	1.15769	0.46666	2.8732	0.99461	2.40654
ANGPTL2	angiopoietin like 2	-0.28899	-2.8434	0.31414	-2.55441	-0.036236	1.9402	0.96537	1.97644
ANGPTL3	angiopoietin like 3	0.15543	-0.0010125	0.8375	-0.156443	-0.04485	3.8735	0.96004	3.91835
ANGPTL4	angiopoietin like 4	-0.057352	-2.6002	0.33708	-2.54285	0.14587	4.2502	0.93056	4.10433
ANGPTL5	angiopoietin like 5	0.24521	1.8093	0.869	1.56409	-0.067648	3.4528	0.97847	3.52045
ANGPTL6	angiopoietin like 6	-0.0064922	2.6556	0.59641	2.66209	-0.49669	2.4411	0.98376	2.93779
ANGPTL7	angiopoietin like 7	0.055522	0.9596	0.99836	0.904078	0.43017	-0.3291	0.88196	-0.75927
ANHX	anomalous homeobox	-0.18456	-1.2874	0.5886	-1.10284	-0.11007	3.5595	0.96617	3.66957
ANK1	ankyrin 1	-0.013226	-0.78028	0.69126	-0.767054	0.29636	-1.2311	0.7896	-1.52746
ANK2	ankyrin 2	-0.2873	2.0533	0.80281	2.3406	0.33229	-0.2818	0.88564	-0.61409
ANK3	ankyrin 3	0.042723	0.78772	0.98129	0.744997	0.23855	2.3525	0.98046	2.11395
ANKAR	ankyrin and armadillo repeat containing	-0.045999	-3.0285	0.31414	-2.9825	0.12619	3.6125	0.96193	3.48631
ANKDD1A	ankyrin repeat and death domain containing 1A	-0.085184	0.22035	0.89646	0.305534	-0.29632	-0.66982	0.86457	-0.3735
ANKDD1B	ankyrin repeat and death domain containing 1B	0.27724	0.87815	0.99038	0.60091	0.10231	-0.97256	0.85268	-1.07487
ANKEF1	ankyrin repeat and EF-hand domain containing 1	0.11052	0.49136	0.94394	0.38084	0.0022998	0.32425	0.95658	0.32195
ANKFN1	ankyrin repeat and fibronectin type III domain containing 1	0.15583	0.53905	0.94914	0.38322	0.099732	3.0965	0.994	2.99677
ANKFY1	ankyrin repeat and FYVE domain containing 1	0.3672	0.74908	0.97781	0.38188	-0.036408	3.1944	0.994	3.23081
ANKH	ANKH inorganic pyrophosphate transport regulator	-0.043916	2.2259	0.75148	2.26982	0.081871	-0.1906	0.89163	-0.272471
ANKHD1	ankyrin repeat and KH domain containing 1	-0.014571	1.3639	0.96415	1.37847	0.08126	-0.39027	0.87816	-0.47153
ANKHD1-EIF4EBP3	ANKHD1-EIF4EBP3 readthrough	-0.0023354	-1.8883	0.47434	-1.88596	0.14562	4.2388	0.93647	4.09318
ANKIB1	ankyrin repeat and IBR domain containing 1	-0.010712	-0.51202	0.74468	-0.501308	0.31498	3.5505	0.96848	3.23552
ANKK1	ankyrin repeat and kinase domain containing 1	0.36171	3.0298	0.424	2.66809	0.0019868	0.29617	0.9505	0.294183
ANKLE1	ankyrin repeat and LEM domain containing 1	-0.13742	2.0769	0.79587	2.21432	0.35234	3.9326	0.96004	3.58026
ANKLE2	ankyrin repeat and LEM domain containing 2	-1.2839	-1.49	0.5482	-0.2061	-0.81463	2.7132	0.994	3.52783
ANKMY1	ankyrin repeat and MYND domain containing 1	-0.25788	0.51774	0.94774	0.77562	0.30289	2.4889	0.98721	2.18601
ANKMY2	ankyrin repeat and MYND domain containing 2	-0.13073	1.9523	0.83202	2.08303	0.11369	4.3597	0.91809	4.24601
ANKRA2	ankyrin repeat family A member 2	0.22997	1.3777	0.96244	1.14773	0.074308	-0.58731	0.86557	-0.661618
ANKRD1	ankyrin repeat domain 1	-0.48213	-0.15768	0.81076	0.32445	0.28468	2.4958	0.98759	2.21112
ANKRD10	ankyrin repeat domain 10	0.45753	-1.1961	0.61356	-1.65363	0.29637	3.9376	0.96004	3.64123
ANKRD11	ankyrin repeat domain 11	-0.40156	0.46291	0.93792	0.86447	-0.45114	3.0619	0.99488	3.51304
ANKRD12	ankyrin repeat domain 12	-0.012651	-0.18328	0.80691	-0.170629	0.41427	3.1665	0.994	2.75223
ANKRD13A	ankyrin repeat domain 13A	0.17991	1.3378	0.96976	1.15789	0.27939	1.81	0.96221	1.53061
ANKRD13B	ankyrin repeat domain 13B	-0.12451	-0.49255	0.74952	-0.36804	-0.75886	-1.3396	0.73171	-0.58074
ANKRD13C	ankyrin repeat domain 13C	0.33345	1.6416	0.91268	1.30815	-0.10097	4.4497	0.90871	4.55067
ANKRD13D	ankyrin repeat domain 13D	-0.026225	3.3521	0.31414	3.37833	-0.043026	-0.78056	0.86201	-0.737534
ANKRD16	ankyrin repeat domain 16	-0.096021	0.63874	0.96265	0.734761	0.10303	2.8397	0.994	2.73667
ANKRD17	ankyrin repeat domain 17	-0.36545	0.063523	0.84877	0.428973	-1.1703	3.5567	0.96617	4.727
ANKRD18A	ankyrin repeat domain 18A	0.0094501	0.28156	0.90849	0.27211	-0.023178	3.3274	0.98723	3.35058
ANKRD18B	ankyrin repeat domain 18B	-0.32741	-0.36556	0.77097	-0.03815	0.04572	2.8777	0.99479	2.83198
ANKRD2	ankyrin repeat domain 2	-0.14966	1.643	0.91249	1.79266	0.33882	-1.1349	0.82526	-1.47372
ANKRD20A1	ankyrin repeat domain 20 family member A1	-1.2632	1.336	0.96976	2.5992	-0.54637	4.5675	0.89163	5.11387
ANKRD20A2		-0.34389	0.21465	0.89619	0.55854	-0.46574	3.8938	0.96004	4.35954
ANKRD20A3	general transcription factor II, i pseudogene	-0.76018	-0.69949	0.70599	0.06069	0.0027865	0.29325	0.9505	0.290463
ANKRD20A4		-0.51883	1.2651	0.97851	1.78393	0.081832	3.1272	0.994	3.04537
ANKRD22	ankyrin repeat domain 22	0.69296	2.1244	0.78016	1.43144	0.19132	0.72955	0.96004	0.53823
ANKRD23	ankyrin repeat domain 23	0.25773	2.1795	0.76442	1.92177	0.49732	0.95942	0.96004	0.4621
ANKRD24	ankyrin repeat domain 24	-0.096465	-0.72416	0.70112	-0.627695	-0.096498	3.9467	0.96004	4.0432
ANKRD26	ankyrin repeat domain 26	0.14332	1.3332	0.96976	1.18988	0.15695	3.1395	0.994	2.98255
ANKRD27	ankyrin repeat domain 27	0.20669	1.5015	0.94378	1.29481	0.073169	3.046	0.99525	2.97283
ANKRD28	ankyrin repeat domain 28	-0.54397	1.204	0.98514	1.74797	-0.73068	-0.76353	0.86201	-0.03285
ANKRD30A	ankyrin repeat domain 30A	0.26869	1.673	0.90966	1.40431	0.10155	4.5044	0.89868	4.40285
ANKRD30B	ankyrin repeat domain 30B	-0.01317	1.1259	0.99358	1.13907	0.11588	4.667	0.87893	4.55112
ANKRD31	ankyrin repeat domain 31	0.14699	-1.1883	0.61566	-1.33529	0.079132	2.7166	0.994	2.63747
ANKRD32	SMC5-SMC6 complex localization factor 1	-0.23261	0.42257	0.93018	0.65518	-0.63887	5.0043	0.86201	5.64317
ANKRD33	ankyrin repeat domain 33	-0.12571	2.2334	0.75031	2.35911	-0.32644	1.9317	0.96468	2.25814
ANKRD33B	ankyrin repeat domain 33B	-0.22497	1.4833	0.946	1.70827	0.36983	3.631	0.96045	3.26117
ANKRD34A	ankyrin repeat domain 34A	-0.2472	2.5067	0.65437	2.7539	0.001175	0.34589	0.96004	0.344715
ANKRD34B	ankyrin repeat domain 34B	0.10457	1.4309	0.95565	1.32633	-0.11814	2.9616	0.99873	3.07974
ANKRD34C	ankyrin repeat domain 34C	0.24047	1.5719	0.92824	1.33143	0.13055	-1.2638	0.77254	-1.39435
ANKRD35	ankyrin repeat domain 35	-0.11905	-1.4615	0.55276	-1.34245	0.078454	1.6365	0.96004	1.55805
ANKRD36	ankyrin repeat domain 36	-0.24756	1.2408	0.98129	1.48836	-0.061841	4.1989	0.94522	4.26074
ANKRD36B	ankyrin repeat domain 36B	-0.30676	0.6222	0.96157	0.92896	0.0022674	1.8121	0.96221	1.80983
ANKRD37	ankyrin repeat domain 37	-0.036468	0.46012	0.93761	0.496588	0.15762	-0.16095	0.89268	-0.31857
ANKRD39	ankyrin repeat domain 39	-0.12986	-0.26056	0.79337	-0.1307	0.40059	0.39298	0.96004	-0.00761
ANKRD40	ankyrin repeat domain 40	0.227	2.0751	0.79617	1.8481	0.16222	-1.123	0.82838	-1.28522
ANKRD42	ankyrin repeat domain 42	0.046736	0.43118	0.93214	0.384444	0.35783	4.529	0.89635	4.17117
ANKRD44	ankyrin repeat domain 44	0.15666	-0.26959	0.79293	-0.42625	0.60348	4.2905	0.91901	3.68702
ANKRD45	ankyrin repeat domain 45	-0.20116	-0.10472	0.82111	0.09644	0.37988	2.959	0.99847	2.57912
ANKRD46	ankyrin repeat domain 46	0.086194	3.3326	0.31414	3.24641	-0.023668	0.20106	0.91809	0.224728
ANKRD49	ankyrin repeat domain 49	-1.5246	-3.7847	0.21893	-2.2601	-0.96487	0.93397	0.96004	1.89884
ANKRD50	ankyrin repeat domain 50	0.088251	-0.30531	0.78016	-0.393561	0.002009	0.29178	0.9505	0.289771
ANKRD52	ankyrin repeat domain 52	0.3647	0.18495	0.88849	-0.17975	-0.29651	1.1763	0.96004	1.47281
ANKRD53	ankyrin repeat domain 53	-0.17806	1.1288	0.99358	1.30686	0.19759	0.59313	0.96004	0.39554
ANKRD54	ankyrin repeat domain 54	0.41554	1.1195	0.99421	0.70396	0.11762	-0.33975	0.88122	-0.45737
ANKRD55	ankyrin repeat domain 55	0.064941	0.26776	0.90352	0.202819	0.34767	3.9095	0.96004	3.56183
ANKRD6	ankyrin repeat domain 6	0.0044537	1.4048	0.95977	1.40035	0.37975	3.845	0.96004	3.46525
ANKRD61	ankyrin repeat domain 61	-0.093517	2.295	0.72375	2.38852	0.2671	3.1394	0.994	2.8723
ANKRD62	ankyrin repeat domain 62	-0.019952	1.125	0.99358	1.14495	0.42264	2.192	0.97645	1.76936
ANKRD63	ankyrin repeat domain 63	0.16658	1.3241	0.9703	1.15752	-0.4079	1.1221	0.96004	1.53
ANKRD65	ankyrin repeat domain 65	0.16595	-1.1162	0.63089	-1.28215	-0.16884	2.2096	0.97697	2.37844
ANKRD66	ankyrin repeat domain 66	-0.19136	-0.036236	0.83241	0.155124	0.28761	1.2541	0.96004	0.96649
ANKRD7	ankyrin repeat domain 7	0.016406	-0.18596	0.80592	-0.202366	0.45187	-0.98937	0.85103	-1.44124
ANKRD9	ankyrin repeat domain 9	-0.14547	-0.50192	0.74552	-0.35645	0.35925	2.9275	0.99619	2.56825
ANKS1A	ankyrin repeat and sterile alpha motif domain containing 1A	0.06267	1.039	0.99847	0.97633	0.19775	4.986	0.86201	4.78825
ANKS1B	ankyrin repeat and sterile alpha motif domain containing 1B	-0.21934	-0.15722	0.81076	0.06212	-0.060261	5.6327	0.77254	5.69296
ANKS3	ankyrin repeat and sterile alpha motif domain containing 3	-0.39401	1	0.99847	1.39401	0.27708	5.3932	0.82838	5.11612
ANKS4B	ankyrin repeat and sterile alpha motif domain containing 4B	-0.10143	2.3244	0.71383	2.42583	0.37271	-0.30909	0.88383	-0.6818
ANKS6	ankyrin repeat and sterile alpha motif domain containing 6	-0.32083	2.1957	0.76306	2.51653	0.048588	2.15	0.97297	2.10141
ANKUB1	ankyrin repeat and ubiquitin domain containing 1	0.03023	0.48811	0.94394	0.45788	-0.20206	5.8743	0.71308	6.07636
ANKZF1	ankyrin repeat and zinc finger peptidyl tRNA hydrolase 1	0.14303	0.84457	0.98577	0.70154	0.056634	3.7861	0.96004	3.72947
ANLN	anillin actin binding protein	-1.0375	0.61284	0.96058	1.65034	-0.55833	0.5083	0.96004	1.06663
ANO1	anoctamin 1	-0.06424	-1.5141	0.54363	-1.44986	-0.43681	2.5419	0.9891	2.97871
ANO10	anoctamin 10	0.20349	1.4296	0.95565	1.22611	0.49306	-1.1829	0.81843	-1.67596
ANO2	anoctamin 2	0.27643	0.63651	0.96265	0.36008	0.097761	3.0473	0.99525	2.94954
ANO3	anoctamin 3	0.059441	0.43262	0.93254	0.373179	0.24725	2.8907	0.99488	2.64345
ANO4	anoctamin 4	0.01358	-0.9775	0.65437	-0.99108	0.44883	0.0458	0.91285	-0.40303
ANO5	anoctamin 5	0.063825	1.4554	0.95033	1.39158	0.15978	4.8937	0.86201	4.73392
ANO6	anoctamin 6	0.087351	-0.44172	0.75863	-0.529071	-0.30233	0.4274	0.96004	0.72973
ANO7	anoctamin 7	0.1161	0.1171	0.8612	0.001	0.28368	2.9744	0.99906	2.69072
ANO8	anoctamin 8	-0.22408	-0.26808	0.79337	-0.044	0.18669	3.3667	0.98333	3.18001
ANO9	anoctamin 9	0.16859	-0.95025	0.66088	-1.11884	0.16607	2.7735	0.994	2.60743
ANOS1	anosmin 1	-0.023195	1.2027	0.98514	1.2259	0.032301	3.6504	0.96004	3.6181
ANP32A	acidic nuclear phosphoprotein 32 family member A	0.23474	1.2388	0.98129	1.00406	0.1259	-0.36521	0.88043	-0.49111
ANP32B	acidic nuclear phosphoprotein 32 family member B	0.13118	1.7604	0.88945	1.62922	-0.045779	2.2042	0.97678	2.24998
ANP32C	acidic nuclear phosphoprotein 32 family member C	0.11541	0.52434	0.94866	0.40893	0.35008	3.1401	0.994	2.79002
ANP32D	acidic nuclear phosphoprotein 32 family member D	-0.15763	0.3093	0.91167	0.46693	0.294	-0.46516	0.87816	-0.75916
ANP32E	acidic nuclear phosphoprotein 32 family member E	-0.19298	-2.1142	0.44013	-1.92122	0.34874	2.3203	0.97943	1.97156
ANPEP	alanyl aminopeptidase, membrane	-0.17376	-0.22925	0.79751	-0.05549	0.040295	-0.54708	0.87647	-0.587375
ANTXR1	ANTXR cell adhesion molecule 1	0.26989	0.3175	0.91249	0.04761	0.093294	4.4711	0.90373	4.37781
ANTXR2	ANTXR cell adhesion molecule 2	-0.011073	0.74583	0.97781	0.756903	-0.053977	2.5429	0.9891	2.59688
ANTXRL	ANTXR like	0.30721	1.2766	0.97781	0.96939	0.56601	3.8003	0.96004	3.23429
ANXA1	annexin A1	0.50104	1.4601	0.9489	0.95906	0.55057	-0.41467	0.87816	-0.96524
ANXA10	annexin A10	-0.1556	1.8444	0.85613	2	0.042481	2.8802	0.99479	2.83772
ANXA11	annexin A11	0.00362	0.1395	0.87224	0.13588	-0.00038404	-0.1455	0.89384	-0.145116
ANXA13	annexin A13	-0.094959	0.54364	0.9505	0.638599	0.11977	3.3093	0.9891	3.18953
ANXA2	annexin A2	0.21805	3.4776	0.31414	3.25955	-0.30481	1.5638	0.96004	1.86861
ANXA2R	annexin A2 receptor	-0.0085462	2.081	0.79464	2.08955	0.33907	4.2182	0.94201	3.87913
ANXA3	annexin A3	-0.29345	-1.7505	0.50111	-1.45705	0.16565	-1.0814	0.83513	-1.24705
ANXA4	annexin A4	0.082686	1.0175	0.99937	0.934814	-0.05445	3.1487	0.994	3.20315
ANXA5	annexin A5	-0.21796	1.1684	0.98963	1.38636	0.19472	4.5217	0.89807	4.32698
ANXA6	annexin A6	0.0028965	0.15623	0.87785	0.153334	-0.12864	4.0268	0.96004	4.15544
ANXA7	annexin A7	0.068792	1.043	0.99847	0.974208	0.3493	2.9301	0.99646	2.5808
ANXA8	annexin A8	-0.32396	1.3179	0.97253	1.64186	0.24143	3.1825	0.994	2.94107
ANXA8L1	annexin A8 like 1	0.39211	2.3323	0.7091	1.94019	0.035766	3.4258	0.97934	3.39003
ANXA9	annexin A9	-0.081653	-2.02	0.45885	-1.93835	-0.043106	0.38784	0.96004	0.430946
AOAH	acyloxyacyl hydrolase	0.151	-2.6001	0.33708	-2.7511	0.45763	-0.50093	0.87816	-0.95856
AOC1	amine oxidase copper containing 1	-0.030644	0.34959	0.91685	0.380234	-0.28775	4.3298	0.91809	4.61755
AOC2	amine oxidase copper containing 2	-0.051779	1.4454	0.95213	1.49718	0.1915	4.5901	0.88908	4.3986
AOC3	amine oxidase copper containing 3	0.028838	0.87431	0.9899	0.845472	-0.21177	-0.042232	0.90373	0.169538
AOX1	aldehyde oxidase 1	0.0021168	0.19212	0.89107	0.190003	0.19963	4.4593	0.90489	4.25967
AP1AR	adaptor related protein complex 1 associated regulatory protein	-0.057628	3.0931	0.398	3.15073	0.046597	3.8324	0.96004	3.7858
AP1B1	adaptor related protein complex 1 subunit beta 1	-0.38611	1.2956	0.97509	1.68171	-0.099683	0.13929	0.91809	0.238973
AP1G1	adaptor related protein complex 1 subunit gamma 1	0.0022453	-2.0936	0.44245	-2.09585	-0.41309	3.4905	0.97295	3.90359
AP1G2	adaptor related protein complex 1 subunit gamma 2	-0.08489	-1.3656	0.57172	-1.28071	0.048952	4.6177	0.88564	4.56875
AP1M1	adaptor related protein complex 1 subunit mu 1	0.22914	1.6453	0.91249	1.41616	-0.45449	-0.92088	0.85525	-0.46639
AP1M2	adaptor related protein complex 1 subunit mu 2	-0.10859	0.73129	0.97509	0.83988	-0.025377	2.666	0.99243	2.69138
AP1S1	adaptor related protein complex 1 subunit sigma 1	0.026424	-0.16336	0.80991	-0.189784	0.14502	-0.72121	0.86201	-0.86623
AP1S2	adaptor related protein complex 1 subunit sigma 2	-0.19809	-0.6433	0.71578	-0.44521	-0.4299	-0.4404	0.87816	-0.0105
AP1S3	adaptor related protein complex 1 subunit sigma 3	-0.030748	2.8727	0.50044	2.90345	-0.14991	3.6761	0.96004	3.82601
AP2A1	adaptor related protein complex 2 subunit alpha 1	-0.27339	-0.63913	0.71734	-0.36574	-0.081079	-1.2004	0.8079	-1.11932
AP2A2	adaptor related protein complex 2 subunit alpha 2	0.064978	-0.71813	0.70265	-0.783108	-0.20774	2.3271	0.97979	2.53484
AP2B1	adaptor related protein complex 2 subunit beta 1	0.3364	0.75305	0.97781	0.41665	0.31248	3.5683	0.96458	3.25582
AP2M1	adaptor related protein complex 2 subunit mu 1	-1.5317	-3.8726	0.16807	-2.3409	-0.27163	0.9475	0.96004	1.21913
AP2S1	adaptor related protein complex 2 subunit sigma 1	-2.0254	-4.4269	0	-2.4015	-1.2946	-0.73208	0.86201	0.56252
AP3B1	adaptor related protein complex 3 subunit beta 1	-0.17507	-0.39026	0.76596	-0.21519	-0.23	0.054571	0.9139	0.284571
AP3B2	adaptor related protein complex 3 subunit beta 2	0.17934	2.8424	0.51267	2.66306	0.16892	3.1998	0.994	3.03088
AP3D1	adaptor related protein complex 3 subunit delta 1	-0.51529	1.3519	0.96601	1.86719	-0.047785	0.95247	0.96004	1.00026
AP3M1	adaptor related protein complex 3 subunit mu 1	0.16111	0.52735	0.94877	0.36624	-0.35405	-1.6994	0.26136	-1.34535
AP3M2	adaptor related protein complex 3 subunit mu 2	-0.048499	1.5772	0.92598	1.6257	0.13911	-0.30734	0.88383	-0.44645
AP3S1	adaptor related protein complex 3 subunit sigma 1	-0.35132	0.3275	0.91334	0.67882	-0.056282	-1.2637	0.77254	-1.20742
AP3S2	adaptor related protein complex 3 subunit sigma 2	-0.113	-3.59	0.30606	-3.477	-0.57174	2.9667	0.99874	3.53844
AP4B1	adaptor related protein complex 4 subunit beta 1	-0.056779	-0.77828	0.69135	-0.721501	-0.088674	3.4309	0.97934	3.51957
AP4E1	adaptor related protein complex 4 subunit epsilon 1	0.0053809	0.16427	0.88119	0.158889	0.13342	2.7883	0.994	2.65488
AP4M1	adaptor related protein complex 4 subunit mu 1	-0.047456	3.4872	0.31414	3.53466	0.11219	-0.76398	0.86201	-0.87617
AP4S1	adaptor related protein complex 4 subunit sigma 1	-0.2607	1.3063	0.97408	1.567	0.38815	2.2393	0.97903	1.85115
AP5B1	adaptor related protein complex 5 subunit beta 1	-0.25158	0.95232	0.99763	1.2039	0.30065	3.0038	0.99847	2.70315
AP5M1	adaptor related protein complex 5 subunit mu 1	0.017504	2.1638	0.76996	2.1463	0.17777	0.54609	0.96004	0.36832
AP5S1	adaptor related protein complex 5 subunit sigma 1	-0.12673	1.3769	0.96265	1.50363	0.27368	4.2353	0.93797	3.96162
AP5Z1	adaptor related protein complex 5 subunit zeta 1	-0.13821	-0.75398	0.69635	-0.61577	0.46148	2.7094	0.994	2.24792
APAF1	apoptotic peptidase activating factor 1	0.004904	2.5311	0.64746	2.5262	0.076662	4.9709	0.86201	4.89424
APBA1	amyloid beta precursor protein binding family A member 1	0.31315	1.1079	0.9961	0.79475	0.22571	3.0915	0.99406	2.86579
APBA2	amyloid beta precursor protein binding family A member 2	0.041054	1.4983	0.94394	1.45725	0.38238	4.0184	0.96004	3.63602
APBA3	amyloid beta precursor protein binding family A member 3	-0.31163	1.28	0.97719	1.59163	-0.19752	-1.1608	0.81843	-0.96328
APBB1	amyloid beta precursor protein binding family B member 1	-0.049167	-0.25136	0.7938	-0.202193	0.32048	-0.092628	0.89807	-0.413108
APBB1IP	amyloid beta precursor protein binding family B member 1 interacting protein	-0.017999	2.006	0.81748	2.024	0.58121	3.7814	0.96004	3.20019
APBB2	amyloid beta precursor protein binding family B member 2	-0.44545	-3.4332	0.31414	-2.98775	0.42765	3.7809	0.96004	3.35325
APBB3	amyloid beta precursor protein binding family B member 3	-0.097448	2.3158	0.71734	2.41325	0.062252	1.6291	0.96004	1.56685
APC	APC regulator of WNT signaling pathway	0.015105	1.323	0.97079	1.3079	-0.36128	-0.83867	0.86201	-0.47739
APC2	APC regulator of WNT signaling pathway 2	0.56048	0.5613	0.95426	0.00082	0.23739	-0.75168	0.86201	-0.98907
APCDD1	APC down-regulated 1	0.28839	0.96833	0.99847	0.67994	0.22962	3.8431	0.96004	3.61348
APCDD1L	APC down-regulated 1 like	0.35774	3.3098	0.31414	2.95206	-0.47156	-0.14661	0.89384	0.32495
APCS	amyloid P component, serum	-0.22078	1.9285	0.83433	2.14928	0.28661	4.4637	0.90424	4.17709
APEH	acylaminoacyl-peptide hydrolase	0.13855	2.1547	0.77121	2.01615	0.036569	1.8667	0.96393	1.83013
APELA	apelin receptor early endogenous ligand	0.27527	-3.6603	0.29502	-3.93557	0.44448	3.4829	0.97366	3.03842
APEX1	apurinic/apyrimidinic endodeoxyribonuclease 1	0.14417	1.8517	0.85575	1.70753	0.025884	-0.21998	0.8904	-0.245864
APEX2	apurinic/apyrimidinic endodeoxyribonuclease 2	-0.18481	1.7184	0.89878	1.90321	0.16597	3.5745	0.96415	3.40853
APH1A	aph-1 homolog A, gamma-secretase subunit	-0.47743	-0.36033	0.77097	0.1171	0.18054	0.50685	0.96004	0.32631
APH1B	aph-1 homolog B, gamma-secretase subunit	0.023406	1.9151	0.83843	1.89169	-0.037301	3.4109	0.97982	3.4482
API5	apoptosis inhibitor 5	-0.387	0.98	0.99847	1.367	-0.83483	4.1537	0.95347	4.98853
APIP	APAF1 interacting protein	-0.45259	0.73337	0.97509	1.18596	-0.23775	-0.48172	0.87816	-0.24397
APITD1	centromere protein S	-0.42049	-1.6141	0.52337	-1.19361	-0.57988	3.5516	0.96822	4.13148
APITD1-CORT	CENPS-CORT readthrough	-0.19868	-0.74256	0.69784	-0.54388	0.10661	3.2283	0.99243	3.12169
APLF	aprataxin and PNKP like factor	0.18939	1.7001	0.90327	1.51071	0.71765	4.1967	0.94522	3.47905
APLN	apelin	0.064727	0.45383	0.93645	0.389103	0.38336	3.4402	0.97904	3.05684
APLNR	apelin receptor	-0.16717	0.1542	0.87757	0.32137	0.29862	4.8453	0.86496	4.54668
APLP1	amyloid beta precursor like protein 1	-0.071597	-0.2861	0.78552	-0.214503	-0.36594	2.9243	0.99613	3.29024
APLP2	amyloid beta precursor like protein 2	0.34724	1.1531	0.99185	0.80586	0.41036	4.0155	0.96004	3.60514
APMAP	adipocyte plasma membrane associated protein	-0.070083	0.22884	0.89832	0.298923	0.0052569	-0.034028	0.90424	-0.0392849
APOA1	apolipoprotein A1	0.21419	1.6765	0.90935	1.46231	0.90348	0.7611	0.96004	-0.14238
APOA1BP	NAD(P)HX epimerase	-0.39987	-0.00055691	0.8375	0.399313	-0.056406	2.2316	0.97847	2.28801
APOA2	apolipoprotein A2	0.33901	0.10633	0.85827	-0.23268	0.16265	4.0522	0.96004	3.88955
APOA5	apolipoprotein A5	0.028455	1.134	0.99325	1.10554	0.16025	-1.282	0.77254	-1.44225
APOB	apolipoprotein B	0.27767	1.2888	0.97511	1.01113	0.098353	3.4474	0.97903	3.34905
APOBEC2	apolipoprotein B mRNA editing enzyme catalytic subunit 2	-0.31412	1.4223	0.95699	1.73642	0.16343	3.4625	0.97678	3.29907
APOBEC3A	apolipoprotein B mRNA editing enzyme catalytic subunit 3A	-0.28863	2.1595	0.77061	2.44813	-0.049603	-0.81794	0.86201	-0.768337
APOBEC3B	apolipoprotein B mRNA editing enzyme catalytic subunit 3B	0.33469	2.7231	0.56366	2.38841	0.29009	3.0087	0.9982	2.71861
APOBEC3C	apolipoprotein B mRNA editing enzyme catalytic subunit 3C	0.28051	-0.71549	0.70265	-0.996	0.10009	-0.73568	0.86201	-0.83577
APOBEC3D	apolipoprotein B mRNA editing enzyme catalytic subunit 3D	-0.4695	-0.044439	0.83241	0.425061	-0.45675	5.7767	0.74813	6.23345
APOBEC3F	apolipoprotein B mRNA editing enzyme catalytic subunit 3F	-0.091512	1.4456	0.95213	1.53711	0.48496	5.623	0.77532	5.13804
APOBEC3G	apolipoprotein B mRNA editing enzyme catalytic subunit 3G	0.23342	0.45861	0.93761	0.22519	0.33275	-0.31997	0.88277	-0.65272
APOBEC3H	apolipoprotein B mRNA editing enzyme catalytic subunit 3H	-0.09288	-0.045697	0.83241	0.047183	0.003137	0.47475	0.96004	0.471613
APOBEC4	apolipoprotein B mRNA editing enzyme catalytic polypeptide like 4	-0.45433	-1.2953	0.5886	-0.84097	0.26866	3.4646	0.97678	3.19594
APOBR	apolipoprotein B receptor	0.0012054	2.5574	0.63706	2.55619	0.2604	5.4587	0.81843	5.1983
APOC1	apolipoprotein C1	-0.28733	-0.029183	0.83241	0.258147	0.14734	2.6588	0.99243	2.51146
APOC2	apolipoprotein C2	-0.25645	0.071646	0.85126	0.328096	-0.06848	2.0697	0.97069	2.13818
APOC3	apolipoprotein C3	0.06677	1.5641	0.92951	1.49733	0.31752	5.4278	0.82526	5.11028
APOC4	apolipoprotein C4	-0.089437	0.73192	0.97509	0.821357	-0.099752	1.4476	0.96004	1.54735
APOD	apolipoprotein D	-0.27163	-0.55323	0.73327	-0.2816	-0.025872	1.1216	0.96004	1.14747
APOE	apolipoprotein E	0.0088232	1.4337	0.95565	1.42488	0.066037	3.7474	0.96004	3.68136
APOF	apolipoprotein F	0.18868	1.3362	0.96976	1.14752	0.0020235	0.27251	0.94115	0.270486
APOH	apolipoprotein H	-0.3849	0.43408	0.9332	0.81898	0.4552	3.0426	0.99531	2.5874
APOL1	apolipoprotein L1	0.16957	2.192	0.76345	2.02243	-0.15192	1.7095	0.96045	1.86142
APOL2	apolipoprotein L2	0.070177	1.1975	0.98536	1.12732	0.31248	-0.55969	0.87543	-0.87217
APOL3	apolipoprotein L3	0.17051	2.3333	0.70893	2.16279	-0.10406	3.381	0.98119	3.48506
APOL4	apolipoprotein L4	0.44582	0.50044	0.94598	0.05462	0.13803	0.3784	0.96004	0.24037
APOL5	apolipoprotein L5	0.12421	1.202	0.98514	1.07779	0.0074233	-1.272	0.77254	-1.27942
APOL6	apolipoprotein L6	-0.0095028	1.2944	0.97509	1.3039	-0.01068	4.1258	0.95658	4.13648
APOLD1	apolipoprotein L domain containing 1	0.05862	0.48458	0.94307	0.42596	0.44315	2.8131	0.994	2.36995
APOM	apolipoprotein M	0.055737	1.218	0.98366	1.16226	0.3286	4.6462	0.88114	4.3176
APOO	apolipoprotein O	-0.2871	0.68806	0.96987	0.97516	0.028941	-1.2691	0.77254	-1.29804
APOOL	apolipoprotein O like	0.10798	1.2434	0.98096	1.13542	0.14483	1.9863	0.96901	1.84147
APOPT1	cytochrome c oxidase assembly factor 8	-0.15395	0.72919	0.97509	0.88314	0.012353	0.10975	0.91809	0.097397
APP	amyloid beta precursor protein	0.14701	0.53102	0.9489	0.38401	0.077622	4.813	0.86557	4.73538
APPBP2	amyloid beta precursor protein binding protein 2	0.13205	0.28979	0.90966	0.15774	0.21286	5.1725	0.85103	4.95964
APPL1	adaptor protein, phosphotyrosine interacting with PH domain and leucine zipper 1	-0.12337	1.6158	0.91835	1.73917	0.22132	4.5847	0.8904	4.36338
APPL2	adaptor protein, phosphotyrosine interacting with PH domain and leucine zipper 2	-0.24991	-2.179	0.424	-1.92909	-0.10034	-0.50678	0.87816	-0.40644
APRT	adenine phosphoribosyltransferase	0.020675	1.3212	0.97161	1.30052	0.050183	3.4874	0.97297	3.43722
APTX	aprataxin	0.0642	-1.0712	0.63684	-1.1354	-0.098742	0.16551	0.91809	0.264252
AQP1	aquaporin 1 (Colton blood group)	0.32107	-0.019253	0.83339	-0.340323	0.33013	2.8522	0.994	2.52207
AQP10	aquaporin 10	-0.25856	0.6334	0.96226	0.89196	0.45935	0.77828	0.96004	0.31893
AQP11	aquaporin 11	-0.13124	0.93145	0.99587	1.06269	-1.0987	3.0984	0.994	4.1971
AQP12A	aquaporin 12A	-0.45259	0.2445	0.90116	0.69709	-0.12461	2.1877	0.97645	2.31231
AQP12B	aquaporin 12B	-0.28853	1.8703	0.84963	2.15883	0.25865	3.4795	0.97446	3.22085
AQP2	aquaporin 2	0.2538	0.27722	0.90605	0.02342	0.00055588	0.34655	0.96004	0.345994
AQP3	aquaporin 3 (Gill blood group)	-0.38592	0.52393	0.94857	0.90985	0.051558	3.8668	0.96004	3.81524
AQP4	aquaporin 4	0.3487	0.82755	0.98479	0.47885	-0.56444	2.878	0.99479	3.44244
AQP5	aquaporin 5	-0.19109	-1.4244	0.55909	-1.23331	-0.18354	-0.16956	0.89163	0.01398
AQP6	aquaporin 6	0.14268	0.86982	0.98963	0.72714	0.11869	4.3717	0.91809	4.25301
AQP7	aquaporin 7	-0.97933	1.1818	0.98728	2.16113	-0.076862	2.8413	0.994	2.91816
AQP9	aquaporin 9	0.34517	1.3021	0.97446	0.95693	0.14813	1.5265	0.96004	1.37837
AQR	aquarius intron-binding spliceosomal factor	-0.78435	-0.24365	0.7955	0.5407	-0.11639	2.7903	0.994	2.90669
AR	androgen receptor	0.35686	1.2738	0.97781	0.91694	0.26917	4.7599	0.87816	4.49073
ARAF	A-Raf proto-oncogene, serine/threonine kinase	-0.65313	1.7043	0.90218	2.35743	0.39667	0.35982	0.96004	-0.03685
ARAP1	ArfGAP with RhoGAP domain, ankyrin repeat and PH domain 1	0.10095	1.403	0.96043	1.30205	-0.36495	3.7545	0.96004	4.11945
ARAP2	ArfGAP with RhoGAP domain, ankyrin repeat and PH domain 2	0.23179	2.2702	0.73327	2.03841	0.058859	2.6252	0.99226	2.56634
ARAP3	ArfGAP with RhoGAP domain, ankyrin repeat and PH domain 3	0.3148	1.7583	0.88986	1.4435	0.11983	1.1624	0.96004	1.04257
ARC	activity regulated cytoskeleton associated protein	0.10338	1.6575	0.90966	1.55412	0.26484	1.2967	0.96004	1.03186
ARCN1	archain 1	-1.6273	-0.1346	0.81755	1.4927	-0.29058	2.7945	0.994	3.08508
AREG	amphiregulin	0.017388	2.1398	0.77658	2.12241	0.5341	-1.187	0.81158	-1.7211
AREL1	apoptosis resistant E3 ubiquitin protein ligase 1	-0.17058	-1.8805	0.47596	-1.70992	-0.25775	3.5962	0.96366	3.85395
ARF1	ADP ribosylation factor 1	-1.6164	0.50671	0.946	2.12311	-0.4735	3.7557	0.96004	4.2292
ARF3	ADP ribosylation factor 3	0.075048	0.92082	0.99472	0.845772	-0.096207	6.032	0.6227	6.12821
ARF4	ADP ribosylation factor 4	-1.9814	-1.4678	0.55108	0.5136	0.40592	0.26226	0.93818	-0.14366
ARF5	ADP ribosylation factor 5	-0.18404	2.7841	0.53826	2.96814	0.069074	3.9138	0.96004	3.84473
ARF6	ADP ribosylation factor 6	-0.039803	0.61268	0.96051	0.652483	-1.5708	-0.57893	0.86826	0.99187
ARFGAP1	ADP ribosylation factor GTPase activating protein 1	0.044438	2.3731	0.69903	2.32866	0.47654	3.981	0.96004	3.50446
ARFGAP2	ADP ribosylation factor GTPase activating protein 2	0.00068585	1.9133	0.83857	1.91261	0.0010921	0.3896	0.96004	0.388508
ARFGAP3	ADP ribosylation factor GTPase activating protein 3	0.10786	0.25284	0.90218	0.14498	0.20511	4.2796	0.92099	4.07449
ARFGEF1	ADP ribosylation factor guanine nucleotide exchange factor 1	0.021439	1.2148	0.98366	1.19336	0.51784	3.7125	0.96004	3.19466
ARFGEF2	ADP ribosylation factor guanine nucleotide exchange factor 2	0.0484	1.9177	0.83782	1.8693	0.11657	1.8301	0.96241	1.71353
ARFGEF3	ARFGEF family member 3	0.17762	0.77029	0.97983	0.59267	-0.20048	2.318	0.97943	2.51848
ARFIP1	ADP ribosylation factor interacting protein 1	0.23158	-0.81441	0.68024	-1.04599	0.086578	2.7702	0.994	2.68362
ARFIP2	ADP ribosylation factor interacting protein 2	0.063277	-2.4103	0.37583	-2.47358	0.024685	-0.13325	0.89607	-0.157935
ARFRP1	ADP ribosylation factor related protein 1	-0.36477	0.13217	0.86832	0.49694	-0.39879	4.1279	0.95635	4.52669
ARG1	arginase 1	0.20526	2.7469	0.55507	2.54164	-0.16784	1.7732	0.96193	1.94104
ARG2	arginase 2	0.023966	-3.5743	0.31414	-3.59827	0.32872	3.6761	0.96004	3.34738
ARGFX	arginine-fifty homeobox	-0.17686	-0.10086	0.82111	0.076	-0.63699	4.9606	0.86201	5.59759
ARGLU1	arginine and glutamate rich 1	-1.1529	-2.2343	0.41006	-1.0814	-1.0492	3.5725	0.96415	4.6217
ARHGAP1	Rho GTPase activating protein 1	-0.10619	1.0865	0.99836	1.19269	-0.32802	5.3601	0.82838	5.68812
ARHGAP10	Rho GTPase activating protein 10	0.015753	1.0752	0.99847	1.05945	0.27477	3.9811	0.96004	3.70633
ARHGAP11A	Rho GTPase activating protein 11A	-0.015757	-1.4733	0.55075	-1.45754	-0.21405	2.8217	0.994	3.03575
ARHGAP11B	Rho GTPase activating protein 11B	-0.003472	1.143	0.99284	1.14647	0.65175	2.8945	0.995	2.24275
ARHGAP12	Rho GTPase activating protein 12	-0.16961	-0.45963	0.75296	-0.29002	0.64133	2.24	0.97903	1.59867
ARHGAP15	Rho GTPase activating protein 15	-0.24895	-1.5659	0.53357	-1.31695	0.22046	3.385	0.98097	3.16454
ARHGAP17	Rho GTPase activating protein 17	0.31159	1.3338	0.96976	1.02221	0.15336	0.57741	0.96004	0.42405
ARHGAP18	Rho GTPase activating protein 18	-0.082337	0.66961	0.96713	0.751947	0.1492	-0.075554	0.89868	-0.224754
ARHGAP19	Rho GTPase activating protein 19	0.021866	2.6825	0.58577	2.66063	0.10357	-0.14528	0.89384	-0.24885
ARHGAP20	Rho GTPase activating protein 20	-0.21033	2.674	0.5886	2.88433	0.70019	4.5451	0.89384	3.84491
ARHGAP21	Rho GTPase activating protein 21	0.33835	0.38544	0.92281	0.04709	0.46166	4.5648	0.89163	4.10314
ARHGAP22	Rho GTPase activating protein 22	-0.17331	0.55743	0.9531	0.73074	0.15621	3.7926	0.96004	3.63639
ARHGAP23	Rho GTPase activating protein 23	0.40478	1.973	0.82429	1.56822	-0.15437	-0.42224	0.87816	-0.26787
ARHGAP24	Rho GTPase activating protein 24	-0.065163	2.8731	0.5	2.93826	0.07111	2.5793	0.9891	2.50819
ARHGAP25	Rho GTPase activating protein 25	0.16861	2.4111	0.68555	2.24249	0.0030694	0.42663	0.96004	0.423561
ARHGAP26	Rho GTPase activating protein 26	0.014867	0.36974	0.91999	0.354873	-0.21068	-0.80997	0.86201	-0.59929
ARHGAP27	Rho GTPase activating protein 27	0.014526	-2.2371	0.41006	-2.25163	0.15835	3.5378	0.96958	3.37945
ARHGAP28	Rho GTPase activating protein 28	0.096448	0.67252	0.96767	0.576072	0.37568	1.9375	0.96536	1.56182
ARHGAP29	Rho GTPase activating protein 29	0.2034	-0.508	0.74552	-0.7114	-0.7379	3.2042	0.994	3.9421
ARHGAP30	Rho GTPase activating protein 30	0.15337	0.43563	0.93321	0.28226	0.035193	2.442	0.98376	2.40681
ARHGAP31	Rho GTPase activating protein 31	0.030574	1.8799	0.8469	1.84933	0.070244	4.7176	0.87816	4.64736
ARHGAP32	Rho GTPase activating protein 32	-0.13172	0.78536	0.98129	0.91708	0.45173	3.1415	0.994	2.68977
ARHGAP33	Rho GTPase activating protein 33	-0.026109	-0.14988	0.81393	-0.123771	-0.038578	4.4247	0.91285	4.46328
ARHGAP35	Rho GTPase activating protein 35	0.06714	0.6394	0.96265	0.57226	0.017459	3.6147	0.96193	3.59724
ARHGAP36	Rho GTPase activating protein 36	0.080673	0.62439	0.96181	0.543717	0.0014659	0.22481	0.91901	0.223344
ARHGAP4	Rho GTPase activating protein 4	0.13779	1.5316	0.93703	1.39381	0.021325	-0.96091	0.85268	-0.982235
ARHGAP40	Rho GTPase activating protein 40	0.12829	1.765	0.88772	1.63671	-0.12673	3.1224	0.994	3.24913
ARHGAP42	Rho GTPase activating protein 42	-0.4765	-0.87184	0.67027	-0.39534	-0.098455	2.3883	0.98097	2.48676
ARHGAP44	Rho GTPase activating protein 44	-0.23478	1.2029	0.98514	1.43768	-0.1213	2.1503	0.97297	2.2716
ARHGAP5	Rho GTPase activating protein 5	-0.092404	0.91797	0.99393	1.01037	0.095672	-0.81138	0.86201	-0.907052
ARHGAP6	Rho GTPase activating protein 6	0.091466	1.5393	0.93495	1.44783	0.19826	0.41719	0.96004	0.21893
ARHGAP8	Rho GTPase activating protein 8	-0.44734	0.52104	0.94837	0.96838	0.25126	1.9561	0.96617	1.70484
ARHGAP9	Rho GTPase activating protein 9	0.23164	2.5401	0.64395	2.30846	0.16142	2.2449	0.97903	2.08348
ARHGDIA	Rho GDP dissociation inhibitor alpha	0.15302	0.29201	0.90966	0.13899	-0.10269	3.4657	0.97678	3.56839
ARHGDIB	Rho GDP dissociation inhibitor beta	0.11229	1.0568	0.99847	0.94451	0.042874	2.5374	0.9891	2.49453
ARHGDIG	Rho GDP dissociation inhibitor gamma	-0.16137	0.82661	0.98478	0.98798	0.032041	2.3691	0.9805	2.33706
ARHGEF1	Rho guanine nucleotide exchange factor 1	0.010117	0.27311	0.90362	0.262993	0.28801	-0.86139	0.86201	-1.1494
ARHGEF10	Rho guanine nucleotide exchange factor 10	-0.066538	0.74408	0.97726	0.810618	0.22139	5.4474	0.81843	5.22601
ARHGEF10L	Rho guanine nucleotide exchange factor 10 like	0.038462	-1.0614	0.63706	-1.09986	0.34717	2.7425	0.994	2.39533
ARHGEF11	Rho guanine nucleotide exchange factor 11	-0.089616	1.1375	0.99316	1.22712	0.26051	3.0532	0.99502	2.79269
ARHGEF12	Rho guanine nucleotide exchange factor 12	-0.10736	0.88825	0.99185	0.99561	-0.61546	-0.08978	0.89831	0.52568
ARHGEF15	Rho guanine nucleotide exchange factor 15	0.016314	1.1262	0.99358	1.10989	0.36926	0.38237	0.96004	0.01311
ARHGEF16	Rho guanine nucleotide exchange factor 16	-0.26784	-0.89886	0.66948	-0.63102	0.26389	4.5135	0.89807	4.24961
ARHGEF17	Rho guanine nucleotide exchange factor 17	-0.14722	1.094	0.99757	1.24122	0.35012	0.063275	0.91449	-0.286845
ARHGEF18	Rho/Rac guanine nucleotide exchange factor 18	-0.18094	1.2362	0.98189	1.41714	0.0012021	0.28187	0.94522	0.280668
ARHGEF19	Rho guanine nucleotide exchange factor 19	0.11165	-0.00847	0.83622	-0.12012	0.31752	3.4739	0.97455	3.15638
ARHGEF2	Rho/Rac guanine nucleotide exchange factor 2	0.10835	1.502	0.94343	1.39365	0.53864	3.9066	0.96004	3.36796
ARHGEF25	Rho guanine nucleotide exchange factor 25	0.080773	0.49462	0.94459	0.413847	0.0022577	0.37145	0.96004	0.369192
ARHGEF26	Rho guanine nucleotide exchange factor 26	0.30114	1.9406	0.83241	1.63946	-0.16003	3.2132	0.994	3.37323
ARHGEF28	Rho guanine nucleotide exchange factor 28	-0.13557	1.3248	0.97029	1.46037	-0.34382	0.07041	0.9153	0.41423
ARHGEF3	Rho guanine nucleotide exchange factor 3	-0.081148	-0.89269	0.67002	-0.811542	-0.39847	1.9001	0.96415	2.29857
ARHGEF33	Rho guanine nucleotide exchange factor 33	-0.09925	1.1679	0.98963	1.26715	-0.37432	-0.027368	0.90489	0.346952
ARHGEF35	Rho guanine nucleotide exchange factor 35	-0.11514	1.1398	0.99316	1.25494	0.29876	3.1556	0.994	2.85684
ARHGEF37	Rho guanine nucleotide exchange factor 37	-0.30522	-0.32304	0.77756	-0.01782	-0.27364	-0.69565	0.86457	-0.42201
ARHGEF38	Rho guanine nucleotide exchange factor 38	0.34951	2.1778	0.76585	1.82829	0.14735	-1.2414	0.78113	-1.38875
ARHGEF39	Rho guanine nucleotide exchange factor 39	0.004679	0.16209	0.87933	0.157411	0.095356	4.4583	0.90489	4.36294
ARHGEF4	Rho guanine nucleotide exchange factor 4	-0.39234	1.0682	0.99847	1.46054	0.39435	-0.46576	0.87816	-0.86011
ARHGEF40	Rho guanine nucleotide exchange factor 40	-0.28297	0.53647	0.9489	0.81944	0.48256	3.3225	0.98766	2.83994
ARHGEF5	Rho guanine nucleotide exchange factor 5	-0.418	0.93094	0.99587	1.34894	0.38453	2.7201	0.994	2.33557
ARHGEF6	Rac/Cdc42 guanine nucleotide exchange factor 6	0.11119	0.79866	0.98276	0.68747	0.0096303	3.4466	0.97903	3.43697
ARHGEF7	Rho guanine nucleotide exchange factor 7	-0.47524	0.19727	0.8919	0.67251	0.0013462	0.19249	0.91809	0.191144
ARHGEF9	Cdc42 guanine nucleotide exchange factor 9	-0.13259	1.6468	0.91249	1.77939	0.3934	-0.79867	0.86201	-1.19207
ARID1A	AT-rich interaction domain 1A	-0.4232	0.65674	0.96541	1.07994	-0.70679	2.3783	0.98097	3.08509
ARID1B	AT-rich interaction domain 1B	0.17077	1.9675	0.8271	1.79673	0.059116	5.3241	0.83513	5.26498
ARID2	AT-rich interaction domain 2	-0.3537	1.3786	0.96241	1.7323	-0.97496	-1.1498	0.81843	-0.17484
ARID3A	AT-rich interaction domain 3A	-0.014627	1.2123	0.98387	1.22693	-0.0040044	-0.65733	0.86496	-0.653326
ARID3B	AT-rich interaction domain 3B	0.0060181	0.2875	0.90966	0.281482	0.19691	2.7775	0.994	2.58059
ARID3C	AT-rich interaction domain 3C	0.057083	1.5903	0.92284	1.53322	-0.17554	2.5379	0.9891	2.71344
ARID4A	AT-rich interaction domain 4A	0.039477	1.0701	0.99847	1.03062	0.0012744	0.43328	0.96004	0.432006
ARID4B	AT-rich interaction domain 4B	-0.62038	2.2037	0.76015	2.82408	-0.49971	3.1199	0.994	3.61961
ARID5A	AT-rich interaction domain 5A	-0.10148	0.24704	0.90116	0.34852	0.05415	-0.90389	0.85767	-0.95804
ARID5B	AT-rich interaction domain 5B	0.26988	2.3385	0.70891	2.06862	-0.1003	3.507	0.97106	3.6073
ARIH1	ariadne RBR E3 ubiquitin protein ligase 1	-2.4134	-1.7982	0.49002	0.6152	-0.18229	2.4829	0.9862	2.66519
ARIH2	ariadne RBR E3 ubiquitin protein ligase 2	-0.61849	2.5118	0.65437	3.13029	0.19891	3.002	0.99874	2.80309
ARIH2OS		0.022545	-1.7693	0.49777	-1.79185	0.00076246	0.27544	0.94201	0.274678
ARL1	ADP ribosylation factor like GTPase 1	0.1559	-1.5164	0.54277	-1.6723	0.19854	2.312	0.97943	2.11346
ARL10	ADP ribosylation factor like GTPase 10	-0.12817	1.8066	0.87087	1.93477	-0.34143	3.8508	0.96004	4.19223
ARL11	ADP ribosylation factor like GTPase 11	0.46093	-0.77646	0.69135	-1.23739	0.021981	0.43504	0.96004	0.413059
ARL13A	ADP ribosylation factor like GTPase 13A	0.15987	1.7322	0.89619	1.57233	-0.41072	1.0433	0.96004	1.45402
ARL13B	ADP ribosylation factor like GTPase 13B	-0.059266	-0.37615	0.7677	-0.316884	-0.036744	3.7615	0.96004	3.79824
ARL14	ADP ribosylation factor like GTPase 14	0.16474	1.7059	0.90146	1.54116	-0.41045	3.919	0.96004	4.32945
ARL14EP	ADP ribosylation factor like GTPase 14 effector protein	-0.1116	0.18492	0.88849	0.29652	-0.19222	2.2055	0.97697	2.39772
ARL14EPL	ADP ribosylation factor like GTPase 14 effector protein like	0.18659	0.97691	0.99847	0.79032	0.33554	-0.13262	0.89633	-0.46816
ARL15	ADP ribosylation factor like GTPase 15	0.15881	0.5742	0.95596	0.41539	0.01326	-1.1021	0.82838	-1.11536
ARL16	ADP ribosylation factor like GTPase 16	0.17529	1.3616	0.96476	1.18631	0.26111	1.5903	0.96004	1.32919
ARL17A	ADP ribosylation factor like GTPase 17A	-0.60236	-1.7736	0.49731	-1.17124	-0.3813	-1.6381	0.3629	-1.2568
ARL17B	ADP ribosylation factor like GTPase 17A	0.013639	0.54044	0.94941	0.526801	0.14271	2.5819	0.9891	2.43919
ARL2	ADP ribosylation factor like GTPase 2	-3.6076	-3.0436	0.31414	0.564	-1.4176	-1.2438	0.78113	0.1738
ARL2BP	ADP ribosylation factor like GTPase 2 binding protein	0.098715	0.437	0.93321	0.338285	0.14081	3.5865	0.96393	3.44569
ARL3	ADP ribosylation factor like GTPase 3	0.055455	0.70473	0.97408	0.649275	0.67234	3.4942	0.97285	2.82186
ARL4A	ADP ribosylation factor like GTPase 4A	-0.090877	2.0419	0.80602	2.13278	0.16042	0.48855	0.96004	0.32813
ARL4C	ADP ribosylation factor like GTPase 4C	0.10442	1.2176	0.98366	1.11318	0.87021	3.88	0.96004	3.00979
ARL4D	ADP ribosylation factor like GTPase 4D	0.27468	0.16827	0.88315	-0.10641	-0.068876	-0.54474	0.87724	-0.475864
ARL5A	ADP ribosylation factor like GTPase 5A	-0.031044	2.6796	0.58597	2.71064	0.25661	0.45987	0.96004	0.20326
ARL5B	ADP ribosylation factor like GTPase 5B	-0.17022	1.7542	0.89104	1.92442	0.46803	-0.60265	0.86557	-1.07068
ARL5C	ADP ribosylation factor like GTPase 5C	-0.084398	1.5029	0.94283	1.5873	0.12349	3.0242	0.99729	2.90071
ARL6	ADP ribosylation factor like GTPase 6	0.026569	1.3311	0.96987	1.30453	0.045853	4.4122	0.91349	4.36635
ARL6IP1	ADP ribosylation factor like GTPase 6 interacting protein 1	-0.47507	2.3635	0.70265	2.83857	0.079133	2.3315	0.97982	2.25237
ARL6IP4	ADP ribosylation factor like GTPase 6 interacting protein 4	0.062917	2.8285	0.5189	2.76558	0.17927	3.7538	0.96004	3.57453
ARL6IP5	ADP ribosylation factor like GTPase 6 interacting protein 5	0.075493	0.28953	0.90966	0.214037	0.16733	3.8591	0.96004	3.69177
ARL6IP6	ADP ribosylation factor like GTPase 6 interacting protein 6	-0.29705	1.6225	0.91685	1.91955	-0.15473	2.2899	0.97934	2.44463
ARL8A	ADP ribosylation factor like GTPase 8A	-0.43995	0.75268	0.97781	1.19263	0.083383	-0.31964	0.88277	-0.403023
ARL8B	ADP ribosylation factor like GTPase 8B	-0.16861	2.2976	0.72365	2.46621	0.28012	3.8819	0.96004	3.60178
ARL9	ADP ribosylation factor like GTPase 9	0.33964	0.30411	0.90966	-0.03553	0.0019973	0.42961	0.96004	0.427613
ARMC1	armadillo repeat containing 1	0.054954	1.3959	0.96058	1.34095	0.4316	4.1293	0.95524	3.6977
ARMC10	armadillo repeat containing 10	0.03141	1.3637	0.96416	1.33229	0.0014991	0.33496	0.95672	0.333461
ARMC12	armadillo repeat containing 12	-0.13943	1.5217	0.93806	1.66113	0.062104	2.4892	0.98721	2.4271
ARMC2	armadillo repeat containing 2	0.016482	2.2115	0.75792	2.19502	-0.043209	3.5707	0.96415	3.61391
ARMC3	armadillo repeat containing 3	0.0051741	1.2721	0.97781	1.26693	-0.14539	4.3228	0.91809	4.46819
ARMC4	outer dynein arm docking complex subunit 2	-0.29396	0.015595	0.84046	0.309555	-0.62616	3.3772	0.98143	4.00336
ARMC5	armadillo repeat containing 5	-0.023136	0.55728	0.9531	0.580416	0.36542	3.2326	0.99243	2.86718
ARMC6	armadillo repeat containing 6	-0.13945	1.0519	0.99847	1.19135	0.22301	2.2704	0.97904	2.04739
ARMC7	armadillo repeat containing 7	-2.8204	-4.0365	0.10145	-1.2161	-1.4272	3.9961	0.96004	5.4233
ARMC8	armadillo repeat containing 8	0.21859	1.0213	0.99979	0.80271	0.054129	5.6061	0.78113	5.55197
ARMC9	armadillo repeat containing 9	0.073675	-3.4965	0.31414	-3.57018	-0.083537	2.8723	0.99456	2.95584
ARMCX1	armadillo repeat containing X-linked 1	-0.24551	2.1543	0.77156	2.39981	-0.40688	0.24965	0.92187	0.65653
ARMCX2	armadillo repeat containing X-linked 2	0.32409	0.70707	0.97408	0.38298	0.43711	2.731	0.994	2.29389
ARMCX3	armadillo repeat containing X-linked 3	0.31676	-0.34732	0.77409	-0.66408	0.19476	3.1195	0.994	2.92474
ARMCX4	armadillo repeat containing X-linked 4	0.35382	-0.9216	0.66323	-1.27542	-0.066935	2.8307	0.994	2.89764
ARMCX5	armadillo repeat containing X-linked 5	0.27111	1.915	0.83855	1.64389	0.1383	0.9153	0.96004	0.777
ARMCX5-GPRASP2		0.36844	0.31326	0.91249	-0.05518	0.21354	3.144	0.994	2.93046
ARMCX6	armadillo repeat containing X-linked 6	0.30713	1.4442	0.9524	1.13707	0.1943	0.28928	0.9505	0.09498
ARMS2	age-related maculopathy susceptibility 2	0.13193	3.6183	0.31157	3.48637	0.31338	5.7247	0.77254	5.41132
ARMT1	acidic residue methyltransferase 1	0.024845	1.4871	0.94598	1.46226	0.15933	1.5126	0.96004	1.35327
ARNT	aryl hydrocarbon receptor nuclear translocator	0.19154	2.3493	0.70627	2.15776	0.093273	2.7093	0.994	2.61603
ARNT2	aryl hydrocarbon receptor nuclear translocator 2	-0.34494	1.114	0.9953	1.45894	0.081749	5.0517	0.86201	4.96995
ARNTL	aryl hydrocarbon receptor nuclear translocator like	-0.0417	0.06662	0.84966	0.10832	-0.21983	-0.39225	0.87816	-0.17242
ARNTL2	aryl hydrocarbon receptor nuclear translocator like 2	0.1295	3.9492	0.19355	3.8197	0.15993	2.6097	0.9911	2.44977
ARPC1A	actin related protein 2/3 complex subunit 1A	-0.6055	0.7891	0.98129	1.3946	-0.091763	0.42772	0.96004	0.519483
ARPC1B	actin related protein 2/3 complex subunit 1B	-0.11864	-3.4279	0.31414	-3.30926	0.26427	4.1654	0.95127	3.90113
ARPC2	actin related protein 2/3 complex subunit 2	-1.7531	-0.59493	0.72442	1.15817	-0.21462	2.9599	0.99847	3.17452
ARPC3	actin related protein 2/3 complex subunit 3	-1.9573	-0.72312	0.70112	1.23418	-0.53037	2.9272	0.99614	3.45757
ARPC4	actin related protein 2/3 complex subunit 4	-1.9662	-0.3069	0.78016	1.6593	-1.3199	1.3811	0.96004	2.701
ARPC4-TTLL3	ARPC4-TTLL3 readthrough	0.27124	1.8549	0.85529	1.58366	0.10203	2.1626	0.97446	2.06057
ARPC5	actin related protein 2/3 complex subunit 5	-0.72276	0.3553	0.91789	1.07806	0.093231	1.945	0.96553	1.85177
ARPC5L	actin related protein 2/3 complex subunit 5 like	-0.11332	0.58747	0.958	0.70079	0.022149	3.7479	0.96004	3.72575
ARPIN	actin related protein 2/3 complex inhibitor	0.055552	0.88397	0.99185	0.828418	0.0036888	0.21298	0.91809	0.209291
ARPP19	cAMP regulated phosphoprotein 19	0.16812	0.35793	0.91835	0.18981	0.10401	3.2898	0.9891	3.18579
ARPP21	cAMP regulated phosphoprotein 21	-0.27492	1.8208	0.86492	2.09572	0.15123	-0.21141	0.8904	-0.36264
ARR3	arrestin 3	0.16145	1.1526	0.99185	0.99115	0.0024615	0.49112	0.96004	0.488658
ARRB1	arrestin beta 1	-0.012554	0.077467	0.85282	0.090021	-0.063742	2.5806	0.9891	2.64434
ARRB2	arrestin beta 2	-0.028777	1.0018	0.99847	1.03058	-0.0079736	4.1662	0.95127	4.17417
ARRDC1	arrestin domain containing 1	0.10035	0.67969	0.96976	0.57934	0.19057	2.9073	0.99524	2.71673
ARRDC2	arrestin domain containing 2	0.00049153	1.9917	0.81976	1.99121	-0.13098	1.6041	0.96004	1.73508
ARRDC3	arrestin domain containing 3	0.44555	3.5015	0.31414	3.05595	0.49428	5.2116	0.84078	4.71732
ARRDC4	arrestin domain containing 4	0.2658	0.35514	0.91789	0.08934	0.14322	3.3028	0.9891	3.15958
ARRDC5	arrestin domain containing 5	0.066023	-0.052752	0.83	-0.118775	0.19064	4.1226	0.95658	3.93196
ARSA	arylsulfatase A	-0.29329	-1.4763	0.55075	-1.18301	-0.14386	3.2488	0.99243	3.39266
ARSB	arylsulfatase B	-0.0072658	0.19794	0.8919	0.205206	-0.032915	-0.18111	0.89163	-0.148195
ARSD	arylsulfatase D	0.012424	0.35088	0.91712	0.338456	0.18161	5.2241	0.84078	5.04249
ARSE	arylsulfatase L	0.04499	1.1122	0.99553	1.06721	-0.026829	0.16607	0.91809	0.192899
ARSF	arylsulfatase F	0.13091	1.7475	0.89255	1.61659	0.10854	1.5382	0.96004	1.42966
ARSG	arylsulfatase G	-0.12989	0.77838	0.97992	0.90827	0.29275	-0.28852	0.88564	-0.58127
ARSH	arylsulfatase family member H	0.32177	1.7733	0.88388	1.45153	0.38328	3.4544	0.97844	3.07112
ARSI	arylsulfatase family member I	0.10006	0.18165	0.88772	0.08159	-0.19288	5.7291	0.77254	5.92198
ARSJ	arylsulfatase family member J	0.46872	1.4264	0.95652	0.95768	-0.34281	2.9119	0.99525	3.25471
ARSK	arylsulfatase family member K	-0.071818	1.9934	0.81972	2.06522	0.22197	0.41178	0.96004	0.18981
ART1	ADP-ribosyltransferase 1	0.036207	1.6744	0.90966	1.63819	0.52234	4.007	0.96004	3.48466
ART3	ADP-ribosyltransferase 3 (inactive)	-0.11608	0.48215	0.94222	0.59823	0.40147	-0.80548	0.86201	-1.20695
ART4	ADP-ribosyltransferase 4 (inactive) (Dombrock blood group)	0.24528	1.5618	0.92988	1.31652	0.00084197	0.22568	0.91901	0.224838
ART5	ADP-ribosyltransferase 5	-0.001346	0.94712	0.99751	0.948466	0.02856	-0.38775	0.87816	-0.41631
ARTN	artemin	-0.08413	1.2284	0.98294	1.31253	-0.23572	3.8879	0.96004	4.12362
ARV1	ARV1 homolog, fatty acid homeostasis modulator	-0.011543	1.1772	0.9883	1.18874	0.019166	3.2551	0.9924	3.23593
ARVCF	ARVCF delta catenin family member	-0.2764	1.4905	0.94549	1.7669	-0.055788	3.6945	0.96004	3.75029
ARX	aristaless related homeobox	0.15735	1.358	0.96541	1.20065	0.10141	5.0051	0.86201	4.90369
AS3MT	arsenite methyltransferase	-0.012986	-0.61752	0.721	-0.604534	0.046123	3.4571	0.97767	3.41098
ASAH1	N-acylsphingosine amidohydrolase 1	-0.0283	-1.2602	0.59621	-1.2319	-0.035072	-1.6605	0.32174	-1.62543
ASAH2	N-acylsphingosine amidohydrolase 2	0.20545	0.64081	0.9629	0.43536	0.086836	3.1001	0.994	3.01326
ASAH2B	N-acylsphingosine amidohydrolase 2B	-0.14009	1.6283	0.91581	1.76839	0.62227	4.0078	0.96004	3.38553
ASAP1	ArfGAP with SH3 domain, ankyrin repeat and PH domain 1	-0.37773	0.43674	0.93321	0.81447	0.37284	3.7292	0.96004	3.35636
ASAP2	ArfGAP with SH3 domain, ankyrin repeat and PH domain 2	0.23431	-1.7368	0.5048	-1.97111	0.58814	4.0809	0.96004	3.49276
ASAP3	ArfGAP with SH3 domain, ankyrin repeat and PH domain 3	-0.49166	-0.14584	0.81449	0.34582	0.037098	3.1395	0.994	3.1024
ASB1	ankyrin repeat and SOCS box containing 1	-0.074789	1.2675	0.97845	1.34229	0.21498	6.0203	0.62391	5.80532
ASB10	ankyrin repeat and SOCS box containing 10	0.43299	1.5541	0.93214	1.12111	0.065152	3.4225	0.97943	3.35735
ASB11	ankyrin repeat and SOCS box containing 11	-0.15536	-0.65703	0.71143	-0.50167	0.0016846	0.27714	0.94201	0.275455
ASB12	ankyrin repeat and SOCS box containing 12	-0.022112	0.66236	0.96601	0.684472	-0.0064032	3.6988	0.96004	3.7052
ASB13	ankyrin repeat and SOCS box containing 13	-0.11471	-0.76346	0.69458	-0.64875	0.51453	3.918	0.96004	3.40347
ASB14	ankyrin repeat and SOCS box containing 14	0.18772	1.8555	0.85529	1.66778	0.43422	4.2132	0.94202	3.77898
ASB15	ankyrin repeat and SOCS box containing 15	-0.16401	0.59746	0.95924	0.76147	-0.11225	3.0588	0.995	3.17105
ASB16	ankyrin repeat and SOCS box containing 16	-0.072098	-3.0155	0.31414	-2.9434	-0.29363	-0.89507	0.86053	-0.60144
ASB17	ankyrin repeat and SOCS box containing 17	-0.07252	1.414	0.95898	1.48652	-0.030012	1.2412	0.96004	1.27121
ASB18	ankyrin repeat and SOCS box containing 18	0.32615	1.5704	0.92824	1.24425	-0.072857	3.9655	0.96004	4.03836
ASB2	ankyrin repeat and SOCS box containing 2	-0.065031	1.4917	0.9446	1.55673	0.1818	2.4613	0.98457	2.2795
ASB3	ankyrin repeat and SOCS box containing 3	0.11023	1.3144	0.97365	1.20417	-0.19149	1.6478	0.96004	1.83929
ASB4	ankyrin repeat and SOCS box containing 4	0.10669	1.0533	0.99847	0.94661	0.10897	3.5961	0.96366	3.48713
ASB5	ankyrin repeat and SOCS box containing 5	0.19163	2.3862	0.69635	2.19457	0.39994	3.7636	0.96004	3.36366
ASB6	ankyrin repeat and SOCS box containing 6	-0.20206	0.57806	0.9569	0.78012	0.12254	1.757	0.96136	1.63446
ASB7	ankyrin repeat and SOCS box containing 7	0.060001	1.9411	0.83241	1.8811	0.41297	-0.77066	0.86201	-1.18363
ASB8	ankyrin repeat and SOCS box containing 8	0.093796	0.067865	0.85001	-0.025931	-0.08254	0.71855	0.96004	0.80109
ASB9	ankyrin repeat and SOCS box containing 9	-0.24877	1.1083	0.9961	1.35707	-0.18618	-1.1777	0.81843	-0.99152
ASCC1	activating signal cointegrator 1 complex subunit 1	0.34595	-0.71443	0.70265	-1.06038	-0.25982	2.6214	0.9917	2.88122
ASCC2	activating signal cointegrator 1 complex subunit 2	-0.1295	0.31725	0.91249	0.44675	0.34666	0.1826	0.91809	-0.16406
ASCC3	activating signal cointegrator 1 complex subunit 3	-1.186	1.4775	0.94679	2.6635	-0.98535	2.5834	0.9891	3.56875
ASCL1	achaete-scute family bHLH transcription factor 1	0.049439	1.0049	0.99847	0.955461	0.43112	3.3985	0.9805	2.96738
ASCL2	achaete-scute family bHLH transcription factor 2	0.014355	0.79044	0.98149	0.776085	0.37812	1.7577	0.96138	1.37958
ASCL3	achaete-scute family bHLH transcription factor 3	-0.15265	0.5386	0.9489	0.69125	-0.11186	0.39716	0.96004	0.50902
ASCL4	achaete-scute family bHLH transcription factor 4	-0.37006	1.2607	0.97877	1.63076	-0.031486	-0.27387	0.88564	-0.242384
ASCL5	achaete-scute family bHLH transcription factor 5	-0.019536	-0.24459	0.7955	-0.225054	0.34679	-1.0969	0.82838	-1.44369
ASF1A	anti-silencing function 1A histone chaperone	-0.44209	0.32132	0.91249	0.76341	-0.31663	1.0109	0.96004	1.32753
ASF1B	anti-silencing function 1B histone chaperone	-0.14555	-2.1348	0.43624	-1.98925	-0.26149	2.4972	0.98759	2.75869
ASGR1	asialoglycoprotein receptor 1	0.059932	-0.5659	0.73	-0.625832	0.20052	2.9564	0.99836	2.75588
ASGR2	asialoglycoprotein receptor 2	-0.031688	1.2123	0.98387	1.24399	-0.016572	3.6894	0.96004	3.70597
ASH1L	ASH1 like histone lysine methyltransferase	0.055197	1.473	0.94817	1.4178	-0.0082111	4.9822	0.86201	4.99041
ASH2L	ASH2 like, histone lysine methyltransferase complex subunit	-2.1823	-0.56438	0.7303	1.61792	-1.0612	2.7238	0.994	3.785
ASIC1	acid sensing ion channel subunit 1	-0.40039	-0.41547	0.76345	-0.01508	-0.71663	-1.9046	0.083333	-1.18797
ASIC2	acid sensing ion channel subunit 2	-0.14992	-1.0611	0.63706	-0.91118	0.11767	3.184	0.994	3.06633
ASIC3	acid sensing ion channel subunit 3	0.053651	1.3549	0.9659	1.30125	0.57759	3.239	0.99243	2.66141
ASIC4	acid sensing ion channel subunit family member 4	-0.021725	2.0343	0.80833	2.05602	0.19519	4.1522	0.95383	3.95701
ASIC5	acid sensing ion channel subunit family member 5	-0.10754	0.65562	0.96541	0.76316	0.25649	-0.064647	0.89905	-0.321137
ASIP	agouti signaling protein	-0.12195	0.61924	0.96107	0.74119	0.4736	2.1798	0.97457	1.7062
ASL	argininosuccinate lyase	-0.26017	0.015185	0.84044	0.275355	0.5406	3.7973	0.96004	3.2567
ASMT	acetylserotonin O-methyltransferase	-0.097602	-0.11343	0.81976	-0.015828	0.39714	1.5703	0.96004	1.17316
ASMTL	acetylserotonin O-methyltransferase like	0.25974	0.85912	0.98795	0.59938	-0.94023	2.5178	0.98812	3.45803
ASNA1	guided entry of tail-anchored proteins factor 3, ATPase	-2.0043	0.75878	0.97851	2.76308	0.066786	0.4799	0.96004	0.413114
ASNS	asparagine synthetase (glutamine-hydrolyzing)	0.18463	1.4425	0.9531	1.25787	0.17428	0.19582	0.91809	0.02154
ASNSD1	asparagine synthetase domain containing 1	0.11356	1.0333	0.99847	0.91974	-0.085819	2.1554	0.97367	2.24122
ASPA	aspartoacylase	-0.064222	1.4125	0.95924	1.47672	0.36267	4.5343	0.89634	4.17163
ASPDH	aspartate dehydrogenase domain containing	0.35874	1.3962	0.96058	1.03746	0.050114	3.583	0.96393	3.53289
ASPG	asparaginase	0.614	1.0926	0.99757	0.4786	0.63898	-0.67168	0.86457	-1.31066
ASPH	aspartate beta-hydroxylase	0.061984	0.17048	0.88315	0.108496	0.13992	4.6737	0.87816	4.53378
ASPHD1	aspartate beta-hydroxylase domain containing 1	0.236	1.0395	0.99847	0.8035	0.28743	4.7453	0.87816	4.45787
ASPHD2	aspartate beta-hydroxylase domain containing 2	-0.063918	0.44076	0.93382	0.504678	0.43197	1.8589	0.96393	1.42693
ASPM	assembly factor for spindle microtubules	-0.44102	2.0772	0.79585	2.51822	-0.81955	-0.58864	0.86557	0.23091
ASPN	asporin	-0.18079	0.592	0.95898	0.77279	0.0018097	0.48648	0.96004	0.48467
ASPRV1	aspartic peptidase retroviral like 1	0.036637	1.2476	0.97992	1.21096	0.22635	1.8315	0.96241	1.60515
ASPSCR1	ASPSCR1 tether for SLC2A4, UBX domain containing	0.0027862	0.36433	0.91891	0.361544	-0.035766	2.885	0.99488	2.92077
ASRGL1	asparaginase and isoaspartyl peptidase 1	0.44723	0.32715	0.91305	-0.12008	-0.32032	3.2516	0.99243	3.57192
ASS1	argininosuccinate synthase 1	-0.51256	-0.68097	0.7073	-0.16841	0.052808	2.3918	0.98097	2.33899
ASTE1	asteroid homolog 1	0.54524	1.0668	0.99847	0.52156	0.030147	5.7011	0.77254	5.67095
ASTL	astacin like metalloendopeptidase	0.34069	0.2251	0.89732	-0.11559	0.26526	5.653	0.77254	5.38774
ASTN1	astrotactin 1	-0.094995	0.61882	0.961	0.713815	0.10872	2.9733	0.99895	2.86458
ASTN2	astrotactin 2	-0.033031	1.1441	0.99226	1.17713	0.48201	3.8254	0.96004	3.34339
ASUN	integrator complex subunit 13	-1.4359	-3.1516	0.31414	-1.7157	-0.33908	-0.65123	0.86496	-0.31215
ASXL1	ASXL transcriptional regulator 1	0.048198	2.8731	0.5	2.8249	0.27204	3.4632	0.97678	3.19116
ASXL2	ASXL transcriptional regulator 2	0.48415	0.94109	0.99661	0.45694	-0.43781	3.9418	0.96004	4.37961
ASXL3	ASXL transcriptional regulator 3	0.13818	-3.3444	0.31414	-3.48258	0.65683	1.6902	0.96045	1.03337
ASZ1	ankyrin repeat, SAM and basic leucine zipper domain containing 1	-0.078852	1.5274	0.93761	1.60625	0.12894	3.2796	0.9891	3.15066
ATAD1	ATPase family AAA domain containing 1	-0.48683	1.557	0.93191	2.04383	0.12165	0.64064	0.96004	0.51899
ATAD2	ATPase family AAA domain containing 2	-0.45768	-0.056255	0.82985	0.401425	0.021528	1.6984	0.96045	1.67687
ATAD2B	ATPase family AAA domain containing 2B	0.15581	2.8487	0.50921	2.69289	0.1559	3.4634	0.97678	3.3075
ATAD3A	ATPase family AAA domain containing 3A	0.077324	3.1926	0.33954	3.11528	-0.31121	0.10229	0.91809	0.4135
ATAD3B	ATPase family AAA domain containing 3B	-0.023241	3.5001	0.31414	3.52334	-0.086164	4.105	0.96004	4.19116
ATAD3C	ATPase family AAA domain containing 3C	-0.52261	-0.049247	0.83159	0.473363	-0.47478	2.7126	0.994	3.18738
ATAD5	ATPase family AAA domain containing 5	-0.5196	0.57992	0.95693	1.09952	-0.59487	-1.2939	0.77254	-0.69903
ATAT1	alpha tubulin acetyltransferase 1	-0.35026	-0.28332	0.78713	0.06694	0.3697	-1.0466	0.83944	-1.4163
ATCAY	ATCAY kinesin light chain interacting caytaxin	0.35098	2.3518	0.70599	2.00082	-0.10338	3.8587	0.96004	3.96208
ATE1	arginyltransferase 1	-0.23782	1.2906	0.97509	1.52842	0.23682	3.5862	0.96393	3.34938
ATF1	activating transcription factor 1	0.0026375	0.12241	0.86495	0.119773	-0.062397	1.6337	0.96004	1.6961
ATF2	activating transcription factor 2	-0.046043	0.9506	0.99757	0.996643	0.17123	1.0484	0.96004	0.87717
ATF3	activating transcription factor 3	-0.014332	1.4118	0.95924	1.42613	0.0013533	0.47794	0.96004	0.476587
ATF4	activating transcription factor 4	-0.121	0.6533	0.96476	0.7743	-0.15082	3.9323	0.96004	4.08312
ATF5	activating transcription factor 5	-0.23048	-1.5604	0.53416	-1.32992	-0.19089	-0.30145	0.88457	-0.11056
ATF6	activating transcription factor 6	0.13383	2.3604	0.70269	2.22657	0.15505	3.2578	0.9922	3.10275
ATF6B	activating transcription factor 6 beta	0.07538	2.5616	0.63564	2.48622	0.081181	2.6934	0.99339	2.61222
ATF7	activating transcription factor 7	-0.20803	-0.53811	0.73707	-0.33008	-0.52145	1.6466	0.96004	2.16805
ATF7IP	activating transcription factor 7 interacting protein	-0.4353	0.23136	0.89856	0.66666	-0.015926	2.8212	0.994	2.83713
ATF7IP2	activating transcription factor 7 interacting protein 2	-0.077468	0.11384	0.85983	0.191308	-0.20475	3.4209	0.97943	3.62565
ATG10	autophagy related 10	0.065084	1.1436	0.99244	1.07852	-0.33241	3.0879	0.99406	3.42031
ATG101	autophagy related 101	-0.32178	-0.442	0.75863	-0.12022	-0.31791	1.01	0.96004	1.32791
ATG12	autophagy related 12	-0.2448	1.202	0.98514	1.4468	0.34604	-0.54801	0.87647	-0.89405
ATG13	autophagy related 13	0.39268	0.77507	0.97992	0.38239	0.27362	-0.30078	0.88457	-0.5744
ATG14	autophagy related 14	0.12975	0.55624	0.95297	0.42649	0.085322	3.2957	0.9891	3.21038
ATG16L1	autophagy related 16 like 1	-0.025148	3.2115	0.3285	3.23665	0.2286	3.476	0.97449	3.2474
ATG16L2	autophagy related 16 like 2	-0.46301	0.50801	0.946	0.97102	-0.41612	2.0303	0.96958	2.44642
ATG2A	autophagy related 2A	0.64266	1.6342	0.91407	0.99154	0.35025	2.6454	0.99243	2.29515
ATG2B	autophagy related 2B	0.15445	2.5899	0.6291	2.43545	0.12424	2.8211	0.994	2.69686
ATG3	autophagy related 3	-0.14444	0.60999	0.96043	0.75443	-0.42784	4.4514	0.90708	4.87924
ATG4A	autophagy related 4A cysteine peptidase	-0.065017	-1.4537	0.55423	-1.38868	-0.01796	3.1457	0.994	3.16366
ATG4B	autophagy related 4B cysteine peptidase	-0.0092438	1.0257	0.99942	1.03494	0.31622	3.7605	0.96004	3.44428
ATG4C	autophagy related 4C cysteine peptidase	-0.28398	1.3616	0.96476	1.64558	-0.19267	3.0292	0.99706	3.22187
ATG4D	autophagy related 4D cysteine peptidase	-0.36707	0.76362	0.97877	1.13069	-0.18473	-1.0504	0.83944	-0.86567
ATG5	autophagy related 5	-0.15914	1.5752	0.92648	1.73434	-0.42758	-1.1025	0.82838	-0.67492
ATG7	autophagy related 7	0.080129	0.81451	0.98366	0.734381	0.25171	4.7875	0.86966	4.53579
ATG9A	autophagy related 9A	-0.74518	-4.2044	0.027778	-3.45922	-0.093962	2.6594	0.99243	2.75336
ATG9B	autophagy related 9B	0.054679	-0.98982	0.65307	-1.0445	0.44495	5.3169	0.83513	4.87195
ATHL1	protein-glucosylgalactosylhydroxylysine glucosidase	-0.065653	0.095522	0.85613	0.161175	0.22737	4.6659	0.87901	4.43853
ATIC	5-aminoimidazole-4-carboxamide ribonucleotide formyltransferase/IMP cyclohydrolase	-1.323	0.3077	0.91079	1.6307	-0.86539	-1.3027	0.77241	-0.43731
ATL1	atlastin GTPase 1	-0.07869	2.263	0.73665	2.34169	-0.27117	2.5039	0.98772	2.77507
ATL2	atlastin GTPase 2	-3.2086	-2.176	0.424	1.0326	0.53003	3.5776	0.96415	3.04757
ATL3	atlastin GTPase 3	-0.27019	-0.8685	0.67027	-0.59831	-0.10542	3.0265	0.99729	3.13192
ATM	ATM serine/threonine kinase	-0.60589	-0.53156	0.73938	0.07433	0.042786	2.6001	0.99019	2.55731
ATMIN	ATM interactor	-0.20756	0.38098	0.92247	0.58854	0.038506	-0.21264	0.8904	-0.251146
ATN1	atrophin 1	-0.0086078	0.98619	0.99847	0.994798	-0.37942	4.7011	0.87816	5.08052
ATOH7	atonal bHLH transcription factor 7	0.19791	1.1412	0.99316	0.94329	0.056113	4.3504	0.91809	4.29429
ATOH8	atonal bHLH transcription factor 8	0.11549	-0.40925	0.76399	-0.52474	0.61249	5.1458	0.85268	4.53331
ATOX1	antioxidant 1 copper chaperone	0.35918	1.4257	0.95683	1.06652	0.039657	3.1326	0.994	3.09294
ATP10A	ATPase phospholipid transporting 10A (putative)	-0.58759	0.2457	0.90116	0.83329	0.16554	2.7572	0.994	2.59166
ATP10B	ATPase phospholipid transporting 10B (putative)	0.42333	0.43257	0.93254	0.00924	0.58777	-0.19863	0.89116	-0.7864
ATP10D	ATPase phospholipid transporting 10D (putative)	0.2096	0.72314	0.97509	0.51354	0.16902	-0.97351	0.85268	-1.14253
ATP11A	ATPase phospholipid transporting 11A	0.049398	-0.17914	0.80748	-0.228538	0.029458	2.567	0.9891	2.53754
ATP11AUN	ATP11A upstream neighbor lncRNA	-0.096735	-0.43214	0.76009	-0.335405	0.43887	5.2982	0.83513	4.85933
ATP11B	ATPase phospholipid transporting 11B (putative)	0.097451	1.4938	0.94459	1.39635	0.030344	-0.50113	0.87816	-0.531474
ATP11C	ATPase phospholipid transporting 11C	0.00016742	2.1589	0.77097	2.15873	0.41656	2.1127	0.97213	1.69614
ATP12A	ATPase H+/K+ transporting non-gastric alpha2 subunit	0.088621	0.14452	0.87436	0.055899	0.36765	4.3646	0.91809	3.99695
ATP13A1	ATPase 13A1	-0.10388	-1.5895	0.52971	-1.48562	-0.13323	-0.71655	0.86201	-0.58332
ATP13A2	ATPase cation transporting 13A2	0.16452	0.19531	0.89186	0.03079	0.10877	5.4371	0.82526	5.32833
ATP13A3	ATPase 13A3	-0.014976	0.63908	0.96265	0.654056	-0.43333	-0.27228	0.88564	0.16105
ATP13A4	ATPase 13A4	-0.0082338	-0.22863	0.79751	-0.220396	-0.12215	4.747	0.87816	4.86915
ATP13A5	ATPase 13A5	-0.045988	1.8053	0.87182	1.85129	-0.17263	2.5589	0.9891	2.73153
ATP1A1	ATPase Na+/K+ transporting subunit alpha 1	-2.5018	-0.012512	0.83464	2.48929	-1.1367	-0.23479	0.88805	0.90191
ATP1A2	ATPase Na+/K+ transporting subunit alpha 2	-0.02723	-0.78257	0.69126	-0.75534	0.15323	4.7899	0.86966	4.63667
ATP1A3	ATPase Na+/K+ transporting subunit alpha 3	0.44226	0.85308	0.98673	0.41082	0.24431	4.9853	0.86201	4.74099
ATP1A4	ATPase Na+/K+ transporting subunit alpha 4	0.20796	1.2608	0.97877	1.05284	0.33063	3.5538	0.96709	3.22317
ATP1B1	ATPase Na+/K+ transporting subunit beta 1	0.052655	1.1489	0.99185	1.09625	0.54241	4.1841	0.9505	3.64169
ATP1B2	ATPase Na+/K+ transporting subunit beta 2	-0.066498	0.77929	0.97992	0.845788	0.10299	3.9411	0.96004	3.83811
ATP1B3	ATPase Na+/K+ transporting subunit beta 3	-0.33711	1.2095	0.98396	1.54661	-0.31254	5.6239	0.77532	5.93644
ATP1B4	ATPase Na+/K+ transporting family member beta 4	0.32466	0.088409	0.85571	-0.236251	0.41176	0.33811	0.95828	-0.07365
ATP2A1	ATPase sarcoplasmic/endoplasmic reticulum Ca2+ transporting 1	0.36346	1.5806	0.92522	1.21714	0.19534	3.0552	0.99502	2.85986
ATP2A2	ATPase sarcoplasmic/endoplasmic reticulum Ca2+ transporting 2	-2.7999	-2.4579	0.36519	0.342	-0.40362	2.7148	0.994	3.11842
ATP2A3	ATPase sarcoplasmic/endoplasmic reticulum Ca2+ transporting 3	-0.087522	-0.88482	0.67027	-0.797298	0.17547	3.8662	0.96004	3.69073
ATP2B1	ATPase plasma membrane Ca2+ transporting 1	-0.42277	0.39937	0.92522	0.82214	-0.022009	2.6735	0.99243	2.69551
ATP2B2	ATPase plasma membrane Ca2+ transporting 2	-0.19589	1.5284	0.93761	1.72429	0.27226	1.5803	0.96004	1.30804
ATP2B3	ATPase plasma membrane Ca2+ transporting 3	-0.17516	-0.87429	0.67027	-0.69913	-0.17983	-0.53164	0.87816	-0.35181
ATP2B4	ATPase plasma membrane Ca2+ transporting 4	-0.16195	0.53655	0.9489	0.6985	-0.36215	3.3896	0.98097	3.75175
ATP2C1	ATPase secretory pathway Ca2+ transporting 1	0.16809	0.4181	0.92951	0.25001	0.33061	4.1779	0.9505	3.84729
ATP2C2	ATPase secretory pathway Ca2+ transporting 2	0.12998	0.8822	0.99185	0.75222	0.0021493	0.35659	0.96004	0.354441
ATP4A	ATPase H+/K+ transporting subunit alpha	0.19401	0.95068	0.99763	0.75667	-0.11252	2.6362	0.99243	2.74872
ATP4B	ATPase H+/K+ transporting subunit beta	-0.046195	-3.0441	0.31414	-2.9979	0.15697	2.2974	0.97934	2.14043
ATP5A1	ATP synthase F1 subunit alpha	-1.0378	1.576	0.92648	2.6138	-1.4509	-1.6323	0.36296	-0.1814
ATP5B	ATP synthase F1 subunit beta	-1.4727	-0.1703	0.80876	1.3024	-0.778	2.1289	0.97285	2.9069
ATP5C1	ATP synthase F1 subunit gamma	-1.0911	1.694	0.9036	2.7851	-0.48902	3.2295	0.99243	3.71852
ATP5D	ATP synthase F1 subunit delta	-0.95614	-1.394	0.56463	-0.43786	-1.2656	3.3079	0.9891	4.5735
ATP5E	ATP synthase F1 subunit epsilon	-0.93343	-1.8032	0.48884	-0.86977	-0.4472	3.3428	0.98507	3.79
ATP5F1	ATP synthase peripheral stalk-membrane subunit b	-0.57354	-1.4141	0.56143	-0.84056	-0.5	4.8023	0.86557	5.3023
ATP5G1	ATP synthase membrane subunit c locus 1	-0.54585	-1.3662	0.57172	-0.82035	-0.14335	-1.1408	0.82526	-0.99745
ATP5G2	ATP synthase membrane subunit c locus 2	-0.06817	-3.85	0.18382	-3.78183	-0.22575	3.8818	0.96004	4.10755
ATP5G3	ATP synthase membrane subunit c locus 3	-0.071889	0.82151	0.98395	0.893399	-0.398	-0.69901	0.86457	-0.30101
ATP5H	ATP synthase peripheral stalk subunit d	-1.17	-1.2648	0.59467	-0.0948	-0.54023	-1.2228	0.79927	-0.68257
ATP5I	ATP synthase membrane subunit e	-0.58399	1.5742	0.92761	2.15819	-0.85423	-1.2466	0.77532	-0.39237
ATP5J	ATP synthase peripheral stalk subunit F6	-1.1087	0.3306	0.91379	1.4393	-0.56664	3.4901	0.97295	4.05674
ATP5J2	ATP synthase membrane subunit f	-1.1264	0.96411	0.99836	2.09051	-0.81521	2.7639	0.994	3.57911
ATP5J2-PTCD1	ATP5MF-PTCD1 readthrough	-0.44877	1.1599	0.99038	1.60867	-0.64375	1.902	0.96415	2.54575
ATP5L	ATP synthase membrane subunit g	-0.061287	3.6262	0.30606	3.68749	-0.58636	3.2382	0.99243	3.82456
ATP5L2	ATP synthase membrane subunit g like	0.19165	0.80152	0.98294	0.60987	-0.053367	3.699	0.96004	3.75237
ATP5O	ATP synthase peripheral stalk subunit OSCP	-0.54624	-2.1336	0.43656	-1.58736	-0.65818	3.2437	0.99243	3.90188
ATP5S	distal membrane arm assembly complex 2 like	0.16432	1.2963	0.97509	1.13198	-0.14588	3.0512	0.99502	3.19708
ATP5SL	distal membrane arm assembly complex 2	-0.098887	1.4804	0.94604	1.57929	0.0007525	0.38503	0.96004	0.384277
ATP6AP1	ATPase H+ transporting accessory protein 1	-2.2087	-3.1733	0.31414	-0.9646	-2.3386	2.1414	0.97295	4.48
ATP6AP1L	ATPase H+ transporting accessory protein 1 like	0.092468	0.47662	0.94058	0.384152	0.34268	2.7337	0.994	2.39102
ATP6AP2	ATPase H+ transporting accessory protein 2	-1.8082	-3.8525	0.18382	-2.0443	-0.78105	-1.308	0.77241	-0.52695
ATP6V0A1	ATPase H+ transporting V0 subunit a1	-0.59977	0.94059	0.99645	1.54036	0.44037	3.5286	0.96958	3.08823
ATP6V0A2	ATPase H+ transporting V0 subunit a2	-0.076498	-2.4472	0.36746	-2.3707	0.014476	5.2278	0.84078	5.21332
ATP6V0A4	ATPase H+ transporting V0 subunit a4	-0.091098	-0.041317	0.83241	0.049781	0.17283	3.6995	0.96004	3.52667
ATP6V0B	ATPase H+ transporting V0 subunit b	-2.3175	-3.4417	0.31414	-1.1242	-1.2148	-0.18788	0.89163	1.02692
ATP6V0C	ATPase H+ transporting V0 subunit c	-4.0268	-3.8727	0.16807	0.1541	-1.667	2.7408	0.994	4.4078
ATP6V0D1	ATPase H+ transporting V0 subunit d1	-2.7601	-3.1796	0.31414	-0.4195	-1.005	3.7317	0.96004	4.7367
ATP6V0D2	ATPase H+ transporting V0 subunit d2	0.073135	2.4327	0.67602	2.35956	0.50013	0.88616	0.96004	0.38603
ATP6V0E1	ATPase H+ transporting V0 subunit e1	-0.044627	2.5822	0.63083	2.62683	0.53836	-0.21615	0.8904	-0.75451
ATP6V0E2	ATPase H+ transporting V0 subunit e2	0.47512	1.639	0.91323	1.16388	0.42952	4.0939	0.96004	3.66438
ATP6V1A	ATPase H+ transporting V1 subunit A	-2.407	-4.1506	0.056604	-1.7436	-0.73804	0.86301	0.96004	1.60105
ATP6V1B1	ATPase H+ transporting V1 subunit B1	-0.05613	0.77478	0.97992	0.83091	-0.44468	0.84469	0.96004	1.28937
ATP6V1B2	ATPase H+ transporting V1 subunit B2	-2.9371	-2.5562	0.34928	0.3809	-1.884	-0.55656	0.87647	1.32744
ATP6V1C1	ATPase H+ transporting V1 subunit C1	-2.3975	-3.3796	0.31414	-0.9821	-1.4548	-1.5746	0.42262	-0.1198
ATP6V1C2	ATPase H+ transporting V1 subunit C2	0.39906	0.10913	0.85875	-0.28993	0.29209	3.3532	0.98436	3.06111
ATP6V1D	ATPase H+ transporting V1 subunit D	-2.5255	-3.6018	0.30606	-1.0763	-0.82034	-0.30137	0.88457	0.51897
ATP6V1E1	ATPase H+ transporting V1 subunit E1	-1.7612	-3.1942	0.31414	-1.433	-0.69085	2.9961	0.99874	3.68695
ATP6V1E2	ATPase H+ transporting V1 subunit E2	-0.16412	-2.7152	0.32271	-2.55108	0.12213	2.2684	0.97904	2.14627
ATP6V1F	ATPase H+ transporting V1 subunit F	-1.5826	-2.6931	0.32283	-1.1105	-0.83381	-1.0811	0.83513	-0.24729
ATP6V1G1	ATPase H+ transporting V1 subunit G1	-1.7731	0.073883	0.85172	1.84698	-1.3807	-1.0926	0.82838	0.2881
ATP6V1G2	ATPase H+ transporting V1 subunit G2	-0.22141	2.2123	0.75767	2.43371	0.286	3.6933	0.96004	3.4073
ATP6V1H	ATPase H+ transporting V1 subunit H	-1.0448	0.47298	0.94007	1.51778	-0.1778	1.8074	0.96193	1.9852
ATP7A	ATPase copper transporting alpha	-0.081619	3.3224	0.31414	3.40402	0.19114	2.839	0.994	2.64786
ATP7B	ATPase copper transporting beta	0.29079	2.9005	0.48679	2.60971	0.29623	0.55662	0.96004	0.26039
ATP8A1	ATPase phospholipid transporting 8A1	-0.34413	2.0823	0.79354	2.42643	0.13876	3.2548	0.9924	3.11604
ATP8A2	ATPase phospholipid transporting 8A2	0.17005	1.6222	0.91685	1.45215	-0.16747	5.336	0.83013	5.50347
ATP8B1	ATPase phospholipid transporting 8B1	0.20007	1.6322	0.91474	1.43213	0.36483	1.2761	0.96004	0.91127
ATP8B2	ATPase phospholipid transporting 8B2	0.21433	1.5983	0.92197	1.38397	0.37648	2.003	0.96933	1.62652
ATP8B3	ATPase phospholipid transporting 8B3	0.27724	2.2396	0.74699	1.96236	-0.4681	-0.74065	0.86201	-0.27255
ATP8B4	ATPase phospholipid transporting 8B4 (putative)	-0.089557	0.24906	0.90116	0.338617	0.29731	4.7703	0.87647	4.47299
ATP9A	ATPase phospholipid transporting 9A (putative)	-0.14947	3.4083	0.31414	3.55777	-0.013351	1.5964	0.96004	1.60975
ATP9B	ATPase phospholipid transporting 9B (putative)	-0.081583	1.2505	0.97992	1.33208	0.15788	2.8537	0.994	2.69582
ATPAF1	ATP synthase mitochondrial F1 complex assembly factor 1	-0.14767	0.037594	0.84383	0.185264	-0.091751	3.6259	0.96045	3.71765
ATPAF2	ATP synthase mitochondrial F1 complex assembly factor 2	-0.68543	0.29205	0.90966	0.97748	-0.73164	2.5924	0.9891	3.32404
ATPIF1	ATP synthase inhibitory factor subunit 1	0.38341	0.5896	0.95866	0.20619	0.022577	2.829	0.994	2.80642
ATR	ATR serine/threonine kinase	-1.2172	-2.1527	0.42849	-0.9355	-0.36903	3.5621	0.96581	3.93113
ATRAID	all-trans retinoic acid induced differentiation factor	-0.14061	-3.5073	0.31414	-3.36669	0.093362	4.1236	0.95658	4.03024
ATRIP	ATR interacting protein	-1.9623	-1.0647	0.63706	0.8976	-1.0678	3.8131	0.96004	4.8809
ATRN	attractin	0.33287	0.39537	0.92479	0.0625	0.0011156	0.32067	0.95522	0.319554
ATRNL1	attractin like 1	0.25031	1.1738	0.9883	0.92349	0.29397	2.3272	0.9798	2.03323
ATRX	ATRX chromatin remodeler	0.32289	1.5954	0.92247	1.27251	-0.35296	1.8723	0.96393	2.22526
ATXN1	ataxin 1	-0.054127	1.4807	0.94604	1.53483	0.22165	3.8406	0.96004	3.61895
ATXN10	ataxin 10	-1.7689	-1.5401	0.53826	0.2288	-0.61271	0.15328	0.91809	0.76599
ATXN1L	ataxin 1 like	0.060005	0.4582	0.93761	0.398195	0.043636	3.9664	0.96004	3.92276
ATXN2	ataxin 2	-0.024687	0.77434	0.97992	0.799027	0.47021	-0.23718	0.88805	-0.70739
ATXN2L	ataxin 2 like	-0.14507	2.2013	0.76058	2.34637	0.26209	3.2883	0.9891	3.02621
ATXN3	ataxin 3	0.11912	0.83651	0.98514	0.71739	0.24395	3.8203	0.96004	3.57635
ATXN3L	ataxin 3 like	-0.32743	0.41759	0.92951	0.74502	0.14798	0.7519	0.96004	0.60392
ATXN7	ataxin 7	-0.064641	1.2161	0.98366	1.28074	0.0018999	0.44598	0.96004	0.44408
ATXN7L1	ataxin 7 like 1	0.087077	1.5702	0.92824	1.48312	0.28996	1.7035	0.96045	1.41354
ATXN7L2	ataxin 7 like 2	-0.18461	1.3802	0.96226	1.56481	0.00052649	0.38328	0.96004	0.382754
ATXN7L3	ataxin 7 like 3	-0.84928	0.0069899	0.83857	0.85627	-0.69982	-0.8301	0.86201	-0.13028
ATXN7L3B	ataxin 7 like 3B	-0.048876	2.5395	0.64468	2.58838	0.29248	0.36274	0.96004	0.07026
AUH	AU RNA binding methylglutaconyl-CoA hydratase	0.0052303	2.0887	0.79337	2.08347	0.33297	3.6006	0.96241	3.26763
AUNIP	aurora kinase A and ninein interacting protein	-0.067376	2.5344	0.64687	2.60178	0.0014183	0.28866	0.9505	0.287242
AUP1	AUP1 lipid droplet regulating VLDL assembly factor	-0.50192	0.35565	0.91795	0.85757	0.53533	3.8555	0.96004	3.32017
AURKA	aurora kinase A	-0.60707	2.5688	0.63395	3.17587	-0.61723	3.6973	0.96004	4.31453
AURKAIP1	aurora kinase A interacting protein 1	-0.91521	0.58665	0.958	1.50186	-0.7523	1.3291	0.96004	2.0814
AURKB	aurora kinase B	-1.7257	-0.49717	0.74815	1.22853	-0.77867	3.9381	0.96004	4.71677
AURKC	aurora kinase C	-0.13371	-0.057371	0.82985	0.076339	0.35533	0.81923	0.96004	0.4639
AUTS2	activator of transcription and developmental regulator AUTS2	-0.1601	0.96206	0.99836	1.12216	-0.38167	3.6747	0.96004	4.05637
AVEN	apoptosis and caspase activation inhibitor	0.045866	1.2636	0.97851	1.21773	-0.28432	-1.1712	0.81843	-0.88688
AVIL	advillin	-0.35477	2.4664	0.66948	2.82117	-0.16678	1.6066	0.96004	1.77338
AVL9	AVL9 cell migration associated	-0.20105	0.43507	0.93321	0.63612	-0.1225	4.4202	0.91285	4.5427
AVP	arginine vasopressin	0.1008	1.9025	0.84275	1.8017	-0.17249	-0.83586	0.86201	-0.66337
AVPI1	arginine vasopressin induced 1	0.36466	-0.18725	0.80592	-0.55191	0.041494	0.31535	0.95407	0.273856
AVPR1A	arginine vasopressin receptor 1A	0.0074569	0.72939	0.97509	0.721933	-0.085963	4.6647	0.87955	4.75066
AVPR1B	arginine vasopressin receptor 1B	-0.4832	-1.7378	0.5048	-1.2546	0.0025511	0.33643	0.95828	0.333879
AVPR2	arginine vasopressin receptor 2	-0.020677	1.6021	0.92042	1.62278	0.036222	2.5656	0.9891	2.52938
AWAT2	acyl-CoA wax alcohol acyltransferase 2	0.14442	3.0533	0.41006	2.90888	0.22182	-0.76557	0.86201	-0.98739
AXDND1	axonemal dynein light chain domain containing 1	0.16155	1.6085	0.91891	1.44695	-0.10621	2.4009	0.98129	2.50711
AXIN1	axin 1	0.17704	1.8766	0.84745	1.69956	-0.39912	-0.65713	0.86496	-0.25801
AXIN2	axin 2	-0.91655	0.51487	0.94679	1.43142	0.51266	3.0218	0.99729	2.50914
AXL	AXL receptor tyrosine kinase	0.36208	1.9357	0.83257	1.57362	0.50469	5.4074	0.82838	4.90271
AZGP1	alpha-2-glycoprotein 1, zinc-binding	-0.24831	0.85833	0.98783	1.10664	0.74061	4.457	0.90494	3.71639
AZI2	5-azacytidine induced 2	0.25323	0.38797	0.92308	0.13474	0.48683	-0.53596	0.87816	-1.02279
AZIN1	antizyme inhibitor 1	-0.21196	1.482	0.946	1.69396	0.035431	3.4537	0.97845	3.41827
AZIN2	antizyme inhibitor 2	-0.0081889	1.4945	0.94429	1.50269	-0.33347	3.4513	0.97903	3.78477
AZU1	azurocidin 1	0.13974	-1.1691	0.61868	-1.30884	0.3536	1.5476	0.96004	1.194
B2M	beta-2-microglobulin	-0.40039	2.6683	0.59001	3.06869	-0.20411	4.5108	0.89807	4.71491
B3GALNT1	beta-1,3-N-acetylgalactosaminyltransferase 1 (globoside blood group)	0.34317	0.49786	0.94549	0.15469	0.36872	2.364	0.9805	1.99528
B3GALNT2	beta-1,3-N-acetylgalactosaminyltransferase 2	-0.20993	0.45897	0.93761	0.6689	0.345	-0.29065	0.88564	-0.63565
B3GALT1	beta-1,3-galactosyltransferase 1	-0.10678	-1.1092	0.63255	-1.00242	-0.025527	-0.75063	0.86201	-0.725103
B3GALT2	beta-1,3-galactosyltransferase 2	-0.26426	1.2852	0.97621	1.54946	0.16034	3.9199	0.96004	3.75956
B3GALT4	beta-1,3-galactosyltransferase 4	-0.29701	1.3748	0.96265	1.67181	0.36427	3.3798	0.98119	3.01553
B3GALT5	beta-1,3-galactosyltransferase 5	0.066107	0.3831	0.92256	0.316993	0.39694	3.6371	0.96045	3.24016
B3GALT6	beta-1,3-galactosyltransferase 6	-0.12254	1.4937	0.94459	1.61624	0.12198	1.2746	0.96004	1.15262
B3GALTL	beta 3-glucosyltransferase	0.035043	0.096682	0.85613	0.061639	0.079961	2.2811	0.97904	2.20114
B3GAT1	beta-1,3-glucuronyltransferase 1	0.075788	-0.23889	0.79617	-0.314678	0.3682	1.9543	0.96617	1.5861
B3GAT2	beta-1,3-glucuronyltransferase 2	-0.36544	2.2079	0.75863	2.57334	0.33647	-0.93474	0.85268	-1.27121
B3GAT3	beta-1,3-glucuronyltransferase 3	-0.12757	0.77304	0.97992	0.90061	-0.69005	0.78911	0.96004	1.47916
B3GNT2	UDP-GlcNAc:betaGal beta-1,3-N-acetylglucosaminyltransferase 2	-0.053916	0.70585	0.97408	0.759766	-0.32683	2.3758	0.98097	2.70263
B3GNT3	UDP-GlcNAc:betaGal beta-1,3-N-acetylglucosaminyltransferase 3	0.23338	0.46167	0.93788	0.22829	-0.18425	2.5913	0.9891	2.77555
B3GNT4	UDP-GlcNAc:betaGal beta-1,3-N-acetylglucosaminyltransferase 4	-0.18434	0.39741	0.92517	0.58175	-0.071235	-0.29943	0.88457	-0.228195
B3GNT5	UDP-GlcNAc:betaGal beta-1,3-N-acetylglucosaminyltransferase 5	-0.19234	0.54137	0.95001	0.73371	0.29514	2.4971	0.98759	2.20196
B3GNT7	UDP-GlcNAc:betaGal beta-1,3-N-acetylglucosaminyltransferase 7	0.19706	1.1555	0.99167	0.95844	0.16571	3.0626	0.99488	2.89689
B3GNT8	UDP-GlcNAc:betaGal beta-1,3-N-acetylglucosaminyltransferase 8	0.23261	1.8732	0.84877	1.64059	-0.65163	2.8911	0.99488	3.54273
B3GNT9	UDP-GlcNAc:betaGal beta-1,3-N-acetylglucosaminyltransferase 9	-0.14085	1.7326	0.89619	1.87345	-0.034316	-0.45137	0.87816	-0.417054
B3GNTL1	UDP-GlcNAc:betaGal beta-1,3-N-acetylglucosaminyltransferase like 1	0.26889	1.4473	0.9519	1.17841	0.096774	3.1365	0.994	3.03973
B4GALNT1	beta-1,4-N-acetyl-galactosaminyltransferase 1	0.031477	1.1568	0.99103	1.12532	-0.11994	-1.316	0.77241	-1.19606
B4GALNT2	beta-1,4-N-acetyl-galactosaminyltransferase 2	-0.16801	-0.87585	0.67027	-0.70784	-0.14487	3.3916	0.98097	3.53647
B4GALNT3	beta-1,4-N-acetyl-galactosaminyltransferase 3	-0.0048425	-0.56602	0.73	-0.561177	0.43992	-0.92215	0.85525	-1.36207
B4GALNT4	beta-1,4-N-acetyl-galactosaminyltransferase 4	-0.035961	-2.001	0.46174	-1.96504	0.69476	3.874	0.96004	3.17924
B4GALT1	beta-1,4-galactosyltransferase 1	-0.060575	2.0366	0.80748	2.09718	0.086086	0.0048216	0.90964	-0.0812644
B4GALT2	beta-1,4-galactosyltransferase 2	0.0094497	0.7078	0.97408	0.69835	-0.41815	3.4113	0.97982	3.82945
B4GALT3	beta-1,4-galactosyltransferase 3	-0.21252	1.0337	0.99847	1.24622	-0.48519	4.1632	0.95127	4.64839
B4GALT4	beta-1,4-galactosyltransferase 4	-0.17267	0.42934	0.93214	0.60201	0.0016094	0.56234	0.96004	0.560731
B4GALT5	beta-1,4-galactosyltransferase 5	0.10135	1.6477	0.91249	1.54635	-0.61919	4.647	0.88114	5.26619
B4GALT6	beta-1,4-galactosyltransferase 6	-0.19965	1.223	0.98354	1.42265	0.40595	-1.1563	0.81843	-1.56225
B4GALT7	beta-1,4-galactosyltransferase 7	-0.19432	-0.015686	0.83407	0.178634	0.04457	3.1074	0.994	3.06283
B4GAT1	beta-1,4-glucuronyltransferase 1	-0.38536	-0.088528	0.82361	0.296832	-0.20112	1.8577	0.96393	2.05882
B9D1	B9 domain containing 1	-0.1009	-0.12242	0.81928	-0.02152	0.15286	0.27888	0.94456	0.12602
B9D2	B9 domain containing 2	0.17499	1.9616	0.82923	1.78661	0.29802	4.5158	0.89807	4.21778
BAALC	BAALC binder of MAP3K1 and KLF4	-0.18342	1.2673	0.97845	1.45072	0.34655	2.541	0.9891	2.19445
BAAT	bile acid-CoA:amino acid N-acyltransferase	0.0021661	0.18273	0.88809	0.180564	-0.044282	2.7653	0.994	2.80958
BABAM1	BRISC and BRCA1 A complex member 1	-0.44166	-1.4201	0.56038	-0.97844	-0.11135	-0.6155	0.86557	-0.50415
BACE1	beta-secretase 1	-0.012314	1.8666	0.85084	1.87891	-0.33675	3.9575	0.96004	4.29425
BACE2	beta-secretase 2	-0.009497	-0.61184	0.72193	-0.602343	0.091825	3.8196	0.96004	3.72777
BACH1	BTB domain and CNC homolog 1	0.091718	-0.59124	0.72593	-0.682958	0.4494	-0.066898	0.89905	-0.516298
BACH2	BTB domain and CNC homolog 2	0.36018	-0.067301	0.8288	-0.427481	-0.21139	-0.20724	0.89116	0.00415
BAD	BCL2 associated agonist of cell death	-0.019117	-0.51092	0.74531	-0.491803	0.0077192	2.9491	0.99804	2.94138
BAG1	BAG cochaperone 1	0.0024145	0.1798	0.88591	0.177385	0.11894	3.4641	0.97678	3.34516
BAG2	BAG cochaperone 2	0.10127	-0.82954	0.67724	-0.93081	0.045761	1.4594	0.96004	1.41364
BAG3	BAG cochaperone 3	0.28013	1.2667	0.97845	0.98657	0.48363	4.7746	0.87647	4.29097
BAG4	BAG cochaperone 4	-0.10666	1.5351	0.93577	1.64176	0.20346	-0.1717	0.89163	-0.37516
BAG5	BAG cochaperone 5	0.26161	2.498	0.66015	2.23639	0.012575	3.2435	0.99243	3.23093
BAG6	BAG cochaperone 6	-0.67217	0.25928	0.90341	0.93145	-0.18513	2.0281	0.96958	2.21323
BAGE2		-0.61411	0.56925	0.95565	1.18336	-0.30442	1.8891	0.96393	2.19352
BAHCC1	BAH domain and coiled-coil containing 1	-0.1863	-0.93059	0.66238	-0.74429	0.27627	0.25081	0.92419	-0.02546
BAHD1	bromo adjacent homology domain containing 1	-0.32104	1.3899	0.96157	1.71094	0.32599	1.6995	0.96045	1.37351
BAIAP2	BAR/IMD domain containing adaptor protein 2	-0.040041	-1.7546	0.50044	-1.71456	-0.14985	3.7533	0.96004	3.90315
BAIAP2L1	BAR/IMD domain containing adaptor protein 2 like 1	0.38459	2.2032	0.76015	1.81861	0.19329	0.29853	0.95127	0.10524
BAIAP2L2	BAR/IMD domain containing adaptor protein 2 like 2	-0.16916	-0.17223	0.80876	-0.00307	-0.086379	2.8099	0.994	2.89628
BAIAP3	BAI1 associated protein 3	0.063598	0.543	0.9505	0.479402	0.10688	3.9849	0.96004	3.87802
BAK1	BCL2 antagonist/killer 1	-0.33086	1.5382	0.93515	1.86906	0.044522	0.034304	0.91285	-0.010218
BAMBI	BMP and activin membrane bound inhibitor	-0.28284	0.084469	0.85529	0.367309	0.054673	1.5278	0.96004	1.47313
BANF1	BAF nuclear assembly factor 1	-1.1149	0.06058	0.84844	1.17548	-0.66497	3.6971	0.96004	4.36207
BANK1	B cell scaffold protein with ankyrin repeats 1	0.24422	0.86933	0.98963	0.62511	0.041651	3.5681	0.96459	3.52645
BANP	BTG3 associated nuclear protein	-4.2297	-1.7363	0.5048	2.4934	-1.6384	0.072879	0.9153	1.71128
BAP1	BRCA1 associated protein 1	-0.44408	-1.3329	0.58255	-0.88882	-1.4962	-1.0615	0.83513	0.4347
BARD1	BRCA1 associated RING domain 1	-1.0072	-3.602	0.30606	-2.5948	-1.2993	-1.582	0.41975	-0.2827
BARHL2	BarH like homeobox 2	-0.14197	-1.7874	0.49346	-1.64543	0.64343	3.6415	0.96045	2.99807
BARX1	BARX homeobox 1	-0.11008	2.1782	0.76578	2.28828	0.19822	4.206	0.94522	4.00778
BARX2	BARX homeobox 2	0.00089209	-0.2276	0.79785	-0.228492	0.42811	3.3969	0.9805	2.96879
BASP1	brain abundant membrane attached signal protein 1	-0.084466	1.3738	0.96265	1.45827	0.28677	-0.83291	0.86201	-1.11968
BATF	basic leucine zipper ATF-like transcription factor	-0.17501	1.5527	0.93214	1.72771	0.064052	3.6926	0.96004	3.62855
BATF2	basic leucine zipper ATF-like transcription factor 2	0.18073	1.2625	0.97872	1.08177	0.22516	-0.90203	0.85773	-1.12719
BATF3	basic leucine zipper ATF-like transcription factor 3	-0.40218	-0.095726	0.82206	0.306454	-0.033361	2.5644	0.9891	2.59776
BAX	BCL2 associated X, apoptosis regulator	0.074416	0.903	0.99325	0.828584	-0.19214	3.4507	0.97903	3.64284
BAZ1A	bromodomain adjacent to zinc finger domain 1A	0.16099	0.51822	0.94774	0.35723	0.016327	3.1005	0.994	3.08417
BAZ1B	bromodomain adjacent to zinc finger domain 1B	-0.83877	-0.71381	0.70265	0.12496	-0.19788	0.9921	0.96004	1.18998
BAZ2A	bromodomain adjacent to zinc finger domain 2A	0.19654	-0.69095	0.70627	-0.88749	0.48223	3.1363	0.994	2.65407
BAZ2B	bromodomain adjacent to zinc finger domain 2B	0.0028225	-1.8992	0.47361	-1.90202	0.53814	-0.90547	0.85767	-1.44361
BBC3	BCL2 binding component 3	-0.20795	-0.23775	0.797	-0.0298	0.41734	4.3854	0.91809	3.96806
BBIP1	BBSome interacting protein 1	0.11806	1.3238	0.97031	1.20574	0.47603	3.2103	0.994	2.73427
BBOX1	gamma-butyrobetaine hydroxylase 1	-0.88628	1.9081	0.84037	2.79438	0.19344	3.3617	0.98366	3.16826
BBS1	Bardet-Biedl syndrome 1	-0.44587	-0.50939	0.74541	-0.06352	0.00082907	0.25143	0.92467	0.250601
BBS10	Bardet-Biedl syndrome 10	-0.43759	1.1926	0.98544	1.63019	0.23881	3.7114	0.96004	3.47259
BBS12	Bardet-Biedl syndrome 12	-0.041604	2.1107	0.78473	2.1523	0.30345	3.2958	0.9891	2.99235
BBS2	Bardet-Biedl syndrome 2	-0.041879	-0.87673	0.67027	-0.834851	-0.23283	2.8704	0.99406	3.10323
BBS4	Bardet-Biedl syndrome 4	-0.093798	1.3511	0.96606	1.4449	0.00093312	0.31442	0.95407	0.313487
BBS5	Bardet-Biedl syndrome 5	0.083971	1.0352	0.99847	0.951229	0.18227	3.9026	0.96004	3.72033
BBS7	Bardet-Biedl syndrome 7	0.16082	0.87584	0.9899	0.71502	0.76052	6.0741	0.59582	5.31358
BBS9	Bardet-Biedl syndrome 9	-0.07445	-1.7047	0.51022	-1.63025	0.20153	0.29172	0.9505	0.09019
BBX	BBX high mobility group box domain containing	0.17011	-0.39069	0.76595	-0.5608	0.10897	3.0644	0.99488	2.95543
BCAM	basal cell adhesion molecule (Lutheran blood group)	-0.21037	-0.64913	0.7136	-0.43876	0.0016655	0.44465	0.96004	0.442985
BCAN	brevican	-0.2352	-0.26486	0.79337	-0.02966	0.36585	-0.96785	0.85268	-1.3337
BCAP29	B cell receptor associated protein 29	0.15288	1.2742	0.97781	1.12132	-0.20432	-1.0061	0.84078	-0.80178
BCAP31	B cell receptor associated protein 31	-0.78252	1.2259	0.98294	2.00842	0.13045	4.1531	0.95383	4.02265
BCAR1	BCAR1 scaffold protein, Cas family member	-0.13045	-0.79837	0.6857	-0.66792	0.28126	3.9277	0.96004	3.64644
BCAR3	BCAR3 adaptor protein, NSP family member	0.072983	1.2606	0.97877	1.18762	-0.062854	2.6593	0.99243	2.72215
BCAS1	brain enriched myelin associated protein 1	0.078074	3.1266	0.37633	3.04853	0.24947	3.3981	0.9805	3.14863
BCAS2	BCAS2 pre-mRNA processing factor	-1.1265	0.90738	0.99342	2.03388	-0.96771	1.0829	0.96004	2.05061
BCAS3	BCAS3 microtubule associated cell migration factor	-0.049727	-0.45847	0.75296	-0.408743	0.0075722	3.6937	0.96004	3.68613
BCAS4	breast carcinoma amplified sequence 4	0.067403	1.1629	0.9899	1.0955	0.074427	4.2822	0.92099	4.20777
BCAT1	branched chain amino acid transaminase 1	0.17533	-1.6697	0.51737	-1.84503	-0.53545	1.706	0.96045	2.24145
BCAT2	branched chain amino acid transaminase 2	0.11244	0.86366	0.9883	0.75122	0.10013	2.3921	0.98097	2.29197
BCCIP	BRCA2 and CDKN1A interacting protein	-1.0197	0.77346	0.97992	1.79316	0.00098349	0.25211	0.92467	0.251127
BCDIN3D	BCDIN3 domain containing RNA methyltransferase	0.24828	2.4955	0.66034	2.24722	0.20326	4.7101	0.87816	4.50684
BCHE	butyrylcholinesterase	0.037348	2.6004	0.62709	2.56305	0.308	2.3167	0.97943	2.0087
BCKDHA	branched chain keto acid dehydrogenase E1 subunit alpha	-0.16143	0.11402	0.85983	0.27545	0.031847	1.3431	0.96004	1.31125
BCKDHB	branched chain keto acid dehydrogenase E1 subunit beta	0.17436	2.0743	0.79686	1.89994	0.40769	3.4395	0.97904	3.03181
BCKDK	branched chain keto acid dehydrogenase kinase	-0.37885	-3.2267	0.31414	-2.84785	0.02496	0.07845	0.91659	0.05349
BCL10	BCL10 immune signaling adaptor	-0.19773	-0.16798	0.80902	0.02975	-0.11496	3.5596	0.96617	3.67456
BCL11A	BAF chromatin remodeling complex subunit BCL11A	-0.15008	-0.60753	0.72365	-0.45745	0.0037541	1.1994	0.96004	1.19565
BCL11B	BAF chromatin remodeling complex subunit BCL11B	0.036777	0.40872	0.92762	0.371943	0.21529	-1.3987	0.65333	-1.61399
BCL2	BCL2 apoptosis regulator	-0.33823	-2.48	0.36282	-2.14177	0.29013	3.1212	0.994	2.83107
BCL2A1	BCL2 related protein A1	0.17296	-0.20613	0.80272	-0.37909	0.068714	4.6509	0.88114	4.58219
BCL2L1	BCL2 like 1	-1.4052	1.927	0.83464	3.3322	-0.087591	1.9602	0.96617	2.04779
BCL2L10	BCL2 like 10	0.10984	0.75189	0.97781	0.64205	-0.21677	3.3148	0.98859	3.53157
BCL2L11	BCL2 like 11	0.11726	-3.4141	0.31414	-3.53136	-0.13519	0.005537	0.90964	0.140727
BCL2L12	BCL2 like 12	-0.11682	1.6849	0.90595	1.80172	0.12608	1.8847	0.96393	1.75862
BCL2L13	BCL2 like 13	0.24604	0.54745	0.9515	0.30141	0.25019	5.1692	0.85268	4.91901
BCL2L14	BCL2 like 14	0.0008095	-1.9832	0.4631	-1.98401	0.76214	4.0938	0.96004	3.33166
BCL2L15	BCL2 like 15	-0.10236	0.75355	0.97781	0.85591	0.30148	4.0413	0.96004	3.73982
BCL2L2	BCL2 like 2	0.14827	2.4026	0.69084	2.25433	0.37483	4.3793	0.91809	4.00447
BCL2L2-PABPN1	BCL2L2-PABPN1 readthrough	-1.0647	0.22379	0.89732	1.28849	-0.66093	1.1229	0.96004	1.78383
BCL3	BCL3 transcription coactivator	0.30311	1.0577	0.99847	0.75459	0.17544	3.3323	0.98699	3.15686
BCL6	BCL6 transcription repressor	0.095263	0.53389	0.9489	0.438627	-0.31011	4.1522	0.95383	4.46231
BCL6B	BCL6B transcription repressor	-0.24311	-0.29774	0.78278	-0.05463	0.45912	-0.94579	0.85268	-1.40491
BCL7A	BAF chromatin remodeling complex subunit BCL7A	-0.22231	2.2843	0.72756	2.50661	-0.0033586	1.1201	0.96004	1.12346
BCL7B	BAF chromatin remodeling complex subunit BCL7B	0.18355	0.95087	0.99763	0.76732	-0.012925	2.5357	0.9891	2.54862
BCL7C	BAF chromatin remodeling complex subunit BCL7C	0.26597	0.95433	0.99791	0.68836	0.38986	-1.2635	0.77254	-1.65336
BCL9	BCL9 transcription coactivator	0.12387	1.8881	0.84508	1.76423	0.14401	5.3757	0.82838	5.23169
BCL9L	BCL9 like	0.19361	-3.4335	0.31414	-3.62711	-0.15357	3.7755	0.96004	3.92907
BCLAF1	BCL2 associated transcription factor 1	-0.63252	0.44465	0.93495	1.07717	-0.1969	5.1169	0.85268	5.3138
BCO1	beta-carotene oxygenase 1	-0.064388	0.82049	0.98395	0.884878	0.14146	1.8209	0.96241	1.67944
BCO2	beta-carotene oxygenase 2	-0.1287	1.8023	0.87281	1.931	-0.3097	2.557	0.9891	2.8667
BCOR	BCL6 corepressor	-0.097282	-2.1912	0.42285	-2.09392	0.40523	3.626	0.96045	3.22077
BCORL1	BCL6 corepressor like 1	0.36813	1.5733	0.92762	1.20517	0.0063166	4.6256	0.88437	4.61928
BCR	BCR activator of RhoGEF and GTPase	0.28422	1.4976	0.94394	1.21338	0.55753	3.7798	0.96004	3.22227
BCS1L	BCS1 homolog, ubiquinol-cytochrome c reductase complex chaperone	-0.72245	1.0035	0.99847	1.72595	-0.88477	-0.019003	0.90557	0.865767
BDH1	3-hydroxybutyrate dehydrogenase 1	0.056337	0.99082	0.99847	0.934483	0.0013866	0.3305	0.95658	0.329113
BDH2	3-hydroxybutyrate dehydrogenase 2	-0.01374	1.6368	0.91379	1.65054	0.13533	2.0999	0.9712	1.96457
BDKRB1	bradykinin receptor B1	0.044312	-3.1188	0.31414	-3.16311	0.49155	1.5621	0.96004	1.07055
BDKRB2	bradykinin receptor B2	-0.0057366	1.6627	0.90966	1.66844	0.30858	-1.3498	0.72083	-1.65838
BDP1	B double prime 1, subunit of RNA polymerase III transcription initiation factor IIIB	-0.87775	0.56061	0.95421	1.43836	-0.32836	2.8003	0.994	3.12866
BEAN1	brain expressed associated with NEDD4 1	0.1197	1.0859	0.99836	0.9662	-0.050702	4.5543	0.89163	4.605
BECN1	beclin 1	-0.9253	-2.7394	0.32271	-1.8141	-0.12363	-0.96886	0.85268	-0.84523
BECN2	beclin 2	-0.075568	-1.031	0.64475	-0.955432	0.30384	2.647	0.99243	2.34316
BEGAIN	brain enriched guanylate kinase associated	0.14456	1.7013	0.90327	1.55674	0.29251	4.1674	0.95127	3.87489
BEND2	BEN domain containing 2	0.13944	1.241	0.98129	1.10156	0.26059	2.9062	0.99513	2.64561
BEND3	BEN domain containing 3	-0.26917	0.77507	0.97992	1.04424	0.0019705	0.35621	0.96004	0.35424
BEND4	BEN domain containing 4	-0.12665	1.7396	0.89571	1.86625	-0.069016	2.6741	0.99243	2.74312
BEND5	BEN domain containing 5	-0.21135	-0.71287	0.70269	-0.50152	0.58819	3.8706	0.96004	3.28241
BEND6	BEN domain containing 6	-0.12902	0.64493	0.96331	0.77395	0.48868	2.9908	0.99906	2.50212
BEND7	BEN domain containing 7	-0.38709	1.8948	0.84383	2.28189	0.26198	3.8929	0.96004	3.63092
BEST1	bestrophin 1	-0.15298	1.6827	0.90661	1.83568	0.40577	4.1378	0.95438	3.73203
BEST2	bestrophin 2	-0.10499	2.5611	0.63684	2.66609	0.15411	0.75294	0.96004	0.59883
BEST3	bestrophin 3	0.15844	-2.7489	0.32226	-2.90734	0.036992	2.6569	0.99243	2.61991
BEST4	bestrophin 4	0.21834	2.7194	0.5648	2.50106	-0.1345	1.9626	0.96627	2.0971
BET1	Bet1 golgi vesicular membrane trafficking protein	-0.55738	-0.40465	0.7641	0.15273	-0.25483	3.5515	0.96823	3.80633
BET1L	Bet1 golgi vesicular membrane trafficking protein like	0.4401	0.95029	0.99757	0.51019	0.097298	2.8315	0.994	2.7342
BEX1	brain expressed X-linked 1	-0.055788	1.0587	0.99847	1.11449	0.23894	-1.2749	0.77254	-1.51384
BEX2	brain expressed X-linked 2	0.21633	1.8093	0.869	1.59297	-0.0056283	3.1209	0.994	3.12653
BEX4	brain expressed X-linked 4	-0.11686	1.3735	0.96265	1.49036	0.34551	3.2245	0.99256	2.87899
BEX5	brain expressed X-linked 5	0.31013	-2.1233	0.43747	-2.43343	-0.046179	-0.72595	0.86201	-0.679771
BFAR	bifunctional apoptosis regulator	-0.10849	1.1498	0.99185	1.25829	-0.023855	0.66866	0.96004	0.692515
BFSP1	beaded filament structural protein 1	0.31351	3.5571	0.31414	3.24359	-0.16516	0.30978	0.95407	0.47494
BFSP2	beaded filament structural protein 2	0.21792	1.3631	0.96425	1.14518	-0.34825	3.8246	0.96004	4.17285
BGLAP	bone gamma-carboxyglutamate protein	-0.050183	2.375	0.69825	2.42518	0.045634	0.22311	0.9186	0.177476
BGN	biglycan	0.17707	3.079	0.40025	2.90193	0.080266	3.2579	0.99214	3.17763
BHLHA15	basic helix-loop-helix family member a15	0.0075139	2.102	0.78962	2.09449	0.13228	2.9485	0.99804	2.81622
BHLHA9	basic helix-loop-helix family member a9	-0.035181	2.3553	0.70543	2.39048	0.04244	2.2122	0.97697	2.16976
BHLHB9	basic helix-loop-helix family member b9	0.41442	2.0106	0.81748	1.59618	-0.24851	1.9609	0.96618	2.20941
BHLHE22	basic helix-loop-helix family member e22	-0.14084	-2.2506	0.40865	-2.10976	-0.028023	2.8216	0.994	2.84962
BHLHE23	basic helix-loop-helix family member e23	-0.085427	0.36558	0.91891	0.451007	-0.050502	3.3173	0.98778	3.3678
BHLHE40	basic helix-loop-helix family member e40	0.25326	2.2271	0.75087	1.97384	0.019182	2.5798	0.9891	2.56062
BHLHE41	basic helix-loop-helix family member e41	0.21609	-3.595	0.30606	-3.81109	-0.9794	0.20971	0.91809	1.18911
BHMT	betaine--homocysteine S-methyltransferase	0.31394	1.6058	0.91907	1.29186	-0.030043	4.0985	0.96004	4.12854
BHMT2	betaine--homocysteine S-methyltransferase 2	0.11229	0.65038	0.96417	0.53809	0.01673	4.7801	0.87127	4.76337
BICC1	BicC family RNA binding protein 1	0.29514	0.40297	0.92599	0.10783	0.51173	2.6549	0.99243	2.14317
BICD1	BICD cargo adaptor 1	0.22902	0.63882	0.96265	0.4098	-0.21829	3.668	0.96004	3.88629
BICD2	BICD cargo adaptor 2	-0.34882	-0.34182	0.77421	0.007	0.31961	3.4572	0.97767	3.13759
BID	BH3 interacting domain death agonist	0.40761	0.76225	0.97858	0.35464	0.10943	3.4039	0.98043	3.29447
BIK	BCL2 interacting killer	0.12128	1.5297	0.93761	1.40842	0.0016603	0.48371	0.96004	0.48205
BIN1	bridging integrator 1	-0.13726	0.55098	0.9519	0.68824	-0.18764	2.6825	0.99293	2.87014
BIN2	bridging integrator 2	-0.010052	-1.193	0.61399	-1.18295	-0.010044	3.3502	0.98457	3.36024
BIN3	bridging integrator 3	-0.28905	1.033	0.99847	1.32205	0.21164	0.31088	0.95407	0.09924
BIRC2	baculoviral IAP repeat containing 2	-0.4068	1.0978	0.99729	1.5046	-0.06541	-1.0793	0.83513	-1.01389
BIRC3	baculoviral IAP repeat containing 3	-0.30164	-0.86398	0.67167	-0.56234	0.32992	-0.42965	0.87816	-0.75957
BIRC5	baculoviral IAP repeat containing 5	-2.0806	-3.0141	0.31414	-0.9335	-1.1785	-1.1139	0.82838	0.0646
BIRC6	baculoviral IAP repeat containing 6	-0.7349	-1.8998	0.47361	-1.1649	-0.53852	3.0348	0.99613	3.57332
BIRC7	baculoviral IAP repeat containing 7	0.015001	0.90246	0.99325	0.887459	-0.072361	3.4086	0.97989	3.48096
BIRC8	baculoviral IAP repeat containing 8	0.12111	-1.8494	0.48171	-1.97051	0.0037762	0.63541	0.96004	0.631634
BIVM	basic, immunoglobulin-like variable motif containing	0.079787	1.4577	0.94914	1.37791	-0.22223	4.5407	0.89384	4.76293
BIVM-ERCC5	BIVM-ERCC5 readthrough	-0.016781	-1.5307	0.54043	-1.51392	-0.25499	5.2605	0.83944	5.51549
BLCAP	BLCAP apoptosis inducing factor	-0.15044	1.3879	0.96181	1.53834	-0.042252	4.2564	0.92707	4.29865
BLID	BH3-like motif containing, cell death inducer	0.10014	2.5274	0.64752	2.42726	0.087313	2.1738	0.97455	2.08649
BLK	BLK proto-oncogene, Src family tyrosine kinase	0.4049	1.823	0.86369	1.4181	0.21749	0.26374	0.93818	0.04625
BLM	BLM RecQ like helicase	-1.9111	-4.0517	0.092308	-2.1406	-1.1272	2.6209	0.9917	3.7481
BLMH	bleomycin hydrolase	-0.019909	1.9746	0.82429	1.99451	-0.32927	5.3442	0.82838	5.67347
BLNK	B cell linker	0.1453	0.40501	0.92648	0.25971	0.0020418	0.26374	0.93818	0.261698
BLOC1S1	biogenesis of lysosomal organelles complex 1 subunit 1	-0.14285	-3.6555	0.29771	-3.51265	0.2886	0.10202	0.91809	-0.18658
BLOC1S2	biogenesis of lysosomal organelles complex 1 subunit 2	-0.61868	-1.594	0.52929	-0.97532	0.083292	4.1989	0.94522	4.11561
BLOC1S3	biogenesis of lysosomal organelles complex 1 subunit 3	-0.095689	0.91618	0.99358	1.01187	-0.33287	3.7091	0.96004	4.04197
BLOC1S4	biogenesis of lysosomal organelles complex 1 subunit 4	0.38752	-2.1082	0.44035	-2.49572	0.54276	0.24978	0.92187	-0.29298
BLOC1S5	biogenesis of lysosomal organelles complex 1 subunit 5	0.12873	1.6099	0.91891	1.48117	-0.049799	3.2427	0.99243	3.2925
BLOC1S6	biogenesis of lysosomal organelles complex 1 subunit 6	-0.032091	1.7339	0.89619	1.76599	-0.050528	2.5727	0.9891	2.62323
BLVRA	biliverdin reductase A	0.50516	2.3265	0.71343	1.82134	0.41247	6.0637	0.60473	5.65123
BLVRB	biliverdin reductase B	0.15409	-2.8133	0.31424	-2.96739	-1.6465	-0.090749	0.89827	1.55575
BLZF1	basic leucine zipper nuclear factor 1	0.037176	0.56931	0.95565	0.532134	0.40258	2.1549	0.97366	1.75232
BMF	Bcl2 modifying factor	-0.11511	2.32	0.71654	2.43511	0.23586	0.46946	0.96004	0.2336
BMI1	BMI1 proto-oncogene, polycomb ring finger	0.068035	0.98349	0.99847	0.915455	0.38273	3.2167	0.99339	2.83397
BMP1	bone morphogenetic protein 1	-0.13409	-0.32421	0.77658	-0.19012	0.67212	4.3313	0.91809	3.65918
BMP10	bone morphogenetic protein 10	0.13442	1.0275	0.99911	0.89308	0.053503	0.90962	0.96004	0.856117
BMP2	bone morphogenetic protein 2	0.057006	0.54548	0.95114	0.488474	0.0009336	2.5369	0.9891	2.53597
BMP2K	BMP2 inducible kinase	0.1002	0.59243	0.95907	0.49223	0.23474	3.6841	0.96004	3.44936
BMP3	bone morphogenetic protein 3	-0.10059	2.3907	0.69478	2.49129	0.32507	4.8663	0.86457	4.54123
BMP4	bone morphogenetic protein 4	0.070641	-0.020896	0.83303	-0.091537	0.20514	1.3026	0.96004	1.09746
BMP5	bone morphogenetic protein 5	0.22167	0.71393	0.97408	0.49226	0.33171	1.1698	0.96004	0.83809
BMP6	bone morphogenetic protein 6	0.0003266	0.42131	0.92988	0.420983	0.37782	0.079966	0.9167	-0.297854
BMP7	bone morphogenetic protein 7	0.28691	1.7367	0.89619	1.44979	-0.065648	5.4727	0.81843	5.53835
BMP8A	bone morphogenetic protein 8a	0.088656	2.1751	0.76652	2.08644	-0.48721	3.605	0.96193	4.09221
BMP8B	bone morphogenetic protein 8b	-0.13442	1.5932	0.92256	1.72762	0.11747	0.4835	0.96004	0.36603
BMPER	BMP binding endothelial regulator	-0.31884	2.6723	0.5886	2.99114	0.43715	0.39695	0.96004	-0.0402
BMPR1A	bone morphogenetic protein receptor type 1A	0.16963	2.9949	0.44158	2.82527	0.12029	2.5648	0.9891	2.44451
BMPR1B	bone morphogenetic protein receptor type 1B	0.062743	3.2358	0.32271	3.17306	0.36249	4.4509	0.90722	4.08841
BMPR2	bone morphogenetic protein receptor type 2	0.16711	0.90262	0.99325	0.73551	-0.026939	-0.94208	0.85268	-0.915141
BMS1	BMS1 ribosome biogenesis factor	-1.3054	0.30535	0.90966	1.61075	-0.12536	-1.195	0.8079	-1.06964
BMX	BMX non-receptor tyrosine kinase	0.13991	1.0993	0.99729	0.95939	0.073565	4.9483	0.86201	4.87473
BNC1	basonuclin 1	-0.14336	0.77668	0.97992	0.92004	0.23022	3.4991	0.97214	3.26888
BNC2	basonuclin 2	-0.16684	1.2528	0.97992	1.41964	-0.24801	5.1674	0.85268	5.41541
BNIP1	BCL2 interacting protein 1	-2.4996	-3.3308	0.31414	-0.8312	-0.5364	2.4212	0.98333	2.9576
BNIP2	BCL2 interacting protein 2	0.070316	2.6796	0.58597	2.60928	0.028863	0.41542	0.96004	0.386557
BNIP3	BCL2 interacting protein 3	0.068981	-0.093146	0.8227	-0.162127	0.31232	4.6967	0.87816	4.38438
BNIP3L	BCL2 interacting protein 3 like	0.13872	2.9391	0.47065	2.80038	0.039528	4.7033	0.87816	4.66377
BNIPL	BCL2 interacting protein like	0.01044	2.4904	0.66108	2.47996	-0.056031	2.8008	0.994	2.85683
BOC	BOC cell adhesion associated, oncogene regulated	0.10548	2.607	0.62256	2.50152	0.024649	3.674	0.96004	3.64935
BOD1	biorientation of chromosomes in cell division 1	0.058979	-0.48474	0.75052	-0.543719	-0.0763	3.608	0.96193	3.6843
BOD1L1	biorientation of chromosomes in cell division 1 like 1	-0.39467	0.77469	0.97992	1.16936	0.29859	2.5677	0.9891	2.26911
BOD1L2	biorientation of chromosomes in cell division 1 like 2	0.10751	0.89911	0.99316	0.7916	0.0026586	0.55931	0.96004	0.556651
BOK	BCL2 family apoptosis regulator BOK	0.36547	1.1631	0.9899	0.79763	0.26788	3.0251	0.99729	2.75722
BOLA1	bolA family member 1	0.31024	0.68369	0.96976	0.37345	0.0022295	2.3885	0.98097	2.38627
BOLA2	bolA family member 2	-0.22136	-2.5636	0.34716	-2.34224	0.29248	-1.0237	0.84078	-1.31618
BOLA2B	bolA family member 2	-0.68647	1.1757	0.9883	1.86217	-0.11736	2.192	0.97645	2.30936
BOLA3	bolA family member 3	-0.055981	-2.1576	0.42663	-2.10162	-0.61085	1.5254	0.96004	2.13625
BOLL	boule homolog, RNA binding protein	0.012917	1.6547	0.91079	1.64178	0.32777	3.1179	0.994	2.79013
BOP1	BOP1 ribosomal biogenesis factor	-1.7228	-0.61657	0.72105	1.10623	-0.77993	-0.66968	0.86457	0.11025
BORA	BORA aurora kinase A activator	-0.62054	-0.63157	0.71759	-0.01103	-0.60894	2.743	0.994	3.35194
BPGM	bisphosphoglycerate mutase	0.23229	1.0668	0.99847	0.83451	0.081757	0.022629	0.91187	-0.059128
BPHL	biphenyl hydrolase like	-0.079177	2.6552	0.59666	2.73438	0.43289	3.3048	0.9891	2.87191
BPI	bactericidal permeability increasing protein	-0.13616	2.3664	0.70112	2.50256	-0.46987	5.7929	0.73861	6.26277
BPIFA2	BPI fold containing family A member 2	-0.00024485	2.7077	0.57391	2.70794	0.59364	4.8132	0.86557	4.21956
BPIFB1	BPI fold containing family B member 1	-0.2652	3.0839	0.39951	3.3491	0.30645	3.7312	0.96004	3.42475
BPIFB2	BPI fold containing family B member 2	-0.082172	1.2396	0.98129	1.32177	0.41508	-0.26364	0.88683	-0.67872
BPIFB3	BPI fold containing family B member 3	-0.0021833	3.5301	0.31414	3.53228	0.40587	5.0037	0.86201	4.59783
BPIFB4	BPI fold containing family B member 4	-0.091484	2.3633	0.70265	2.45478	-0.0072614	4.677	0.87816	4.68426
BPNT1	3'(2'), 5'-bisphosphate nucleotidase 1	-0.056562	1.0352	0.99847	1.09176	0.12336	0.82683	0.96004	0.70347
BPTF	bromodomain PHD finger transcription factor	-0.097432	1.5516	0.93216	1.64903	-0.39862	3.1904	0.994	3.58902
BPY2	basic charge Y-linked 2	0.13013	2.2224	0.75237	2.09227	0.47117	3.83	0.96004	3.35883
BPY2B	basic charge Y-linked 2B	0.061574	0.52278	0.94838	0.461206	0.15493	5.1969	0.84078	5.04197
BPY2C	basic charge Y-linked 2C	0.36641	1.2512	0.97992	0.88479	0.04243	3.6704	0.96004	3.62797
BRAF	B-Raf proto-oncogene, serine/threonine kinase	-0.35703	2.5904	0.6291	2.94743	-0.29958	4.0497	0.96004	4.34928
BRAP	BRCA1 associated protein	-1.3391	-3.8511	0.18382	-2.512	0.32549	2.4402	0.98376	2.11471
BRAT1	BRCA1 associated ATM activator 1	-1.2657	-1.8117	0.48884	-0.546	0.27253	5.0698	0.86053	4.79727
BRCA1	BRCA1 DNA repair associated	-1.5949	-0.38611	0.76716	1.20879	-1.2755	-0.12387	0.89635	1.15163
BRCA2	BRCA2 DNA repair associated	-0.16999	-1.195	0.61366	-1.02501	-0.50056	4.0607	0.96004	4.56126
BRCC3	BRCA1/BRCA2-containing complex subunit 3	0.1415	-1.6993	0.51063	-1.8408	0.255	3.1159	0.994	2.8609
BRD1	bromodomain containing 1	-0.019836	1.3925	0.961	1.41234	-0.14524	0.95395	0.96004	1.09919
BRD2	bromodomain containing 2	-1.3119	-2.4673	0.36339	-1.1554	0.001189	0.25333	0.92467	0.252141
BRD3	bromodomain containing 3	0.19372	0.81547	0.98366	0.62175	0.0095829	2.7518	0.994	2.74222
BRD4	bromodomain containing 4	-0.71329	0.69915	0.97276	1.41244	-0.95199	3.8007	0.96004	4.75269
BRD7	bromodomain containing 7	-0.27174	1.1924	0.9855	1.46414	-0.66176	0.3192	0.95522	0.98096
BRD8	bromodomain containing 8	-0.64913	-1.038	0.64261	-0.38887	-0.64879	1.1811	0.96004	1.82989
BRD9	bromodomain containing 9	0.057381	2.6192	0.61677	2.56182	-0.42162	1.2529	0.96004	1.67452
BRDT	bromodomain testis associated	0.091761	-0.053654	0.82985	-0.145415	-0.045158	2.4504	0.98436	2.49556
BRE	BRISC and BRCA1 A complex member 2	-0.27511	-3.3895	0.31414	-3.11439	0.092261	3.068	0.99488	2.97574
BRF1	BRF1 RNA polymerase III transcription initiation factor subunit	-2.3165	-0.74381	0.69784	1.57269	-0.70352	2.8786	0.99479	3.58212
BRF2	BRF2 RNA polymerase III transcription initiation factor subunit	-1.1097	-1.3173	0.58353	-0.2076	-0.3058	2.9979	0.99874	3.3037
BRI3	brain protein I3	-0.012793	-0.11371	0.81976	-0.100917	-0.28368	3.1748	0.994	3.45848
BRI3BP	BRI3 binding protein	0.009914	-0.69032	0.70627	-0.700234	0.10459	2.4328	0.98366	2.32821
BRICD5	BRICHOS domain containing 5	0.15028	2.1993	0.76119	2.04902	0.15152	2.5731	0.9891	2.42158
BRINP1	BMP/retinoic acid inducible neural specific 1	0.1784	2.6559	0.59641	2.4775	0.10774	3.7499	0.96004	3.64216
BRINP2	BMP/retinoic acid inducible neural specific 2	-0.099195	-2.7139	0.32271	-2.61471	0.22337	-1.2355	0.78652	-1.45887
BRINP3	BMP/retinoic acid inducible neural specific 3	0.20934	0.31189	0.91249	0.10255	0.087757	4.651	0.88114	4.56324
BRIP1	BRCA1 interacting protein C-terminal helicase 1	-0.15884	-0.46171	0.75296	-0.30287	0.23049	3.2594	0.9917	3.02891
BRIX1	biogenesis of ribosomes BRX1	-1.2875	-2.7143	0.32271	-1.4268	-1.0185	1.4471	0.96004	2.4656
BRK1	BRICK1 subunit of SCAR/WAVE actin nucleating complex	-0.35761	0.053139	0.84717	0.410749	-0.53523	-0.48606	0.87816	0.04917
BRMS1	BRMS1 transcriptional repressor and anoikis regulator	-0.06694	0.67778	0.96947	0.74472	0.35488	-0.22905	0.8899	-0.58393
BRMS1L	BRMS1 like transcriptional repressor	-0.36554	-2.4497	0.36735	-2.08416	-0.13061	2.6523	0.99243	2.78291
BROX	BRO1 domain and CAAX motif containing	0.01353	0.52449	0.94874	0.51096	0.31747	2.2728	0.97904	1.95533
BRPF1	bromodomain and PHD finger containing 1	0.054499	2.424	0.67863	2.3695	-1.3781	2.6881	0.99307	4.0662
BRPF3	bromodomain and PHD finger containing 3	0.056355	1.9011	0.84296	1.84475	0.77046	4.154	0.95347	3.38354
BRS3	bombesin receptor subtype 3	-0.12987	0.55315	0.95238	0.68302	-0.058535	-0.89211	0.86053	-0.833575
BRSK1	BR serine/threonine kinase 1	-0.057099	-0.28005	0.7884	-0.222951	0.14556	4.5862	0.89016	4.44064
BRSK2	BR serine/threonine kinase 2	0.16254	0.80209	0.98294	0.63955	0.12808	2.617	0.99155	2.48892
BRWD1	bromodomain and WD repeat domain containing 1	0.14027	0.73231	0.97509	0.59204	0.38692	4.5405	0.89407	4.15358
BRWD3	bromodomain and WD repeat domain containing 3	0.24685	0.81572	0.98366	0.56887	0.39458	4.2908	0.91901	3.89622
BSCL2	BSCL2 lipid droplet biogenesis associated, seipin	-0.32227	0.96666	0.99847	1.28893	-0.36781	3.3744	0.98235	3.74221
BSDC1	BSD domain containing 1	0.12866	1.4008	0.96043	1.27214	-0.49016	-1.1372	0.82526	-0.64704
BSG	basigin (Ok blood group)	0.036859	1.8477	0.85613	1.81084	-0.16698	4.6379	0.88196	4.80488
BSN	bassoon presynaptic cytomatrix protein	-0.046938	0.83827	0.98536	0.885208	0.18283	3.0666	0.99488	2.88377
BSPH1	binder of sperm protein homolog 1	-0.045493	-0.21669	0.7995	-0.171197	0.41975	3.5103	0.97096	3.09055
BSPRY	B-box and SPRY domain containing	0.16633	1.3274	0.96987	1.16107	0.42424	4.5863	0.89016	4.16206
BST1	bone marrow stromal cell antigen 1	-0.10648	0.3639	0.91891	0.47038	0.0018975	0.34883	0.96004	0.346932
BST2	bone marrow stromal cell antigen 2	-0.14062	1.6805	0.90759	1.82112	-0.0522	-0.85573	0.86201	-0.80353
BSX	brain specific homeobox	0.51904	1.896	0.84383	1.37696	0.30344	5.0157	0.86201	4.71226
BTAF1	B-TFIID TATA-box binding protein associated factor 1	-0.8812	-1.5212	0.54217	-0.64	-0.15102	4.2878	0.92018	4.43882
BTBD1	BTB domain containing 1	0.046113	1.2817	0.97719	1.23559	0.0015255	0.27651	0.94201	0.274984
BTBD10	BTB domain containing 10	-0.004982	-2.0526	0.44793	-2.04762	-0.16387	0.65386	0.96004	0.81773
BTBD11	BTB domain containing 11	-0.08813	-0.11992	0.81931	-0.03179	0.05808	2.7176	0.994	2.65952
BTBD16	BTB domain containing 16	0.33588	2.0779	0.7955	1.74202	-0.19906	0.71387	0.96004	0.91293
BTBD17	BTB domain containing 17	-0.15814	-0.24398	0.7955	-0.08584	0.45152	0.69177	0.96004	0.24025
BTBD18	BTB domain containing 18	-0.033453	-0.57601	0.7284	-0.542557	-0.16937	5.8825	0.71308	6.05187
BTBD19	BTB domain containing 19	0.043414	2.3538	0.70599	2.31039	-0.083921	4.1664	0.95127	4.25032
BTBD2	BTB domain containing 2	-0.065158	0.076298	0.8526	0.141456	-0.11698	4.4293	0.91194	4.54628
BTBD3	BTB domain containing 3	0.14413	-1.8621	0.47989	-2.00623	0.15879	1.9988	0.96933	1.84001
BTBD6	BTB domain containing 6	0.023831	-0.18402	0.80661	-0.207851	0.22885	2.2522	0.97904	2.02335
BTBD7	BTB domain containing 7	-0.20394	0.028474	0.84383	0.232414	0.40232	5.702	0.77254	5.29968
BTBD8	BTB domain containing 8	0.024101	-0.39759	0.76422	-0.421691	0.030932	-0.28052	0.88564	-0.311452
BTBD9	BTB domain containing 9	0.044267	2.2099	0.75825	2.16563	-0.47002	3.5192	0.97058	3.98922
BTC	betacellulin	-0.15463	-0.088505	0.82361	0.066125	0.15756	3.1875	0.994	3.02994
BTD	biotinidase	-0.092686	1.7743	0.88323	1.86699	0.23784	0.097996	0.91809	-0.139844
BTF3	basic transcription factor 3	-1.2995	-0.2424	0.79585	1.0571	-0.12643	1.9138	0.96415	2.04023
BTF3L4	basic transcription factor 3 like 4	-0.7446	-1.9689	0.46394	-1.2243	-0.36864	4.2189	0.94201	4.58754
BTG1	BTG anti-proliferation factor 1	-0.11538	-0.014537	0.83433	0.100843	0.3485	3.7813	0.96004	3.4328
BTG2	BTG anti-proliferation factor 2	-0.18547	0.64996	0.96416	0.83543	0.22154	3.1273	0.994	2.90576
BTG3	BTG anti-proliferation factor 3	-0.047725	-0.030109	0.83241	0.017616	0.04038	2.4869	0.98699	2.44652
BTG4	BTG anti-proliferation factor 4	-0.34368	0.99409	0.99847	1.33777	0.1605	0.24616	0.92099	0.08566
BTK	Bruton tyrosine kinase	0.055429	0.90992	0.99358	0.854491	0.13093	4.8356	0.86496	4.70467
BTLA	B and T lymphocyte associated	0.060727	0.32146	0.91249	0.260733	0.45236	3.0089	0.9982	2.55654
BTN1A1	butyrophilin subfamily 1 member A1	0.21822	1.9937	0.81972	1.77548	0.18624	1.4876	0.96004	1.30136
BTN2A1	butyrophilin subfamily 2 member A1	-0.20809	0.46081	0.93761	0.6689	0.14932	5.0648	0.86053	4.91548
BTN2A2	butyrophilin subfamily 2 member A2	-0.024024	1.6982	0.90341	1.72222	0.075107	2.8542	0.99406	2.77909
BTN3A1	butyrophilin subfamily 3 member A1	0.0085171	0.84434	0.98577	0.835823	0.35056	2.4504	0.98436	2.09984
BTN3A2	butyrophilin subfamily 3 member A2	-0.049796	1.6954	0.90341	1.7452	0.30203	2.4739	0.98542	2.17187
BTN3A3	butyrophilin subfamily 3 member A3	0.042162	-0.040515	0.83241	-0.082677	-0.16641	3.4778	0.97446	3.64421
BTNL10		0.040848	1.9875	0.82111	1.94665	0.091824	-0.53737	0.87816	-0.629194
BTNL2	butyrophilin like 2	-0.12654	1.4578	0.94914	1.58434	0.17941	5.3986	0.82838	5.21919
BTNL3	butyrophilin like 3	0.052278	2.342	0.7073	2.28972	0.22027	1.6769	0.96045	1.45663
BTNL8	butyrophilin like 8	0.027329	0.33747	0.91577	0.310141	-0.11209	-0.92322	0.85525	-0.81113
BTNL9	butyrophilin like 9	0.043701	2.9096	0.48122	2.8659	0.11823	3.445	0.97904	3.32677
BTRC	beta-transducin repeat containing E3 ubiquitin protein ligase	0.092127	-0.1877	0.80592	-0.279827	0.055134	4.5269	0.89641	4.47177
BUB1	BUB1 mitotic checkpoint serine/threonine kinase	0.40241	-0.18069	0.80717	-0.5831	-0.69727	-0.64684	0.86496	0.05043
BUB1B	BUB1 mitotic checkpoint serine/threonine kinase B	-2.0234	3.9598	0.18382	5.9832	-1.372	4.7446	0.87816	6.1166
BUB3	BUB3 mitotic checkpoint protein	-5.82	-0.36759	0.77065	5.45241	-2.0267	-0.14992	0.89384	1.87678
BUD13	BUD13 homolog	-0.31768	-2.9125	0.31414	-2.59482	-1.3547	-0.44118	0.87816	0.91352
BUD31	BUD31 homolog	-1.4237	-3.1365	0.31414	-1.7128	-2.063	0.49316	0.96004	2.55616
BVES	blood vessel epicardial substance	-0.062192	1.4864	0.94598	1.54859	0.32806	0.88987	0.96004	0.56181
BYSL	bystin like	-1.1982	0.67585	0.969	1.87405	0.18977	-0.37435	0.87943	-0.56412
BZRAP1	TSPO associated protein 1	-0.018901	1.7092	0.90116	1.7281	-0.0036177	2.7544	0.994	2.75802
BZW1	basic leucine zipper and W2 domains 1	-0.10828	1.2776	0.97781	1.38588	0.011889	2.2046	0.97678	2.19271
BZW2	basic leucine zipper and W2 domains 2	0.025941	2.3532	0.70599	2.32726	0.081505	-1.13	0.82744	-1.2115
C10orf10	DEPP1 autophagy regulator	0.12544	1.125	0.99358	0.99956	0.1757	-1.3025	0.77254	-1.4782
C10orf105	chromosome 10 open reading frame 105	-0.17227	1.7216	0.89847	1.89387	-0.013753	2.8407	0.994	2.85445
C10orf107	ciliary associated calcium binding coiled-coil 1	-0.14793	0.16438	0.88119	0.31231	0.30355	-0.041199	0.90373	-0.344749
C10orf111	RPP38 divergent transcript	-0.14551	0.51103	0.94604	0.65654	-0.24832	3.2279	0.99243	3.47622
C10orf113	nebulette	0.050196	3.1277	0.37583	3.0775	-0.10978	-0.3681	0.88043	-0.25832
C10orf12	ligand dependent nuclear receptor corepressor	-0.10193	3.1131	0.38178	3.21503	-0.03686	3.6457	0.96004	3.68256
C10orf120	chromosome 10 open reading frame 120	0.012594	1.5157	0.93978	1.50311	0.4492	2.9936	0.99874	2.5444
C10orf126	0	0.30228	1.1653	0.98987	0.86302	0.29372	3.3357	0.9862	3.04198
C10orf128	transmembrane protein 273	0.076251	1.0406	0.99847	0.964349	0.28586	3.3553	0.98393	3.06944
C10orf131	coiled-coil and C2 domain containing 2B	-0.079557	0.89325	0.99238	0.972807	0.11647	0.57854	0.96004	0.46207
C10orf142	long intergenic non-protein coding RNA 2881	-0.051745	1.7205	0.89856	1.77224	0.17425	2.5876	0.9891	2.41335
C10orf2	twinkle mtDNA helicase	-0.70793	-1.8323	0.48606	-1.12437	-0.44383	-2.238	0	-1.79417
C10orf25	ZNF22 antisense RNA 1	0.18611	0.23725	0.89935	0.05114	0.52619	-0.74441	0.86201	-1.2706
C10orf32	BLOC-1 related complex subunit 7	-0.012442	1.1455	0.99197	1.15794	0.0037282	2.3266	0.97979	2.32287
C10orf35	family with sequence similarity 241 member B	0.084467	1.5251	0.93792	1.44063	0.27382	2.6258	0.99239	2.35198
C10orf54	V-set immunoregulatory receptor	0.13209	0.51039	0.946	0.3783	-0.096209	4.1142	0.95828	4.21041
C10orf55	chromosome 10 putative open reading frame 55	0.24938	2.8699	0.50309	2.62052	0.29155	3.5463	0.96929	3.25475
C10orf62	chromosome 10 open reading frame 62	-0.35497	1.7922	0.87671	2.14717	0.15298	3.3285	0.98723	3.17552
C10orf67	chromosome 10 open reading frame 67	0.099051	1.9157	0.83837	1.81665	0.16234	3.0572	0.995	2.89486
C10orf71	chromosome 10 open reading frame 71	0.10628	2.8011	0.53099	2.69482	0.18528	3.0471	0.99525	2.86182
C10orf76	armadillo like helical domain containing 3	-0.17037	1.1638	0.9899	1.33417	0.18612	1.5043	0.96004	1.31818
C10orf82	chromosome 10 open reading frame 82	0.34346	2.1001	0.79096	1.75664	0.0040521	1.4578	0.96004	1.45375
C10orf88	chromosome 10 open reading frame 88	-0.007063	1.1398	0.99316	1.14686	0.1661	1.6947	0.96045	1.5286
C10orf90	chromosome 10 open reading frame 90	0.15316	1.5325	0.93664	1.37934	0.14962	4.0476	0.96004	3.89798
C10orf91		0.12191	0.26488	0.90341	0.14297	0.24498	4.6104	0.88564	4.36542
C10orf95	chromosome 10 open reading frame 95	0.12205	1.0819	0.99836	0.95985	-0.14392	4.2853	0.92045	4.42922
C10orf99	chromosome 10 open reading frame 99	0.046762	-3.4603	0.31414	-3.50706	0.13941	4.5386	0.89421	4.39919
C11orf1	chromosome 11 open reading frame 1	0.053225	2.8745	0.49933	2.82127	0.32544	2.1134	0.97214	1.78796
C11orf16	chromosome 11 open reading frame 16	0.26989	2.0141	0.81556	1.74421	-0.29717	4.8281	0.8655	5.12527
C11orf21	chromosome 11 open reading frame 21	0.15901	1.182	0.98722	1.02299	-0.013065	2.08	0.97092	2.09307
C11orf24	chromosome 11 open reading frame 24	-0.0040356	0.095624	0.85613	0.0996596	0.52766	4.9799	0.86201	4.45224
C11orf30	EMSY transcriptional repressor, BRCA2 interacting	-0.036208	0.81945	0.98387	0.855658	-1.6599	0.46894	0.96004	2.12884
C11orf31	selenoprotein H	-0.31417	0.46085	0.93761	0.77502	-0.24484	0.13607	0.91809	0.38091
C11orf40	chromosome 11 putative open reading frame 40	0.093748	-0.49648	0.74815	-0.590228	0.24539	3.9469	0.96004	3.70151
C11orf42	chromosome 11 open reading frame 42	0.24606	-1.2282	0.6047	-1.47426	0.0011224	0.43201	0.96004	0.430888
C11orf44	long intergenic non-protein coding RNA 2873	0.28738	-0.11135	0.81976	-0.39873	0.2076	3.3075	0.9891	3.0999
C11orf45		0.17165	2.0048	0.81775	1.83315	0.30753	5.5943	0.7896	5.28677
C11orf49	chromosome 11 open reading frame 49	-0.035485	0.83526	0.98514	0.870745	-0.1223	3.1434	0.994	3.2657
C11orf52	chromosome 11 open reading frame 52	-0.10581	0.59537	0.95924	0.70118	0.19026	2.281	0.97904	2.09074
C11orf53	chromosome 11 open reading frame 53	-0.19652	-3.2411	0.31414	-3.04458	0.19975	1.7393	0.96045	1.53955
C11orf54	chromosome 11 open reading frame 54	-0.019809	1.028	0.9989	1.04781	0.25062	-0.92065	0.85525	-1.17127
C11orf57	NKAP domain containing 1	-1.0638	-0.68922	0.70627	0.37458	-0.55608	4.5552	0.89163	5.11128
C11orf58	chromosome 11 open reading frame 58	0.048898	-0.17533	0.80788	-0.224228	0.31524	2.7301	0.994	2.41486
C11orf63	junctional cadherin complex regulator	-0.12898	0.72015	0.97446	0.84913	-0.013325	1.5438	0.96004	1.55713
C11orf65	chromosome 11 open reading frame 65	0.092721	0.95325	0.99769	0.860529	-0.0080318	0.29861	0.95127	0.306642
C11orf68	chromosome 11 open reading frame 68	0.0070728	0.23253	0.89878	0.225457	0.17711	2.5251	0.98874	2.34799
C11orf70	cilia and flagella associated protein 300	0.24706	2.1037	0.78804	1.85664	0.055738	4.9449	0.86201	4.88916
C11orf71	chromosome 11 open reading frame 71	0.10926	1.3266	0.96987	1.21734	0.2943	3.0137	0.99809	2.7194
C11orf73	heat shock protein nuclear import factor hikeshi	-0.38395	0.68963	0.96987	1.07358	0.3172	4.6311	0.88277	4.3139
C11orf74	intraflagellar transport associated protein	0.0049124	0.85533	0.98722	0.850418	0.0056809	-0.56599	0.87109	-0.571671
C11orf80	chromosome 11 open reading frame 80	0.20414	0.14784	0.8753	-0.0563	0.21205	2.4681	0.98507	2.25605
C11orf84	spindlin interactor and repressor of chromatin binding	-0.27097	3.008	0.43561	3.27897	0.85528	3.2049	0.994	2.34962
C11orf85	membrane anchored junction protein	-0.22231	0.35487	0.91789	0.57718	0.35729	1.9026	0.96415	1.54531
C11orf86	chromosome 11 open reading frame 86	0.10647	1.1051	0.99633	0.99863	0.32594	0.55745	0.96004	0.23151
C11orf87	chromosome 11 open reading frame 87	-0.20345	1.4599	0.9489	1.66335	0.18334	5.4609	0.81843	5.27756
C11orf88	HOATZ cilia and flagella associated protein	0.010632	2.453	0.67027	2.44237	0.28807	2.1026	0.97129	1.81453
C11orf91	chromosome 11 open reading frame 91	-0.66042	0.77344	0.97992	1.43386	-0.41143	4.1694	0.95127	4.58083
C11orf94	chromosome 11 open reading frame 94	0.30813	1.631	0.91546	1.32287	0.1035	4.3789	0.91809	4.2754
C11orf95	chromosome 11 open reading frame 95	-0.013528	2.9306	0.47361	2.94413	0.0013725	0.33285	0.95658	0.331477
C11orf96	chromosome 11 open reading frame 96	0.36086	0.01053	0.83935	-0.35033	0.41233	3.6627	0.96004	3.25037
C11orf97	chromosome 11 open reading frame 97	0.0016995	-3.5072	0.31414	-3.5089	0.49108	1.2248	0.96004	0.73372
C11orf98	chromosome 11 open reading frame 98	-0.21195	2.0652	0.798	2.27715	-0.38463	3.7243	0.96004	4.10893
C12orf10	MYG1 exonuclease	-0.010422	-0.37496	0.76817	-0.364538	-0.55254	2.8804	0.99479	3.43294
C12orf29	chromosome 12 open reading frame 29	0.067907	0.75006	0.97781	0.682153	0.018001	3.2243	0.99262	3.2063
C12orf4	chromosome 12 open reading frame 4	0.1775	0.86019	0.98825	0.68269	0.24411	2.5869	0.9891	2.34279
C12orf40	chromosome 12 open reading frame 40	0.035685	0.70525	0.97408	0.669565	0.17296	-1.1478	0.81843	-1.32076
C12orf42	chromosome 12 open reading frame 42	-0.22115	-1.2547	0.59774	-1.03355	0.3801	3.6154	0.96193	3.2353
C12orf43	chromosome 12 open reading frame 43	0.08252	2.3048	0.721	2.22228	-0.31797	4.179	0.9505	4.49697
C12orf45	chromosome 12 open reading frame 45	-1.0246	0.12904	0.86761	1.15364	-0.26313	-1.602	0.41892	-1.33887
C12orf49	SREBF pathway regulator in golgi 1	-0.3239	0.13686	0.87136	0.46076	-0.10853	1.3328	0.96004	1.44133
C12orf50	chromosome 12 open reading frame 50	0.12452	0.73841	0.97621	0.61389	0.3126	-0.40128	0.87816	-0.71388
C12orf54	chromosome 12 open reading frame 54	0.067584	2.5932	0.62904	2.52562	0.00083835	0.34955	0.96004	0.348712
C12orf56	chromosome 12 open reading frame 56	-0.077845	0.91195	0.99358	0.989795	0.068441	3.2077	0.994	3.13926
C12orf57	chromosome 12 open reading frame 57	-0.04631	0.52923	0.9489	0.57554	0.002502	2.5567	0.9891	2.5542
C12orf60	chromosome 12 open reading frame 60	0.11588	0.43047	0.93214	0.31459	0.45673	5.5472	0.8079	5.09047
C12orf65	chromosome 12 open reading frame 65	-0.12946	1.6575	0.90966	1.78696	-0.58421	3.74	0.96004	4.32421
C12orf66	chromosome 12 open reading frame 66	0.096779	-0.78927	0.68969	-0.886049	-0.34725	-0.95757	0.85268	-0.61032
C12orf71	chromosome 12 open reading frame 71	0.018522	0.69847	0.97274	0.679948	0.073371	3.4201	0.97943	3.34673
C12orf73	chromosome 12 open reading frame 73	-0.20946	2.1251	0.78016	2.33456	-0.17136	2.3055	0.97943	2.47686
C12orf74	pleckstrin homology and RhoGEF domain containing G7	-0.07469	1.7328	0.89619	1.80749	0.51173	5.2107	0.84078	4.69897
C12orf75	chromosome 12 open reading frame 75	0.2411	1.6656	0.90966	1.4245	0.093319	1.868	0.96393	1.77468
C12orf76	chromosome 12 open reading frame 76	-0.086738	0.073484	0.85135	0.160222	-0.42668	2.9942	0.99874	3.42088
C12orf77		-0.22533	0.88575	0.99185	1.11108	-0.1161	5.0754	0.85767	5.1915
C12orf79	long intergenic non-protein coding RNA 1619	0.10744	1.9364	0.83241	1.82896	0.025011	-0.67091	0.86457	-0.695921
C12orf80		0.0101	2.3291	0.7108	2.319	-0.42405	3.034	0.99614	3.45805
C14orf1	ergosterol biosynthesis 28 homolog	-0.11126	1.4885	0.94598	1.59976	0.44539	3.3238	0.98759	2.87841
C14orf105	coiled-coil domain containing 198	0.04069	0.33799	0.91577	0.2973	0.31861	4.5663	0.89163	4.24769
C14orf119	chromosome 14 open reading frame 119	-0.084528	2.1884	0.76347	2.27293	0.30468	2.7247	0.994	2.42002
C14orf132	chromosome 14 open reading frame 132	0.048634	1.7582	0.88986	1.70957	0.68623	0.054136	0.9139	-0.632094
C14orf142	GON7 subunit of KEOPS complex	-0.23747	-0.99159	0.65219	-0.75412	-0.08733	-0.86443	0.86201	-0.7771
C14orf159	D-glutamate cyclase	-0.10074	1.0965	0.99735	1.19724	-0.061232	2.9724	0.99895	3.03363
C14orf166	RNA transcription, translation and transport factor	-0.3032	-0.16712	0.80902	0.13608	0.45771	1.095	0.96004	0.63729
C14orf169	ribosomal oxygenase 1	0.027928	0.32376	0.91267	0.295832	-0.069472	-0.77459	0.86201	-0.705118
C14orf177	chromosome 14 putative open reading frame 177	0.42273	1.0957	0.99751	0.67297	0.43401	4.2752	0.92099	3.84119
C14orf178	chromosome 14 open reading frame 178	-0.54073	0.66844	0.9665	1.20917	-0.56924	-0.24332	0.88805	0.32592
C14orf180	chromosome 14 open reading frame 180	-0.04741	0.2944	0.90966	0.34181	0.5411	0.045699	0.91285	-0.495401
C14orf2	ATP synthase membrane subunit j	-0.21728	-2.1625	0.42589	-1.94522	-0.34836	2.9626	0.99874	3.31096
C14orf28	chromosome 14 open reading frame 28	-0.22479	2.16	0.77058	2.38479	0.031622	2.1125	0.97212	2.08088
C14orf37	armadillo like helical domain containing 4	-0.019994	1.1931	0.98544	1.21309	-0.23979	3.0825	0.99406	3.32229
C14orf39	chromosome 14 open reading frame 39	-0.052163	-0.10994	0.81976	-0.057777	0.1111	-1.2614	0.77254	-1.3725
C14orf79	clathrin binding box of aftiphilin containing 1	-0.11819	1.4918	0.94459	1.60999	-0.18078	4.0621	0.96004	4.24288
C14orf80	tubulin epsilon and delta complex 1	-1.6009	-2.9046	0.31414	-1.3037	-1.6997	0.41782	0.96004	2.11752
C14orf93	chromosome 14 open reading frame 93	-0.18057	0.55204	0.9519	0.73261	0.27522	1.4513	0.96004	1.17608
C15orf26	cilia and flagella associated protein 161	0.20072	-0.95531	0.66034	-1.15603	0.59503	0.57932	0.96004	-0.01571
C15orf27	transmembrane protein 266	0.30406	0.67077	0.96755	0.36671	0.10956	-0.9165	0.85694	-1.02606
C15orf32	chromosome 15 putative open reading frame 32	-0.028343	1.2572	0.97937	1.28554	0.0025175	0.2871	0.94732	0.284583
C15orf38-AP3S2	ARPIN-AP3S2 readthrough	-0.022215	0.33167	0.91407	0.353885	0.079868	2.1024	0.97129	2.02253
C15orf39	chromosome 15 open reading frame 39	-0.10208	0.29456	0.90966	0.39664	-0.32413	3.3139	0.98859	3.63803
C15orf40	chromosome 15 open reading frame 40	0.16649	0.59272	0.95907	0.42623	0.1328	3.0516	0.99502	2.9188
C15orf41	CDAN1 interacting nuclease 1	-0.75407	1.8956	0.84383	2.64967	0.026625	2.917	0.99564	2.89037
C15orf43	telomere repeat binding bouquet formation protein 2	0.19992	2.1794	0.76453	1.97948	0.023349	-0.52079	0.87816	-0.544139
C15orf48	chromosome 15 open reading frame 48	0.24319	2.2568	0.73856	2.01361	-0.22791	2.0178	0.96958	2.24571
C15orf52	coiled-coil domain containing 9B	0.076335	-2.684	0.32311	-2.76033	0.26657	-0.89242	0.86053	-1.15899
C15orf53	long intergenic non-protein coding RNA 2694	-0.028791	2.4439	0.67266	2.47269	0.30368	3.8493	0.96004	3.54562
C15orf54	chromosome 15 putative open reading frame 54	0.0995	1.8213	0.86492	1.7218	0.0035368	2.1044	0.97146	2.10086
C15orf56	chromosome 15 putative open reading frame 56	-0.16991	2.5938	0.62904	2.76371	0.31144	2.797	0.994	2.48556
C15orf57	coiled-coil domain containing 32	-0.41651	1.3025	0.97446	1.71901	-0.26132	4.5456	0.89384	4.80692
C15orf59	inhibitory synaptic factor 1	0.20226	1.0979	0.99729	0.89564	0.13699	5.0089	0.86201	4.87191
C15orf61	chromosome 15 open reading frame 61	0.045659	1.4236	0.95693	1.37794	-0.2114	2.8927	0.99499	3.1041
C15orf62	chromosome 15 open reading frame 62	0.13167	1.5679	0.92879	1.43623	0.47325	-0.85187	0.86201	-1.32512
C15orf65	chromosome 15 open reading frame 65	-0.21052	0.36944	0.91989	0.57996	-0.3396	4.2949	0.9186	4.6345
C16orf13	methyltransferase like 26	-0.11932	-1.0113	0.64751	-0.89198	0.43841	3.7262	0.96004	3.28779
C16orf45	bMERB domain containing 1	-0.34804	2.163	0.77042	2.51104	-0.076682	2.9204	0.99591	2.99708
C16orf46	chromosome 16 open reading frame 46	-0.074717	-0.93741	0.66202	-0.862693	0.29238	3.4945	0.97285	3.20212
C16orf47	zinc finger homeobox 3	-0.056649	1.5484	0.93321	1.60505	0.13624	3.0881	0.99406	2.95186
C16orf52	modulator of smoothened	-0.17542	1.9554	0.8301	2.13082	0.095479	3.1235	0.994	3.02802
C16orf54	chromosome 16 open reading frame 54	0.002031	1.3085	0.97408	1.30647	0.17999	3.4623	0.97678	3.28231
C16orf58	RUS family member 1	-0.33761	1.305	0.97446	1.64261	0.23065	0.85312	0.96004	0.62247
C16orf59	tubulin epsilon and delta complex 2	-1.3534	-2.0098	0.46174	-0.6564	-0.88614	-1.2329	0.78803	-0.34676
C16orf62	VPS35 endosomal protein sorting factor like	-0.49544	-3.7152	0.27826	-3.21976	-0.39117	2.9278	0.99619	3.31897
C16orf70	chromosome 16 open reading frame 70	0.37728	2.6234	0.61576	2.24612	0.098698	3.4601	0.97697	3.3614
C16orf71	chromosome 16 open reading frame 71	-0.044819	1.3873	0.96181	1.43212	0.43021	2.6682	0.99243	2.23799
C16orf72	chromosome 16 open reading frame 72	-1.2521	1.012	0.99847	2.2641	0.2636	-0.90331	0.85767	-1.16691
C16orf74	chromosome 16 open reading frame 74	0.11567	2.6889	0.58353	2.57323	-0.49	4.0488	0.96004	4.5388
C16orf82	chromosome 16 open reading frame 82	-0.091197	-0.061888	0.82912	0.029309	0.20192	0.016367	0.91144	-0.185553
C16orf86	chromosome 16 open reading frame 86	0.07889	0.5193	0.94807	0.44041	0.017658	3.0392	0.99591	3.02154
C16orf87	chromosome 16 open reading frame 87	0.079698	-1.5726	0.53239	-1.6523	-0.41761	4.7799	0.87131	5.19751
C16orf89	chromosome 16 open reading frame 89	-0.30109	-1.0467	0.64092	-0.74561	0.069253	-0.27522	0.88564	-0.344473
C16orf90	chromosome 16 open reading frame 90	0.10953	-0.11863	0.81931	-0.22816	-0.15879	4.4604	0.90489	4.61919
C16orf91	chromosome 16 open reading frame 91	-0.051006	0.53814	0.9489	0.589146	-0.11084	-0.47021	0.87816	-0.35937
C16orf92	chromosome 16 open reading frame 92	0.19414	-1.1446	0.62709	-1.33874	0.31751	3.6998	0.96004	3.38229
C16orf93	coiled-coil domain containing 189	0.11387	2.2441	0.74552	2.13023	-0.10224	2.9342	0.99706	3.03644
C16orf95	chromosome 16 open reading frame 95	0.10912	2.2223	0.75237	2.11318	0.0035272	4.4134	0.91285	4.40987
C16orf96	chromosome 16 open reading frame 96	-0.029769	-0.54953	0.73519	-0.519761	0.28449	3.7483	0.96004	3.46381
C16orf97		-0.058604	0.047678	0.84594	0.106282	0.56873	1.1499	0.96004	0.58117
C17orf100	chromosome 17 open reading frame 100	-0.2405	-1.8612	0.48015	-1.6207	0.24402	0.41683	0.96004	0.17281
C17orf102	chromosome 17 open reading frame 102	0.086878	0.69493	0.97162	0.608052	0.086907	2.5069	0.98772	2.41999
C17orf104	meiosis specific with coiled-coil domain	-0.57874	3.2953	0.31414	3.87404	-0.41139	3.6075	0.96193	4.01889
C17orf105	CFAP97 domain containing 1	0.092778	-0.13314	0.81775	-0.225918	0.34745	2.0892	0.97096	1.74175
C17orf107	chromosome 17 open reading frame 107	0.12291	-0.35339	0.77245	-0.4763	0.0012235	0.27107	0.94022	0.269846
C17orf112	long intergenic non-protein coding RNA 2876	-0.077271	2.3428	0.7073	2.42007	0.40522	4.0416	0.96004	3.63638
C17orf47	septin 4	0.025205	2.5069	0.65437	2.48169	-0.20729	4.5672	0.89163	4.77449
C17orf49	chromosome 17 open reading frame 49	0.10119	0.2813	0.90829	0.18011	-0.066201	4.42	0.91285	4.4862
C17orf50	chromosome 17 open reading frame 50	0.11907	1.1413	0.99316	1.02223	-0.28225	2.6276	0.9924	2.90985
C17orf51	long intergenic non-protein coding RNA 2693	-0.18264	0.5983	0.95924	0.78094	0.0017009	0.49265	0.96004	0.490949
C17orf53	homologous recombination factor with OB-fold	-0.29638	-1.0823	0.63498	-0.78592	-0.35256	3.29	0.9891	3.64256
C17orf58	chromosome 17 open reading frame 58	-0.17264	0.60988	0.96043	0.78252	-0.22314	1.1	0.96004	1.32314
C17orf59	BLOC-1 related complex subunit 6	-0.03329	0.44343	0.93495	0.47672	-0.26039	3.0489	0.99524	3.30929
C17orf62	cytochrome b-245 chaperone 1	-0.11092	-0.056243	0.82985	0.054677	0.18915	5.7231	0.77254	5.53395
C17orf64	chromosome 17 open reading frame 64	0.206	1.1972	0.98536	0.9912	0.32048	4.0031	0.96004	3.68262
C17orf67	chromosome 17 open reading frame 67	-0.52163	0.25046	0.90116	0.77209	0.21205	5.101	0.85459	4.88895
C17orf70	FA core complex associated protein 100	-0.31065	-0.23044	0.79734	0.08021	-0.92253	3.4286	0.97934	4.35113
C17orf74	SPEM family member 2	-0.30394	-0.060092	0.82963	0.243848	0.078147	4.026	0.96004	3.94785
C17orf75	chromosome 17 open reading frame 75	-0.1532	0.43199	0.93233	0.58519	-0.21703	1.3853	0.96004	1.60233
C17orf77		0.15243	-0.45856	0.75296	-0.61099	0.0020804	0.38942	0.96004	0.38734
C17orf78	chromosome 17 open reading frame 78	-0.01633	1.4405	0.95412	1.45683	0.20157	3.4264	0.97934	3.22483
C17orf80	chromosome 17 open reading frame 80	0.19547	-0.44891	0.75796	-0.64438	0.052782	3.7368	0.96004	3.68402
C17orf82	long intergenic non-protein coding RNA 2875	-0.32141	-1.1179	0.63072	-0.79649	0.14038	-0.096248	0.89807	-0.236628
C17orf85	nuclear cap binding subunit 3	0.12105	-2.3368	0.39064	-2.45785	0.21759	-0.86087	0.86201	-1.07846
C17orf89	NADH:ubiquinone oxidoreductase complex assembly factor 8	-0.54981	0.69332	0.97099	1.24313	-0.4857	2.5462	0.9891	3.0319
C17orf96	elongin BC and polycomb repressive complex 2 associated protein	-0.089655	-3.1172	0.31414	-3.02754	-0.080355	3.7603	0.96004	3.84065
C17orf97	chromosome 17 open reading frame 97	0.22585	0.83802	0.98536	0.61217	0.097497	2.1566	0.97375	2.0591
C17orf98	chromosome 17 open reading frame 98	-0.10228	0.64704	0.96376	0.74932	-0.02195	2.1893	0.97645	2.21125
C17orf99	chromosome 17 open reading frame 99	0.14391	-1.9092	0.47361	-2.05311	0.12801	4.5459	0.89384	4.41789
C18orf21	chromosome 18 open reading frame 21	0.0061313	0.32262	0.91249	0.316489	-0.24737	3.2265	0.99243	3.47387
C18orf25	chromosome 18 open reading frame 25	-0.014066	1.2481	0.97992	1.26217	0.72467	5.9376	0.67876	5.21293
C18orf32	chromosome 18 open reading frame 32	-0.20257	0.71978	0.97446	0.92235	-0.10231	0.88215	0.96004	0.98446
C18orf42	A-kinase anchor inhibitor 1	0.14917	2.011	0.81712	1.86183	0.20953	3.9026	0.96004	3.69307
C18orf54	chromosome 18 open reading frame 54	0.026044	-1.317	0.58353	-1.34304	0.19366	-0.68178	0.86457	-0.87544
C18orf63	chromosome 18 open reading frame 63	0.11714	0.61344	0.96058	0.4963	0.30296	-0.68009	0.86457	-0.98305
C18orf65	ZNF516 divergent transcript	0.073672	1.5834	0.92439	1.50973	0.32227	2.4088	0.98173	2.08653
C18orf8	regulator of MON1-CCZ1	0.028911	-3.5727	0.31414	-3.60161	0.098102	2.8658	0.99406	2.7677
C19orf12	chromosome 19 open reading frame 12	-0.5623	-2.1244	0.43747	-1.5621	-1.7484	0.068617	0.9153	1.81702
C19orf18	chromosome 19 open reading frame 18	-0.35617	0.4501	0.93556	0.80627	-0.076056	2.9568	0.99836	3.03286
C19orf24	family with sequence similarity 174 member C	-0.14873	0.30221	0.90966	0.45094	0.30395	2.1694	0.97446	1.86545
C19orf25	chromosome 19 open reading frame 25	-1.4153	-1.0471	0.64092	0.3682	-0.5898	4.1642	0.95127	4.754
C19orf26	CACN subunit beta associated regulatory protein	-0.15995	0.3734	0.92081	0.53335	0.63795	5.6354	0.77254	4.99745
C19orf33	chromosome 19 open reading frame 33	0.13724	0.45239	0.93578	0.31515	-0.19017	1.2322	0.96004	1.42237
C19orf35	PEAK family member 3	-0.053676	2.6384	0.60733	2.69208	-0.11368	3.002	0.99874	3.11568
C19orf38	chromosome 19 open reading frame 38	-0.2533	-0.25772	0.79337	-0.00442	-0.0047694	1.3638	0.96004	1.36857
C19orf40	FA core complex associated protein 24	-0.82517	-0.11995	0.81931	0.70522	-0.85062	0.063349	0.91449	0.913969
C19orf43	telomerase RNA component interacting RNase	-0.97483	-2.3335	0.39092	-1.35867	-0.63412	2.1583	0.97412	2.79242
C19orf44	chromosome 19 open reading frame 44	-0.15256	1.1727	0.9883	1.32526	-0.12753	-0.46501	0.87816	-0.33748
C19orf47	chromosome 19 open reading frame 47	0.019632	1.1517	0.99185	1.13207	-1.1417	-0.5214	0.87816	0.6203
C19orf48	chromosome 19 open reading frame 48	0.12101	-1.9334	0.47181	-2.05441	0.49328	5.3882	0.82838	4.89492
C19orf52	translocase of inner mitochondrial membrane 29	-2.1514	-3.3718	0.31414	-1.2204	-1.8805	-0.96	0.85268	0.9205
C19orf53	chromosome 19 open reading frame 53	-1.4233	-1.1056	0.63315	0.3177	-0.63602	-0.88822	0.86201	-0.2522
C19orf54	chromosome 19 open reading frame 54	0.51272	-0.29509	0.78278	-0.80781	-0.041318	0.53046	0.96004	0.571778
C19orf57	break repair meiotic recombinase recruitment factor 1	-0.33991	2.3266	0.71343	2.66651	-0.028175	0.20683	0.91809	0.235005
C19orf60	required for excision 1-B domain containing	0.53818	3.213	0.3285	2.67482	-0.1213	-0.085696	0.89868	0.035604
C19orf66	shiftless antiviral inhibitor of ribosomal frameshifting	-0.18093	2.3423	0.7073	2.52323	-0.4716	-0.94975	0.85268	-0.47815
C19orf67	chromosome 19 open reading frame 67	0.24545	2.1679	0.76774	1.92245	0.54799	4.939	0.86201	4.39101
C19orf68	zinc finger SWIM-type containing 9	0.14627	0.24322	0.90116	0.09695	0.086045	2.6847	0.99306	2.59865
C19orf70	mitochondrial contact site and cristae organizing system subunit 13	0.091849	0.71858	0.97446	0.626731	-0.38829	-1.0011	0.84252	-0.61281
C19orf71	chromosome 19 open reading frame 71	-0.067141	-0.24072	0.79617	-0.173579	0.2903	2.8551	0.99406	2.5648
C19orf73	chromosome 19 open reading frame 73	-0.20466	0.774	0.97992	0.97866	0.050885	2.0258	0.96958	1.97491
C19orf80	angiopoietin like 8	-0.3274	0.80499	0.98354	1.13239	-0.022986	-0.04408	0.90373	-0.021094
C19orf81	chromosome 19 open reading frame 81	-0.14507	0.46055	0.93761	0.60562	0.27449	2.5705	0.9891	2.29601
C19orf84	chromosome 19 open reading frame 84	0.034092	-2.9183	0.31414	-2.95239	0.30341	3.6551	0.96004	3.35169
C1D	C1D nuclear receptor corepressor	-0.95503	-0.58502	0.72746	0.37001	-0.061746	-0.86476	0.86201	-0.803014
C1GALT1	core 1 synthase, glycoprotein-N-acetylgalactosamine 3-beta-galactosyltransferase 1	0.093688	1.9364	0.83241	1.84271	0.10639	2.1319	0.97295	2.02551
C1GALT1C1	C1GALT1 specific chaperone 1	-0.10092	0.56126	0.95426	0.66218	0.44084	2.1663	0.97446	1.72546
C1GALT1C1L	C1GALT1 specific chaperone 1 like	-0.21476	1.4042	0.96021	1.61896	0.12925	3.7427	0.96004	3.61345
C1orf100	chromosome 1 open reading frame 100	0.019935	0.59743	0.95924	0.577495	0.46933	2.8795	0.99479	2.41017
C1orf101	catsper channel auxiliary subunit epsilon	-0.16763	-0.42928	0.76019	-0.26165	0.0017065	0.44453	0.96004	0.442823
C1orf105	chromosome 1 open reading frame 105	-0.064853	0.67657	0.96929	0.741423	0.13356	2.5681	0.9891	2.43454
C1orf106	innate immunity activator	-0.17242	2.8299	0.5189	3.00232	0.043497	1.772	0.96193	1.7285
C1orf109	chromosome 1 open reading frame 109	-2.9682	-3.6992	0.27826	-0.731	-1.5158	-0.82432	0.86201	0.69148
C1orf110	coiled-coil domain containing 190	0.024064	1.9047	0.84106	1.88064	0.48909	4.0683	0.96004	3.57921
C1orf111	spermatogenesis associated 46	-0.065097	1.4738	0.94806	1.5389	0.27595	3.4649	0.97678	3.18895
C1orf112	chromosome 1 open reading frame 112	-0.036278	0.82503	0.9846	0.861308	0.22283	0.30207	0.95127	0.07924
C1orf115	chromosome 1 open reading frame 115	0.017171	0.6344	0.96244	0.617229	-0.16687	3.6868	0.96004	3.85367
C1orf116	chromosome 1 open reading frame 116	0.14306	2.603	0.62493	2.45994	0.19649	4.0811	0.96004	3.88461
C1orf122	chromosome 1 open reading frame 122	-0.23394	-1.6495	0.5191	-1.41556	-0.31066	3.9119	0.96004	4.22256
C1orf123	CXXC motif containing zinc binding protein	-0.12918	1.2468	0.97992	1.37598	-0.33973	-1.1972	0.8079	-0.85747
C1orf127	chromosome 1 open reading frame 127	0.11199	0.98893	0.99847	0.87694	0.11143	4.2085	0.94348	4.09707
C1orf131	chromosome 1 open reading frame 131	-1.1992	-3.4594	0.31414	-2.2602	-0.90312	2.9714	0.99874	3.87452
C1orf137	long intergenic non-protein coding RNA 2868	0.22988	-0.096244	0.82159	-0.326124	0.23641	3.1395	0.994	2.90309
C1orf141	chromosome 1 open reading frame 141	-0.15556	0.20884	0.89571	0.3644	0.30491	1.6121	0.96004	1.30719
C1orf146	chromosome 1 open reading frame 146	0.24364	0.31678	0.91249	0.07314	-0.50028	-0.85004	0.86201	-0.34976
C1orf158	chromosome 1 open reading frame 158	-0.30096	1.2511	0.97992	1.55206	0.1547	3.3556	0.98393	3.2009
C1orf159	chromosome 1 open reading frame 159	-0.13165	0.81657	0.98366	0.94822	0.14832	4.2985	0.91809	4.15018
C1orf162	chromosome 1 open reading frame 162	-0.080344	-0.12053	0.81931	-0.040186	-0.15293	2.2482	0.97903	2.40113
C1orf167	chromosome 1 open reading frame 167	0.0019178	0.38861	0.92312	0.386692	0.54484	3.4134	0.97982	2.86856
C1orf168	FYN binding protein 2	0.20879	-0.52934	0.74045	-0.73813	0.12313	3.2779	0.9891	3.15477
C1orf174	chromosome 1 open reading frame 174	0.34742	-0.20635	0.8027	-0.55377	0.0012262	0.56383	0.96004	0.562604
C1orf177	lymphocyte expansion molecule	-0.3247	0.021336	0.84217	0.346036	-0.21678	2.5161	0.98798	2.73288
C1orf185	chromosome 1 open reading frame 185	0.40742	1.6338	0.91425	1.22638	-0.24469	3.3946	0.9805	3.63929
C1orf186	regulator of hemoglobinization and erythroid cell expansion	0.15237	-0.64718	0.7142	-0.79955	-0.35913	2.3329	0.97982	2.69203
C1orf189	chromosome 1 open reading frame 189	0.085845	-0.10718	0.82111	-0.193025	0.41132	-0.94501	0.85268	-1.35633
C1orf194	chromosome 1 open reading frame 194	0.21206	1.7992	0.87436	1.58714	0.29733	1.282	0.96004	0.98467
C1orf195	chromosome 1 open reading frame 195	0.17163	0.42142	0.92988	0.24979	-0.22731	4.5946	0.88805	4.82191
C1orf198	chromosome 1 open reading frame 198	-0.13471	1.5094	0.94095	1.64411	-0.093544	4.8211	0.86557	4.91464
C1orf204	small nucleolar RNA host gene 28	0.28464	1.5838	0.92394	1.29916	0.0013303	0.30479	0.95287	0.30346
C1orf21	chromosome 1 open reading frame 21	0.094502	0.77009	0.97982	0.675588	0.49622	3.5886	0.96393	3.09238
C1orf210	chromosome 1 open reading frame 210	-0.14222	-2.3732	0.38098	-2.23098	-0.012037	3.6233	0.96045	3.63534
C1orf216	chromosome 1 open reading frame 216	-0.076069	-2.4341	0.37222	-2.35803	0.51051	4.2107	0.94268	3.70019
C1orf226	chromosome 1 open reading frame 226	-0.025372	-0.54495	0.73611	-0.519578	0.34042	1.2256	0.96004	0.88518
C1orf228	armadillo like helical domain containing 1	-0.24782	-0.34429	0.77421	-0.09647	-0.2572	2.4422	0.98376	2.6994
C1orf229	chromosome 1 open reading frame 229	-0.43001	1.5689	0.92824	1.99891	0.52447	2.5344	0.9891	2.00993
C1orf233	fibronectin type III domain containing 10	0.17505	2.0058	0.81748	1.83075	0.34009	4.5105	0.89807	4.17041
C1orf234	testis expressed 46	0.014974	0.3948	0.9245	0.379826	0.52394	4.3307	0.91809	3.80676
C1orf27	odr-4 GPCR localization factor homolog	-0.60586	1.4633	0.9489	2.06916	-0.35693	-0.70744	0.86201	-0.35051
C1orf43	chromosome 1 open reading frame 43	-0.03009	1.4067	0.95924	1.43679	0.26855	2.6298	0.9924	2.36125
C1orf50	chromosome 1 open reading frame 50	0.068528	0.23632	0.89935	0.167792	0.1475	5.1128	0.85268	4.9653
C1orf52	chromosome 1 open reading frame 52	0.11102	0.4125	0.92824	0.30148	-0.84788	3.0343	0.99614	3.88218
C1orf53	chromosome 1 open reading frame 53	-0.11427	-2.051	0.44804	-1.93673	-0.015504	4.4652	0.90424	4.4807
C1orf54	chromosome 1 open reading frame 54	-0.079628	1.0816	0.99836	1.16123	0.31765	3.6381	0.96045	3.32045
C1orf56	chromosome 1 open reading frame 56	-0.44232	1.9836	0.82111	2.42592	0.034676	3.3509	0.98457	3.31622
C1orf61	MIR9-1 host gene	-0.036949	0.75935	0.97851	0.796299	-0.027385	0.94569	0.96004	0.973075
C1orf64	steroid receptor associated and regulated protein	-0.28582	-0.92942	0.66238	-0.6436	0.0021631	0.48921	0.96004	0.487047
C1orf68	chromosome 1 open reading frame 68	0.032943	1.1325	0.99325	1.09956	0.38584	6.2243	0.49767	5.83846
C1orf86	FA core complex associated protein 20	-0.2529	0.055051	0.84726	0.307951	-0.44905	3.0737	0.99479	3.52275
C1orf87	chromosome 1 open reading frame 87	0.032008	1.3652	0.96405	1.33319	0.32789	2.4025	0.98129	2.07461
C1orf94	chromosome 1 open reading frame 94	0.25995	1.3891	0.9618	1.12915	0.13918	2.749	0.994	2.60982
C1orf95	stum, mechanosensory transduction mediator homolog	0.11259	1.9336	0.83339	1.82101	0.62191	3.8394	0.96004	3.21749
C1QA	complement C1q A chain	0.012253	0.75098	0.97781	0.738727	0.43104	-0.17612	0.89163	-0.60716
C1QB	complement C1q B chain	-0.05228	-0.17901	0.80748	-0.12673	-0.084021	-1.026	0.84078	-0.941979
C1QBP	complement C1q binding protein	-0.25826	-3.6697	0.28906	-3.41144	-0.636	3.3946	0.9805	4.0306
C1QC	complement C1q C chain	0.12072	1.0792	0.99836	0.95848	-0.0011616	0.24854	0.92099	0.249702
C1QL1	complement C1q like 1	0.046788	-0.13782	0.81748	-0.184608	-0.10421	0.76625	0.96004	0.87046
C1QL2	complement C1q like 2	-0.027624	0.73181	0.97509	0.759434	0.22995	0.83463	0.96004	0.60468
C1QL3	complement C1q like 3	-0.048489	1.9939	0.81972	2.04239	0.35863	5.1569	0.85268	4.79827
C1QL4	complement C1q like 4	0.14399	1.0957	0.99751	0.95171	-0.029428	0.78382	0.96004	0.813248
C1QTNF1	C1q and TNF related 1	-0.049304	-0.66663	0.70893	-0.617326	0.23826	0.45221	0.96004	0.21395
C1QTNF2	C1q and TNF related 2	0.050801	0.6224	0.96157	0.571599	-0.13986	-1.131	0.82526	-0.99114
C1QTNF3	C1q and TNF related 3	-0.13199	-1.071	0.63684	-0.93901	0.50783	3.5535	0.9671	3.04567
C1QTNF4	C1q and TNF related 4	-0.32455	2.2434	0.74552	2.56795	0.24259	4.7149	0.87816	4.47231
C1QTNF5	C1q and TNF related 5	-0.08654	-1.2043	0.61057	-1.11776	0.076324	1.5398	0.96004	1.46348
C1QTNF6	C1q and TNF related 6	-0.070627	-3.3246	0.31414	-3.25397	0.38049	0.34769	0.96004	-0.0328
C1QTNF7	C1q and TNF related 7	0.075411	1.8193	0.86593	1.74389	0.66994	4.7669	0.8779	4.09696
C1QTNF8	C1q and TNF related 8	-0.33088	0.90358	0.99325	1.23446	0.0014391	0.19303	0.91809	0.191591
C1QTNF9	C1q and TNF related 9	0.15393	2.0584	0.7995	1.90447	0.0024224	0.29648	0.9505	0.294058
C1QTNF9B	C1q and TNF related 9B	-0.082213	1.0031	0.99847	1.08531	0.024032	-0.37619	0.87901	-0.400222
C1QTNF9B-AS1	Pro-X-Gly collagen triple helix like repeat containing	-0.037305	-1.4074	0.56143	-1.3701	-0.16024	3.464	0.97678	3.62424
C1RL	complement C1r subcomponent like	0.053292	-0.3666	0.77097	-0.419892	0.23103	2.6794	0.99256	2.44837
C1S	complement C1s	-0.25651	-1.0613	0.63706	-0.80479	-0.58493	-1.2757	0.77254	-0.69077
C2	complement C2	-0.036979	1.9259	0.83534	1.96288	0.0045135	0.33965	0.95966	0.335137
C20orf141	chromosome 20 open reading frame 141	0.17823	1.0982	0.99729	0.91997	0.28727	1.8899	0.96393	1.60263
C20orf144	chromosome 20 open reading frame 144	0.17766	2.6212	0.61677	2.44354	-0.01199	3.7465	0.96004	3.75849
C20orf194	chromosome 20 open reading frame 194	0.10743	0.13476	0.87047	0.02733	-0.022952	2.8665	0.99406	2.88945
C20orf195	fibronectin type III domain containing 11	-0.16457	1.6675	0.90966	1.83207	0.14432	-0.83135	0.86201	-0.97567
C20orf196	shieldin complex subunit 1	-0.39562	1.2713	0.97781	1.66692	-0.36669	1.5496	0.96004	1.91629
C20orf197	chromosome 20 putative open reading frame 197	0.14583	0.85871	0.98789	0.71288	-0.29087	3.3031	0.9891	3.59397
C20orf202	chromosome 20 open reading frame 202	0.11216	0.32311	0.91251	0.21095	-0.05763	-0.16455	0.89163	-0.10692
C20orf24	RAB5 interacting factor	0.191	2.2153	0.75479	2.0243	-0.13709	5.6237	0.77532	5.76079
C20orf27	chromosome 20 open reading frame 27	-0.25716	-1.9116	0.47361	-1.65444	-0.13354	0.23923	0.92099	0.37277
C20orf62	long intergenic non-protein coding RNA 1620	-0.48775	2.4168	0.6838	2.90455	-0.32804	2.6779	0.9925	3.00594
C20orf78		-0.10592	0.44965	0.93537	0.55557	-0.065825	0.97009	0.96004	1.03591
C20orf85	chromosome 20 open reading frame 85	0.12426	0.86005	0.98814	0.73579	0.20964	3.3905	0.98097	3.18086
C20orf96	chromosome 20 open reading frame 96	0.16147	0.23668	0.89935	0.07521	0.1081	1.1458	0.96004	1.0377
C21orf140	family with sequence similarity 243 member A	0.33084	-0.24391	0.7955	-0.57475	-0.14513	7.3233	0	7.46843
C21orf2	cilia and flagella associated protein 410	-0.22495	1.5785	0.92565	1.80345	0.23587	1.9044	0.96415	1.66853
C21orf33	glutamine amidotransferase like class 1 domain containing 3A	-0.18152	1.552	0.93214	1.73352	0.10666	3.2298	0.99243	3.12314
C21orf58	chromosome 21 open reading frame 58	-0.49184	-2.4561	0.36519	-1.96426	-0.060049	-0.97049	0.85268	-0.910441
C21orf59	cilia and flagella associated protein 298	-2.5826	0.47667	0.94058	3.05927	-0.69148	2.7462	0.994	3.43768
C21orf62	chromosome 21 open reading frame 62	0.099	2.4915	0.66106	2.3925	-0.20244	-0.89921	0.86053	-0.69677
C21orf91	chromosome 21 open reading frame 91	0.12671	-1.8047	0.48884	-1.93141	0.39949	-1.1549	0.81843	-1.55439
C22orf15	chromosome 22 open reading frame 15	0.27671	3.026	0.424	2.74929	0.26107	3.6749	0.96004	3.41383
C22orf23	chromosome 22 open reading frame 23	0.057854	1.6224	0.91685	1.56455	-0.047774	3.3125	0.98873	3.36027
C22orf24		0.16039	1.9784	0.8227	1.81801	0.13089	0.077263	0.91618	-0.053627
C22orf29	retrotransposon Gag like 10	0.03641	0.48102	0.94154	0.44461	-0.078636	4.0637	0.96004	4.14234
C22orf31	chromosome 22 open reading frame 31	-0.30997	1.2085	0.98415	1.51847	0.36597	-0.16891	0.89163	-0.53488
C22orf34	chromosome 22 putative open reading frame 34	0.20716	1.2312	0.98276	1.02404	0.62418	2.4266	0.98334	1.80242
C22orf39	chromosome 22 open reading frame 39	0.12127	0.78147	0.98032	0.6602	-0.30007	0.51008	0.96004	0.81015
[truncated: 16,747 more rows]
