# Supplementary material for: Weakened APC/C activity at mitotic exit drives cancer vulnerability to KIF18A inhibition
Source: EMBO J. 2024 Jan 26;43(5):2. doi: 10.1038/s44318-024-00031-6 (PMC10907621; doi:10.1038/s44318-024-00031-6)
Supplement: Supplementary file 13 — Source Data Fig. 2 [file 44318_2024_31_MOESM13_ESM.zip › Figure 2/2C/HCC1806_ScreenValidation_NormalizedMTTValues.xlsx]

## Sheet: Description
Data represented are averages of 3 technical replicates over independent MTT cell viability experiments in KIF18Ai.
Normalization was conducted so that KIF18Ai viability was assessed relative to untreated cells = 100% and DMN (mitotic inhibitor) treated cells = 0%.

## Sheet: Data
		∆CCNB1		∆HSET		∆MAD1		∆Rod		∆EB1
	WT	guide A	guide B	guide A	guide B	guide A	guide B	guide A	guide B	guide A	guide B
Replicate 1	5.7	61.3	71.4	63.6	60	76	35.6	24.5	31.7	28.3	22
Replicate 2	6	46.1	74.4	50.3	72.5	59.6	47.4	16.8	18.7	35.6	30
Replicate 3	7.6	53.6	70.4	67.3	76.1	62	44.2	21.3	25.2	34.6	28.6
