# Supplementary material for: Weakened APC/C activity at mitotic exit drives cancer vulnerability to KIF18A inhibition
Source: EMBO J. 2024 Jan 26;43(5):2. doi: 10.1038/s44318-024-00031-6 (PMC10907621; doi:10.1038/s44318-024-00031-6)
Supplement: Supplementary file 13 — Source Data Fig. 2 [file 44318_2024_31_MOESM13_ESM.zip › Figure 2/2D/HCC1806_ScreenValidation_MitoticSlippageDMN.xlsx]

## Sheet: Description
Data is evaluated from live-cell timelapse microscopy of H2B/aTubulin tagged cell lines.
Each data row represents a unique cell for a particular treatment.

## Sheet: Data
Cell Line	Treatment	Time in mitosis (min)	Outcome
WT	DMN	696	Death in Mitosis
WT	DMN	1608	Death in Mitosis
WT	DMN	936	Death in Mitosis
WT	DMN	1620	Slippage
WT	DMN	1284	Death in Mitosis
WT	DMN	1530	Death in Mitosis
WT	DMN	2754	Slippage
WT	DMN	1584	Death in Mitosis
WT	DMN	1842	Death in Mitosis
WT	DMN	966	Slippage
WT	DMN	1860	Death in Mitosis
WT	DMN	552	Slippage
WT	DMN	1818	Death in Mitosis
WT	DMN	1182	Death in Mitosis
WT	DMN	996	Slippage
WT	DMN	2430	Death in Mitosis
WT	DMN	1776	Death in Mitosis
WT	DMN	1476	Slippage
WT	DMN	1998	Death in Mitosis
WT	DMN	1938	Death in Mitosis
WT	DMN	1104	Slippage
WT	DMN	1788	Death in Mitosis
WT	DMN	1536	Death in Mitosis
WT	DMN	1980	Death in Mitosis
WT	DMN	876	Death in Mitosis
WT	DMN	1746	Death in Mitosis
WT	DMN	1470	Death in Mitosis
WT	DMN	1728	Death in Mitosis
WT	DMN	828	Slippage
WT	DMN	1242	Death in Mitosis
WT	DMN	1494	Slippage
WT	DMN	1470	Death in Mitosis
WT	DMN	1458	Death in Mitosis
WT	DMN	1176	Death in Mitosis
WT	DMN	1704	Death in Mitosis
WT	DMN	1872	Death in Mitosis
WT	DMN	642	Slippage
WT	DMN	1518	Death in Mitosis
WT	DMN	1164	Death in Mitosis
WT	DMN	1350	Death in Mitosis
WT + Reversine	DMN	20	Slippage
WT + Reversine	DMN	35	Slippage
WT + Reversine	DMN	25	Slippage
WT + Reversine	DMN	20	Slippage
WT + Reversine	DMN	25	Slippage
WT + Reversine	DMN	30	Slippage
WT + Reversine	DMN	20	Slippage
WT + Reversine	DMN	20	Slippage
WT + Reversine	DMN	20	Slippage
WT + Reversine	DMN	20	Slippage
WT + Reversine	DMN	15	Slippage
WT + Reversine	DMN	40	Slippage
WT + Reversine	DMN	25	Slippage
WT + Reversine	DMN	15	Slippage
WT + Reversine	DMN	15	Slippage
WT + Reversine	DMN	20	Slippage
WT + Reversine	DMN	20	Slippage
WT + Reversine	DMN	35	Slippage
WT + Reversine	DMN	20	Slippage
WT + Reversine	DMN	10	Slippage
WT + Reversine	DMN	20	Slippage
WT + Reversine	DMN	20	Slippage
WT + Reversine	DMN	20	Slippage
WT + Reversine	DMN	95	Slippage
WT + Reversine	DMN	15	Slippage
WT + Reversine	DMN	80	Slippage
WT + Reversine	DMN	15	Slippage
WT + Reversine	DMN	20	Slippage
WT + Reversine	DMN	15	Slippage
WT + Reversine	DMN	15	Slippage
WT + Reversine	DMN	10	Slippage
WT + Reversine	DMN	10	Slippage
WT + Reversine	DMN	15	Slippage
WT + Reversine	DMN	15	Slippage
WT + Reversine	DMN	10	Slippage
WT + Reversine	DMN	10	Slippage
WT + Reversine	DMN	15	Slippage
WT + Reversine	DMN	15	Slippage
WT + Reversine	DMN	10	Slippage
WT + Reversine	DMN	10	Slippage
WT + Reversine	DMN	15	Slippage
WT + Reversine	DMN	10	Slippage
WT + Reversine	DMN	15	Slippage
WT + Reversine	DMN	20	Slippage
WT + Reversine	DMN	15	Slippage
WT + Reversine	DMN	20	Slippage
WT + Reversine	DMN	20	Slippage
WT + Reversine	DMN	15	Slippage
WT + Reversine	DMN	15	Slippage
WT + Reversine	DMN	5	Slippage
MAD1-KO, clone 12	DMN	1065	Slippage
MAD1-KO, clone 12	DMN	1510	Slippage
MAD1-KO, clone 12	DMN	1280	Slippage
MAD1-KO, clone 12	DMN	1145	Slippage
MAD1-KO, clone 12	DMN	1195	Slippage
MAD1-KO, clone 12	DMN	1015	Slippage
MAD1-KO, clone 12	DMN	1285	Slippage
MAD1-KO, clone 12	DMN	1470	Slippage
MAD1-KO, clone 12	DMN	1595	Slippage
MAD1-KO, clone 12	DMN	1360	Slippage
MAD1-KO, clone 12	DMN	1650	Slippage
MAD1-KO, clone 12	DMN	1075	Slippage
MAD1-KO, clone 12	DMN	995	Slippage
MAD1-KO, clone 12	DMN	1635	Slippage
MAD1-KO, clone 12	DMN	1335	Slippage
MAD1-KO, clone 12	DMN	1140	Slippage
MAD1-KO, clone 12	DMN	1280	Slippage
MAD1-KO, clone 12	DMN	1170	Slippage
MAD1-KO, clone 12	DMN	1010	Slippage
MAD1-KO, clone 12	DMN	1580	Slippage
MAD1-KO, clone 12	DMN	1110	Slippage
MAD1-KO, clone 12	DMN	1105	Slippage
MAD1-KO, clone 12	DMN	1320	Slippage
MAD1-KO, clone 12	DMN	1430	Slippage
MAD1-KO, clone 12	DMN	1515	Slippage
MAD1-KO, clone 12	DMN	1140	Slippage
MAD1-KO, clone 12	DMN	1385	Slippage
MAD1-KO, clone 12	DMN	1325	Slippage
MAD1-KO, clone 12	DMN	755	Slippage
MAD1-KO, clone 12	DMN	1810	Slippage
MAD1-KO, clone 12	DMN	1865	Slippage
MAD1-KO, clone 12	DMN	1345	Slippage
MAD1-KO, clone 12	DMN	1050	Slippage
MAD1-KO, clone 12	DMN	1480	Slippage
MAD1-KO, clone 12	DMN	1980	Slippage
MAD1-KO, clone 12	DMN	1370	Death in Mitosis
MAD1-KO, clone 12	DMN	1640	Slippage
MAD1-KO, clone 12	DMN	1025	Slippage
MAD1-KO, clone 12	DMN	1135	Slippage
MAD1-KO, clone 12	DMN	1785	Death in Mitosis
MAD1-KO, clone 12	DMN	1020	Slippage
MAD1-KO, clone 12	DMN	1750	Slippage
MAD1-KO, clone 12	DMN	1460	Slippage
HSET-KO, clone 10	DMN	965	Death in Mitosis
HSET-KO, clone 10	DMN	790	Slippage
HSET-KO, clone 10	DMN	2135	Death in Mitosis
HSET-KO, clone 10	DMN	935	Slippage
HSET-KO, clone 10	DMN	1515	Death in Mitosis
HSET-KO, clone 10	DMN	930	Death in Mitosis
HSET-KO, clone 10	DMN	865	Death in Mitosis
HSET-KO, clone 10	DMN	790	Slippage
HSET-KO, clone 10	DMN	930	Slippage
HSET-KO, clone 10	DMN	1300	Death in Mitosis
HSET-KO, clone 10	DMN	1680	Death in Mitosis
HSET-KO, clone 10	DMN	1010	Death in Mitosis
HSET-KO, clone 10	DMN	1115	Death in Mitosis
HSET-KO, clone 10	DMN	880	Death in Mitosis
HSET-KO, clone 10	DMN	1460	Slippage
HSET-KO, clone 10	DMN	1290	Death in Mitosis
HSET-KO, clone 10	DMN	475	Death in Mitosis
HSET-KO, clone 10	DMN	880	Slippage
HSET-KO, clone 10	DMN	525	Death in Mitosis
HSET-KO, clone 10	DMN	630	Slippage
HSET-KO, clone 10	DMN	1070	Death in Mitosis
HSET-KO, clone 10	DMN	1165	Death in Mitosis
HSET-KO, clone 10	DMN	1990	Death in Mitosis
HSET-KO, clone 10	DMN	1120	Death in Mitosis
HSET-KO, clone 10	DMN	1680	Death in Mitosis
HSET-KO, clone 10	DMN	1170	Death in Mitosis
HSET-KO, clone 10	DMN	1535	Death in Mitosis
HSET-KO, clone 10	DMN	1555	Death in Mitosis
HSET-KO, clone 10	DMN	1025	Death in Mitosis
HSET-KO, clone 10	DMN	795	Slippage
HSET-KO, clone 10	DMN	825	Slippage
HSET-KO, clone 10	DMN	1190	Death in Mitosis
HSET-KO, clone 10	DMN	1115	Slippage
HSET-KO, clone 10	DMN	960	Death in Mitosis
HSET-KO, clone 10	DMN	1330	Death in Mitosis
HSET-KO, clone 10	DMN	1040	Death in Mitosis
HSET-KO, clone 10	DMN	1010	Slippage
HSET-KO, clone 10	DMN	950	Slippage
HSET-KO, clone 10	DMN	1480	Death in Mitosis
HSET-KO, clone 10	DMN	1160	Slippage
HSET-KO, clone 10	DMN	760	Death in Mitosis
HSET-KO, clone 10	DMN	1215	Death in Mitosis
HSET-KO, clone 10	DMN	670	Death in Mitosis
HSET-KO, clone 10	DMN	860	Death in Mitosis
HSET-KO, clone 10	DMN	1025	Death in Mitosis
HSET-KO, clone 10	DMN	850	Death in Mitosis
HSET-KO, clone 10	DMN	1085	Death in Mitosis
HSET-KO, clone 10	DMN	1520	Death in Mitosis
HSET-KO, clone 10	DMN	1485	Death in Mitosis
HSET-KO, clone 10	DMN	680	Death in Mitosis
HSET-KO, clone 10	DMN	1370	Slippage
CyclinB1-KO, clone 4	DMN	570	Slippage
CyclinB1-KO, clone 4	DMN	630	Slippage
CyclinB1-KO, clone 4	DMN	695	Death in Mitosis
CyclinB1-KO, clone 4	DMN	1445	Slippage
CyclinB1-KO, clone 4	DMN	365	Slippage
CyclinB1-KO, clone 4	DMN	700	Slippage
CyclinB1-KO, clone 4	DMN	420	Slippage
CyclinB1-KO, clone 4	DMN	485	Slippage
CyclinB1-KO, clone 4	DMN	710	Slippage
CyclinB1-KO, clone 4	DMN	785	Slippage
CyclinB1-KO, clone 4	DMN	650	Slippage
CyclinB1-KO, clone 4	DMN	705	Slippage
CyclinB1-KO, clone 4	DMN	1020	Death in Mitosis
CyclinB1-KO, clone 4	DMN	520	Slippage
CyclinB1-KO, clone 4	DMN	540	Slippage
CyclinB1-KO, clone 4	DMN	1185	Slippage
CyclinB1-KO, clone 4	DMN	765	Slippage
CyclinB1-KO, clone 4	DMN	605	Slippage
CyclinB1-KO, clone 4	DMN	445	Slippage
CyclinB1-KO, clone 4	DMN	505	Slippage
CyclinB1-KO, clone 4	DMN	640	Slippage
CyclinB1-KO, clone 4	DMN	530	Slippage
CyclinB1-KO, clone 4	DMN	965	Slippage
CyclinB1-KO, clone 4	DMN	335	Slippage
CyclinB1-KO, clone 4	DMN	600	Slippage
CyclinB1-KO, clone 4	DMN	775	Slippage
CyclinB1-KO, clone 4	DMN	700	Slippage
CyclinB1-KO, clone 4	DMN	545	Slippage
CyclinB1-KO, clone 4	DMN	590	Slippage
CyclinB1-KO, clone 4	DMN	845	Slippage
CyclinB1-KO, clone 4	DMN	735	Slippage
CyclinB1-KO, clone 4	DMN	345	Slippage
CyclinB1-KO, clone 4	DMN	555	Slippage
CyclinB1-KO, clone 4	DMN	530	Slippage
CyclinB1-KO, clone 4	DMN	685	Slippage
CyclinB1-KO, clone 4	DMN	1205	Death in Mitosis
CyclinB1-KO, clone 4	DMN	420	Slippage
CyclinB1-KO, clone 4	DMN	580	Slippage
CyclinB1-KO, clone 4	DMN	455	Slippage
CyclinB1-KO, clone 4	DMN	570	Slippage
CyclinB1-KO, clone 4	DMN	545	Slippage
CyclinB1-KO, clone 4	DMN	485	Slippage
CyclinB1-KO, clone 4	DMN	580	Slippage
CyclinB1-KO, clone 4	DMN	695	Slippage
CyclinB1-KO, clone 4	DMN	715	Slippage
