# Supplementary material for: Weakened APC/C activity at mitotic exit drives cancer vulnerability to KIF18A inhibition
Source: EMBO J. 2024 Jan 26;43(5):2. doi: 10.1038/s44318-024-00031-6 (PMC10907621; doi:10.1038/s44318-024-00031-6)
Supplement: Supplementary file 13 — Source Data Fig. 2 [file 44318_2024_31_MOESM13_ESM.zip › Figure 2/2J/HCC1806_RO-3306titration_NormalizedMTTValues.xlsx]

## Sheet: Description
Data represented are averages of 3 technical replicates from each independent MTT cell viability experiment.
Normalization was conducted so that untreated (no KIF18Ai or RO-3306) cells = 100% and DMN (mitotic inhibitor) treated cells = 0%

## Sheet: Data
	HCC1806			HCC1806 + 250 nM KIF18Ai
[RO-3306] (µM)	Replicate 1	Replicate 2	Replicate 3	Replicate 1	Replicate 2	Replicate 3
10	0.22	0.13	0.17	0.251	0.143	0.162
5	0.64	0.4	0.48	0.6	0.415	0.386
2.5	0.82	0.68	0.82	0.743	0.637	0.625
1.25	0.97	0.86	1.1	0.71	0.619	0.612
0.625	1.02	0.95	1.06	0.481	0.408	0.425
0.3125	1.01	0.94	1.01	0.351	0.252	0.311
Untreated	1	1	1	0.186	0.114	0.174
2µM DMN	0	0	0	-0.002	0.002	0.005
