# Supplementary material for: Weakened APC/C activity at mitotic exit drives cancer vulnerability to KIF18A inhibition
Source: EMBO J. 2024 Jan 26;43(5):2. doi: 10.1038/s44318-024-00031-6 (PMC10907621; doi:10.1038/s44318-024-00031-6)
Supplement: Supplementary file 13 — Source Data Fig. 2 [file 44318_2024_31_MOESM13_ESM.zip › Figure 2/2E/ReversineRescue_NormalizedMTTValues.xlsx]

## Sheet: Description
Data represented are averages of 3 technical replicates over independent MTT cell viability experiments.
Normalization was conducted so that KIF18Ai viability was assessed relative to untreated cells = 100% and DMN (mitotic inhibitor) treated cells = 0%.
Rescue Percentage was calculated as Rescue = ([KIF18Ai+Reversine] - [KIF18Ai]) / (100% - [KIF18Ai])

## Sheet: Data
	MDA-MB-157			OVCAR-8			HCC1806			HeLa			OVCAR-3
	Replicate 1	Replicate 2	Replicate 3	Replicate 1	Replicate 2	Replicate 3	Replicate 1	Replicate 2	Replicate 3	Replicate 1	Replicate 2	Replicate 3	Replicate 1	Replicate 2	Replicate 3
KIF18Ai	0.381378	0.407204	0.486349	0.369106	0.370698	0.392295	0.175439	0.172763	0.161394	0.141799	0.201798	0.155459	0.027027	0.0238379	0.00550459
KIF18Ai + Reversine	0.600765	0.603759	0.605275	0.625203	0.589479	0.641346	0.633867	0.703891	0.700268	0.843651	0.869527	0.922015	0.935811	0.799762	0.975229
DMSO	1	1	1	1	1	1	1	1	1	1	1	1	1	1	1
DMN	0	0	0	0	0	0	0	0	0	0	0	0	0	0	0
Percent Rescue	0.354639	0.331572	0.231532	0.405928	0.347656	0.409821	0.555967	0.642051	0.642583	0.817818	0.836542	0.90766	0.934028	0.794872	0.975092
