# Supplementary material for: Weakened APC/C activity at mitotic exit drives cancer vulnerability to KIF18A inhibition
Source: EMBO J. 2024 Jan 26;43(5):2. doi: 10.1038/s44318-024-00031-6 (PMC10907621; doi:10.1038/s44318-024-00031-6)
Supplement: Supplementary file 14 — Source Data Fig. 3 [file 44318_2024_31_MOESM14_ESM.zip]

Archive with 60 entries (48 files):
- Figure 3/
- Figure 3/3E/
- Figure 3/3B/
- Figure 3/3C/
- Figure 3/3D/
- Figure 3/3J/
- Figure 3/.DS_Store
- __MACOSX/Figure 3/._.DS_Store
- Figure 3/3H/
- Figure 3/3A/
- Figure 3/3F/
- Figure 3/3G/
- Figure 3/3I/
- Figure 3/3E/HeLa_KIF18Ai_HighResMitosis.tif
- __MACOSX/Figure 3/3E/._HeLa_KIF18Ai_HighResMitosis.tif
- Figure 3/3E/HCC1806_KIF18Ai_HighResMitosis.tif
- __MACOSX/Figure 3/3E/._HCC1806_KIF18Ai_HighResMitosis.tif
- Figure 3/3B/HCC1806_ScreenHits_LongestCongressedMetaphase.xlsx
- __MACOSX/Figure 3/3B/._HCC1806_ScreenHits_LongestCongressedMetaphase.xlsx
- Figure 3/3C/.DS_Store
- __MACOSX/Figure 3/3C/._.DS_Store
- Figure 3/3C/HCC1806_MAD1posVsDist_IFquantification.xlsx
- __MACOSX/Figure 3/3C/._HCC1806_MAD1posVsDist_IFquantification.xlsx
- Figure 3/3D/HCC1806_PolarChromosomes_MAD1.xlsx
- __MACOSX/Figure 3/3D/._HCC1806_PolarChromosomes_MAD1.xlsx
- Figure 3/3J/FullPanel_K-MTRatioVsKIF18AiToxicity.xlsx
- __MACOSX/Figure 3/3J/._FullPanel_K-MTRatioVsKIF18AiToxicity.xlsx
- Figure 3/3H/HCC1806_HSET-KO_PA-GFP-Tubulin_IntensityDegradation_FitValues.xlsx
- __MACOSX/Figure 3/3H/._HCC1806_HSET-KO_PA-GFP-Tubulin_IntensityDegradation_FitValues.xlsx
- Figure 3/3A/Representative Images/
- Figure 3/3A/.DS_Store
- __MACOSX/Figure 3/3A/._.DS_Store
- Figure 3/3A/HCC1806_ScreenHits_MetaphaseStabilityAssessment.xlsx
- __MACOSX/Figure 3/3A/._HCC1806_ScreenHits_MetaphaseStabilityAssessment.xlsx
- Figure 3/3F/.DS_Store
- __MACOSX/Figure 3/3F/._.DS_Store
- Figure 3/3F/HCC1806_DMSO_PA-GFP-Tub.tif
- __MACOSX/Figure 3/3F/._HCC1806_DMSO_PA-GFP-Tub.tif
- Figure 3/3F/HCC1806_DMSO_PA-GFP-Tub.xlsx
- __MACOSX/Figure 3/3F/._HCC1806_DMSO_PA-GFP-Tub.xlsx
- Figure 3/3G/HCC1806_DMSO_PA-GFP-Tub_Intensity.xlsx
- __MACOSX/Figure 3/3G/._HCC1806_DMSO_PA-GFP-Tub_Intensity.xlsx
- Figure 3/3I/FullPanel_PA-GFP-Tubulin_IntensityDegradation_FitValues.xlsx
- __MACOSX/Figure 3/3I/._FullPanel_PA-GFP-Tubulin_IntensityDegradation_FitValues.xlsx
- Figure 3/3A/Representative Images/Exit_Multipolar_WT-KIF18Ai.tif
- __MACOSX/Figure 3/3A/Representative Images/._Exit_Multipolar_WT-KIF18Ai.tif
- Figure 3/3A/Representative Images/Mitosis_Multipolar_WT-KIF18Ai.tif
- __MACOSX/Figure 3/3A/Representative Images/._Mitosis_Multipolar_WT-KIF18Ai.tif
- Figure 3/3A/Representative Images/Mitosis_Hyperoscillatory_WT-KIF18Ai.tif
- __MACOSX/Figure 3/3A/Representative Images/._Mitosis_Hyperoscillatory_WT-KIF18Ai.tif
- Figure 3/3A/Representative Images/Exit_Normal_WT-DMSO.tif
- __MACOSX/Figure 3/3A/Representative Images/._Exit_Normal_WT-DMSO.tif
- Figure 3/3A/Representative Images/Mitosis_Congressed_WT-KIF18Ai.tif
- __MACOSX/Figure 3/3A/Representative Images/._Mitosis_Congressed_WT-KIF18Ai.tif
- Figure 3/3A/Representative Images/Mitosis_Intermediate_WT-KIF18Ai.tif
- __MACOSX/Figure 3/3A/Representative Images/._Mitosis_Intermediate_WT-KIF18Ai.tif
- Figure 3/3A/Representative Images/Exit_LaggingChromosome_WT-KIF18Ai.tif
- __MACOSX/Figure 3/3A/Representative Images/._Exit_LaggingChromosome_WT-KIF18Ai.tif
- Figure 3/3A/Representative Images/Exit_Slippage_WT-KIF18Ai.tif
- __MACOSX/Figure 3/3A/Representative Images/._Exit_Slippage_WT-KIF18Ai.tif
