# Supplementary material for: Weakened APC/C activity at mitotic exit drives cancer vulnerability to KIF18A inhibition
Source: EMBO J. 2024 Jan 26;43(5):2. doi: 10.1038/s44318-024-00031-6 (PMC10907621; doi:10.1038/s44318-024-00031-6)
Supplement: Supplementary file 14 — Source Data Fig. 3 [file 44318_2024_31_MOESM14_ESM.zip › Figure 3/3B/HCC1806_ScreenHits_LongestCongressedMetaphase.xlsx]

## Sheet: Description
Evaluation of the longest continuously congressed metaphase from live-cell fluorescence microscopy experiments
Each row represents a single cell from a single cell line with a single treatment

## Sheet: Data
Cell Line	Treatment	Cell Number	Longest Continuously Congressed Metaphase (hr)
WT	DMSO	1	0.166667
WT	DMSO	2	0.25
WT	DMSO	3	0
WT	DMSO	4	0.333333
WT	DMSO	5	0
WT	DMSO	6	0
WT	DMSO	7	0
WT	DMSO	8	0.25
WT	DMSO	9	1.33333
WT	DMSO	10	0.416667
WT	DMSO	11	0.666667
WT	DMSO	12	0.416667
WT	DMSO	13	0.5
WT	DMSO	14	0.0833333
WT	DMSO	15	1.33333
WT	DMSO	16	0
WT	DMSO	17	0.833333
WT	DMSO	18	1.66667
WT	DMSO	19	0.25
WT	DMSO	20	0.0833333
WT	KIF18Ai	1	0
WT	KIF18Ai	2	0
WT	KIF18Ai	3	0
WT	KIF18Ai	4	0
WT	KIF18Ai	5	0
WT	KIF18Ai	6	0
WT	KIF18Ai	7	0
WT	KIF18Ai	8	0
WT	KIF18Ai	9	0
WT	KIF18Ai	10	0
WT	KIF18Ai	11	0
WT	KIF18Ai	12	0
WT	KIF18Ai	13	0
WT	KIF18Ai	14	0
WT	KIF18Ai	15	0
WT	KIF18Ai	16	0
WT	KIF18Ai	17	0
WT	KIF18Ai	18	0
WT	KIF18Ai	19	0
WT	KIF18Ai	20	0
HSET-KO	DMSO	1	0.666667
HSET-KO	DMSO	2	0.0833333
HSET-KO	DMSO	3	0.0833333
HSET-KO	DMSO	4	0
HSET-KO	DMSO	5	0.5
HSET-KO	DMSO	6	0
HSET-KO	DMSO	7	0.416667
HSET-KO	DMSO	8	0.333333
HSET-KO	DMSO	9	0.416667
HSET-KO	DMSO	10	0.416667
HSET-KO	DMSO	11	0
HSET-KO	DMSO	12	0.0833333
HSET-KO	DMSO	13	1.83333
HSET-KO	DMSO	14	0.166667
HSET-KO	DMSO	15	1.25
HSET-KO	DMSO	16	0.333333
HSET-KO	DMSO	17	0.416667
HSET-KO	DMSO	18	0.333333
HSET-KO	DMSO	19	0.583333
HSET-KO	DMSO	20	0
HSET-KO	KIF18Ai	1	0
HSET-KO	KIF18Ai	2	0.25
HSET-KO	KIF18Ai	3	0.583333
HSET-KO	KIF18Ai	4	0.0833333
HSET-KO	KIF18Ai	5	0.0833333
HSET-KO	KIF18Ai	6	0.166667
HSET-KO	KIF18Ai	7	0.25
HSET-KO	KIF18Ai	8	1
HSET-KO	KIF18Ai	9	0.166667
HSET-KO	KIF18Ai	10	0
HSET-KO	KIF18Ai	11	0.0833333
HSET-KO	KIF18Ai	12	0.583333
HSET-KO	KIF18Ai	13	0.416667
HSET-KO	KIF18Ai	14	0
HSET-KO	KIF18Ai	15	0
HSET-KO	KIF18Ai	16	0.0833333
HSET-KO	KIF18Ai	17	1.25
HSET-KO	KIF18Ai	18	0.5
HSET-KO	KIF18Ai	19	0.25
HSET-KO	KIF18Ai	20	0.416667
Cyclin B1-KO	DMSO	1	0.416667
Cyclin B1-KO	DMSO	2	0.416667
Cyclin B1-KO	DMSO	3	0.166667
Cyclin B1-KO	DMSO	4	0.75
Cyclin B1-KO	DMSO	5	0.5
Cyclin B1-KO	DMSO	6	0
Cyclin B1-KO	DMSO	7	0.75
Cyclin B1-KO	DMSO	8	0.5
Cyclin B1-KO	DMSO	9	0.666667
Cyclin B1-KO	DMSO	10	0.5
Cyclin B1-KO	DMSO	11	0.833333
Cyclin B1-KO	DMSO	12	0.166667
Cyclin B1-KO	DMSO	13	1
Cyclin B1-KO	DMSO	14	0.166667
Cyclin B1-KO	DMSO	15	0.333333
Cyclin B1-KO	DMSO	16	0.416667
Cyclin B1-KO	DMSO	17	0.5
Cyclin B1-KO	DMSO	18	0.25
Cyclin B1-KO	DMSO	19	0.5
Cyclin B1-KO	DMSO	20	0.166667
Cyclin B1-KO	KIF18Ai	1	1.08333
Cyclin B1-KO	KIF18Ai	2	0
Cyclin B1-KO	KIF18Ai	3	0.166667
Cyclin B1-KO	KIF18Ai	4	0
Cyclin B1-KO	KIF18Ai	5	0
Cyclin B1-KO	KIF18Ai	6	0
Cyclin B1-KO	KIF18Ai	7	0.5
Cyclin B1-KO	KIF18Ai	8	0
Cyclin B1-KO	KIF18Ai	9	0
Cyclin B1-KO	KIF18Ai	10	0
Cyclin B1-KO	KIF18Ai	11	0.25
Cyclin B1-KO	KIF18Ai	12	0.0833333
Cyclin B1-KO	KIF18Ai	13	0
Cyclin B1-KO	KIF18Ai	14	0
Cyclin B1-KO	KIF18Ai	15	0.25
Cyclin B1-KO	KIF18Ai	16	0.333333
Cyclin B1-KO	KIF18Ai	17	0.333333
Cyclin B1-KO	KIF18Ai	18	0.0833333
Cyclin B1-KO	KIF18Ai	19	0
Cyclin B1-KO	KIF18Ai	20	0
MAD1 hypo	DMSO	1	0
MAD1 hypo	DMSO	2	0
MAD1 hypo	DMSO	3	0
MAD1 hypo	DMSO	4	0
MAD1 hypo	DMSO	5	0
MAD1 hypo	DMSO	6	0
MAD1 hypo	DMSO	7	0.166667
MAD1 hypo	DMSO	8	0.166667
MAD1 hypo	DMSO	9	0.25
MAD1 hypo	DMSO	10	0
MAD1 hypo	DMSO	11	0.0833333
MAD1 hypo	DMSO	12	0
MAD1 hypo	DMSO	13	0
MAD1 hypo	DMSO	14	0
MAD1 hypo	DMSO	15	0
MAD1 hypo	DMSO	16	0
MAD1 hypo	DMSO	17	0
MAD1 hypo	DMSO	18	0
MAD1 hypo	DMSO	19	0.166667
MAD1 hypo	DMSO	20	0
MAD1 hypo	KIF18Ai	1	0
MAD1 hypo	KIF18Ai	2	0
MAD1 hypo	KIF18Ai	3	0
MAD1 hypo	KIF18Ai	4	0.0833333
MAD1 hypo	KIF18Ai	5	0
MAD1 hypo	KIF18Ai	6	0
MAD1 hypo	KIF18Ai	7	0
MAD1 hypo	KIF18Ai	8	0
MAD1 hypo	KIF18Ai	9	0
MAD1 hypo	KIF18Ai	10	0
MAD1 hypo	KIF18Ai	11	0
MAD1 hypo	KIF18Ai	12	0
MAD1 hypo	KIF18Ai	13	0
MAD1 hypo	KIF18Ai	14	0.0833333
MAD1 hypo	KIF18Ai	15	0
MAD1 hypo	KIF18Ai	16	0
MAD1 hypo	KIF18Ai	17	0
MAD1 hypo	KIF18Ai	18	0
MAD1 hypo	KIF18Ai	19	0.0833333
MAD1 hypo	KIF18Ai	20	0
