# Supplementary material for: Weakened APC/C activity at mitotic exit drives cancer vulnerability to KIF18A inhibition
Source: EMBO J. 2024 Jan 26;43(5):2. doi: 10.1038/s44318-024-00031-6 (PMC10907621; doi:10.1038/s44318-024-00031-6)
Supplement: Supplementary file 14 — Source Data Fig. 3 [file 44318_2024_31_MOESM14_ESM.zip › Figure 3/3C/HCC1806_MAD1posVsDist_IFquantification.xlsx]

## Sheet: Description
Output of individual MAD1 intensity and midline distance measurements at segmented kinetochores from cells analyzed with IF microscopy
Each data row represents a unique kinetochore
Intensity measurements are normalized to 100% = the average for all cells in WT DMSO-treated cells

## Sheet: Data
Cell Line	Treatment	Cell Number	Distance from Midline (µm)	MAD1 Kinetochore Intensity	MAD1+ (>99% DMSO, 744)
HCC1806	KIF18Ai	1	1.19862	98.2378	FALSE
HCC1806	KIF18Ai	1	0.133592	-0.491088	FALSE
HCC1806	KIF18Ai	1	0.24538	329.25	FALSE
HCC1806	KIF18Ai	1	0.245709	21.2057	FALSE
HCC1806	KIF18Ai	1	1.05132	86.8523	FALSE
HCC1806	KIF18Ai	1	0.724638	144.369	FALSE
HCC1806	KIF18Ai	1	1.5457	10.8356	FALSE
HCC1806	KIF18Ai	1	1.41542	24.4694	FALSE
HCC1806	KIF18Ai	1	0.871668	10.3222	FALSE
HCC1806	KIF18Ai	1	0.0293966	65.8939	FALSE
HCC1806	KIF18Ai	1	0.234034	304.574	FALSE
HCC1806	KIF18Ai	1	0.530079	34.585	FALSE
HCC1806	KIF18Ai	1	1.90464	-8.33904	FALSE
HCC1806	KIF18Ai	1	1.77714	135.25	FALSE
HCC1806	KIF18Ai	1	1.61553	-23.5279	FALSE
HCC1806	KIF18Ai	1	0.41704	60.8321	FALSE
HCC1806	KIF18Ai	1	0.606594	61.0148	FALSE
HCC1806	KIF18Ai	1	2.52558	118.015	FALSE
HCC1806	KIF18Ai	1	2.88822	85.3902	FALSE
HCC1806	KIF18Ai	1	2.68358	72.8846	FALSE
HCC1806	KIF18Ai	1	2.90913	20.1979	FALSE
HCC1806	KIF18Ai	1	2.48721	147.4	FALSE
HCC1806	KIF18Ai	1	1.24373	24.1559	FALSE
HCC1806	KIF18Ai	1	0.62511	91.7285	FALSE
HCC1806	KIF18Ai	1	0.817994	200.967	FALSE
HCC1806	KIF18Ai	1	1.1835	0.415155	FALSE
HCC1806	KIF18Ai	1	0.747024	120.408	FALSE
HCC1806	KIF18Ai	1	0.702106	29.9262	FALSE
HCC1806	KIF18Ai	1	0.763008	290.303	FALSE
HCC1806	KIF18Ai	1	1.21688	37.5422	FALSE
HCC1806	KIF18Ai	1	2.21932	332.277	FALSE
HCC1806	KIF18Ai	1	4.38344	232.723	FALSE
HCC1806	KIF18Ai	1	2.86259	103.864	FALSE
HCC1806	KIF18Ai	1	2.25627	-0.499998	FALSE
HCC1806	KIF18Ai	1	2.26507	37.3492	FALSE
HCC1806	KIF18Ai	1	2.33638	39.958	FALSE
HCC1806	KIF18Ai	1	1.74773	-8.38973	FALSE
HCC1806	KIF18Ai	1	0.172138	-9.70222	FALSE
HCC1806	KIF18Ai	1	0.577193	63.6258	FALSE
HCC1806	KIF18Ai	1	0.531705	196.938	FALSE
HCC1806	KIF18Ai	1	1.60214	91.9015	FALSE
HCC1806	KIF18Ai	1	3.28499	318.253	FALSE
HCC1806	KIF18Ai	1	4.24542	441.399	FALSE
HCC1806	KIF18Ai	1	3.3954	81.7812	FALSE
HCC1806	KIF18Ai	1	3.13161	254.209	FALSE
HCC1806	KIF18Ai	1	1.61013	-19.3838	FALSE
HCC1806	KIF18Ai	1	1.43985	29.3185	FALSE
HCC1806	KIF18Ai	1	0.965121	80.0871	FALSE
HCC1806	KIF18Ai	1	0.598158	98.1778	FALSE
HCC1806	KIF18Ai	1	0.895629	111.584	FALSE
HCC1806	KIF18Ai	1	1.56338	94.1157	FALSE
HCC1806	KIF18Ai	1	2.50639	-3.53571	FALSE
HCC1806	KIF18Ai	1	3.88028	65.673	FALSE
HCC1806	KIF18Ai	1	3.97105	83.744	FALSE
HCC1806	KIF18Ai	1	1.45691	24.7589	FALSE
HCC1806	KIF18Ai	1	1.45916	38.597	FALSE
HCC1806	KIF18Ai	1	0.544587	478.698	FALSE
HCC1806	KIF18Ai	1	0.0385741	6.27011	FALSE
HCC1806	KIF18Ai	1	0.132861	4.0328	FALSE
HCC1806	KIF18Ai	1	0.0795282	-6.53217	FALSE
HCC1806	KIF18Ai	1	1.36207	37.4837	FALSE
HCC1806	KIF18Ai	1	1.84006	226.618	FALSE
HCC1806	KIF18Ai	1	2.98592	54.9542	FALSE
HCC1806	KIF18Ai	1	3.11858	51.3823	FALSE
HCC1806	KIF18Ai	1	4.06232	90.3827	FALSE
HCC1806	KIF18Ai	1	4.14953	202.33	FALSE
HCC1806	KIF18Ai	1	2.73595	73.9313	FALSE
HCC1806	KIF18Ai	1	2.65629	5.2512	FALSE
HCC1806	KIF18Ai	1	2.8581	212.181	FALSE
HCC1806	KIF18Ai	1	1.52667	28.201	FALSE
HCC1806	KIF18Ai	1	0.254874	111.659	FALSE
HCC1806	KIF18Ai	1	0.410317	-24.5334	FALSE
HCC1806	KIF18Ai	1	0.858205	26.0181	FALSE
HCC1806	KIF18Ai	1	2.03424	111.312	FALSE
HCC1806	KIF18Ai	1	2.08838	130.921	FALSE
HCC1806	KIF18Ai	1	3.57012	504.803	FALSE
HCC1806	KIF18Ai	1	4.02133	67.7466	FALSE
HCC1806	KIF18Ai	1	2.75267	83.8692	FALSE
HCC1806	KIF18Ai	1	2.74308	53.7054	FALSE
HCC1806	KIF18Ai	1	1.41464	-1.2907	FALSE
HCC1806	KIF18Ai	1	0.923563	29.6866	FALSE
HCC1806	KIF18Ai	1	1.29362	42.9354	FALSE
HCC1806	KIF18Ai	1	2.06055	415.603	FALSE
HCC1806	KIF18Ai	1	2.68769	6.24463	FALSE
HCC1806	KIF18Ai	1	0.638198	189.905	FALSE
HCC1806	KIF18Ai	1	0.910246	20.0678	FALSE
HCC1806	KIF18Ai	1	2.08546	109.077	FALSE
HCC1806	KIF18Ai	1	2.58063	7.74407	FALSE
HCC1806	KIF18Ai	1	0.955679	45.8806	FALSE
HCC1806	KIF18Ai	2	0.899354	96.9024	FALSE
HCC1806	KIF18Ai	2	0.0480831	61.5031	FALSE
HCC1806	KIF18Ai	2	0.368756	20.0244	FALSE
HCC1806	KIF18Ai	2	0.709879	90.4625	FALSE
HCC1806	KIF18Ai	2	1.43892	24.8796	FALSE
HCC1806	KIF18Ai	2	0.231801	105.283	FALSE
HCC1806	KIF18Ai	2	1.86854	56.7623	FALSE
HCC1806	KIF18Ai	2	2.30618	170.187	FALSE
HCC1806	KIF18Ai	2	1.56913	618.18	FALSE
HCC1806	KIF18Ai	2	1.5292	229.182	FALSE
HCC1806	KIF18Ai	2	1.57506	501.598	FALSE
HCC1806	KIF18Ai	2	1.69748	119.691	FALSE
HCC1806	KIF18Ai	2	2.57269	41.1632	FALSE
HCC1806	KIF18Ai	2	3.13947	291.046	FALSE
HCC1806	KIF18Ai	2	2.51803	1331.59	TRUE
HCC1806	KIF18Ai	2	2.23057	33.0463	FALSE
HCC1806	KIF18Ai	2	1.56305	65.6942	FALSE
HCC1806	KIF18Ai	2	0.907779	89.818	FALSE
HCC1806	KIF18Ai	2	0.376266	51.9994	FALSE
HCC1806	KIF18Ai	2	0.186333	153.282	FALSE
HCC1806	KIF18Ai	2	0.237096	56.1429	FALSE
HCC1806	KIF18Ai	2	0.992309	36.0916	FALSE
HCC1806	KIF18Ai	2	1.07535	88.2235	FALSE
HCC1806	KIF18Ai	2	1.26051	18.0151	FALSE
HCC1806	KIF18Ai	2	2.70594	375.514	FALSE
HCC1806	KIF18Ai	2	2.74387	113.493	FALSE
HCC1806	KIF18Ai	2	3.2226	198.818	FALSE
HCC1806	KIF18Ai	2	2.13507	53.5333	FALSE
HCC1806	KIF18Ai	2	1.641	24.8473	FALSE
HCC1806	KIF18Ai	2	0.314537	5.93365	FALSE
HCC1806	KIF18Ai	2	0.051326	120.22	FALSE
HCC1806	KIF18Ai	2	0.0863436	60.8396	FALSE
HCC1806	KIF18Ai	2	3.1929	17.6202	FALSE
HCC1806	KIF18Ai	2	3.50875	269.437	FALSE
HCC1806	KIF18Ai	2	2.7116	41.478	FALSE
HCC1806	KIF18Ai	2	0.3245	190.207	FALSE
HCC1806	KIF18Ai	2	0.00614341	107.366	FALSE
HCC1806	KIF18Ai	2	0.240659	136.663	FALSE
HCC1806	KIF18Ai	2	1.16227	99.1127	FALSE
HCC1806	KIF18Ai	2	1.48791	63.6005	FALSE
HCC1806	KIF18Ai	2	1.43796	98.7459	FALSE
HCC1806	KIF18Ai	2	1.95138	-13.5574	FALSE
HCC1806	KIF18Ai	2	3.40757	15.3343	FALSE
HCC1806	KIF18Ai	2	1.71031	-14.511	FALSE
HCC1806	KIF18Ai	2	1.39694	37.7778	FALSE
HCC1806	KIF18Ai	2	1.44287	29.7193	FALSE
HCC1806	KIF18Ai	2	0.398188	22.5427	FALSE
HCC1806	KIF18Ai	2	0.193083	45.6938	FALSE
HCC1806	KIF18Ai	2	0.0864448	390.995	FALSE
HCC1806	KIF18Ai	2	0.571959	25.4404	FALSE
HCC1806	KIF18Ai	2	1.85503	156.197	FALSE
HCC1806	KIF18Ai	2	2.04688	15.6137	FALSE
HCC1806	KIF18Ai	2	2.50007	3.99105	FALSE
HCC1806	KIF18Ai	2	2.85402	122.683	FALSE
HCC1806	KIF18Ai	2	3.84924	38.7406	FALSE
HCC1806	KIF18Ai	2	3.31891	82.2571	FALSE
HCC1806	KIF18Ai	2	2.9196	301.714	FALSE
HCC1806	KIF18Ai	2	2.82116	135.051	FALSE
HCC1806	KIF18Ai	2	2.76228	143.807	FALSE
HCC1806	KIF18Ai	2	2.01855	-28.9411	FALSE
HCC1806	KIF18Ai	2	0.199599	301.425	FALSE
HCC1806	KIF18Ai	2	0.369504	92.5644	FALSE
HCC1806	KIF18Ai	2	0.52503	110.081	FALSE
HCC1806	KIF18Ai	2	1.40073	126.414	FALSE
HCC1806	KIF18Ai	2	1.74433	115.107	FALSE
HCC1806	KIF18Ai	2	2.17218	21.1748	FALSE
HCC1806	KIF18Ai	2	3.81531	63.2796	FALSE
HCC1806	KIF18Ai	2	1.25692	3.77773	FALSE
HCC1806	KIF18Ai	2	1.24205	90.4112	FALSE
HCC1806	KIF18Ai	2	2.0262	156.076	FALSE
HCC1806	KIF18Ai	2	2.1124	30.2864	FALSE
HCC1806	KIF18Ai	2	2.21389	18.9935	FALSE
HCC1806	KIF18Ai	2	2.79954	8.30424	FALSE
HCC1806	KIF18Ai	2	2.19652	67.8251	FALSE
HCC1806	KIF18Ai	2	1.42625	189.519	FALSE
HCC1806	KIF18Ai	2	0.865209	87.5094	FALSE
HCC1806	KIF18Ai	2	0.697268	48.0424	FALSE
HCC1806	KIF18Ai	2	0.0937243	27.9551	FALSE
HCC1806	KIF18Ai	2	0.824691	123.974	FALSE
HCC1806	KIF18Ai	2	2.77024	191.024	FALSE
HCC1806	KIF18Ai	2	1.88246	120.907	FALSE
HCC1806	KIF18Ai	2	1.23403	20.9647	FALSE
HCC1806	KIF18Ai	2	0.387436	12.1592	FALSE
HCC1806	KIF18Ai	2	0.125794	79.3612	FALSE
HCC1806	KIF18Ai	2	1.37356	103.747	FALSE
HCC1806	KIF18Ai	2	2.08604	8.33364	FALSE
HCC1806	KIF18Ai	2	2.77595	50.7854	FALSE
HCC1806	KIF18Ai	2	3.0957	159.585	FALSE
HCC1806	KIF18Ai	2	3.36975	192.835	FALSE
HCC1806	KIF18Ai	2	1.89939	57.1699	FALSE
HCC1806	KIF18Ai	2	1.66793	275.077	FALSE
HCC1806	KIF18Ai	2	1.36426	25.7947	FALSE
HCC1806	KIF18Ai	2	2.0984	238.352	FALSE
HCC1806	KIF18Ai	2	0.0539682	51.1924	FALSE
HCC1806	KIF18Ai	2	3.16938	37.9759	FALSE
HCC1806	KIF18Ai	3	2.0949	102.468	FALSE
HCC1806	KIF18Ai	3	3.54924	-1.00273	FALSE
HCC1806	KIF18Ai	3	0.0324553	201.897	FALSE
HCC1806	KIF18Ai	3	3.83685	211.127	FALSE
HCC1806	KIF18Ai	3	4.64526	1.32134	FALSE
HCC1806	KIF18Ai	3	3.28712	81.5237	FALSE
HCC1806	KIF18Ai	3	1.93655	17.7432	FALSE
HCC1806	KIF18Ai	3	3.42828	100.183	FALSE
HCC1806	KIF18Ai	3	0.216172	123.154	FALSE
HCC1806	KIF18Ai	3	1.48876	69.7016	FALSE
HCC1806	KIF18Ai	3	1.28355	130.626	FALSE
HCC1806	KIF18Ai	3	4.06773	52.2447	FALSE
HCC1806	KIF18Ai	3	3.99955	265.64	FALSE
HCC1806	KIF18Ai	3	1.20937	-13.7142	FALSE
HCC1806	KIF18Ai	3	3.64883	68.4098	FALSE
HCC1806	KIF18Ai	3	2.39678	104.902	FALSE
HCC1806	KIF18Ai	3	5.05129	78.3105	FALSE
HCC1806	KIF18Ai	3	4.88189	87.3731	FALSE
HCC1806	KIF18Ai	3	4.5054	129.213	FALSE
HCC1806	KIF18Ai	3	1.41635	28.179	FALSE
HCC1806	KIF18Ai	3	0.488087	118.243	FALSE
HCC1806	KIF18Ai	3	1.18259	79.0096	FALSE
HCC1806	KIF18Ai	3	2.28346	-7.04677	FALSE
HCC1806	KIF18Ai	3	3.09146	61.502	FALSE
HCC1806	KIF18Ai	3	3.61023	106.691	FALSE
HCC1806	KIF18Ai	3	3.04553	53.0806	FALSE
HCC1806	KIF18Ai	3	4.50282	155.14	FALSE
HCC1806	KIF18Ai	3	3.20335	84.4405	FALSE
HCC1806	KIF18Ai	3	2.54003	285.709	FALSE
HCC1806	KIF18Ai	3	3.76056	94.8857	FALSE
HCC1806	KIF18Ai	3	4.78329	47.1317	FALSE
HCC1806	KIF18Ai	3	1.71343	80.9079	FALSE
HCC1806	KIF18Ai	3	0.00624291	86.7485	FALSE
HCC1806	KIF18Ai	3	1.63815	100.121	FALSE
HCC1806	KIF18Ai	3	4.88066	90.6061	FALSE
HCC1806	KIF18Ai	3	4.39388	211.875	FALSE
HCC1806	KIF18Ai	3	4.69342	131.418	FALSE
HCC1806	KIF18Ai	3	2.75936	126.762	FALSE
HCC1806	KIF18Ai	3	1.18798	70.4603	FALSE
HCC1806	KIF18Ai	3	3.89459	85.6216	FALSE
HCC1806	KIF18Ai	3	3.80313	-11.1188	FALSE
HCC1806	KIF18Ai	3	3.40269	367.954	FALSE
HCC1806	KIF18Ai	3	0.879129	50.6026	FALSE
HCC1806	KIF18Ai	3	2.21476	172.244	FALSE
HCC1806	KIF18Ai	3	4.53676	294.237	FALSE
HCC1806	KIF18Ai	3	5.02589	180.566	FALSE
HCC1806	KIF18Ai	3	4.07997	68.9847	FALSE
HCC1806	KIF18Ai	3	1.8379	45.677	FALSE
HCC1806	KIF18Ai	3	1.58275	33.6238	FALSE
HCC1806	KIF18Ai	3	0.973766	41.3712	FALSE
HCC1806	KIF18Ai	3	2.95165	51.7558	FALSE
HCC1806	KIF18Ai	3	4.03476	36.8616	FALSE
HCC1806	KIF18Ai	3	1.24479	40.3798	FALSE
HCC1806	KIF18Ai	3	3.58559	8.38833	FALSE
HCC1806	KIF18Ai	3	2.33013	95.7975	FALSE
HCC1806	KIF18Ai	3	0.115662	181.466	FALSE
HCC1806	KIF18Ai	3	2.98871	20.1376	FALSE
HCC1806	KIF18Ai	3	2.69583	120.731	FALSE
HCC1806	KIF18Ai	3	4.73794	77.4602	FALSE
HCC1806	KIF18Ai	3	5.49359	163.334	FALSE
HCC1806	KIF18Ai	3	0.371987	122.164	FALSE
HCC1806	KIF18Ai	3	3.68662	285.191	FALSE
HCC1806	KIF18Ai	3	1.44072	71.9384	FALSE
HCC1806	KIF18Ai	3	3.70671	441.229	FALSE
HCC1806	KIF18Ai	3	2.41833	146.755	FALSE
HCC1806	KIF18Ai	3	5.88529	316.975	FALSE
HCC1806	KIF18Ai	3	2.07614	157.176	FALSE
HCC1806	KIF18Ai	3	0.940975	431.12	FALSE
HCC1806	KIF18Ai	3	2.02735	94.4677	FALSE
HCC1806	KIF18Ai	3	3.54966	24.6354	FALSE
HCC1806	KIF18Ai	3	1.36382	38.4096	FALSE
HCC1806	KIF18Ai	3	4.05731	315.721	FALSE
HCC1806	KIF18Ai	3	2.11007	100.832	FALSE
HCC1806	KIF18Ai	3	3.8519	331.152	FALSE
HCC1806	KIF18Ai	3	1.75739	287.209	FALSE
HCC1806	KIF18Ai	3	5.89147	163.748	FALSE
HCC1806	KIF18Ai	3	0.361724	39.6907	FALSE
HCC1806	KIF18Ai	3	0.330749	107.893	FALSE
HCC1806	KIF18Ai	3	2.6765	55.5163	FALSE
HCC1806	KIF18Ai	3	0.265054	112.899	FALSE
HCC1806	KIF18Ai	3	2.48892	63.4034	FALSE
HCC1806	KIF18Ai	3	6.53401	833.928	TRUE
HCC1806	KIF18Ai	3	4.60639	133.727	FALSE
HCC1806	KIF18Ai	3	3.44064	231.799	FALSE
HCC1806	KIF18Ai	3	0.687855	96.2052	FALSE
HCC1806	KIF18Ai	3	3.13574	24.4382	FALSE
HCC1806	KIF18Ai	3	2.36597	106.104	FALSE
HCC1806	KIF18Ai	3	5.10684	67.7609	FALSE
HCC1806	KIF18Ai	3	2.18176	167.64	FALSE
HCC1806	KIF18Ai	3	4.25815	412.845	FALSE
HCC1806	KIF18Ai	3	2.22582	41.1219	FALSE
HCC1806	KIF18Ai	3	4.69598	332.41	FALSE
HCC1806	KIF18Ai	3	3.07816	156.149	FALSE
HCC1806	KIF18Ai	3	5.2968	157.017	FALSE
HCC1806	KIF18Ai	3	0.981867	167.465	FALSE
HCC1806	KIF18Ai	3	0.358944	63.1887	FALSE
HCC1806	KIF18Ai	3	0.0676053	9.88685	FALSE
HCC1806	KIF18Ai	3	2.22238	65.0962	FALSE
HCC1806	KIF18Ai	4	1.31592	109.895	FALSE
HCC1806	KIF18Ai	4	1.63478	72.3471	FALSE
HCC1806	KIF18Ai	4	2.09299	432.668	FALSE
HCC1806	KIF18Ai	4	2.7009	154.146	FALSE
HCC1806	KIF18Ai	4	0.242684	24.2196	FALSE
HCC1806	KIF18Ai	4	2.51565	155.159	FALSE
HCC1806	KIF18Ai	4	1.7163	82.8821	FALSE
HCC1806	KIF18Ai	4	0.345602	115.788	FALSE
HCC1806	KIF18Ai	4	2.29471	81.7311	FALSE
HCC1806	KIF18Ai	4	1.70301	102.292	FALSE
HCC1806	KIF18Ai	4	0.183855	17.7733	FALSE
HCC1806	KIF18Ai	4	1.29438	62.5565	FALSE
HCC1806	KIF18Ai	4	1.9553	223.665	FALSE
HCC1806	KIF18Ai	4	1.46665	34.0995	FALSE
HCC1806	KIF18Ai	4	1.66429	-20.37	FALSE
HCC1806	KIF18Ai	4	1.00675	137.916	FALSE
HCC1806	KIF18Ai	4	0.687994	250.889	FALSE
HCC1806	KIF18Ai	4	0.210353	186.872	FALSE
HCC1806	KIF18Ai	4	1.75817	383.983	FALSE
HCC1806	KIF18Ai	4	1.84363	72.331	FALSE
HCC1806	KIF18Ai	4	2.25885	66.0623	FALSE
HCC1806	KIF18Ai	4	1.89165	105.168	FALSE
HCC1806	KIF18Ai	4	3.73635	1.46534	FALSE
HCC1806	KIF18Ai	4	2.94585	69.8364	FALSE
HCC1806	KIF18Ai	4	2.79489	96.674	FALSE
HCC1806	KIF18Ai	4	2.44038	5.61512	FALSE
HCC1806	KIF18Ai	4	0.222505	124.784	FALSE
HCC1806	KIF18Ai	4	0.744247	299.916	FALSE
HCC1806	KIF18Ai	4	0.629843	22.5769	FALSE
HCC1806	KIF18Ai	4	2.29294	64.2603	FALSE
HCC1806	KIF18Ai	4	1.2268	194.208	FALSE
HCC1806	KIF18Ai	4	0.531825	144.811	FALSE
HCC1806	KIF18Ai	4	1.10073	220.744	FALSE
HCC1806	KIF18Ai	4	1.595	173.674	FALSE
HCC1806	KIF18Ai	4	2.83905	207.871	FALSE
HCC1806	KIF18Ai	4	2.8433	143.397	FALSE
HCC1806	KIF18Ai	4	3.99272	72.3557	FALSE
HCC1806	KIF18Ai	4	3.34841	66.3066	FALSE
HCC1806	KIF18Ai	4	2.44622	125.788	FALSE
HCC1806	KIF18Ai	4	0.996905	245.357	FALSE
HCC1806	KIF18Ai	4	0.581104	73.4803	FALSE
HCC1806	KIF18Ai	4	0.101456	51.3707	FALSE
HCC1806	KIF18Ai	4	0.484761	161.306	FALSE
HCC1806	KIF18Ai	4	0.439665	-19.1463	FALSE
HCC1806	KIF18Ai	4	0.884033	94.3452	FALSE
HCC1806	KIF18Ai	4	2.52982	72.6597	FALSE
HCC1806	KIF18Ai	4	3.60195	83.692	FALSE
HCC1806	KIF18Ai	4	2.30867	106.526	FALSE
HCC1806	KIF18Ai	4	1.59311	45.4948	FALSE
HCC1806	KIF18Ai	4	0.750562	102.861	FALSE
HCC1806	KIF18Ai	4	0.163892	176.102	FALSE
HCC1806	KIF18Ai	4	0.403766	112.922	FALSE
HCC1806	KIF18Ai	4	2.52066	47.539	FALSE
HCC1806	KIF18Ai	4	4.55293	44.6255	FALSE
HCC1806	KIF18Ai	4	3.56135	416.231	FALSE
HCC1806	KIF18Ai	4	2.38345	62.8911	FALSE
HCC1806	KIF18Ai	4	1.46399	245.795	FALSE
HCC1806	KIF18Ai	4	1.26827	35.0161	FALSE
HCC1806	KIF18Ai	4	0.977245	110.674	FALSE
HCC1806	KIF18Ai	4	0.138467	70.8009	FALSE
HCC1806	KIF18Ai	4	0.585279	132.93	FALSE
HCC1806	KIF18Ai	4	0.895306	66.546	FALSE
HCC1806	KIF18Ai	4	1.30182	149.919	FALSE
HCC1806	KIF18Ai	4	1.04295	299.06	FALSE
HCC1806	KIF18Ai	4	2.30265	98.3307	FALSE
HCC1806	KIF18Ai	4	2.86809	161.947	FALSE
HCC1806	KIF18Ai	4	3.46293	55.7958	FALSE
HCC1806	KIF18Ai	4	4.0007	164.554	FALSE
HCC1806	KIF18Ai	4	2.60873	219.522	FALSE
HCC1806	KIF18Ai	4	1.48092	151.743	FALSE
HCC1806	KIF18Ai	4	1.78236	53.9302	FALSE
HCC1806	KIF18Ai	4	1.21573	139.555	FALSE
HCC1806	KIF18Ai	4	1.95637	27.6103	FALSE
HCC1806	KIF18Ai	4	2.07031	55.9648	FALSE
HCC1806	KIF18Ai	4	2.52975	109.081	FALSE
HCC1806	KIF18Ai	4	3.02969	154.248	FALSE
HCC1806	KIF18Ai	4	2.30552	45.9099	FALSE
HCC1806	KIF18Ai	4	2.00294	328.241	FALSE
HCC1806	KIF18Ai	4	2.07107	11.9026	FALSE
HCC1806	KIF18Ai	4	0.692183	580.23	FALSE
HCC1806	KIF18Ai	4	0.178302	113.858	FALSE
HCC1806	KIF18Ai	4	0.468751	106.602	FALSE
HCC1806	KIF18Ai	4	0.701651	79.1728	FALSE
HCC1806	KIF18Ai	4	2.25622	79.2254	FALSE
HCC1806	KIF18Ai	4	3.14451	101.466	FALSE
HCC1806	KIF18Ai	4	0.755783	230.794	FALSE
HCC1806	KIF18Ai	4	0.596725	-21.762	FALSE
HCC1806	KIF18Ai	4	1.35702	89.7359	FALSE
HCC1806	KIF18Ai	4	1.50337	41.0184	FALSE
HCC1806	KIF18Ai	5	0.400064	22.9107	FALSE
HCC1806	KIF18Ai	5	1.3609	491.138	FALSE
HCC1806	KIF18Ai	5	0.677084	105.49	FALSE
HCC1806	KIF18Ai	5	2.08387	31.9104	FALSE
HCC1806	KIF18Ai	5	1.90333	103.559	FALSE
HCC1806	KIF18Ai	5	0.783376	12.0237	FALSE
HCC1806	KIF18Ai	5	2.58929	111.566	FALSE
HCC1806	KIF18Ai	5	3.08034	75.462	FALSE
HCC1806	KIF18Ai	5	0.942147	293.919	FALSE
HCC1806	KIF18Ai	5	0.800784	29.0399	FALSE
HCC1806	KIF18Ai	5	1.39293	247.613	FALSE
HCC1806	KIF18Ai	5	0.484652	43.7075	FALSE
HCC1806	KIF18Ai	5	0.65976	13.6689	FALSE
HCC1806	KIF18Ai	5	2.22819	86.4233	FALSE
HCC1806	KIF18Ai	5	2.6468	129.493	FALSE
HCC1806	KIF18Ai	5	0.00128043	160.019	FALSE
HCC1806	KIF18Ai	5	2.05499	139.074	FALSE
HCC1806	KIF18Ai	5	2.01375	79.3174	FALSE
HCC1806	KIF18Ai	5	2.0523	40.5067	FALSE
HCC1806	KIF18Ai	5	2.73483	168.008	FALSE
HCC1806	KIF18Ai	5	0.912331	86.1593	FALSE
HCC1806	KIF18Ai	5	0.529933	61.586	FALSE
HCC1806	KIF18Ai	5	0.688464	169.253	FALSE
HCC1806	KIF18Ai	5	0.744506	81.3308	FALSE
HCC1806	KIF18Ai	5	1.03019	54.0741	FALSE
HCC1806	KIF18Ai	5	1.46655	48.0838	FALSE
HCC1806	KIF18Ai	5	0.864584	185.855	FALSE
HCC1806	KIF18Ai	5	0.0109823	-7.23813	FALSE
HCC1806	KIF18Ai	5	3.63212	68.1485	FALSE
HCC1806	KIF18Ai	5	2.28791	86.7012	FALSE
HCC1806	KIF18Ai	5	1.52911	257.6	FALSE
HCC1806	KIF18Ai	5	1.14821	154.364	FALSE
HCC1806	KIF18Ai	5	3.78714	593.04	FALSE
HCC1806	KIF18Ai	5	2.33874	264.834	FALSE
HCC1806	KIF18Ai	5	2.51217	80.1306	FALSE
HCC1806	KIF18Ai	5	0.913516	108.397	FALSE
HCC1806	KIF18Ai	5	0.871311	191.206	FALSE
HCC1806	KIF18Ai	5	2.42767	196.164	FALSE
HCC1806	KIF18Ai	5	1.59906	252.291	FALSE
HCC1806	KIF18Ai	5	0.428413	249.598	FALSE
HCC1806	KIF18Ai	5	0.447868	153.147	FALSE
HCC1806	KIF18Ai	5	0.857521	31.2901	FALSE
HCC1806	KIF18Ai	5	0.28968	124.3	FALSE
HCC1806	KIF18Ai	5	2.07429	218.458	FALSE
HCC1806	KIF18Ai	5	2.54574	176.844	FALSE
HCC1806	KIF18Ai	5	0.324459	144.855	FALSE
HCC1806	KIF18Ai	5	2.18916	101.956	FALSE
HCC1806	KIF18Ai	5	2.66505	222.566	FALSE
HCC1806	KIF18Ai	5	2.66462	222.166	FALSE
HCC1806	KIF18Ai	5	2.91409	115.076	FALSE
HCC1806	KIF18Ai	5	3.57867	137.675	FALSE
HCC1806	KIF18Ai	5	0.0503758	269.025	FALSE
HCC1806	KIF18Ai	5	2.64174	100.469	FALSE
HCC1806	KIF18Ai	5	1.8269	26.441	FALSE
HCC1806	KIF18Ai	5	0.393593	130.591	FALSE
HCC1806	KIF18Ai	5	1.4489	75.3584	FALSE
HCC1806	KIF18Ai	5	1.06986	607.952	FALSE
HCC1806	KIF18Ai	5	0.271312	31.8043	FALSE
HCC1806	KIF18Ai	5	0.193906	3.02902	FALSE
HCC1806	KIF18Ai	5	1.19371	19.4044	FALSE
HCC1806	KIF18Ai	5	3.27042	264.445	FALSE
HCC1806	KIF18Ai	5	1.44149	62.0151	FALSE
HCC1806	KIF18Ai	5	3.90539	551.003	FALSE
HCC1806	KIF18Ai	5	2.52822	62.9236	FALSE
HCC1806	KIF18Ai	5	0.543694	148.161	FALSE
HCC1806	KIF18Ai	5	1.46244	48.8749	FALSE
HCC1806	KIF18Ai	5	0.0956809	-31.5669	FALSE
HCC1806	KIF18Ai	5	1.68319	41.6721	FALSE
HCC1806	KIF18Ai	5	1.93827	96.7971	FALSE
HCC1806	KIF18Ai	5	2.91102	148.081	FALSE
HCC1806	KIF18Ai	5	3.21038	333.55	FALSE
HCC1806	KIF18Ai	5	3.4002	452.591	FALSE
HCC1806	KIF18Ai	5	1.9399	178.579	FALSE
HCC1806	KIF18Ai	5	0.616597	82.0644	FALSE
HCC1806	KIF18Ai	5	0.789417	58.5545	FALSE
HCC1806	KIF18Ai	5	0.996008	-20.6875	FALSE
HCC1806	KIF18Ai	5	1.2031	-6.71467	FALSE
HCC1806	KIF18Ai	5	1.80333	6.95981	FALSE
HCC1806	KIF18Ai	5	2.29539	40.6626	FALSE
HCC1806	KIF18Ai	5	2.12302	72.8714	FALSE
HCC1806	KIF18Ai	5	0.758339	128.467	FALSE
HCC1806	KIF18Ai	5	1.79125	78.9216	FALSE
HCC1806	KIF18Ai	5	3.25588	-12.6921	FALSE
HCC1806	KIF18Ai	5	1.24785	266.09	FALSE
HCC1806	KIF18Ai	5	0.399855	-1.38165	FALSE
HCC1806	KIF18Ai	5	2.93718	125.36	FALSE
HCC1806	KIF18Ai	5	1.98764	41.9976	FALSE
HCC1806	KIF18Ai	5	0.00567484	60.4207	FALSE
HCC1806	KIF18Ai	5	1.19462	22.5779	FALSE
HCC1806	KIF18Ai	5	3.81609	88.9478	FALSE
HCC1806	KIF18Ai	6	0.192599	195.912	FALSE
HCC1806	KIF18Ai	6	2.11044	170.514	FALSE
HCC1806	KIF18Ai	6	4.99962	-7.8004	FALSE
HCC1806	KIF18Ai	6	3.32822	127.002	FALSE
HCC1806	KIF18Ai	6	0.388981	211.884	FALSE
HCC1806	KIF18Ai	6	0.420698	273.52	FALSE
HCC1806	KIF18Ai	6	1.7287	525.333	FALSE
HCC1806	KIF18Ai	6	0.656946	155.918	FALSE
HCC1806	KIF18Ai	6	1.84953	88.8964	FALSE
HCC1806	KIF18Ai	6	4.10701	66.7938	FALSE
HCC1806	KIF18Ai	6	4.11968	200.89	FALSE
HCC1806	KIF18Ai	6	3.37146	309.603	FALSE
HCC1806	KIF18Ai	6	1.88914	45.3714	FALSE
HCC1806	KIF18Ai	6	1.76856	158.963	FALSE
HCC1806	KIF18Ai	6	2.36456	4.6363	FALSE
HCC1806	KIF18Ai	6	1.71276	92.4957	FALSE
HCC1806	KIF18Ai	6	0.34711	745.912	TRUE
HCC1806	KIF18Ai	6	3.56126	275.628	FALSE
HCC1806	KIF18Ai	6	4.44977	106.929	FALSE
HCC1806	KIF18Ai	6	3.32313	397.62	FALSE
HCC1806	KIF18Ai	6	5.41657	194.832	FALSE
HCC1806	KIF18Ai	6	1.36324	42.3912	FALSE
HCC1806	KIF18Ai	6	0.286214	391.091	FALSE
HCC1806	KIF18Ai	6	1.65371	97.7043	FALSE
HCC1806	KIF18Ai	6	2.85729	34.5206	FALSE
HCC1806	KIF18Ai	6	1.02164	20.1763	FALSE
HCC1806	KIF18Ai	6	0.435957	70.2508	FALSE
HCC1806	KIF18Ai	6	2.42289	185.789	FALSE
HCC1806	KIF18Ai	6	1.52818	156.273	FALSE
HCC1806	KIF18Ai	6	3.17448	47.9471	FALSE
HCC1806	KIF18Ai	6	0.485467	30.7415	FALSE
HCC1806	KIF18Ai	6	4.31201	155.911	FALSE
HCC1806	KIF18Ai	6	2.02399	279.339	FALSE
HCC1806	KIF18Ai	6	0.78141	117.997	FALSE
HCC1806	KIF18Ai	6	0.860676	177.851	FALSE
HCC1806	KIF18Ai	6	1.52845	31.4402	FALSE
HCC1806	KIF18Ai	6	3.56674	81.1048	FALSE
HCC1806	KIF18Ai	6	3.17269	83.7694	FALSE
HCC1806	KIF18Ai	6	2.03376	33.5287	FALSE
HCC1806	KIF18Ai	6	4.79669	294.739	FALSE
HCC1806	KIF18Ai	6	4.0195	68.6729	FALSE
HCC1806	KIF18Ai	6	0.937326	62.0468	FALSE
HCC1806	KIF18Ai	6	0.211247	199.992	FALSE
HCC1806	KIF18Ai	6	1.12422	32.8866	FALSE
HCC1806	KIF18Ai	6	1.97053	302.531	FALSE
HCC1806	KIF18Ai	6	0.632086	48.4817	FALSE
HCC1806	KIF18Ai	6	2.26653	130.296	FALSE
HCC1806	KIF18Ai	6	3.72459	293.644	FALSE
HCC1806	KIF18Ai	6	2.58195	366.06	FALSE
HCC1806	KIF18Ai	6	0.401504	39.8586	FALSE
HCC1806	KIF18Ai	6	0.444969	96.3486	FALSE
HCC1806	KIF18Ai	6	1.54262	174.617	FALSE
HCC1806	KIF18Ai	6	0.0417113	7.66926	FALSE
HCC1806	KIF18Ai	6	0.0839255	14.7561	FALSE
HCC1806	KIF18Ai	6	1.97059	110.234	FALSE
HCC1806	KIF18Ai	6	3.35892	18.5013	FALSE
HCC1806	KIF18Ai	6	1.70334	99.7913	FALSE
HCC1806	KIF18Ai	6	2.67807	11.7887	FALSE
HCC1806	KIF18Ai	6	2.95402	38.2306	FALSE
HCC1806	KIF18Ai	6	4.11424	71.7893	FALSE
HCC1806	KIF18Ai	6	0.767956	9.52195	FALSE
HCC1806	KIF18Ai	6	2.91856	139.549	FALSE
HCC1806	KIF18Ai	6	0.957168	163.022	FALSE
HCC1806	KIF18Ai	6	0.490883	47.0735	FALSE
HCC1806	KIF18Ai	6	4.38303	65.0342	FALSE
HCC1806	KIF18Ai	6	3.28968	28.3721	FALSE
HCC1806	KIF18Ai	6	4.49605	177.819	FALSE
HCC1806	KIF18Ai	6	2.92143	39.3293	FALSE
HCC1806	KIF18Ai	6	2.80166	15.9672	FALSE
HCC1806	KIF18Ai	6	3.06592	898.578	TRUE
HCC1806	KIF18Ai	6	1.13982	107.347	FALSE
HCC1806	KIF18Ai	6	0.320822	77.5047	FALSE
HCC1806	KIF18Ai	6	0.704704	15.9136	FALSE
HCC1806	KIF18Ai	6	2.10725	130.835	FALSE
HCC1806	KIF18Ai	6	2.69641	305.144	FALSE
HCC1806	KIF18Ai	6	2.7241	-26.9392	FALSE
HCC1806	KIF18Ai	6	0.643514	183.593	FALSE
HCC1806	KIF18Ai	6	0.786161	137.655	FALSE
HCC1806	KIF18Ai	6	2.54847	28.6888	FALSE
HCC1806	KIF18Ai	6	0.7584	41.9181	FALSE
HCC1806	KIF18Ai	6	1.99479	87.1136	FALSE
HCC1806	KIF18Ai	6	1.26873	99.5272	FALSE
HCC1806	KIF18Ai	6	0.888243	28.255	FALSE
HCC1806	KIF18Ai	6	1.67982	21.4683	FALSE
HCC1806	KIF18Ai	6	1.49422	47.2403	FALSE
HCC1806	KIF18Ai	6	2.98194	35.4856	FALSE
HCC1806	KIF18Ai	6	3.03015	119.499	FALSE
HCC1806	KIF18Ai	6	0.913418	127.917	FALSE
HCC1806	KIF18Ai	6	3.53056	67.4907	FALSE
HCC1806	KIF18Ai	6	2.06039	188.723	FALSE
HCC1806	KIF18Ai	6	2.6433	87.5993	FALSE
HCC1806	KIF18Ai	7	0.756163	-14.1336	FALSE
HCC1806	KIF18Ai	7	1.89827	114.336	FALSE
HCC1806	KIF18Ai	7	0.342211	123.878	FALSE
HCC1806	KIF18Ai	7	3.13284	191.914	FALSE
HCC1806	KIF18Ai	7	2.42304	226.388	FALSE
HCC1806	KIF18Ai	7	1.16473	37.4388	FALSE
HCC1806	KIF18Ai	7	2.3644	122.447	FALSE
HCC1806	KIF18Ai	7	2.46439	90.8731	FALSE
HCC1806	KIF18Ai	7	3.12661	217.577	FALSE
HCC1806	KIF18Ai	7	2.73114	275.493	FALSE
HCC1806	KIF18Ai	7	1.04717	42.0214	FALSE
HCC1806	KIF18Ai	7	0.646132	136.849	FALSE
HCC1806	KIF18Ai	7	0.875876	60.4461	FALSE
HCC1806	KIF18Ai	7	0.366519	136.871	FALSE
HCC1806	KIF18Ai	7	2.8583	115.089	FALSE
HCC1806	KIF18Ai	7	0.659581	45.8939	FALSE
HCC1806	KIF18Ai	7	1.98663	65.2252	FALSE
HCC1806	KIF18Ai	7	0.559548	148.003	FALSE
HCC1806	KIF18Ai	7	1.41215	78.8323	FALSE
HCC1806	KIF18Ai	7	0.349158	156.583	FALSE
HCC1806	KIF18Ai	7	2.01744	104.823	FALSE
HCC1806	KIF18Ai	7	0.504939	44.8168	FALSE
HCC1806	KIF18Ai	7	3.24377	17.4539	FALSE
HCC1806	KIF18Ai	7	0.787753	130.926	FALSE
HCC1806	KIF18Ai	7	2.51377	185.839	FALSE
HCC1806	KIF18Ai	7	0.658458	336.793	FALSE
HCC1806	KIF18Ai	7	2.17335	170.545	FALSE
HCC1806	KIF18Ai	7	2.5354	1884.93	TRUE
HCC1806	KIF18Ai	7	2.45559	169.633	FALSE
HCC1806	KIF18Ai	7	0.653177	25.7889	FALSE
HCC1806	KIF18Ai	7	1.47983	272.851	FALSE
HCC1806	KIF18Ai	7	0.597502	245.219	FALSE
HCC1806	KIF18Ai	7	2.15601	36.9078	FALSE
HCC1806	KIF18Ai	7	2.75087	37.923	FALSE
HCC1806	KIF18Ai	7	2.08659	79.6663	FALSE
HCC1806	KIF18Ai	7	3.37812	420.1	FALSE
HCC1806	KIF18Ai	7	0.69975	382.233	FALSE
HCC1806	KIF18Ai	7	2.74086	1046.31	TRUE
HCC1806	KIF18Ai	7	0.622756	119.595	FALSE
HCC1806	KIF18Ai	7	0.201822	72.989	FALSE
HCC1806	KIF18Ai	7	1.61314	44.877	FALSE
HCC1806	KIF18Ai	7	1.8535	455.028	FALSE
HCC1806	KIF18Ai	7	0.399683	109.727	FALSE
HCC1806	KIF18Ai	7	0.148831	231.104	FALSE
HCC1806	KIF18Ai	7	0.830999	1.46032	FALSE
HCC1806	KIF18Ai	7	3.06722	308.574	FALSE
HCC1806	KIF18Ai	7	3.92255	550.403	FALSE
HCC1806	KIF18Ai	7	2.77348	116.305	FALSE
HCC1806	KIF18Ai	7	0.319198	613.125	FALSE
HCC1806	KIF18Ai	7	1.82306	107.028	FALSE
HCC1806	KIF18Ai	7	3.86596	298.443	FALSE
HCC1806	KIF18Ai	7	1.75658	404.363	FALSE
HCC1806	KIF18Ai	7	2.77652	607.156	FALSE
HCC1806	KIF18Ai	7	0.987494	37.4589	FALSE
HCC1806	KIF18Ai	7	2.13644	599.65	FALSE
HCC1806	KIF18Ai	7	1.3131	324.009	FALSE
HCC1806	KIF18Ai	7	1.08074	162.488	FALSE
HCC1806	KIF18Ai	7	0.979855	144.358	FALSE
HCC1806	KIF18Ai	7	1.89314	174.2	FALSE
HCC1806	KIF18Ai	7	1.09332	37.0547	FALSE
HCC1806	KIF18Ai	7	0.25922	233.192	FALSE
HCC1806	KIF18Ai	7	0.873304	141.469	FALSE
HCC1806	KIF18Ai	7	2.63001	291.476	FALSE
HCC1806	KIF18Ai	7	3.96742	196.982	FALSE
HCC1806	KIF18Ai	7	2.82681	844.649	TRUE
HCC1806	KIF18Ai	7	0.760181	123.728	FALSE
HCC1806	KIF18Ai	7	1.16712	151.617	FALSE
HCC1806	KIF18Ai	7	0.294645	168.264	FALSE
HCC1806	KIF18Ai	7	0.825599	-24.5626	FALSE
HCC1806	KIF18Ai	7	3.51813	325.488	FALSE
HCC1806	KIF18Ai	7	3.19598	277.109	FALSE
HCC1806	KIF18Ai	7	0.896658	77.6249	FALSE
HCC1806	KIF18Ai	7	0.17119	61.7545	FALSE
HCC1806	KIF18Ai	7	2.25696	86.3473	FALSE
HCC1806	KIF18Ai	7	0.87317	124.749	FALSE
HCC1806	KIF18Ai	7	2.69119	45.7556	FALSE
HCC1806	KIF18Ai	7	4.12592	606.202	FALSE
HCC1806	KIF18Ai	7	0.388055	143.83	FALSE
HCC1806	KIF18Ai	7	1.9502	198.131	FALSE
HCC1806	KIF18Ai	7	2.74574	290.614	FALSE
HCC1806	KIF18Ai	7	2.16238	265.514	FALSE
HCC1806	KIF18Ai	7	0.261737	116.149	FALSE
HCC1806	KIF18Ai	7	1.82576	84.9173	FALSE
HCC1806	KIF18Ai	7	2.05137	210.37	FALSE
HCC1806	KIF18Ai	7	1.30846	-49.9395	FALSE
HCC1806	KIF18Ai	7	1.67205	268.897	FALSE
HCC1806	KIF18Ai	7	0.534498	70.7055	FALSE
HCC1806	KIF18Ai	8	4.01695	-31.5571	FALSE
HCC1806	KIF18Ai	8	2.11137	30.3809	FALSE
HCC1806	KIF18Ai	8	0.870361	81.4914	FALSE
HCC1806	KIF18Ai	8	3.10749	11.0718	FALSE
HCC1806	KIF18Ai	8	0.952084	263.53	FALSE
HCC1806	KIF18Ai	8	2.37659	102.457	FALSE
HCC1806	KIF18Ai	8	1.79671	706.645	FALSE
HCC1806	KIF18Ai	8	0.606273	80.002	FALSE
HCC1806	KIF18Ai	8	0.400181	259.695	FALSE
HCC1806	KIF18Ai	8	3.00238	2.49962	FALSE
HCC1806	KIF18Ai	8	1.02811	-4.93328	FALSE
HCC1806	KIF18Ai	8	0.193348	28.6583	FALSE
HCC1806	KIF18Ai	8	0.296182	207.631	FALSE
HCC1806	KIF18Ai	8	0.66025	-6.13941	FALSE
HCC1806	KIF18Ai	8	1.32829	53.6395	FALSE
HCC1806	KIF18Ai	8	1.86083	-13.3132	FALSE
HCC1806	KIF18Ai	8	0.797336	61.8934	FALSE
HCC1806	KIF18Ai	8	1.08454	37.2168	FALSE
HCC1806	KIF18Ai	8	0.821702	140.2	FALSE
HCC1806	KIF18Ai	8	0.216727	144.475	FALSE
HCC1806	KIF18Ai	8	2.1326	184.742	FALSE
HCC1806	KIF18Ai	8	2.57316	207.521	FALSE
HCC1806	KIF18Ai	8	1.6531	68.5182	FALSE
HCC1806	KIF18Ai	8	1.64701	165.244	FALSE
HCC1806	KIF18Ai	8	0.774906	104.471	FALSE
HCC1806	KIF18Ai	8	1.41402	64.7889	FALSE
HCC1806	KIF18Ai	8	0.159986	50.7877	FALSE
HCC1806	KIF18Ai	8	0.953667	131.215	FALSE
HCC1806	KIF18Ai	8	0.412163	112.422	FALSE
HCC1806	KIF18Ai	8	2.63256	43.3892	FALSE
HCC1806	KIF18Ai	8	1.74211	265.016	FALSE
HCC1806	KIF18Ai	8	2.28399	19.1851	FALSE
HCC1806	KIF18Ai	8	2.38316	7.78665	FALSE
HCC1806	KIF18Ai	8	5.94716	38.1968	FALSE
HCC1806	KIF18Ai	8	0.254796	47.6589	FALSE
HCC1806	KIF18Ai	8	0.132281	-12.2116	FALSE
HCC1806	KIF18Ai	8	1.11401	338.661	FALSE
HCC1806	KIF18Ai	8	1.64777	15.5966	FALSE
HCC1806	KIF18Ai	8	3.70556	345.911	FALSE
HCC1806	KIF18Ai	8	2.88515	497.759	FALSE
HCC1806	KIF18Ai	8	1.81276	172.768	FALSE
HCC1806	KIF18Ai	8	2.81386	30.6705	FALSE
HCC1806	KIF18Ai	8	0.797119	42.4305	FALSE
HCC1806	KIF18Ai	8	1.91868	159.959	FALSE
HCC1806	KIF18Ai	8	1.67303	115.526	FALSE
HCC1806	KIF18Ai	8	0.258764	238.166	FALSE
HCC1806	KIF18Ai	8	0.158299	-4.27928	FALSE
HCC1806	KIF18Ai	8	0.696012	86.7204	FALSE
HCC1806	KIF18Ai	8	2.17512	68.9454	FALSE
HCC1806	KIF18Ai	8	3.23545	99.4927	FALSE
HCC1806	KIF18Ai	8	4.46788	472.602	FALSE
HCC1806	KIF18Ai	8	2.75105	123.555	FALSE
HCC1806	KIF18Ai	8	0.940566	127.107	FALSE
HCC1806	KIF18Ai	8	0.0122056	149.936	FALSE
HCC1806	KIF18Ai	8	1.49335	16.416	FALSE
HCC1806	KIF18Ai	8	0.195035	-13.1643	FALSE
HCC1806	KIF18Ai	8	0.680769	207.434	FALSE
HCC1806	KIF18Ai	8	2.43201	669.276	FALSE
HCC1806	KIF18Ai	8	3.8179	273.35	FALSE
HCC1806	KIF18Ai	8	3.75388	249.925	FALSE
HCC1806	KIF18Ai	8	2.0565	76.3982	FALSE
HCC1806	KIF18Ai	8	0.232448	-11.2628	FALSE
HCC1806	KIF18Ai	8	0.856303	15.3257	FALSE
HCC1806	KIF18Ai	8	0.780354	32.3604	FALSE
HCC1806	KIF18Ai	8	0.881032	12.4051	FALSE
HCC1806	KIF18Ai	8	2.77277	40.6563	FALSE
HCC1806	KIF18Ai	8	2.33317	708.51	FALSE
HCC1806	KIF18Ai	8	2.49959	-37.2166	FALSE
HCC1806	KIF18Ai	8	3.18559	231.36	FALSE
HCC1806	KIF18Ai	8	2.42289	287.195	FALSE
HCC1806	KIF18Ai	8	1.64549	72.9453	FALSE
HCC1806	KIF18Ai	8	3.37495	174.198	FALSE
HCC1806	KIF18Ai	8	1.93164	234.415	FALSE
HCC1806	KIF18Ai	8	0.595328	97.6797	FALSE
HCC1806	KIF18Ai	8	0.220389	14.928	FALSE
HCC1806	KIF18Ai	8	1.10068	27.8049	FALSE
HCC1806	KIF18Ai	8	0.813267	112.013	FALSE
HCC1806	KIF18Ai	8	2.36563	17.1874	FALSE
HCC1806	KIF18Ai	8	1.55986	58.6405	FALSE
HCC1806	KIF18Ai	8	2.06907	35.7394	FALSE
HCC1806	KIF18Ai	8	2.53768	66.9853	FALSE
HCC1806	KIF18Ai	8	2.1672	10.134	FALSE
HCC1806	KIF18Ai	8	1.41188	-20.2944	FALSE
HCC1806	KIF18Ai	8	0.946854	-10.7694	FALSE
HCC1806	KIF18Ai	8	0.185973	36.2238	FALSE
HCC1806	KIF18Ai	8	0.103062	48.3547	FALSE
HCC1806	KIF18Ai	8	1.30287	147.929	FALSE
HCC1806	KIF18Ai	8	0.389541	-20.2781	FALSE
HCC1806	KIF18Ai	8	0.9515	40.7586	FALSE
HCC1806	KIF18Ai	8	2.34469	89.0315	FALSE
HCC1806	KIF18Ai	8	1.83895	123.095	FALSE
HCC1806	KIF18Ai	8	2.71687	45.1392	FALSE
HCC1806	KIF18Ai	8	0.951585	94.0113	FALSE
HCC1806	KIF18Ai	8	0.461268	27.1781	FALSE
HCC1806	KIF18Ai	8	1.33328	-17.026	FALSE
HCC1806	KIF18Ai	8	0.85786	7.91695	FALSE
HCC1806	KIF18Ai	8	0.505275	-12.5046	FALSE
HCC1806	KIF18Ai	8	1.42946	31.8744	FALSE
HCC1806	KIF18Ai	8	2.8171	89.2989	FALSE
HCC1806	KIF18Ai	8	2.2356	22.8706	FALSE
HCC1806	KIF18Ai	8	0.0385398	-42.699	FALSE
HCC1806	KIF18Ai	8	0.268471	44.9914	FALSE
HCC1806	KIF18Ai	8	2.0869	79.8497	FALSE
HCC1806	KIF18Ai	9	1.59135	5.17834	FALSE
HCC1806	KIF18Ai	9	1.50586	105.859	FALSE
HCC1806	KIF18Ai	9	2.10682	16.5735	FALSE
HCC1806	KIF18Ai	9	0.110837	100.921	FALSE
HCC1806	KIF18Ai	9	0.737968	426.353	FALSE
HCC1806	KIF18Ai	9	0.496116	130.619	FALSE
HCC1806	KIF18Ai	9	0.254492	33.1982	FALSE
HCC1806	KIF18Ai	9	0.660816	216.494	FALSE
HCC1806	KIF18Ai	9	1.28795	13.2052	FALSE
HCC1806	KIF18Ai	9	0.773902	374.67	FALSE
HCC1806	KIF18Ai	9	2.87905	284.615	FALSE
HCC1806	KIF18Ai	9	1.87831	261.126	FALSE
HCC1806	KIF18Ai	9	1.01713	183.18	FALSE
HCC1806	KIF18Ai	9	0.111365	-32.3225	FALSE
HCC1806	KIF18Ai	9	0.0215942	621.542	FALSE
HCC1806	KIF18Ai	9	1.57631	34.6529	FALSE
HCC1806	KIF18Ai	9	1.96851	64.6222	FALSE
HCC1806	KIF18Ai	9	2.59857	203.745	FALSE
HCC1806	KIF18Ai	9	2.93504	638.454	FALSE
HCC1806	KIF18Ai	9	3.29284	121.496	FALSE
HCC1806	KIF18Ai	9	3.63215	829.49	TRUE
HCC1806	KIF18Ai	9	1.68206	165.856	FALSE
HCC1806	KIF18Ai	9	1.3605	972.215	TRUE
HCC1806	KIF18Ai	9	0.364781	17.1817	FALSE
HCC1806	KIF18Ai	9	0.542848	313.502	FALSE
HCC1806	KIF18Ai	9	0.106926	243.625	FALSE
HCC1806	KIF18Ai	9	1.4402	116.576	FALSE
HCC1806	KIF18Ai	9	3.18522	129.781	FALSE
HCC1806	KIF18Ai	9	3.44032	423.436	FALSE
HCC1806	KIF18Ai	9	0.903664	1100.34	TRUE
HCC1806	KIF18Ai	9	1.40833	87.3422	FALSE
HCC1806	KIF18Ai	9	1.3243	103.668	FALSE
HCC1806	KIF18Ai	9	1.69487	182.05	FALSE
HCC1806	KIF18Ai	9	2.77719	928.654	TRUE
HCC1806	KIF18Ai	9	2.52123	237.676	FALSE
HCC1806	KIF18Ai	9	1.34633	125.174	FALSE
HCC1806	KIF18Ai	9	1.25914	69.4281	FALSE
HCC1806	KIF18Ai	9	1.28941	59.6338	FALSE
HCC1806	KIF18Ai	9	0.157034	86.1277	FALSE
HCC1806	KIF18Ai	9	0.254598	353.857	FALSE
HCC1806	KIF18Ai	9	0.383487	43.9204	FALSE
HCC1806	KIF18Ai	9	0.779919	117.893	FALSE
HCC1806	KIF18Ai	9	0.529969	13.2623	FALSE
HCC1806	KIF18Ai	9	1.01265	404.534	FALSE
HCC1806	KIF18Ai	9	2.37196	274.174	FALSE
HCC1806	KIF18Ai	9	4.06817	256.092	FALSE
HCC1806	KIF18Ai	9	2.57482	63.7192	FALSE
HCC1806	KIF18Ai	9	2.96508	487.357	FALSE
HCC1806	KIF18Ai	9	0.876978	118.168	FALSE
HCC1806	KIF18Ai	9	0.827523	226.162	FALSE
HCC1806	KIF18Ai	9	0.385493	353.577	FALSE
HCC1806	KIF18Ai	9	1.3183	183.092	FALSE
HCC1806	KIF18Ai	9	1.27505	96.7263	FALSE
HCC1806	KIF18Ai	9	2.14274	288.108	FALSE
HCC1806	KIF18Ai	9	1.90145	169.709	FALSE
HCC1806	KIF18Ai	9	3.02307	144.166	FALSE
HCC1806	KIF18Ai	9	2.02146	210.79	FALSE
HCC1806	KIF18Ai	9	1.48288	67.9944	FALSE
HCC1806	KIF18Ai	9	1.63428	730.843	FALSE
HCC1806	KIF18Ai	9	0.0729672	19.2735	FALSE
HCC1806	KIF18Ai	9	0.277259	172.172	FALSE
HCC1806	KIF18Ai	9	0.325202	176.159	FALSE
HCC1806	KIF18Ai	9	1.0811	415.329	FALSE
HCC1806	KIF18Ai	9	1.40237	60.5072	FALSE
HCC1806	KIF18Ai	9	2.80206	833.162	TRUE
HCC1806	KIF18Ai	9	2.72887	356.473	FALSE
HCC1806	KIF18Ai	9	2.56097	382.834	FALSE
HCC1806	KIF18Ai	9	1.36313	907.113	TRUE
HCC1806	KIF18Ai	9	0.224993	67.36	FALSE
HCC1806	KIF18Ai	9	0.0673524	115.517	FALSE
HCC1806	KIF18Ai	9	1.39655	102.428	FALSE
HCC1806	KIF18Ai	9	2.78615	458.089	FALSE
HCC1806	KIF18Ai	9	3.09458	343.674	FALSE
HCC1806	KIF18Ai	9	1.73067	57.6118	FALSE
HCC1806	KIF18Ai	9	0.999638	257.309	FALSE
HCC1806	KIF18Ai	9	1.1937	36.4942	FALSE
HCC1806	KIF18Ai	9	0.700493	135.47	FALSE
HCC1806	KIF18Ai	9	1.46359	96.3732	FALSE
HCC1806	KIF18Ai	9	1.78292	399.249	FALSE
HCC1806	KIF18Ai	9	0.582039	147.59	FALSE
HCC1806	KIF18Ai	9	0.148802	-6.89811	FALSE
HCC1806	KIF18Ai	9	0.296096	79.6235	FALSE
HCC1806	KIF18Ai	9	0.471204	221.692	FALSE
HCC1806	KIF18Ai	9	1.7683	225.473	FALSE
HCC1806	KIF18Ai	9	1.69519	63.7148	FALSE
HCC1806	KIF18Ai	9	3.39554	626.13	FALSE
HCC1806	KIF18Ai	9	3.80655	173.073	FALSE
HCC1806	KIF18Ai	9	2.22567	150.617	FALSE
HCC1806	KIF18Ai	9	1.25722	67.3074	FALSE
HCC1806	KIF18Ai	9	0.672595	135.495	FALSE
HCC1806	KIF18Ai	9	1.92422	191.487	FALSE
HCC1806	KIF18Ai	9	2.39115	83.3951	FALSE
HCC1806	KIF18Ai	9	0.64768	67.3414	FALSE
HCC1806	KIF18Ai	9	0.187632	341.729	FALSE
HCC1806	KIF18Ai	10	1.85803	487.63	FALSE
HCC1806	KIF18Ai	10	1.16756	62.7823	FALSE
HCC1806	KIF18Ai	10	2.79569	182.158	FALSE
HCC1806	KIF18Ai	10	0.00560383	243.365	FALSE
HCC1806	KIF18Ai	10	0.0567082	161.235	FALSE
HCC1806	KIF18Ai	10	1.4819	146.069	FALSE
HCC1806	KIF18Ai	10	2.09818	93.7096	FALSE
HCC1806	KIF18Ai	10	0.338554	331.904	FALSE
HCC1806	KIF18Ai	10	0.687776	52.8114	FALSE
HCC1806	KIF18Ai	10	2.23718	229.019	FALSE
HCC1806	KIF18Ai	10	0.576741	62.1355	FALSE
HCC1806	KIF18Ai	10	1.51188	130.84	FALSE
HCC1806	KIF18Ai	10	1.52956	37.2657	FALSE
HCC1806	KIF18Ai	10	1.66476	122.137	FALSE
HCC1806	KIF18Ai	10	0.728138	436.96	FALSE
HCC1806	KIF18Ai	10	2.24549	351.288	FALSE
HCC1806	KIF18Ai	10	1.37212	141.455	FALSE
HCC1806	KIF18Ai	10	2.26339	544.284	FALSE
HCC1806	KIF18Ai	10	0.584911	200.444	FALSE
HCC1806	KIF18Ai	10	1.02363	142.242	FALSE
HCC1806	KIF18Ai	10	0.737685	184.369	FALSE
HCC1806	KIF18Ai	10	1.04662	48.5159	FALSE
HCC1806	KIF18Ai	10	0.276482	123.908	FALSE
HCC1806	KIF18Ai	10	2.9041	258.24	FALSE
HCC1806	KIF18Ai	10	0.48593	47.1495	FALSE
HCC1806	KIF18Ai	10	0.348279	76.4302	FALSE
HCC1806	KIF18Ai	10	0.791646	41.3476	FALSE
HCC1806	KIF18Ai	10	1.33762	158.252	FALSE
HCC1806	KIF18Ai	10	1.92768	406.576	FALSE
HCC1806	KIF18Ai	10	0.418147	359.055	FALSE
HCC1806	KIF18Ai	10	0.304317	334.983	FALSE
HCC1806	KIF18Ai	10	3.20507	687.4	FALSE
HCC1806	KIF18Ai	10	0.676472	229.886	FALSE
HCC1806	KIF18Ai	10	1.49446	163.274	FALSE
HCC1806	KIF18Ai	10	2.00302	131.368	FALSE
HCC1806	KIF18Ai	10	1.04627	388.453	FALSE
HCC1806	KIF18Ai	10	1.1134	135.12	FALSE
HCC1806	KIF18Ai	10	1.03574	84.7469	FALSE
HCC1806	KIF18Ai	10	2.99165	211.1	FALSE
HCC1806	KIF18Ai	10	0.937316	629.074	FALSE
HCC1806	KIF18Ai	10	0.752681	500.775	FALSE
HCC1806	KIF18Ai	10	0.434725	16.4641	FALSE
HCC1806	KIF18Ai	10	1.67391	46.3147	FALSE
HCC1806	KIF18Ai	10	3.14515	1245.66	TRUE
HCC1806	KIF18Ai	10	2.3509	339.682	FALSE
HCC1806	KIF18Ai	10	1.09705	266.879	FALSE
HCC1806	KIF18Ai	10	3.11372	749.398	TRUE
HCC1806	KIF18Ai	10	2.07731	173.797	FALSE
HCC1806	KIF18Ai	10	1.85885	51.9595	FALSE
HCC1806	KIF18Ai	10	2.19017	253.551	FALSE
HCC1806	KIF18Ai	10	0.582522	118.612	FALSE
HCC1806	KIF18Ai	10	2.72154	202.703	FALSE
HCC1806	KIF18Ai	10	2.43934	148.074	FALSE
HCC1806	KIF18Ai	10	3.30103	904.006	TRUE
HCC1806	KIF18Ai	10	1.21404	59.4575	FALSE
HCC1806	KIF18Ai	10	0.878527	349.321	FALSE
HCC1806	KIF18Ai	10	0.77206	818.107	TRUE
HCC1806	KIF18Ai	10	1.80645	364.158	FALSE
HCC1806	KIF18Ai	10	1.08308	414.754	FALSE
HCC1806	KIF18Ai	10	0.670758	277.848	FALSE
HCC1806	KIF18Ai	10	0.885847	277.002	FALSE
HCC1806	KIF18Ai	10	0.730602	163.928	FALSE
HCC1806	KIF18Ai	10	0.2104	268.253	FALSE
HCC1806	KIF18Ai	10	1.97004	54.3272	FALSE
HCC1806	KIF18Ai	10	0.307714	76.924	FALSE
HCC1806	KIF18Ai	10	1.81155	401.267	FALSE
HCC1806	KIF18Ai	10	0.861215	23.4213	FALSE
HCC1806	KIF18Ai	10	2.10557	452.021	FALSE
HCC1806	KIF18Ai	10	2.42262	157.331	FALSE
HCC1806	KIF18Ai	10	2.32165	481.404	FALSE
HCC1806	KIF18Ai	10	1.05111	59.1465	FALSE
HCC1806	KIF18Ai	10	0.603933	68.9465	FALSE
HCC1806	KIF18Ai	10	1.95174	85.5569	FALSE
HCC1806	KIF18Ai	10	2.23242	127.143	FALSE
HCC1806	KIF18Ai	10	1.05437	435.504	FALSE
HCC1806	KIF18Ai	10	1.54949	31.9081	FALSE
HCC1806	KIF18Ai	10	2.23315	215.769	FALSE
HCC1806	KIF18Ai	10	3.10317	364.813	FALSE
HCC1806	KIF18Ai	10	3.21509	439.171	FALSE
HCC1806	KIF18Ai	10	1.15259	120.009	FALSE
HCC1806	KIF18Ai	10	1.03456	91.1153	FALSE
HCC1806	KIF18Ai	10	3.53357	508.059	FALSE
HCC1806	KIF18Ai	10	3.35018	335.465	FALSE
HCC1806	KIF18Ai	10	0.744988	53.6402	FALSE
HCC1806	KIF18Ai	10	1.49279	368.483	FALSE
HCC1806	KIF18Ai	10	0.676932	168.178	FALSE
HCC1806	KIF18Ai	10	0.558014	244.701	FALSE
HCC1806	KIF18Ai	10	0.423428	127.07	FALSE
HCC1806	KIF18Ai	10	2.57979	262.737	FALSE
HCC1806	KIF18Ai	10	0.894547	120.816	FALSE
HCC1806	KIF18Ai	10	3.216	85.3467	FALSE
HCC1806	KIF18Ai	10	1.10778	41.586	FALSE
HCC1806	KIF18Ai	11	1.86238	227.016	FALSE
HCC1806	KIF18Ai	11	0.530661	66.0332	FALSE
HCC1806	KIF18Ai	11	0.428687	36.6587	FALSE
HCC1806	KIF18Ai	11	5.77446	-21.591	FALSE
HCC1806	KIF18Ai	11	2.59953	129.346	FALSE
HCC1806	KIF18Ai	11	0.153554	143.425	FALSE
HCC1806	KIF18Ai	11	1.18475	196.544	FALSE
HCC1806	KIF18Ai	11	0.109907	38.05	FALSE
HCC1806	KIF18Ai	11	1.55846	25.6101	FALSE
HCC1806	KIF18Ai	11	1.68096	269.5	FALSE
HCC1806	KIF18Ai	11	2.27845	145.523	FALSE
HCC1806	KIF18Ai	11	3.22802	93.7749	FALSE
HCC1806	KIF18Ai	11	0.212599	16.4911	FALSE
HCC1806	KIF18Ai	11	2.28945	53.1546	FALSE
HCC1806	KIF18Ai	11	0.377253	46.0098	FALSE
HCC1806	KIF18Ai	11	0.21919	86.1716	FALSE
HCC1806	KIF18Ai	11	4.78241	-27.7969	FALSE
HCC1806	KIF18Ai	11	2.96713	84.4572	FALSE
HCC1806	KIF18Ai	11	3.40338	125.357	FALSE
HCC1806	KIF18Ai	11	0.137593	35.8867	FALSE
HCC1806	KIF18Ai	11	1.35732	74.5719	FALSE
HCC1806	KIF18Ai	11	0.895074	162.035	FALSE
HCC1806	KIF18Ai	11	2.41251	108.099	FALSE
HCC1806	KIF18Ai	11	1.95848	95.9748	FALSE
HCC1806	KIF18Ai	11	3.0309	231.443	FALSE
HCC1806	KIF18Ai	11	0.368128	90.8832	FALSE
HCC1806	KIF18Ai	11	2.38075	33.2002	FALSE
HCC1806	KIF18Ai	11	1.63707	238.118	FALSE
HCC1806	KIF18Ai	11	1.27498	26.3095	FALSE
HCC1806	KIF18Ai	11	1.72605	117.946	FALSE
HCC1806	KIF18Ai	11	0.9345	117.062	FALSE
HCC1806	KIF18Ai	11	2.94338	87.7072	FALSE
HCC1806	KIF18Ai	11	1.76838	91.711	FALSE
HCC1806	KIF18Ai	11	1.94218	269.503	FALSE
HCC1806	KIF18Ai	11	4.99391	300.295	FALSE
HCC1806	KIF18Ai	11	1.42507	-14.5311	FALSE
HCC1806	KIF18Ai	11	0.184767	296.529	FALSE
HCC1806	KIF18Ai	11	0.567813	58.5023	FALSE
HCC1806	KIF18Ai	11	1.15746	6.56382	FALSE
HCC1806	KIF18Ai	11	1.81414	20.1425	FALSE
HCC1806	KIF18Ai	11	0.665949	453.205	FALSE
HCC1806	KIF18Ai	11	0.344279	51.9187	FALSE
HCC1806	KIF18Ai	11	0.365037	61.2854	FALSE
HCC1806	KIF18Ai	11	6.27668	378.962	FALSE
HCC1806	KIF18Ai	11	0.867674	110.681	FALSE
HCC1806	KIF18Ai	11	1.808	166.979	FALSE
HCC1806	KIF18Ai	11	2.24642	22.4543	FALSE
HCC1806	KIF18Ai	11	1.99637	175.295	FALSE
HCC1806	KIF18Ai	11	1.36319	111.996	FALSE
HCC1806	KIF18Ai	11	1.49128	600.906	FALSE
HCC1806	KIF18Ai	11	3.01451	63.1961	FALSE
HCC1806	KIF18Ai	11	1.77358	201.794	FALSE
HCC1806	KIF18Ai	11	0.758534	173.773	FALSE
HCC1806	KIF18Ai	11	4.85828	801.867	TRUE
HCC1806	KIF18Ai	11	1.4117	111.378	FALSE
HCC1806	KIF18Ai	11	3.74527	157.005	FALSE
HCC1806	KIF18Ai	11	2.95892	312.171	FALSE
HCC1806	KIF18Ai	11	3.73345	409.399	FALSE
HCC1806	KIF18Ai	11	4.40833	19.4241	FALSE
HCC1806	KIF18Ai	11	3.60855	519.038	FALSE
HCC1806	KIF18Ai	11	0.911151	274.04	FALSE
HCC1806	KIF18Ai	11	0.329941	550.461	FALSE
HCC1806	KIF18Ai	11	3.69963	170.925	FALSE
HCC1806	KIF18Ai	11	5.32435	195.291	FALSE
HCC1806	KIF18Ai	11	1.64579	208.408	FALSE
HCC1806	KIF18Ai	11	0.169472	65.626	FALSE
HCC1806	KIF18Ai	11	1.67081	171.93	FALSE
HCC1806	KIF18Ai	11	3.47546	320.926	FALSE
HCC1806	KIF18Ai	11	0.636951	49.9894	FALSE
HCC1806	KIF18Ai	11	1.89403	153.726	FALSE
HCC1806	KIF18Ai	11	1.44352	23.0433	FALSE
HCC1806	KIF18Ai	11	2.85265	183.027	FALSE
HCC1806	KIF18Ai	11	1.80178	80.04	FALSE
HCC1806	KIF18Ai	11	5.53747	94.1212	FALSE
HCC1806	KIF18Ai	11	5.06976	0.462534	FALSE
HCC1806	KIF18Ai	11	0.0096066	78.8321	FALSE
HCC1806	KIF18Ai	11	2.58543	96.7048	FALSE
HCC1806	KIF18Ai	11	1.28846	48.0581	FALSE
HCC1806	KIF18Ai	11	1.44881	104.947	FALSE
HCC1806	KIF18Ai	11	0.207799	76.3511	FALSE
HCC1806	KIF18Ai	11	0.125211	274.278	FALSE
HCC1806	KIF18Ai	11	0.0275681	40.3319	FALSE
HCC1806	KIF18Ai	11	4.17244	188.856	FALSE
HCC1806	KIF18Ai	11	2.94036	256.988	FALSE
HCC1806	KIF18Ai	11	1.88734	183.055	FALSE
HCC1806	KIF18Ai	11	0.728946	122.15	FALSE
HCC1806	KIF18Ai	11	0.107881	581.188	FALSE
HCC1806	KIF18Ai	11	2.3372	155.162	FALSE
HCC1806	KIF18Ai	11	2.23493	249.869	FALSE
HCC1806	KIF18Ai	11	4.17042	475.42	FALSE
HCC1806	KIF18Ai	11	3.89976	313.358	FALSE
HCC1806	KIF18Ai	11	5.58556	342.407	FALSE
HCC1806	KIF18Ai	11	0.734988	94.1261	FALSE
HCC1806	KIF18Ai	11	4.51183	34.9561	FALSE
HCC1806	KIF18Ai	11	0.0862014	27.4475	FALSE
HCC1806	KIF18Ai	11	0.697004	199.935	FALSE
HCC1806	KIF18Ai	11	0.273501	153.439	FALSE
HCC1806	KIF18Ai	11	1.27337	154.372	FALSE
HCC1806	KIF18Ai	11	1.49666	79.7192	FALSE
HCC1806	KIF18Ai	11	2.66175	192.548	FALSE
HCC1806	KIF18Ai	11	4.01685	180.645	FALSE
HCC1806	KIF18Ai	11	3.98067	50.7953	FALSE
HCC1806	KIF18Ai	12	4.70373	12.7749	FALSE
HCC1806	KIF18Ai	12	0.0925323	167.247	FALSE
HCC1806	KIF18Ai	12	2.64405	103.966	FALSE
HCC1806	KIF18Ai	12	4.09543	264.848	FALSE
HCC1806	KIF18Ai	12	1.07373	108.227	FALSE
HCC1806	KIF18Ai	12	0.312796	405.46	FALSE
HCC1806	KIF18Ai	12	2.18392	-5.4269	FALSE
HCC1806	KIF18Ai	12	1.61583	148.724	FALSE
HCC1806	KIF18Ai	12	3.12305	73.5986	FALSE
HCC1806	KIF18Ai	12	4.37454	571.264	FALSE
HCC1806	KIF18Ai	12	5.39685	994.419	TRUE
HCC1806	KIF18Ai	12	1.05216	89.256	FALSE
HCC1806	KIF18Ai	12	0.0138546	225.165	FALSE
HCC1806	KIF18Ai	12	1.23069	53.9179	FALSE
HCC1806	KIF18Ai	12	0.921744	6.26222	FALSE
HCC1806	KIF18Ai	12	0.625299	363.927	FALSE
HCC1806	KIF18Ai	12	2.52699	124.903	FALSE
HCC1806	KIF18Ai	12	3.37891	113.119	FALSE
HCC1806	KIF18Ai	12	2.49179	177.101	FALSE
HCC1806	KIF18Ai	12	4.40854	143.965	FALSE
HCC1806	KIF18Ai	12	0.837688	98.0419	FALSE
HCC1806	KIF18Ai	12	1.76176	-16.6038	FALSE
HCC1806	KIF18Ai	12	4.29724	104.478	FALSE
HCC1806	KIF18Ai	12	0.180054	39.3879	FALSE
HCC1806	KIF18Ai	12	3.06388	80.7133	FALSE
HCC1806	KIF18Ai	12	2.17224	203.516	FALSE
HCC1806	KIF18Ai	12	4.52199	320.389	FALSE
HCC1806	KIF18Ai	12	3.11578	69.6446	FALSE
HCC1806	KIF18Ai	12	3.24338	92.4859	FALSE
HCC1806	KIF18Ai	12	1.76751	0.802328	FALSE
HCC1806	KIF18Ai	12	0.0840103	179.788	FALSE
HCC1806	KIF18Ai	12	1.50951	1074.34	TRUE
HCC1806	KIF18Ai	12	1.0488	261.184	FALSE
HCC1806	KIF18Ai	12	0.703343	54.6142	FALSE
HCC1806	KIF18Ai	12	2.45976	226.835	FALSE
HCC1806	KIF18Ai	12	3.5127	27.8681	FALSE
HCC1806	KIF18Ai	12	1.5891	0.704277	FALSE
HCC1806	KIF18Ai	12	0.168341	126.281	FALSE
HCC1806	KIF18Ai	12	0.222446	192.837	FALSE
HCC1806	KIF18Ai	12	1.02142	232.566	FALSE
HCC1806	KIF18Ai	12	0.232321	269.022	FALSE
HCC1806	KIF18Ai	12	0.425651	182.305	FALSE
HCC1806	KIF18Ai	12	4.36192	128.009	FALSE
HCC1806	KIF18Ai	12	1.34803	30.7455	FALSE
HCC1806	KIF18Ai	12	2.26987	808.954	TRUE
HCC1806	KIF18Ai	12	1.84425	173.546	FALSE
HCC1806	KIF18Ai	12	0.415156	24.5086	FALSE
HCC1806	KIF18Ai	12	1.05079	32.9503	FALSE
HCC1806	KIF18Ai	12	1.89547	63.6526	FALSE
HCC1806	KIF18Ai	12	3.57257	117.181	FALSE
HCC1806	KIF18Ai	12	3.45809	464.11	FALSE
HCC1806	KIF18Ai	12	1.59802	46.6573	FALSE
HCC1806	KIF18Ai	12	2.06671	107.078	FALSE
HCC1806	KIF18Ai	12	4.35963	396.625	FALSE
HCC1806	KIF18Ai	12	5.51816	302.341	FALSE
HCC1806	KIF18Ai	12	1.22633	39.7058	FALSE
HCC1806	KIF18Ai	12	1.87136	731.265	FALSE
HCC1806	KIF18Ai	12	0.117815	342.965	FALSE
HCC1806	KIF18Ai	12	2.6946	462.752	FALSE
HCC1806	KIF18Ai	12	1.40531	105.242	FALSE
HCC1806	KIF18Ai	12	0.542095	116.086	FALSE
HCC1806	KIF18Ai	12	2.74038	123.655	FALSE
HCC1806	KIF18Ai	12	2.22522	41.4473	FALSE
HCC1806	KIF18Ai	12	2.64119	95.5862	FALSE
HCC1806	KIF18Ai	12	3.37386	774.691	TRUE
HCC1806	KIF18Ai	12	1.20882	72.3715	FALSE
HCC1806	KIF18Ai	12	3.42444	341.488	FALSE
HCC1806	KIF18Ai	12	1.44758	702.008	FALSE
HCC1806	KIF18Ai	12	1.25668	165.312	FALSE
HCC1806	KIF18Ai	12	0.830173	173.969	FALSE
HCC1806	KIF18Ai	12	2.95999	388.576	FALSE
HCC1806	KIF18Ai	12	3.91841	4.61857	FALSE
HCC1806	KIF18Ai	12	3.61336	256.069	FALSE
HCC1806	KIF18Ai	12	5.14666	913.913	TRUE
HCC1806	KIF18Ai	12	3.3828	222.916	FALSE
HCC1806	KIF18Ai	12	3.84535	372.246	FALSE
HCC1806	KIF18Ai	12	0.578596	526.895	FALSE
HCC1806	KIF18Ai	12	0.523254	314.523	FALSE
HCC1806	KIF18Ai	12	0.76989	156.684	FALSE
HCC1806	KIF18Ai	12	0.679531	150.686	FALSE
HCC1806	KIF18Ai	12	3.78137	225.251	FALSE
HCC1806	KIF18Ai	12	4.37448	254.267	FALSE
HCC1806	KIF18Ai	12	2.72053	172.967	FALSE
HCC1806	KIF18Ai	12	2.07911	184.591	FALSE
HCC1806	KIF18Ai	12	0.641244	185.169	FALSE
HCC1806	KIF18Ai	12	0.572162	145.929	FALSE
HCC1806	KIF18Ai	12	3.94434	384.03	FALSE
HCC1806	KIF18Ai	12	2.2581	855.029	TRUE
HCC1806	KIF18Ai	12	2.64563	414.411	FALSE
HCC1806	KIF18Ai	12	0.894931	181.277	FALSE
HCC1806	KIF18Ai	12	1.83979	69.9414	FALSE
HCC1806	KIF18Ai	12	4.19028	232.906	FALSE
HCC1806	KIF18Ai	12	2.137	67.8371	FALSE
HCC1806	KIF18Ai	12	5.44308	1092.6	TRUE
HCC1806	KIF18Ai	12	4.12485	714.604	FALSE
HCC1806	KIF18Ai	13	3.03495	195.368	FALSE
HCC1806	KIF18Ai	13	1.7687	286.979	FALSE
HCC1806	KIF18Ai	13	0.706078	128.946	FALSE
HCC1806	KIF18Ai	13	1.25585	-14.167	FALSE
HCC1806	KIF18Ai	13	1.55079	106.955	FALSE
HCC1806	KIF18Ai	13	0.964096	85.0923	FALSE
HCC1806	KIF18Ai	13	0.820392	43.6518	FALSE
HCC1806	KIF18Ai	13	0.710899	1199.6	TRUE
HCC1806	KIF18Ai	13	1.65914	225.091	FALSE
HCC1806	KIF18Ai	13	0.183483	436.037	FALSE
HCC1806	KIF18Ai	13	3.12133	233.068	FALSE
HCC1806	KIF18Ai	13	0.191229	98.5949	FALSE
HCC1806	KIF18Ai	13	4.15318	226.281	FALSE
HCC1806	KIF18Ai	13	3.47441	265.217	FALSE
HCC1806	KIF18Ai	13	2.1758	207.821	FALSE
HCC1806	KIF18Ai	13	0.741272	37.5428	FALSE
HCC1806	KIF18Ai	13	1.35339	81.8475	FALSE
HCC1806	KIF18Ai	13	0.78353	32.5417	FALSE
HCC1806	KIF18Ai	13	1.04853	157.034	FALSE
HCC1806	KIF18Ai	13	0.257122	64.0493	FALSE
HCC1806	KIF18Ai	13	2.1929	266.137	FALSE
HCC1806	KIF18Ai	13	1.29289	253.671	FALSE
HCC1806	KIF18Ai	13	4.80759	60.8602	FALSE
HCC1806	KIF18Ai	13	2.97923	187.913	FALSE
HCC1806	KIF18Ai	13	2.91073	448.901	FALSE
HCC1806	KIF18Ai	13	4.00601	22.2107	FALSE
HCC1806	KIF18Ai	13	3.77768	1693.84	TRUE
HCC1806	KIF18Ai	13	2.50075	7.2099	FALSE
HCC1806	KIF18Ai	13	2.37477	698.643	FALSE
HCC1806	KIF18Ai	13	0.277774	2.82103	FALSE
HCC1806	KIF18Ai	13	2.26046	77.8717	FALSE
HCC1806	KIF18Ai	13	4.005	734.124	FALSE
HCC1806	KIF18Ai	13	0.803486	418.787	FALSE
HCC1806	KIF18Ai	13	2.41126	299.454	FALSE
HCC1806	KIF18Ai	13	3.19394	532.35	FALSE
HCC1806	KIF18Ai	13	0.867874	85.9719	FALSE
HCC1806	KIF18Ai	13	2.52285	943.664	TRUE
HCC1806	KIF18Ai	13	1.75143	249.004	FALSE
HCC1806	KIF18Ai	13	0.00969256	17.5038	FALSE
HCC1806	KIF18Ai	13	2.16063	67.32	FALSE
HCC1806	KIF18Ai	13	2.46865	76.0743	FALSE
HCC1806	KIF18Ai	13	3.68284	194.824	FALSE
HCC1806	KIF18Ai	13	0.567418	-18.1963	FALSE
HCC1806	KIF18Ai	13	2.80322	84.1699	FALSE
HCC1806	KIF18Ai	13	0.675376	-75.692	FALSE
HCC1806	KIF18Ai	13	1.59085	91.1557	FALSE
HCC1806	KIF18Ai	13	1.20218	355.571	FALSE
HCC1806	KIF18Ai	13	1.07908	-1.10627	FALSE
HCC1806	KIF18Ai	13	2.79702	277.057	FALSE
HCC1806	KIF18Ai	13	0.167817	89.712	FALSE
HCC1806	KIF18Ai	13	0.827	236.971	FALSE
HCC1806	KIF18Ai	13	4.24775	588.835	FALSE
HCC1806	KIF18Ai	13	2.22664	223.886	FALSE
HCC1806	KIF18Ai	13	2.60567	-21.2319	FALSE
HCC1806	KIF18Ai	13	1.1955	633.032	FALSE
HCC1806	KIF18Ai	13	0.361761	227.655	FALSE
HCC1806	KIF18Ai	13	2.10701	76.4819	FALSE
HCC1806	KIF18Ai	13	2.81389	658.03	FALSE
HCC1806	KIF18Ai	13	0.0845462	37.9915	FALSE
HCC1806	KIF18Ai	13	0.679236	83.4442	FALSE
HCC1806	KIF18Ai	13	3.2062	121.125	FALSE
HCC1806	KIF18Ai	13	0.703855	67.8125	FALSE
HCC1806	KIF18Ai	13	1.32497	259.485	FALSE
HCC1806	KIF18Ai	13	2.1558	178.549	FALSE
HCC1806	KIF18Ai	13	0.205899	165.714	FALSE
HCC1806	KIF18Ai	13	1.75728	300.608	FALSE
HCC1806	KIF18Ai	13	3.95476	240.72	FALSE
HCC1806	KIF18Ai	13	0.60932	78.8764	FALSE
HCC1806	KIF18Ai	13	1.48807	161.807	FALSE
HCC1806	KIF18Ai	13	1.28524	66.2415	FALSE
HCC1806	KIF18Ai	13	0.162764	64.6881	FALSE
HCC1806	KIF18Ai	13	1.56787	48.0419	FALSE
HCC1806	KIF18Ai	13	2.15945	104.203	FALSE
HCC1806	KIF18Ai	13	0.214715	-3.51258	FALSE
HCC1806	KIF18Ai	13	0.0527788	15.5715	FALSE
HCC1806	KIF18Ai	13	1.6987	25.6688	FALSE
HCC1806	KIF18Ai	13	2.11093	46.5133	FALSE
HCC1806	KIF18Ai	13	2.19414	144.665	FALSE
HCC1806	KIF18Ai	13	1.8541	25.4621	FALSE
HCC1806	KIF18Ai	13	1.69501	97.6071	FALSE
HCC1806	KIF18Ai	13	2.49163	270.282	FALSE
HCC1806	KIF18Ai	13	0.60734	130.582	FALSE
HCC1806	KIF18Ai	13	1.87187	93.7166	FALSE
HCC1806	KIF18Ai	13	0.349069	96.0951	FALSE
HCC1806	KIF18Ai	13	0.100751	682.401	FALSE
HCC1806	KIF18Ai	13	0.32969	96.2306	FALSE
HCC1806	KIF18Ai	13	0.440409	-17.4529	FALSE
HCC1806	KIF18Ai	13	3.89421	216.982	FALSE
HCC1806	KIF18Ai	13	1.12863	87.1869	FALSE
HCC1806	KIF18Ai	13	0.92052	-35.4945	FALSE
HCC1806	KIF18Ai	14	3.78871	42.8303	FALSE
HCC1806	KIF18Ai	14	1.56353	0.254733	FALSE
HCC1806	KIF18Ai	14	4.86643	261.639	FALSE
HCC1806	KIF18Ai	14	0.924702	36.2986	FALSE
HCC1806	KIF18Ai	14	3.82475	66.8631	FALSE
HCC1806	KIF18Ai	14	1.71287	37.9913	FALSE
HCC1806	KIF18Ai	14	3.33144	182.509	FALSE
HCC1806	KIF18Ai	14	0.354708	334.284	FALSE
HCC1806	KIF18Ai	14	1.7311	458.402	FALSE
HCC1806	KIF18Ai	14	0.342229	112.637	FALSE
HCC1806	KIF18Ai	14	0.480071	56.5422	FALSE
HCC1806	KIF18Ai	14	2.28507	-27.3776	FALSE
HCC1806	KIF18Ai	14	0.617578	110.651	FALSE
HCC1806	KIF18Ai	14	2.75047	15.0745	FALSE
HCC1806	KIF18Ai	14	0.811721	-23.7566	FALSE
HCC1806	KIF18Ai	14	0.858673	31.5135	FALSE
HCC1806	KIF18Ai	14	0.208773	100.275	FALSE
HCC1806	KIF18Ai	14	1.30992	68.8762	FALSE
HCC1806	KIF18Ai	14	2.44016	93.9793	FALSE
HCC1806	KIF18Ai	14	3.50039	720.606	FALSE
HCC1806	KIF18Ai	14	5.91028	667.664	FALSE
HCC1806	KIF18Ai	14	3.34613	252.621	FALSE
HCC1806	KIF18Ai	14	1.15003	-2.47666	FALSE
HCC1806	KIF18Ai	14	1.95676	25.9269	FALSE
HCC1806	KIF18Ai	14	4.78494	131.676	FALSE
HCC1806	KIF18Ai	14	4.09609	-7.12506	FALSE
HCC1806	KIF18Ai	14	4.42651	-42.1858	FALSE
HCC1806	KIF18Ai	14	0.37587	-29.6702	FALSE
HCC1806	KIF18Ai	14	0.106101	74.333	FALSE
HCC1806	KIF18Ai	14	3.34028	117.411	FALSE
HCC1806	KIF18Ai	14	0.858233	40.0818	FALSE
HCC1806	KIF18Ai	14	1.7233	20.0864	FALSE
HCC1806	KIF18Ai	14	2.47854	236.412	FALSE
HCC1806	KIF18Ai	14	1.41876	19.684	FALSE
HCC1806	KIF18Ai	14	5.04534	-45.5802	FALSE
HCC1806	KIF18Ai	14	3.29716	-4.13051	FALSE
HCC1806	KIF18Ai	14	0.54759	1.29677	FALSE
HCC1806	KIF18Ai	14	2.27247	92.396	FALSE
HCC1806	KIF18Ai	14	1.28591	92.2712	FALSE
HCC1806	KIF18Ai	14	5.22594	84.3176	FALSE
HCC1806	KIF18Ai	14	1.56711	36.6763	FALSE
HCC1806	KIF18Ai	14	0.564239	14.8562	FALSE
HCC1806	KIF18Ai	14	4.86716	57.9649	FALSE
HCC1806	KIF18Ai	14	1.0756	45.8274	FALSE
HCC1806	KIF18Ai	14	2.40596	66.4888	FALSE
HCC1806	KIF18Ai	14	2.70676	-21.2663	FALSE
HCC1806	KIF18Ai	14	5.1263	49.82	FALSE
HCC1806	KIF18Ai	14	3.13233	93.6397	FALSE
HCC1806	KIF18Ai	14	5.0689	315.514	FALSE
HCC1806	KIF18Ai	14	2.07715	-36.4945	FALSE
HCC1806	KIF18Ai	14	2.31284	-8.2303	FALSE
HCC1806	KIF18Ai	14	3.02406	38.9022	FALSE
HCC1806	KIF18Ai	14	1.81684	-12.3793	FALSE
HCC1806	KIF18Ai	14	4.67846	2.65285	FALSE
HCC1806	KIF18Ai	14	4.99562	976.417	TRUE
HCC1806	KIF18Ai	14	0.762054	-2.12032	FALSE
HCC1806	KIF18Ai	14	4.94185	310.104	FALSE
HCC1806	KIF18Ai	14	0.975939	395.213	FALSE
HCC1806	KIF18Ai	14	1.14576	537.843	FALSE
HCC1806	KIF18Ai	14	0.474321	50.6279	FALSE
HCC1806	KIF18Ai	14	1.64999	-41.6107	FALSE
HCC1806	KIF18Ai	14	3.22133	243.398	FALSE
HCC1806	KIF18Ai	14	1.28909	-12.5322	FALSE
HCC1806	KIF18Ai	14	0.967671	105.209	FALSE
HCC1806	KIF18Ai	14	2.21373	300.742	FALSE
HCC1806	KIF18Ai	14	3.58979	54.1595	FALSE
HCC1806	KIF18Ai	14	3.51652	28.4062	FALSE
HCC1806	KIF18Ai	14	0.231603	86.2604	FALSE
HCC1806	KIF18Ai	14	3.8203	634.726	FALSE
HCC1806	KIF18Ai	14	2.96577	127.977	FALSE
HCC1806	KIF18Ai	14	2.24489	-7.78302	FALSE
HCC1806	KIF18Ai	14	5.64475	112.355	FALSE
HCC1806	KIF18Ai	14	2.69201	62.1092	FALSE
HCC1806	KIF18Ai	14	2.48163	58.1435	FALSE
HCC1806	KIF18Ai	14	1.29731	11.7364	FALSE
HCC1806	KIF18Ai	14	2.74372	31.9911	FALSE
HCC1806	KIF18Ai	14	4.16846	9.36312	FALSE
HCC1806	KIF18Ai	14	0.955215	-10.214	FALSE
HCC1806	KIF18Ai	14	3.04528	41.3247	FALSE
HCC1806	KIF18Ai	14	1.4917	-25.429	FALSE
HCC1806	KIF18Ai	14	1.35675	45.759	FALSE
HCC1806	KIF18Ai	14	0.755566	99.2981	FALSE
HCC1806	KIF18Ai	14	2.81472	34.1393	FALSE
HCC1806	KIF18Ai	14	1.01717	55.9329	FALSE
HCC1806	KIF18Ai	14	0.0983772	255.06	FALSE
HCC1806	KIF18Ai	14	0.708798	103.038	FALSE
HCC1806	KIF18Ai	14	3.46065	476.753	FALSE
HCC1806	KIF18Ai	14	0.845376	155.427	FALSE
HCC1806	KIF18Ai	14	3.81042	317.462	FALSE
HCC1806	KIF18Ai	14	1.2427	-6.84695	FALSE
HCC1806	KIF18Ai	14	1.24253	50.9936	FALSE
HCC1806	KIF18Ai	14	2.92625	697.799	FALSE
HCC1806	KIF18Ai	14	1.70806	75.0473	FALSE
HCC1806	KIF18Ai	14	1.03377	61.8729	FALSE
HCC1806	KIF18Ai	14	2.62861	13.1814	FALSE
HCC1806	KIF18Ai	14	3.08638	64.87	FALSE
HCC1806	KIF18Ai	14	1.76538	269.964	FALSE
HCC1806	KIF18Ai	14	5.85538	32.6597	FALSE
HCC1806	KIF18Ai	14	4.94827	43.3429	FALSE
HCC1806	KIF18Ai	14	1.74671	24.7255	FALSE
HCC1806	KIF18Ai	14	3.89357	27.3735	FALSE
HCC1806	KIF18Ai	14	1.51517	2.73954	FALSE
HCC1806	KIF18Ai	14	3.5373	37.8435	FALSE
HCC1806	KIF18Ai	14	0.164452	27.3987	FALSE
HCC1806	KIF18Ai	15	0.502449	21.0076	FALSE
HCC1806	KIF18Ai	15	0.31187	6.36165	FALSE
HCC1806	KIF18Ai	15	1.60913	70.5919	FALSE
HCC1806	KIF18Ai	15	0.497666	11.3969	FALSE
HCC1806	KIF18Ai	15	1.06136	19.398	FALSE
HCC1806	KIF18Ai	15	1.91947	-45.1801	FALSE
HCC1806	KIF18Ai	15	2.57825	140.374	FALSE
HCC1806	KIF18Ai	15	0.213946	23.3278	FALSE
HCC1806	KIF18Ai	15	1.28598	54.9551	FALSE
HCC1806	KIF18Ai	15	1.77349	61.1404	FALSE
HCC1806	KIF18Ai	15	0.359029	-0.653609	FALSE
HCC1806	KIF18Ai	15	1.81373	30.561	FALSE
HCC1806	KIF18Ai	15	0.595267	114.365	FALSE
HCC1806	KIF18Ai	15	0.494955	69.7542	FALSE
HCC1806	KIF18Ai	15	0.683746	111.139	FALSE
HCC1806	KIF18Ai	15	1.90167	352.037	FALSE
HCC1806	KIF18Ai	15	2.73333	196.374	FALSE
HCC1806	KIF18Ai	15	0.608412	70.5566	FALSE
HCC1806	KIF18Ai	15	3.63915	66.8329	FALSE
HCC1806	KIF18Ai	15	0.800685	65.2272	FALSE
HCC1806	KIF18Ai	15	0.344737	43.9822	FALSE
HCC1806	KIF18Ai	15	1.95546	195.051	FALSE
HCC1806	KIF18Ai	15	2.90043	281.939	FALSE
HCC1806	KIF18Ai	15	0.209869	454.017	FALSE
HCC1806	KIF18Ai	15	4.05423	-7.31603	FALSE
HCC1806	KIF18Ai	15	2.496	30.7827	FALSE
HCC1806	KIF18Ai	15	1.31325	119.76	FALSE
HCC1806	KIF18Ai	15	0.462463	269.821	FALSE
HCC1806	KIF18Ai	15	0.0198692	-15.1198	FALSE
HCC1806	KIF18Ai	15	1.68602	176.383	FALSE
HCC1806	KIF18Ai	15	4.27175	117.913	FALSE
HCC1806	KIF18Ai	15	2.09626	238.109	FALSE
HCC1806	KIF18Ai	15	3.05209	57.8137	FALSE
HCC1806	KIF18Ai	15	0.679711	155.59	FALSE
HCC1806	KIF18Ai	15	1.40456	33.9617	FALSE
HCC1806	KIF18Ai	15	2.71694	41.5643	FALSE
HCC1806	KIF18Ai	15	1.50432	57.863	FALSE
HCC1806	KIF18Ai	15	2.51286	19.045	FALSE
HCC1806	KIF18Ai	15	0.764934	5.39744	FALSE
HCC1806	KIF18Ai	15	1.83793	33.6323	FALSE
HCC1806	KIF18Ai	15	2.2397	408.786	FALSE
HCC1806	KIF18Ai	15	1.72326	47.2212	FALSE
HCC1806	KIF18Ai	15	2.96234	143.919	FALSE
HCC1806	KIF18Ai	15	1.6734	-0.3229	FALSE
HCC1806	KIF18Ai	15	4.28821	285.779	FALSE
HCC1806	KIF18Ai	15	0.577432	31.8456	FALSE
HCC1806	KIF18Ai	15	2.16117	-4.43212	FALSE
HCC1806	KIF18Ai	15	1.43542	25.3341	FALSE
HCC1806	KIF18Ai	15	0.524257	208.761	FALSE
HCC1806	KIF18Ai	15	1.25169	30.8269	FALSE
HCC1806	KIF18Ai	15	2.2948	219.464	FALSE
HCC1806	KIF18Ai	15	0.449743	74.529	FALSE
HCC1806	KIF18Ai	15	2.07627	5.39744	FALSE
HCC1806	KIF18Ai	15	0.833332	1.70927	FALSE
HCC1806	KIF18Ai	15	0.688577	146.333	FALSE
HCC1806	KIF18Ai	15	2.36877	120.39	FALSE
HCC1806	KIF18Ai	15	2.1301	-13.4811	FALSE
HCC1806	KIF18Ai	15	2.83119	188.975	FALSE
HCC1806	KIF18Ai	15	2.02834	6.79933	FALSE
HCC1806	KIF18Ai	15	0.228024	264.874	FALSE
HCC1806	KIF18Ai	15	0.460802	9.82999	FALSE
HCC1806	KIF18Ai	15	2.55412	305.285	FALSE
HCC1806	KIF18Ai	15	0.03108	41.4137	FALSE
HCC1806	KIF18Ai	15	4.4528	137.685	FALSE
HCC1806	KIF18Ai	15	2.63103	-47.352	FALSE
HCC1806	KIF18Ai	15	3.29898	60.0212	FALSE
HCC1806	KIF18Ai	15	2.12242	-7.73581	FALSE
HCC1806	KIF18Ai	15	0.335396	40.6831	FALSE
HCC1806	KIF18Ai	15	2.57672	34.2283	FALSE
HCC1806	KIF18Ai	15	5.4189	85.2298	FALSE
HCC1806	KIF18Ai	15	1.08098	68.2267	FALSE
HCC1806	KIF18Ai	15	1.143	59.7965	FALSE
HCC1806	KIF18Ai	15	0.323512	44.848	FALSE
HCC1806	KIF18Ai	15	0.0730197	-14.576	FALSE
HCC1806	KIF18Ai	15	3.55875	70.1497	FALSE
HCC1806	KIF18Ai	15	3.03189	34.0203	FALSE
HCC1806	KIF18Ai	15	1.98906	13.3343	FALSE
HCC1806	KIF18Ai	15	1.23869	43.7166	FALSE
HCC1806	KIF18Ai	15	2.44591	251.174	FALSE
HCC1806	KIF18Ai	15	0.445742	-30.9033	FALSE
HCC1806	KIF18Ai	15	1.70994	-8.77909	FALSE
HCC1806	KIF18Ai	15	2.34529	37.4339	FALSE
HCC1806	KIF18Ai	15	4.09522	189.653	FALSE
HCC1806	KIF18Ai	15	0.105002	129.959	FALSE
HCC1806	KIF18Ai	15	0.956151	77.5878	FALSE
HCC1806	KIF18Ai	15	2.23753	-4.54139	FALSE
HCC1806	KIF18Ai	15	5.35201	165.379	FALSE
HCC1806	KIF18Ai	15	1.37231	3.43189	FALSE
HCC1806	KIF18Ai	15	2.91471	98.2925	FALSE
HCC1806	KIF18Ai	15	1.17835	84.5512	FALSE
HCC1806	KIF18Ai	15	0.189005	17.2547	FALSE
HCC1806	KIF18Ai	15	0.0330848	71.8339	FALSE
HCC1806	KIF18Ai	15	0.12182	38.6974	FALSE
HCC1806	KIF18Ai	15	0.988427	-10.3114	FALSE
HCC1806	KIF18Ai	15	1.41331	127.418	FALSE
HCC1806	KIF18Ai	15	0.525929	116.453	FALSE
HCC1806	KIF18Ai	15	2.2201	9.39094	FALSE
HCC1806	KIF18Ai	15	1.48587	-9.26329	FALSE
HCC1806	KIF18Ai	15	2.11678	3.46232	FALSE
HCC1806	KIF18Ai	15	2.30297	11.8765	FALSE
HCC1806	KIF18Ai	15	1.67033	24.0062	FALSE
HCC1806	KIF18Ai	16	1.3306	-49.8038	FALSE
HCC1806	KIF18Ai	16	1.25439	85.3857	FALSE
HCC1806	KIF18Ai	16	2.94645	48.6924	FALSE
HCC1806	KIF18Ai	16	0.15437	0.250748	FALSE
HCC1806	KIF18Ai	16	3.5577	4.41389	FALSE
HCC1806	KIF18Ai	16	2.13133	158.829	FALSE
HCC1806	KIF18Ai	16	1.90719	10.8983	FALSE
HCC1806	KIF18Ai	16	2.27754	72.3666	FALSE
HCC1806	KIF18Ai	16	0.35612	54.7519	FALSE
HCC1806	KIF18Ai	16	2.38655	-5.82905	FALSE
HCC1806	KIF18Ai	16	0.51328	101.468	FALSE
HCC1806	KIF18Ai	16	0.642473	-18.4745	FALSE
HCC1806	KIF18Ai	16	3.59669	298.254	FALSE
HCC1806	KIF18Ai	16	0.327324	65.2851	FALSE
HCC1806	KIF18Ai	16	1.81154	42.3287	FALSE
HCC1806	KIF18Ai	16	1.25547	-11.2909	FALSE
HCC1806	KIF18Ai	16	2.1157	-8.1698	FALSE
HCC1806	KIF18Ai	16	0.086593	177.971	FALSE
HCC1806	KIF18Ai	16	2.3993	28.0125	FALSE
HCC1806	KIF18Ai	16	4.47158	167.551	FALSE
HCC1806	KIF18Ai	16	3.995	123.87	FALSE
HCC1806	KIF18Ai	16	1.62175	69.6614	FALSE
HCC1806	KIF18Ai	16	0.281314	20.8147	FALSE
HCC1806	KIF18Ai	16	0.524097	56.7354	FALSE
HCC1806	KIF18Ai	16	2.97294	28.3977	FALSE
HCC1806	KIF18Ai	16	3.81513	-24.4496	FALSE
HCC1806	KIF18Ai	16	5.27346	679.173	FALSE
HCC1806	KIF18Ai	16	2.5772	699.047	FALSE
HCC1806	KIF18Ai	16	2.10151	78.9947	FALSE
HCC1806	KIF18Ai	16	1.25847	565.682	FALSE
HCC1806	KIF18Ai	16	0.950377	2.61867	FALSE
HCC1806	KIF18Ai	16	0.576659	35.3936	FALSE
HCC1806	KIF18Ai	16	2.73053	62.4567	FALSE
HCC1806	KIF18Ai	16	0.325866	99.2578	FALSE
HCC1806	KIF18Ai	16	2.04038	85.2488	FALSE
HCC1806	KIF18Ai	16	1.27764	84.1066	FALSE
HCC1806	KIF18Ai	16	0.418495	107.717	FALSE
HCC1806	KIF18Ai	16	1.48241	99.8818	FALSE
HCC1806	KIF18Ai	16	1.64557	155.801	FALSE
HCC1806	KIF18Ai	16	4.20107	245.262	FALSE
HCC1806	KIF18Ai	16	1.37426	105.131	FALSE
HCC1806	KIF18Ai	16	2.25092	-14.9991	FALSE
HCC1806	KIF18Ai	16	2.96613	261.473	FALSE
HCC1806	KIF18Ai	16	0.395473	41.8022	FALSE
HCC1806	KIF18Ai	16	1.93441	24.5536	FALSE
HCC1806	KIF18Ai	16	2.32247	19.7333	FALSE
HCC1806	KIF18Ai	16	0.930759	222.116	FALSE
HCC1806	KIF18Ai	16	1.06281	8.35043	FALSE
HCC1806	KIF18Ai	16	0.442455	39.5923	FALSE
HCC1806	KIF18Ai	16	1.67672	22.8602	FALSE
HCC1806	KIF18Ai	16	1.35171	69.4467	FALSE
HCC1806	KIF18Ai	16	1.04769	225.285	FALSE
HCC1806	KIF18Ai	16	0.943708	5.97976	FALSE
HCC1806	KIF18Ai	16	3.32688	202.271	FALSE
HCC1806	KIF18Ai	16	0.280547	-11.9656	FALSE
HCC1806	KIF18Ai	16	1.57582	133.956	FALSE
HCC1806	KIF18Ai	16	2.33482	56.6846	FALSE
HCC1806	KIF18Ai	16	0.247146	31.9708	FALSE
HCC1806	KIF18Ai	16	1.69658	23.0225	FALSE
HCC1806	KIF18Ai	16	2.82858	30.3085	FALSE
HCC1806	KIF18Ai	16	3.05932	260.553	FALSE
HCC1806	KIF18Ai	16	2.34051	41.4536	FALSE
HCC1806	KIF18Ai	16	4.54922	22.078	FALSE
HCC1806	KIF18Ai	16	0.413387	-8.24775	FALSE
HCC1806	KIF18Ai	16	3.58623	-30.6261	FALSE
HCC1806	KIF18Ai	16	2.94079	101.309	FALSE
HCC1806	KIF18Ai	16	1.85261	22.3612	FALSE
HCC1806	KIF18Ai	16	0.28231	196.954	FALSE
HCC1806	KIF18Ai	16	3.72434	205.472	FALSE
HCC1806	KIF18Ai	16	0.499382	66.1142	FALSE
HCC1806	KIF18Ai	16	2.90725	91.978	FALSE
HCC1806	KIF18Ai	16	0.505121	32.527	FALSE
HCC1806	KIF18Ai	16	1.64424	16.7866	FALSE
HCC1806	KIF18Ai	16	2.89075	15.7866	FALSE
HCC1806	KIF18Ai	16	0.198347	80.6305	FALSE
HCC1806	KIF18Ai	16	1.36216	34.1089	FALSE
HCC1806	KIF18Ai	16	1.17644	17.9731	FALSE
HCC1806	KIF18Ai	16	3.26744	50.2113	FALSE
HCC1806	KIF18Ai	16	1.64146	45.3487	FALSE
HCC1806	KIF18Ai	16	0.110612	165.915	FALSE
HCC1806	KIF18Ai	16	1.9248	99.1064	FALSE
HCC1806	KIF18Ai	16	3.48382	21.0977	FALSE
HCC1806	KIF18Ai	16	0.7529	17.5302	FALSE
HCC1806	KIF18Ai	16	1.88465	40.0963	FALSE
HCC1806	KIF18Ai	16	0.321764	1.40563	FALSE
HCC1806	KIF18Ai	16	0.185487	44.7696	FALSE
HCC1806	KIF18Ai	16	1.16217	-40.8861	FALSE
HCC1806	KIF18Ai	16	1.14658	41.5368	FALSE
HCC1806	KIF18Ai	16	1.46829	74.0414	FALSE
HCC1806	KIF18Ai	16	0.662478	97.4814	FALSE
HCC1806	KIF18Ai	16	2.07295	12.1049	FALSE
HCC1806	KIF18Ai	16	1.18786	-0.129381	FALSE
HCC1806	KIF18Ai	16	2.17324	155.117	FALSE
HCC1806	KIF18Ai	16	2.15563	80.0127	FALSE
HCC1806	KIF18Ai	16	0.442398	142.375	FALSE
HCC1806	KIF18Ai	16	3.60719	73.3429	FALSE
HCC1806	KIF18Ai	17	0.241554	45.148	FALSE
HCC1806	KIF18Ai	17	0.488363	55.5053	FALSE
HCC1806	KIF18Ai	17	2.98565	549.653	FALSE
HCC1806	KIF18Ai	17	0.804633	68.8352	FALSE
HCC1806	KIF18Ai	17	1.13504	41.9643	FALSE
HCC1806	KIF18Ai	17	3.19199	368.432	FALSE
HCC1806	KIF18Ai	17	1.21285	97.3363	FALSE
HCC1806	KIF18Ai	17	2.50156	62.0263	FALSE
HCC1806	KIF18Ai	17	0.5405	54.7934	FALSE
HCC1806	KIF18Ai	17	2.74597	129.089	FALSE
HCC1806	KIF18Ai	17	1.26176	243.941	FALSE
HCC1806	KIF18Ai	17	2.38031	295.671	FALSE
HCC1806	KIF18Ai	17	0.598152	159.139	FALSE
HCC1806	KIF18Ai	17	0.88823	104.393	FALSE
HCC1806	KIF18Ai	17	1.83552	182.394	FALSE
HCC1806	KIF18Ai	17	0.770196	125.79	FALSE
HCC1806	KIF18Ai	17	1.11169	48.0302	FALSE
HCC1806	KIF18Ai	17	1.06011	182.834	FALSE
HCC1806	KIF18Ai	17	3.08221	418.357	FALSE
HCC1806	KIF18Ai	17	1.19173	1.40763	FALSE
HCC1806	KIF18Ai	17	3.15231	45.4028	FALSE
HCC1806	KIF18Ai	17	1.0894	-2.29963	FALSE
HCC1806	KIF18Ai	17	2.38476	81.3626	FALSE
HCC1806	KIF18Ai	17	0.74341	28.368	FALSE
HCC1806	KIF18Ai	17	1.56031	113.512	FALSE
HCC1806	KIF18Ai	17	2.71997	261.538	FALSE
HCC1806	KIF18Ai	17	3.53145	407.806	FALSE
HCC1806	KIF18Ai	17	3.88993	143.953	FALSE
HCC1806	KIF18Ai	17	3.21366	77.4996	FALSE
HCC1806	KIF18Ai	17	1.89332	1.88308	FALSE
HCC1806	KIF18Ai	17	0.900098	97.0481	FALSE
HCC1806	KIF18Ai	17	1.14781	33.7829	FALSE
HCC1806	KIF18Ai	17	2.67715	180.794	FALSE
HCC1806	KIF18Ai	17	3.24151	92.7034	FALSE
HCC1806	KIF18Ai	17	1.79584	-0.873061	FALSE
HCC1806	KIF18Ai	17	2.91293	121.457	FALSE
HCC1806	KIF18Ai	17	3.16916	42.298	FALSE
HCC1806	KIF18Ai	17	0.540971	66.5231	FALSE
HCC1806	KIF18Ai	17	1.0153	45.2971	FALSE
HCC1806	KIF18Ai	17	2.49968	33.3386	FALSE
HCC1806	KIF18Ai	17	2.48185	45.4724	FALSE
HCC1806	KIF18Ai	17	0.637502	-7.21042	FALSE
HCC1806	KIF18Ai	17	0.267139	141.249	FALSE
HCC1806	KIF18Ai	17	1.02656	110.645	FALSE
HCC1806	KIF18Ai	17	3.46814	270.534	FALSE
HCC1806	KIF18Ai	17	1.81775	65.8488	FALSE
HCC1806	KIF18Ai	17	2.6132	677.077	FALSE
HCC1806	KIF18Ai	17	2.91292	224.762	FALSE
HCC1806	KIF18Ai	17	2.33254	-37.9132	FALSE
HCC1806	KIF18Ai	17	0.180208	-2.09241	FALSE
HCC1806	KIF18Ai	17	1.88377	36.019	FALSE
HCC1806	KIF18Ai	17	2.855	343.416	FALSE
HCC1806	KIF18Ai	17	2.19867	60.2397	FALSE
HCC1806	KIF18Ai	17	0.304505	189.23	FALSE
HCC1806	KIF18Ai	17	3.56894	326.876	FALSE
HCC1806	KIF18Ai	17	1.24029	34.4061	FALSE
HCC1806	KIF18Ai	17	0.947942	132.942	FALSE
HCC1806	KIF18Ai	17	0.651388	68.5584	FALSE
HCC1806	KIF18Ai	17	3.48517	65.5984	FALSE
HCC1806	KIF18Ai	17	2.79591	53.8411	FALSE
HCC1806	KIF18Ai	17	0.804942	31.9362	FALSE
HCC1806	KIF18Ai	17	1.15125	135.451	FALSE
HCC1806	KIF18Ai	17	2.72883	226.869	FALSE
HCC1806	KIF18Ai	17	0.730543	32.7874	FALSE
HCC1806	KIF18Ai	17	1.54181	197.135	FALSE
HCC1806	KIF18Ai	17	1.27313	151.777	FALSE
HCC1806	KIF18Ai	17	3.48864	501.148	FALSE
HCC1806	KIF18Ai	17	1.30516	139.694	FALSE
HCC1806	KIF18Ai	17	1.95604	62.2493	FALSE
HCC1806	KIF18Ai	17	0.348451	120.794	FALSE
HCC1806	KIF18Ai	17	3.27427	184.612	FALSE
HCC1806	KIF18Ai	17	2.6033	85.9641	FALSE
HCC1806	KIF18Ai	17	2.24546	529.272	FALSE
HCC1806	KIF18Ai	17	2.85266	91.173	FALSE
HCC1806	KIF18Ai	17	1.90216	325.832	FALSE
HCC1806	KIF18Ai	17	0.512788	71.4171	FALSE
HCC1806	KIF18Ai	17	0.408298	63.0254	FALSE
HCC1806	KIF18Ai	17	1.69043	293.131	FALSE
HCC1806	KIF18Ai	17	0.59666	259.312	FALSE
HCC1806	KIF18Ai	17	1.89279	33.4377	FALSE
HCC1806	KIF18Ai	17	3.791	165.981	FALSE
HCC1806	KIF18Ai	17	0.721184	474.348	FALSE
HCC1806	KIF18Ai	17	2.39874	257.029	FALSE
HCC1806	KIF18Ai	17	0.958774	97.8113	FALSE
HCC1806	KIF18Ai	17	1.06236	303.867	FALSE
HCC1806	KIF18Ai	17	1.73291	428.832	FALSE
HCC1806	KIF18Ai	17	1.80617	6.02768	FALSE
HCC1806	KIF18Ai	17	1.66857	9.63888	FALSE
HCC1806	KIF18Ai	17	3.46047	113.629	FALSE
HCC1806	KIF18Ai	17	0.215025	56.5303	FALSE
HCC1806	KIF18Ai	17	0.314092	28.2142	FALSE
HCC1806	KIF18Ai	17	1.98406	-4.82805	FALSE
HCC1806	KIF18Ai	17	0.0569791	45.4061	FALSE
HCC1806	KIF18Ai	17	3.3455	109.376	FALSE
HCC1806	KIF18Ai	17	2.53712	139.634	FALSE
HCC1806	KIF18Ai	17	2.27061	29.971	FALSE
HCC1806	KIF18Ai	17	0.564494	139.598	FALSE
HCC1806	KIF18Ai	17	1.70519	77.3472	FALSE
HCC1806	KIF18Ai	18	1.01336	44.5716	FALSE
HCC1806	KIF18Ai	18	1.45471	46.7565	FALSE
HCC1806	KIF18Ai	18	0.369231	64.7532	FALSE
HCC1806	KIF18Ai	18	3.47971	45.5342	FALSE
HCC1806	KIF18Ai	18	1.09514	7.06363	FALSE
HCC1806	KIF18Ai	18	0.715764	-9.2502	FALSE
HCC1806	KIF18Ai	18	1.20964	141.812	FALSE
HCC1806	KIF18Ai	18	1.62372	80.6004	FALSE
HCC1806	KIF18Ai	18	1.33039	40.907	FALSE
HCC1806	KIF18Ai	18	2.49686	47.9626	FALSE
HCC1806	KIF18Ai	18	2.31905	95.7145	FALSE
HCC1806	KIF18Ai	18	0.778328	18.9179	FALSE
HCC1806	KIF18Ai	18	0.118885	-1.41614	FALSE
HCC1806	KIF18Ai	18	0.812313	15.4042	FALSE
HCC1806	KIF18Ai	18	0.778803	53.2453	FALSE
HCC1806	KIF18Ai	18	2.93781	132.478	FALSE
HCC1806	KIF18Ai	18	0.13844	62.3046	FALSE
HCC1806	KIF18Ai	18	2.8756	73.0646	FALSE
HCC1806	KIF18Ai	18	4.17762	735.314	FALSE
HCC1806	KIF18Ai	18	0.684791	161.51	FALSE
HCC1806	KIF18Ai	18	2.37446	0.0653979	FALSE
HCC1806	KIF18Ai	18	3.39315	-18.4596	FALSE
HCC1806	KIF18Ai	18	3.21829	66.2008	FALSE
HCC1806	KIF18Ai	18	1.13338	48.1231	FALSE
HCC1806	KIF18Ai	18	1.69881	49.3239	FALSE
HCC1806	KIF18Ai	18	0.82764	68.0749	FALSE
HCC1806	KIF18Ai	18	1.77631	85.9269	FALSE
HCC1806	KIF18Ai	18	1.05088	61.9898	FALSE
HCC1806	KIF18Ai	18	1.44967	1247.96	TRUE
HCC1806	KIF18Ai	18	1.05078	97.5254	FALSE
HCC1806	KIF18Ai	18	1.33428	219.352	FALSE
HCC1806	KIF18Ai	18	2.98619	103.782	FALSE
HCC1806	KIF18Ai	18	0.182057	25.5239	FALSE
HCC1806	KIF18Ai	18	0.718414	23.8243	FALSE
HCC1806	KIF18Ai	18	3.18711	84.4395	FALSE
HCC1806	KIF18Ai	18	2.74234	68.9727	FALSE
HCC1806	KIF18Ai	18	1.52181	44.0249	FALSE
HCC1806	KIF18Ai	18	0.232997	30.004	FALSE
HCC1806	KIF18Ai	18	1.24581	19.3407	FALSE
HCC1806	KIF18Ai	18	2.82534	401.744	FALSE
HCC1806	KIF18Ai	18	2.51969	770.833	TRUE
HCC1806	KIF18Ai	18	0.0606902	48.0798	FALSE
HCC1806	KIF18Ai	18	3.73194	156.812	FALSE
HCC1806	KIF18Ai	18	3.08513	396.628	FALSE
HCC1806	KIF18Ai	18	1.40468	6.35366	FALSE
HCC1806	KIF18Ai	18	0.307161	340.689	FALSE
HCC1806	KIF18Ai	18	0.326436	92.4164	FALSE
HCC1806	KIF18Ai	18	1.80172	357.39	FALSE
HCC1806	KIF18Ai	18	2.30645	17.8053	FALSE
HCC1806	KIF18Ai	18	1.39711	422.553	FALSE
HCC1806	KIF18Ai	18	1.99097	229.111	FALSE
HCC1806	KIF18Ai	18	3.85965	713.119	FALSE
HCC1806	KIF18Ai	18	1.78462	29.2526	FALSE
HCC1806	KIF18Ai	18	0.587256	74.8871	FALSE
HCC1806	KIF18Ai	18	1.96037	86.2223	FALSE
HCC1806	KIF18Ai	18	1.03785	36.5837	FALSE
HCC1806	KIF18Ai	18	1.68792	137.649	FALSE
HCC1806	KIF18Ai	18	2.83966	24.6188	FALSE
HCC1806	KIF18Ai	18	0.399722	56.8057	FALSE
HCC1806	KIF18Ai	18	2.20735	114.628	FALSE
HCC1806	KIF18Ai	18	3.58461	32.8794	FALSE
HCC1806	KIF18Ai	18	3.70843	75.2834	FALSE
HCC1806	KIF18Ai	18	0.569243	82.5359	FALSE
HCC1806	KIF18Ai	18	1.85949	67.4593	FALSE
HCC1806	KIF18Ai	18	2.84339	103.149	FALSE
HCC1806	KIF18Ai	18	2.21264	113.738	FALSE
HCC1806	KIF18Ai	18	3.67777	255.521	FALSE
HCC1806	KIF18Ai	18	1.23281	1.51982	FALSE
HCC1806	KIF18Ai	18	1.6043	41.0928	FALSE
HCC1806	KIF18Ai	18	1.39691	72.4725	FALSE
HCC1806	KIF18Ai	18	1.92766	228.939	FALSE
HCC1806	KIF18Ai	18	0.298496	72.3591	FALSE
HCC1806	KIF18Ai	18	0.778699	-2.92927	FALSE
HCC1806	KIF18Ai	18	3.26256	173.426	FALSE
HCC1806	KIF18Ai	18	1.39802	10.9889	FALSE
HCC1806	KIF18Ai	18	2.91797	26.136	FALSE
HCC1806	KIF18Ai	18	0.723719	51.1523	FALSE
HCC1806	KIF18Ai	18	2.30745	31.4395	FALSE
HCC1806	KIF18Ai	18	3.51399	59.9883	FALSE
HCC1806	KIF18Ai	18	1.90167	43.1208	FALSE
HCC1806	KIF18Ai	18	2.06493	311.044	FALSE
HCC1806	KIF18Ai	18	1.3435	79.8513	FALSE
HCC1806	KIF18Ai	18	1.02869	67.4369	FALSE
HCC1806	KIF18Ai	18	3.12787	365.537	FALSE
HCC1806	KIF18Ai	18	0.0298155	185.683	FALSE
HCC1806	KIF18Ai	18	4.15404	382.879	FALSE
HCC1806	KIF18Ai	18	2.45487	43.1209	FALSE
HCC1806	KIF18Ai	18	0.412464	85.6564	FALSE
HCC1806	KIF18Ai	18	1.00931	45.5302	FALSE
HCC1806	KIF18Ai	18	0.56752	69.8225	FALSE
HCC1806	KIF18Ai	19	2.60086	84.943	FALSE
HCC1806	KIF18Ai	19	2.02739	75.5377	FALSE
HCC1806	KIF18Ai	19	1.24625	7.81076	FALSE
HCC1806	KIF18Ai	19	1.34449	71.692	FALSE
HCC1806	KIF18Ai	19	0.255327	106.285	FALSE
HCC1806	KIF18Ai	19	1.82306	189.133	FALSE
HCC1806	KIF18Ai	19	3.7949	559.9	FALSE
HCC1806	KIF18Ai	19	2.45541	76.173	FALSE
HCC1806	KIF18Ai	19	3.57087	115.837	FALSE
HCC1806	KIF18Ai	19	1.53356	-8.45094	FALSE
HCC1806	KIF18Ai	19	3.33365	84.5299	FALSE
HCC1806	KIF18Ai	19	0.824621	4.7083	FALSE
HCC1806	KIF18Ai	19	0.810381	207.007	FALSE
HCC1806	KIF18Ai	19	2.15957	98.36	FALSE
HCC1806	KIF18Ai	19	0.941301	50.7512	FALSE
HCC1806	KIF18Ai	19	3.18334	584.608	FALSE
HCC1806	KIF18Ai	19	2.33913	34.1829	FALSE
HCC1806	KIF18Ai	19	2.34086	217.539	FALSE
HCC1806	KIF18Ai	19	0.791588	75.896	FALSE
HCC1806	KIF18Ai	19	2.15459	51.3141	FALSE
HCC1806	KIF18Ai	19	0.288335	211.042	FALSE
HCC1806	KIF18Ai	19	0.00600507	4.75734	FALSE
HCC1806	KIF18Ai	19	0.983896	-64.2872	FALSE
HCC1806	KIF18Ai	19	4.11352	441.76	FALSE
HCC1806	KIF18Ai	19	0.441786	14.6348	FALSE
HCC1806	KIF18Ai	19	1.39495	123.812	FALSE
HCC1806	KIF18Ai	19	1.28154	72.4457	FALSE
HCC1806	KIF18Ai	19	2.89255	148.128	FALSE
HCC1806	KIF18Ai	19	4.10561	240.256	FALSE
HCC1806	KIF18Ai	19	0.834017	133.712	FALSE
HCC1806	KIF18Ai	19	3.81799	121.995	FALSE
HCC1806	KIF18Ai	19	0.958151	130.99	FALSE
HCC1806	KIF18Ai	19	0.95963	179.378	FALSE
HCC1806	KIF18Ai	19	2.15987	123.387	FALSE
HCC1806	KIF18Ai	19	3.58848	250.531	FALSE
HCC1806	KIF18Ai	19	2.80787	66.1036	FALSE
HCC1806	KIF18Ai	19	0.973958	47.642	FALSE
HCC1806	KIF18Ai	19	0.460121	-27.5928	FALSE
HCC1806	KIF18Ai	19	2.09351	338.275	FALSE
HCC1806	KIF18Ai	19	3.38771	113.096	FALSE
HCC1806	KIF18Ai	19	1.58093	34.2082	FALSE
HCC1806	KIF18Ai	19	3.95021	414.853	FALSE
HCC1806	KIF18Ai	19	2.7496	137.965	FALSE
HCC1806	KIF18Ai	19	1.06056	34.3925	FALSE
HCC1806	KIF18Ai	19	2.25207	156.756	FALSE
HCC1806	KIF18Ai	19	0.0101626	391.632	FALSE
HCC1806	KIF18Ai	19	2.94335	113.324	FALSE
HCC1806	KIF18Ai	19	0.49588	329.196	FALSE
HCC1806	KIF18Ai	19	0.686145	102.917	FALSE
HCC1806	KIF18Ai	19	0.624743	228.606	FALSE
HCC1806	KIF18Ai	19	3.60582	207.957	FALSE
HCC1806	KIF18Ai	19	3.25209	319.814	FALSE
HCC1806	KIF18Ai	19	1.75896	190.952	FALSE
HCC1806	KIF18Ai	19	1.53607	710.449	FALSE
HCC1806	KIF18Ai	19	1.14346	79.3365	FALSE
HCC1806	KIF18Ai	19	0.960101	71.1494	FALSE
HCC1806	KIF18Ai	19	2.94677	278.804	FALSE
HCC1806	KIF18Ai	19	0.391324	230.559	FALSE
HCC1806	KIF18Ai	19	1.00322	30.7456	FALSE
HCC1806	KIF18Ai	19	2.69968	406.769	FALSE
HCC1806	KIF18Ai	19	2.88612	317.961	FALSE
HCC1806	KIF18Ai	19	0.149933	125.828	FALSE
HCC1806	KIF18Ai	19	1.57073	392.545	FALSE
HCC1806	KIF18Ai	19	1.69527	20.6932	FALSE
HCC1806	KIF18Ai	19	2.72351	135.529	FALSE
HCC1806	KIF18Ai	19	3.70901	479.876	FALSE
HCC1806	KIF18Ai	19	1.11693	-7.81127	FALSE
HCC1806	KIF18Ai	19	0.164808	39.6057	FALSE
HCC1806	KIF18Ai	19	2.32756	17.6737	FALSE
HCC1806	KIF18Ai	19	3.71408	129.784	FALSE
HCC1806	KIF18Ai	19	3.91946	254.577	FALSE
HCC1806	KIF18Ai	19	2.58381	131.789	FALSE
HCC1806	KIF18Ai	19	1.03388	-8.64611	FALSE
HCC1806	KIF18Ai	19	2.15234	238.654	FALSE
HCC1806	KIF18Ai	19	1.84322	87.7495	FALSE
HCC1806	KIF18Ai	19	2.76913	127.578	FALSE
HCC1806	KIF18Ai	19	1.94701	107.039	FALSE
HCC1806	KIF18Ai	19	3.28737	101.683	FALSE
HCC1806	KIF18Ai	19	2.52575	45.2656	FALSE
HCC1806	KIF18Ai	19	0.861684	87.966	FALSE
HCC1806	KIF18Ai	19	2.75946	13.253	FALSE
HCC1806	KIF18Ai	19	0.138474	115.966	FALSE
HCC1806	KIF18Ai	19	0.66989	124.197	FALSE
HCC1806	KIF18Ai	19	2.0411	281.851	FALSE
HCC1806	KIF18Ai	19	0.182333	60.4983	FALSE
HCC1806	KIF18Ai	19	0.821737	586.886	FALSE
HCC1806	KIF18Ai	19	1.95209	50.7023	FALSE
HCC1806	KIF18Ai	19	1.31122	72.8301	FALSE
HCC1806	KIF18Ai	19	0.741113	55.9887	FALSE
HCC1806	KIF18Ai	20	1.77639	19.8505	FALSE
HCC1806	KIF18Ai	20	2.79057	129.882	FALSE
HCC1806	KIF18Ai	20	0.27618	11.451	FALSE
HCC1806	KIF18Ai	20	1.13581	16.3932	FALSE
HCC1806	KIF18Ai	20	2.59328	5.037	FALSE
HCC1806	KIF18Ai	20	0.479617	51.7358	FALSE
HCC1806	KIF18Ai	20	0.381391	22.6432	FALSE
HCC1806	KIF18Ai	20	0.61935	171.828	FALSE
HCC1806	KIF18Ai	20	1.1848	34.7834	FALSE
HCC1806	KIF18Ai	20	1.12296	401.352	FALSE
HCC1806	KIF18Ai	20	2.32329	99.8189	FALSE
HCC1806	KIF18Ai	20	3.33397	538.091	FALSE
HCC1806	KIF18Ai	20	2.07497	622.448	FALSE
HCC1806	KIF18Ai	20	3.85936	191.244	FALSE
HCC1806	KIF18Ai	20	0.350756	129.806	FALSE
HCC1806	KIF18Ai	20	3.8979	421.871	FALSE
HCC1806	KIF18Ai	20	2.07468	244.605	FALSE
HCC1806	KIF18Ai	20	2.34141	454.438	FALSE
HCC1806	KIF18Ai	20	0.246556	100.749	FALSE
HCC1806	KIF18Ai	20	1.97645	69.5779	FALSE
HCC1806	KIF18Ai	20	0.588281	163.223	FALSE
HCC1806	KIF18Ai	20	0.477749	97.7884	FALSE
HCC1806	KIF18Ai	20	2.23109	-1.82032	FALSE
HCC1806	KIF18Ai	20	0.577515	43.121	FALSE
HCC1806	KIF18Ai	20	0.871609	11.6435	FALSE
HCC1806	KIF18Ai	20	0.304774	12.2301	FALSE
HCC1806	KIF18Ai	20	0.815306	508.158	FALSE
HCC1806	KIF18Ai	20	3.84564	93.9718	FALSE
HCC1806	KIF18Ai	20	0.152975	19.3748	FALSE
HCC1806	KIF18Ai	20	2.34635	563.792	FALSE
HCC1806	KIF18Ai	20	1.72316	248.929	FALSE
HCC1806	KIF18Ai	20	2.46402	72.7456	FALSE
HCC1806	KIF18Ai	20	0.986556	39.4998	FALSE
HCC1806	KIF18Ai	20	2.76681	346.059	FALSE
HCC1806	KIF18Ai	20	2.90788	122.656	FALSE
HCC1806	KIF18Ai	20	2.78484	87.6673	FALSE
HCC1806	KIF18Ai	20	1.6522	18.7713	FALSE
HCC1806	KIF18Ai	20	0.743688	114.959	FALSE
HCC1806	KIF18Ai	20	3.53184	592.709	FALSE
HCC1806	KIF18Ai	20	1.61267	52.2808	FALSE
HCC1806	KIF18Ai	20	0.183675	106.024	FALSE
HCC1806	KIF18Ai	20	1.52798	-56.5596	FALSE
HCC1806	KIF18Ai	20	1.32464	151.841	FALSE
HCC1806	KIF18Ai	20	1.5483	93.538	FALSE
HCC1806	KIF18Ai	20	1.90781	79.7124	FALSE
HCC1806	KIF18Ai	20	3.87708	426.98	FALSE
HCC1806	KIF18Ai	20	0.831246	92.484	FALSE
HCC1806	KIF18Ai	20	1.07013	77.4828	FALSE
HCC1806	KIF18Ai	20	2.32572	112.774	FALSE
HCC1806	KIF18Ai	20	2.68755	176.402	FALSE
HCC1806	KIF18Ai	20	1.111	157.929	FALSE
HCC1806	KIF18Ai	20	3.2284	648.7	FALSE
HCC1806	KIF18Ai	20	2.68167	18.2281	FALSE
HCC1806	KIF18Ai	20	0.236022	507.836	FALSE
HCC1806	KIF18Ai	20	1.75572	122.918	FALSE
HCC1806	KIF18Ai	20	0.607866	63.1384	FALSE
HCC1806	KIF18Ai	20	0.235351	369.099	FALSE
HCC1806	KIF18Ai	20	1.71986	19.7329	FALSE
HCC1806	KIF18Ai	20	0.164262	99.4619	FALSE
HCC1806	KIF18Ai	20	1.17364	37.8189	FALSE
HCC1806	KIF18Ai	20	0.668587	49.4788	FALSE
HCC1806	KIF18Ai	20	1.06601	183.627	FALSE
HCC1806	KIF18Ai	20	2.47188	86.8984	FALSE
HCC1806	KIF18Ai	20	1.30481	57.202	FALSE
HCC1806	KIF18Ai	20	0.657063	-27.8793	FALSE
HCC1806	KIF18Ai	20	0.875523	125.225	FALSE
HCC1806	KIF18Ai	20	2.28829	325.802	FALSE
HCC1806	KIF18Ai	20	2.45626	154.505	FALSE
HCC1806	KIF18Ai	20	0.934541	54.5247	FALSE
HCC1806	KIF18Ai	20	1.03555	88.3356	FALSE
HCC1806	KIF18Ai	20	3.94143	628.949	FALSE
HCC1806	KIF18Ai	20	3.15429	296.262	FALSE
HCC1806	KIF18Ai	20	2.85567	119.784	FALSE
HCC1806	KIF18Ai	20	0.204247	-8.48507	FALSE
HCC1806	KIF18Ai	20	2.01231	15.7341	FALSE
HCC1806	KIF18Ai	20	1.7976	149.359	FALSE
HCC1806	KIF18Ai	20	1.51544	110.659	FALSE
HCC1806	KIF18Ai	20	1.28092	18.3016	FALSE
HCC1806	KIF18Ai	20	1.62949	4.25507	FALSE
HCC1806	KIF18Ai	20	1.66037	-73.5161	FALSE
HCC1806	KIF18Ai	20	3.30198	191.147	FALSE
HCC1806	KIF18Ai	20	1.01033	35.0426	FALSE
HCC1806	KIF18Ai	20	2.80252	191.918	FALSE
HCC1806	KIF18Ai	20	0.138089	97.4294	FALSE
HCC1806	KIF18Ai	20	0.836416	75.8528	FALSE
HCC1806	KIF18Ai	20	2.12443	46.903	FALSE
HCC1806	KIF18Ai	20	2.89776	79.359	FALSE
HCC1806	KIF18Ai	20	0.951278	90.4387	FALSE
HCC1806	KIF18Ai	20	1.07181	165.261	FALSE
HCC1806	KIF18Ai	20	2.44748	121.407	FALSE
HCC1806	KIF18Ai	20	1.77496	31.099	FALSE
HCC1806	KIF18Ai	20	1.48123	99.4996	FALSE
HCC1806	KIF18Ai	20	0.955093	82.7631	FALSE
HCC1806	KIF18Ai	20	1.31253	17.4288	FALSE
HCC1806	KIF18Ai	21	1.06186	19.3234	FALSE
HCC1806	KIF18Ai	21	0.699463	84.3678	FALSE
HCC1806	KIF18Ai	21	0.0352621	143.806	FALSE
HCC1806	KIF18Ai	21	1.7234	56.9048	FALSE
HCC1806	KIF18Ai	21	0.461867	-9.02386	FALSE
HCC1806	KIF18Ai	21	0.84024	243.444	FALSE
HCC1806	KIF18Ai	21	2.4456	209.99	FALSE
HCC1806	KIF18Ai	21	0.86833	325.27	FALSE
HCC1806	KIF18Ai	21	2.17248	144.375	FALSE
HCC1806	KIF18Ai	21	0.905073	206.785	FALSE
HCC1806	KIF18Ai	21	1.57456	196.506	FALSE
HCC1806	KIF18Ai	21	1.84451	196.416	FALSE
HCC1806	KIF18Ai	21	0.337682	233.483	FALSE
HCC1806	KIF18Ai	21	0.797278	65.7931	FALSE
HCC1806	KIF18Ai	21	2.16871	24.8349	FALSE
HCC1806	KIF18Ai	21	0.0119911	433.932	FALSE
HCC1806	KIF18Ai	21	1.1534	78.0752	FALSE
HCC1806	KIF18Ai	21	2.07551	665.198	FALSE
HCC1806	KIF18Ai	21	0.206277	70.7411	FALSE
HCC1806	KIF18Ai	21	2.19304	126.52	FALSE
HCC1806	KIF18Ai	21	0.571766	72.5976	FALSE
HCC1806	KIF18Ai	21	0.0357255	44.651	FALSE
HCC1806	KIF18Ai	21	0.632873	141.364	FALSE
HCC1806	KIF18Ai	21	2.14574	103.397	FALSE
HCC1806	KIF18Ai	21	1.7671	169.619	FALSE
HCC1806	KIF18Ai	21	2.78873	82.6858	FALSE
HCC1806	KIF18Ai	21	3.32155	86.7192	FALSE
HCC1806	KIF18Ai	21	0.883479	122.627	FALSE
HCC1806	KIF18Ai	21	0.560365	58.4803	FALSE
HCC1806	KIF18Ai	21	1.07779	524.063	FALSE
HCC1806	KIF18Ai	21	2.35149	338.095	FALSE
HCC1806	KIF18Ai	21	0.80355	275.631	FALSE
HCC1806	KIF18Ai	21	2.07561	189.177	FALSE
HCC1806	KIF18Ai	21	3.07741	680.644	FALSE
HCC1806	KIF18Ai	21	0.948467	451.998	FALSE
HCC1806	KIF18Ai	21	0.719707	148.004	FALSE
HCC1806	KIF18Ai	21	1.41964	668.047	FALSE
HCC1806	KIF18Ai	21	1.42752	130.764	FALSE
HCC1806	KIF18Ai	21	1.53774	2.52429	FALSE
HCC1806	KIF18Ai	21	2.37404	15.3676	FALSE
HCC1806	KIF18Ai	21	2.52254	483.291	FALSE
HCC1806	KIF18Ai	21	1.83315	12.5924	FALSE
HCC1806	KIF18Ai	21	0.58341	204.115	FALSE
HCC1806	KIF18Ai	21	2.80847	121.723	FALSE
HCC1806	KIF18Ai	21	1.83157	206.425	FALSE
HCC1806	KIF18Ai	21	0.408967	537.889	FALSE
HCC1806	KIF18Ai	21	1.22183	52.9683	FALSE
HCC1806	KIF18Ai	21	0.737286	41.7474	FALSE
HCC1806	KIF18Ai	21	0.297668	8.99217	FALSE
HCC1806	KIF18Ai	21	2.92144	77.7504	FALSE
HCC1806	KIF18Ai	21	0.864779	55.9489	FALSE
HCC1806	KIF18Ai	21	1.79548	229.788	FALSE
HCC1806	KIF18Ai	21	1.85866	326.515	FALSE
HCC1806	KIF18Ai	21	1.95041	165.296	FALSE
HCC1806	KIF18Ai	21	0.295054	76.0774	FALSE
HCC1806	KIF18Ai	21	2.08257	121.352	FALSE
HCC1806	KIF18Ai	21	0.986788	147.582	FALSE
HCC1806	KIF18Ai	21	2.33323	87.2222	FALSE
HCC1806	KIF18Ai	21	2.56387	376.249	FALSE
HCC1806	KIF18Ai	21	0.926425	65.3201	FALSE
HCC1806	KIF18Ai	21	2.22988	56.2931	FALSE
HCC1806	KIF18Ai	21	0.924387	151.783	FALSE
HCC1806	KIF18Ai	21	0.924694	129.383	FALSE
HCC1806	KIF18Ai	21	1.27766	139.074	FALSE
HCC1806	KIF18Ai	21	1.1433	486.902	FALSE
HCC1806	KIF18Ai	21	0.930327	866.363	TRUE
HCC1806	KIF18Ai	21	1.13444	184.505	FALSE
HCC1806	KIF18Ai	21	1.50887	43.7006	FALSE
HCC1806	KIF18Ai	21	2.23934	80.659	FALSE
HCC1806	KIF18Ai	21	1.63966	105.936	FALSE
HCC1806	KIF18Ai	21	0.278959	53.005	FALSE
HCC1806	KIF18Ai	21	0.475465	258.748	FALSE
HCC1806	KIF18Ai	21	0.209564	857.735	TRUE
HCC1806	KIF18Ai	21	1.33995	172.253	FALSE
HCC1806	KIF18Ai	21	2.99391	95.7445	FALSE
HCC1806	KIF18Ai	21	0.392203	299.515	FALSE
HCC1806	KIF18Ai	21	1.61746	407.619	FALSE
HCC1806	KIF18Ai	21	0.40677	424.476	FALSE
HCC1806	KIF18Ai	21	0.857065	256.03	FALSE
HCC1806	KIF18Ai	21	2.26102	422.559	FALSE
HCC1806	KIF18Ai	21	1.92951	78.6987	FALSE
HCC1806	KIF18Ai	21	0.949062	107.578	FALSE
HCC1806	KIF18Ai	21	0.789534	115.338	FALSE
HCC1806	KIF18Ai	21	1.10377	911.62	TRUE
HCC1806	KIF18Ai	21	1.14967	703.882	FALSE
HCC1806	KIF18Ai	21	0.309554	400.191	FALSE
HCC1806	KIF18Ai	22	2.73443	-80.5086	FALSE
HCC1806	KIF18Ai	22	2.61083	423.056	FALSE
HCC1806	KIF18Ai	22	3.13998	441.158	FALSE
HCC1806	KIF18Ai	22	1.1568	7.30346	FALSE
HCC1806	KIF18Ai	22	0.216707	1.95962	FALSE
HCC1806	KIF18Ai	22	3.56014	-3.99865	FALSE
HCC1806	KIF18Ai	22	2.15953	30.3741	FALSE
HCC1806	KIF18Ai	22	1.74551	131.789	FALSE
HCC1806	KIF18Ai	22	2.63	114.87	FALSE
HCC1806	KIF18Ai	22	4.33456	496.015	FALSE
HCC1806	KIF18Ai	22	2.21781	3.79314	FALSE
HCC1806	KIF18Ai	22	4.68853	-16.8012	FALSE
HCC1806	KIF18Ai	22	3.48831	35.4454	FALSE
HCC1806	KIF18Ai	22	1.75428	16.1971	FALSE
HCC1806	KIF18Ai	22	1.98222	40.7179	FALSE
HCC1806	KIF18Ai	22	3.33998	22.8491	FALSE
HCC1806	KIF18Ai	22	0.278244	49.8182	FALSE
HCC1806	KIF18Ai	22	3.29229	374.879	FALSE
HCC1806	KIF18Ai	22	3.4305	132.168	FALSE
HCC1806	KIF18Ai	22	0.456469	61.3986	FALSE
HCC1806	KIF18Ai	22	3.3983	47.2351	FALSE
HCC1806	KIF18Ai	22	0.166511	-40.2267	FALSE
HCC1806	KIF18Ai	22	1.51583	32.6685	FALSE
HCC1806	KIF18Ai	22	3.76338	537.087	FALSE
HCC1806	KIF18Ai	22	2.03088	43.9554	FALSE
HCC1806	KIF18Ai	22	5.0002	161.728	FALSE
[truncated: 4,474 more rows]
