# Supplementary material for: Weakened APC/C activity at mitotic exit drives cancer vulnerability to KIF18A inhibition
Source: EMBO J. 2024 Jan 26;43(5):2. doi: 10.1038/s44318-024-00031-6 (PMC10907621; doi:10.1038/s44318-024-00031-6)
Supplement: Supplementary file 14 — Source Data Fig. 3 [file 44318_2024_31_MOESM14_ESM.zip › Figure 3/3D/HCC1806_PolarChromosomes_MAD1.xlsx]

## Sheet: Description
Summary table of whether cells have MAD1+ kinetochores and whether they are in the central or polar region of the spindle from cells analyzed with IF microscopy
Each data row represents a unique cell
MAD1+ kinetochores are defined as >99% of signal in the DMSO condition and polar is defined as >5µm from the midline

## Sheet: Data
Cell Line	Treatment	Cell Number	SAC status
HCC1806	KIF18Ai	1	MAD1-
HCC1806	KIF18Ai	2	MAD1+ (central)
HCC1806	KIF18Ai	3	MAD1+ (polar)
HCC1806	KIF18Ai	4	MAD1-
HCC1806	KIF18Ai	5	MAD1-
HCC1806	KIF18Ai	6	MAD1+ (central)
HCC1806	KIF18Ai	7	MAD1+ (central)
HCC1806	KIF18Ai	8	MAD1-
HCC1806	KIF18Ai	9	MAD1+ (central)
HCC1806	KIF18Ai	10	MAD1+ (central)
HCC1806	KIF18Ai	11	MAD1+ (central)
HCC1806	KIF18Ai	12	MAD1+ (polar)
HCC1806	KIF18Ai	13	MAD1+ (central)
HCC1806	KIF18Ai	14	MAD1+ (central)
HCC1806	KIF18Ai	15	MAD1-
HCC1806	KIF18Ai	16	MAD1-
HCC1806	KIF18Ai	17	MAD1-
HCC1806	KIF18Ai	18	MAD1+ (central)
HCC1806	KIF18Ai	19	MAD1-
HCC1806	KIF18Ai	20	MAD1-
HCC1806	KIF18Ai	21	MAD1+ (central)
HCC1806	KIF18Ai	22	MAD1-
HCC1806	KIF18Ai	23	MAD1+ (central)
HCC1806	KIF18Ai	24	MAD1+ (central)
HCC1806	KIF18Ai	25	MAD1-
HCC1806	KIF18Ai	26	MAD1+ (central)
HCC1806	KIF18Ai	27	MAD1+ (central)
HCC1806	KIF18Ai	28	MAD1+ (polar)
HCC1806	KIF18Ai	29	MAD1+ (central)
HCC1806	KIF18Ai	30	MAD1+ (central)
HCC1806	KIF18Ai	31	MAD1+ (polar)
HCC1806	KIF18Ai	32	MAD1+ (central)
HCC1806	KIF18Ai	33	MAD1-
HCC1806	KIF18Ai	34	MAD1-
HCC1806	KIF18Ai	35	MAD1-
HCC1806	KIF18Ai	36	MAD1+ (central)
HCC1806	DMSO	1	MAD1-
HCC1806	DMSO	2	MAD1-
HCC1806	DMSO	3	MAD1-
HCC1806	DMSO	4	MAD1+ (central)
HCC1806	DMSO	5	MAD1-
HCC1806	DMSO	6	MAD1-
HCC1806	DMSO	7	MAD1+ (central)
HCC1806	DMSO	8	MAD1-
HCC1806	DMSO	9	MAD1+ (central)
HCC1806	DMSO	10	MAD1+ (central)
HCC1806	DMSO	11	MAD1+ (central)
HCC1806	DMSO	12	MAD1-
HCC1806	DMSO	13	MAD1-
HCC1806	DMSO	14	MAD1-
HCC1806	DMSO	15	MAD1-
HCC1806	DMSO	16	MAD1-
HCC1806	DMSO	17	MAD1+ (central)
HCC1806	DMSO	18	MAD1-
HCC1806	DMSO	19	MAD1-
HCC1806	DMSO	20	MAD1-
HCC1806	DMSO	21	MAD1-
HCC1806	DMSO	22	MAD1+ (central)
HCC1806	DMSO	23	MAD1+ (central)
HCC1806	DMSO	24	MAD1-
HCC1806	DMSO	25	MAD1-
HCC1806	DMSO	26	MAD1+ (central)
HCC1806	DMSO	27	MAD1-
HCC1806	DMSO	28	MAD1-
HCC1806	DMSO	29	MAD1+ (central)
HCC1806	DMSO	30	MAD1-
HCC1806	DMSO	31	MAD1+ (central)
HCC1806	DMSO	32	MAD1+ (central)
HCC1806	DMSO	33	MAD1+ (central)
HCC1806	DMSO	34	MAD1-
HCC1806	DMSO	35	MAD1-
