# Supplementary material for: Weakened APC/C activity at mitotic exit drives cancer vulnerability to KIF18A inhibition
Source: EMBO J. 2024 Jan 26;43(5):2. doi: 10.1038/s44318-024-00031-6 (PMC10907621; doi:10.1038/s44318-024-00031-6)
Supplement: Supplementary file 14 — Source Data Fig. 3 [file 44318_2024_31_MOESM14_ESM.zip › Figure 3/3J/FullPanel_K-MTRatioVsKIF18AiToxicity.xlsx]

## Sheet: Description
Comparison between K-MT degradation half life values extracted from photo-activated spindle experiments and K1F18Ai toxicity.
K-MT Ratio = KK-MT.KIF18Ai / KK-MT.DMSO

## Sheet: Data
Cell Line	K-MT Ratio	KIF18Ai Toxicity
MCF7	0.747366	-34.5
HCT116	1.11496	-8.6
DLD1	0.797747	10.2
RPE1	0.82726	12.5
MCF10A	0.680836	15.7
MDA-MB-157	NA	41.6
OVCAR-8	0.34675	70.3
HCC1806	0.588611	87.3
HeLa	0.800477	92
OVCAR-3	0.637675	100
