# Supplementary material for: Weakened APC/C activity at mitotic exit drives cancer vulnerability to KIF18A inhibition
Source: EMBO J. 2024 Jan 26;43(5):2. doi: 10.1038/s44318-024-00031-6 (PMC10907621; doi:10.1038/s44318-024-00031-6)
Supplement: Supplementary file 14 — Source Data Fig. 3 [file 44318_2024_31_MOESM14_ESM.zip › Figure 3/3H/HCC1806_HSET-KO_PA-GFP-Tubulin_IntensityDegradation_FitValues.xlsx]

## Sheet: Description
Extracted two-phase exponential decay fit of photo-activated spindle experiments.
Intensity = Abulk*e^(-e^(lnKbulk)*Time) + AK-MT*e^(-e^(lnKK-MT)*Time)

## Sheet: Data
Cell Line	Treatment	n	Abulk	lnKbulk	AK-MT	lnKK-MT	SEMlnK.K-MT
HCC1806	DMSO	58	72.5013	-3.70897	30.2428	-6.44963	0.170407
HCC1806	KIF18Ai	56	77.5298	-4.01264	23.1277	-5.92016	0.227062
HCC1806 ∆HSET	DMSO	55	67.8496	-3.39365	32.7576	-5.99829	0.109824
HCC1806 ∆HSET	KIF18Ai	53	66.6304	-3.35551	35.2101	-5.9257	0.0929733
