# Supplementary material for: Weakened APC/C activity at mitotic exit drives cancer vulnerability to KIF18A inhibition
Source: EMBO J. 2024 Jan 26;43(5):2. doi: 10.1038/s44318-024-00031-6 (PMC10907621; doi:10.1038/s44318-024-00031-6)
Supplement: Supplementary file 14 — Source Data Fig. 3 [file 44318_2024_31_MOESM14_ESM.zip › Figure 3/3A/HCC1806_ScreenHits_MetaphaseStabilityAssessment.xlsx]

## Sheet: Description
Evaluation of spindle conformation from live-cell fluorescence microscopy experiments
Each row represents a single cell from a single cell line with a single treatment at a single timepoint

## Sheet: Data
Cell Line	Treatment	Cell Number	Frame	Time (hr)	Cell Status
WT	DMSO	1	1	0	NEBD/Spindle Formation
WT	DMSO	1	2	0.0833333	NEBD/Spindle Formation
WT	DMSO	1	3	0.166667	NEBD/Spindle Formation
WT	DMSO	1	4	0.25	NEBD/Spindle Formation
WT	DMSO	1	5	0.333333	Hyper-oscillatory
WT	DMSO	1	6	0.416667	Intermediate
WT	DMSO	1	7	0.5	Hyper-oscillatory
WT	DMSO	1	8	0.583333	Intermediate
WT	DMSO	1	9	0.666667	Congressed
WT	DMSO	1	10	0.75	Congressed
WT	DMSO	1	11	0.833333	Congressed
WT	DMSO	1	12	0.916667	Congressed
WT	DMSO	1	13	1	Intermediate
WT	DMSO	1	14	1.08333	Intermediate
WT	DMSO	1	15	1.16667	Intermediate
WT	DMSO	1	16	1.25	Congressed
WT	DMSO	1	17	1.33333	Congressed
WT	DMSO	1	18	1.41667	Congressed
WT	DMSO	1	19	1.5	Hyper-oscillatory
WT	DMSO	1	20	1.58333	Intermediate
WT	DMSO	1	21	1.66667	Intermediate
WT	DMSO	1	22	1.75	Hyper-oscillatory
WT	DMSO	1	23	1.83333	Hyper-oscillatory
WT	DMSO	1	24	1.91667	Hyper-oscillatory
WT	DMSO	1	25	2	Hyper-oscillatory
WT	DMSO	1	26	2.08333	Congressed
WT	DMSO	1	27	2.16667	Congressed
WT	DMSO	1	28	2.25	Congressed
WT	DMSO	1	29	2.33333	Congressed
WT	DMSO	1	30	2.41667	Congressed
WT	DMSO	1	31	2.5	Intermediate
WT	DMSO	1	32	2.58333	Hyper-oscillatory
WT	DMSO	1	33	2.66667	Hyper-oscillatory
WT	DMSO	1	34	2.75	Hyper-oscillatory
WT	DMSO	1	35	2.83333	Hyper-oscillatory
WT	DMSO	1	36	2.91667	Hyper-oscillatory
WT	DMSO	1	37	3	Hyper-oscillatory
WT	DMSO	1	38	3.08333	Intermediate
WT	DMSO	1	39	3.16667	Intermediate
WT	DMSO	1	40	3.25	Intermediate
WT	DMSO	1	41	3.33333	Intermediate
WT	DMSO	1	42	3.41667	Intermediate
WT	DMSO	1	43	3.5	Intermediate
WT	DMSO	1	44	3.58333	Intermediate
WT	DMSO	1	45	3.66667	Intermediate
WT	DMSO	1	46	3.75	Intermediate
WT	DMSO	1	47	3.83333	Intermediate
WT	DMSO	1	48	3.91667	Intermediate
WT	DMSO	1	49	4	Intermediate
WT	DMSO	1	50	4.08333	Congressed
WT	DMSO	1	51	4.16667	Congressed
WT	DMSO	1	52	4.25	Intermediate
WT	DMSO	1	53	4.33333	Congressed
WT	DMSO	1	54	4.41667	Congressed
WT	DMSO	1	55	4.5	Intermediate
WT	DMSO	1	56	4.58333	Intermediate
WT	DMSO	1	57	4.66667	Intermediate
WT	DMSO	1	58	4.75	Hyper-oscillatory
WT	DMSO	1	59	4.83333	Hyper-oscillatory
WT	DMSO	1	60	4.91667	Hyper-oscillatory
WT	DMSO	1	61	5	Hyper-oscillatory
WT	DMSO	1	62	5.08333	Exit - L.C. + Micronucleus
WT	DMSO	2	1	0	NEBD/Spindle Formation
WT	DMSO	2	2	0.0833333	NEBD/Spindle Formation
WT	DMSO	2	3	0.166667	NEBD/Spindle Formation
WT	DMSO	2	4	0.25	NEBD/Spindle Formation
WT	DMSO	2	5	0.333333	Hyper-oscillatory
WT	DMSO	2	6	0.416667	Hyper-oscillatory
WT	DMSO	2	7	0.5	Hyper-oscillatory
WT	DMSO	2	8	0.583333	Hyper-oscillatory
WT	DMSO	2	9	0.666667	Hyper-oscillatory
WT	DMSO	2	10	0.75	Intermediate
WT	DMSO	2	11	0.833333	Hyper-oscillatory
WT	DMSO	2	12	0.916667	Hyper-oscillatory
WT	DMSO	2	13	1	Hyper-oscillatory
WT	DMSO	2	14	1.08333	Hyper-oscillatory
WT	DMSO	2	15	1.16667	Hyper-oscillatory
WT	DMSO	2	16	1.25	Hyper-oscillatory
WT	DMSO	2	17	1.33333	Hyper-oscillatory
WT	DMSO	2	18	1.41667	Intermediate
WT	DMSO	2	19	1.5	Intermediate
WT	DMSO	2	20	1.58333	Intermediate
WT	DMSO	2	21	1.66667	Intermediate
WT	DMSO	2	22	1.75	Intermediate
WT	DMSO	2	23	1.83333	Intermediate
WT	DMSO	2	24	1.91667	Intermediate
WT	DMSO	2	25	2	Intermediate
WT	DMSO	2	26	2.08333	Intermediate
WT	DMSO	2	27	2.16667	Intermediate
WT	DMSO	2	28	2.25	Intermediate
WT	DMSO	2	29	2.33333	Congressed
WT	DMSO	2	30	2.41667	Congressed
WT	DMSO	2	31	2.5	Congressed
WT	DMSO	2	32	2.58333	Congressed
WT	DMSO	2	33	2.66667	Congressed
WT	DMSO	2	34	2.75	Congressed
WT	DMSO	2	35	2.83333	Congressed
WT	DMSO	2	36	2.91667	Congressed
WT	DMSO	2	37	3	Congressed
WT	DMSO	2	38	3.08333	Congressed
WT	DMSO	2	39	3.16667	Congressed
WT	DMSO	2	40	3.25	Congressed
WT	DMSO	2	41	3.33333	Congressed
WT	DMSO	2	42	3.41667	Congressed
WT	DMSO	2	43	3.5	Congressed
WT	DMSO	2	44	3.58333	Congressed
WT	DMSO	2	45	3.66667	Intermediate
WT	DMSO	2	46	3.75	Hyper-oscillatory
WT	DMSO	2	47	3.83333	Hyper-oscillatory
WT	DMSO	2	48	3.91667	Hyper-oscillatory
WT	DMSO	2	49	4	Hyper-oscillatory
WT	DMSO	2	50	4.08333	Hyper-oscillatory
WT	DMSO	2	51	4.16667	Hyper-oscillatory
WT	DMSO	2	52	4.25	Hyper-oscillatory
WT	DMSO	2	53	4.33333	Hyper-oscillatory
WT	DMSO	2	54	4.41667	Hyper-oscillatory
WT	DMSO	2	55	4.5	Hyper-oscillatory
WT	DMSO	2	56	4.58333	Hyper-oscillatory
WT	DMSO	2	57	4.66667	Hyper-oscillatory
WT	DMSO	2	58	4.75	Exit - L.C. + Micronucleus
WT	DMSO	3	1	0	NEBD/Spindle Formation
WT	DMSO	3	2	0.0833333	NEBD/Spindle Formation
WT	DMSO	3	3	0.166667	NEBD/Spindle Formation
WT	DMSO	3	4	0.25	NEBD/Spindle Formation
WT	DMSO	3	5	0.333333	Hyper-oscillatory
WT	DMSO	3	6	0.416667	Hyper-oscillatory
WT	DMSO	3	7	0.5	Hyper-oscillatory
WT	DMSO	3	8	0.583333	Hyper-oscillatory
WT	DMSO	3	9	0.666667	Hyper-oscillatory
WT	DMSO	3	10	0.75	Hyper-oscillatory
WT	DMSO	3	11	0.833333	Hyper-oscillatory
WT	DMSO	3	12	0.916667	Hyper-oscillatory
WT	DMSO	3	13	1	Hyper-oscillatory
WT	DMSO	3	14	1.08333	Hyper-oscillatory
WT	DMSO	3	15	1.16667	Hyper-oscillatory
WT	DMSO	3	16	1.25	Intermediate
WT	DMSO	3	17	1.33333	Intermediate
WT	DMSO	3	18	1.41667	Intermediate
WT	DMSO	3	19	1.5	Intermediate
WT	DMSO	3	20	1.58333	Hyper-oscillatory
WT	DMSO	3	21	1.66667	Hyper-oscillatory
WT	DMSO	3	22	1.75	Hyper-oscillatory
WT	DMSO	3	23	1.83333	Intermediate
WT	DMSO	3	24	1.91667	Intermediate
WT	DMSO	3	25	2	Intermediate
WT	DMSO	3	26	2.08333	Intermediate
WT	DMSO	3	27	2.16667	Intermediate
WT	DMSO	3	28	2.25	Intermediate
WT	DMSO	3	29	2.33333	Congressed
WT	DMSO	3	30	2.41667	Congressed
WT	DMSO	3	31	2.5	Congressed
WT	DMSO	3	32	2.58333	Congressed
WT	DMSO	3	33	2.66667	Congressed
WT	DMSO	3	34	2.75	Congressed
WT	DMSO	3	35	2.83333	Congressed
WT	DMSO	3	36	2.91667	Congressed
WT	DMSO	3	37	3	Congressed
WT	DMSO	3	38	3.08333	Congressed
WT	DMSO	3	39	3.16667	Congressed
WT	DMSO	3	40	3.25	Congressed
WT	DMSO	3	41	3.33333	Congressed
WT	DMSO	3	42	3.41667	Congressed
WT	DMSO	3	43	3.5	Congressed
WT	DMSO	3	44	3.58333	Congressed
WT	DMSO	3	45	3.66667	Intermediate
WT	DMSO	3	46	3.75	Congressed
WT	DMSO	3	47	3.83333	Congressed
WT	DMSO	3	48	3.91667	Congressed
WT	DMSO	3	49	4	Exit - L.C. + Micronucleus
WT	DMSO	4	1	0	NEBD/Spindle Formation
WT	DMSO	4	2	0.0833333	NEBD/Spindle Formation
WT	DMSO	4	3	0.166667	NEBD/Spindle Formation
WT	DMSO	4	4	0.25	NEBD/Spindle Formation
WT	DMSO	4	5	0.333333	Hyper-oscillatory
WT	DMSO	4	6	0.416667	Hyper-oscillatory
WT	DMSO	4	7	0.5	Hyper-oscillatory
WT	DMSO	4	8	0.583333	Hyper-oscillatory
WT	DMSO	4	9	0.666667	Hyper-oscillatory
WT	DMSO	4	10	0.75	Intermediate
WT	DMSO	4	11	0.833333	Intermediate
WT	DMSO	4	12	0.916667	Intermediate
WT	DMSO	4	13	1	Intermediate
WT	DMSO	4	14	1.08333	Intermediate
WT	DMSO	4	15	1.16667	Intermediate
WT	DMSO	4	16	1.25	Intermediate
WT	DMSO	4	17	1.33333	Intermediate
WT	DMSO	4	18	1.41667	Intermediate
WT	DMSO	4	19	1.5	Hyper-oscillatory
WT	DMSO	4	20	1.58333	Intermediate
WT	DMSO	4	21	1.66667	Intermediate
WT	DMSO	4	22	1.75	Congressed
WT	DMSO	4	23	1.83333	Congressed
WT	DMSO	4	24	1.91667	Intermediate
WT	DMSO	4	25	2	Intermediate
WT	DMSO	4	26	2.08333	Intermediate
WT	DMSO	4	27	2.16667	Intermediate
WT	DMSO	4	28	2.25	Congressed
WT	DMSO	4	29	2.33333	Intermediate
WT	DMSO	4	30	2.41667	Congressed
WT	DMSO	4	31	2.5	Congressed
WT	DMSO	4	32	2.58333	Congressed
WT	DMSO	4	33	2.66667	Intermediate
WT	DMSO	4	34	2.75	Intermediate
WT	DMSO	4	35	2.83333	Intermediate
WT	DMSO	4	36	2.91667	Intermediate
WT	DMSO	4	37	3	Intermediate
WT	DMSO	4	38	3.08333	Intermediate
WT	DMSO	4	39	3.16667	Intermediate
WT	DMSO	4	40	3.25	Intermediate
WT	DMSO	4	41	3.33333	Intermediate
WT	DMSO	4	42	3.41667	Intermediate
WT	DMSO	4	43	3.5	Hyper-oscillatory
WT	DMSO	4	44	3.58333	Intermediate
WT	DMSO	4	45	3.66667	Intermediate
WT	DMSO	4	46	3.75	Hyper-oscillatory
WT	DMSO	4	47	3.83333	Hyper-oscillatory
WT	DMSO	4	48	3.91667	Exit - L.C. + Micronucleus
WT	DMSO	5	1	0	NEBD/Spindle Formation
WT	DMSO	5	2	0.0833333	NEBD/Spindle Formation
WT	DMSO	5	3	0.166667	NEBD/Spindle Formation
WT	DMSO	5	4	0.25	NEBD/Spindle Formation
WT	DMSO	5	5	0.333333	NEBD/Spindle Formation
WT	DMSO	5	6	0.416667	Hyper-oscillatory
WT	DMSO	5	7	0.5	Hyper-oscillatory
WT	DMSO	5	8	0.583333	Hyper-oscillatory
WT	DMSO	5	9	0.666667	Hyper-oscillatory
WT	DMSO	5	10	0.75	Hyper-oscillatory
WT	DMSO	5	11	0.833333	Hyper-oscillatory
WT	DMSO	5	12	0.916667	Hyper-oscillatory
WT	DMSO	5	13	1	Hyper-oscillatory
WT	DMSO	5	14	1.08333	Hyper-oscillatory
WT	DMSO	5	15	1.16667	Hyper-oscillatory
WT	DMSO	5	16	1.25	Intermediate
WT	DMSO	5	17	1.33333	Congressed
WT	DMSO	5	18	1.41667	Congressed
WT	DMSO	5	19	1.5	Congressed
WT	DMSO	5	20	1.58333	Congressed
WT	DMSO	5	21	1.66667	Congressed
WT	DMSO	5	22	1.75	Intermediate
WT	DMSO	5	23	1.83333	Intermediate
WT	DMSO	5	24	1.91667	Intermediate
WT	DMSO	5	25	2	Intermediate
WT	DMSO	5	26	2.08333	Congressed
WT	DMSO	5	27	2.16667	Congressed
WT	DMSO	5	28	2.25	Congressed
WT	DMSO	5	29	2.33333	Congressed
WT	DMSO	5	30	2.41667	Congressed
WT	DMSO	5	31	2.5	Congressed
WT	DMSO	5	32	2.58333	Congressed
WT	DMSO	5	33	2.66667	Congressed
WT	DMSO	5	34	2.75	Congressed
WT	DMSO	5	35	2.83333	Congressed
WT	DMSO	5	36	2.91667	Congressed
WT	DMSO	5	37	3	Congressed
WT	DMSO	5	38	3.08333	Congressed
WT	DMSO	5	39	3.16667	Congressed
WT	DMSO	5	40	3.25	Congressed
WT	DMSO	5	41	3.33333	Congressed
WT	DMSO	5	42	3.41667	Congressed
WT	DMSO	5	43	3.5	Congressed
WT	DMSO	5	44	3.58333	Congressed
WT	DMSO	5	45	3.66667	Congressed
WT	DMSO	5	46	3.75	Exit - Normal
WT	DMSO	6	1	0	NEBD/Spindle Formation
WT	DMSO	6	2	0.0833333	NEBD/Spindle Formation
WT	DMSO	6	3	0.166667	NEBD/Spindle Formation
WT	DMSO	6	4	0.25	NEBD/Spindle Formation
WT	DMSO	6	5	0.333333	Hyper-oscillatory
WT	DMSO	6	6	0.416667	Intermediate
WT	DMSO	6	7	0.5	Intermediate
WT	DMSO	6	8	0.583333	Intermediate
WT	DMSO	6	9	0.666667	Intermediate
WT	DMSO	6	10	0.75	Intermediate
WT	DMSO	6	11	0.833333	Congressed
WT	DMSO	6	12	0.916667	Congressed
WT	DMSO	6	13	1	Congressed
WT	DMSO	6	14	1.08333	Congressed
WT	DMSO	6	15	1.16667	Congressed
WT	DMSO	6	16	1.25	Congressed
WT	DMSO	6	17	1.33333	Congressed
WT	DMSO	6	18	1.41667	Congressed
WT	DMSO	6	19	1.5	Congressed
WT	DMSO	6	20	1.58333	Intermediate
WT	DMSO	6	21	1.66667	Intermediate
WT	DMSO	6	22	1.75	Intermediate
WT	DMSO	6	23	1.83333	Intermediate
WT	DMSO	6	24	1.91667	Intermediate
WT	DMSO	6	25	2	Intermediate
WT	DMSO	6	26	2.08333	Intermediate
WT	DMSO	6	27	2.16667	Intermediate
WT	DMSO	6	28	2.25	Intermediate
WT	DMSO	6	29	2.33333	Congressed
WT	DMSO	6	30	2.41667	Congressed
WT	DMSO	6	31	2.5	Congressed
WT	DMSO	6	32	2.58333	Congressed
WT	DMSO	6	33	2.66667	Congressed
WT	DMSO	6	34	2.75	Congressed
WT	DMSO	6	35	2.83333	Congressed
WT	DMSO	6	36	2.91667	Congressed
WT	DMSO	6	37	3	Congressed
WT	DMSO	6	38	3.08333	Congressed
WT	DMSO	6	39	3.16667	Exit - Lagging Chromosome(s)
WT	DMSO	7	1	0	NEBD/Spindle Formation
WT	DMSO	7	2	0.0833333	NEBD/Spindle Formation
WT	DMSO	7	3	0.166667	NEBD/Spindle Formation
WT	DMSO	7	4	0.25	NEBD/Spindle Formation
WT	DMSO	7	5	0.333333	NEBD/Spindle Formation
WT	DMSO	7	6	0.416667	Hyper-oscillatory
WT	DMSO	7	7	0.5	Hyper-oscillatory
WT	DMSO	7	8	0.583333	Hyper-oscillatory
WT	DMSO	7	9	0.666667	Hyper-oscillatory
WT	DMSO	7	10	0.75	Hyper-oscillatory
WT	DMSO	7	11	0.833333	Hyper-oscillatory
WT	DMSO	7	12	0.916667	Hyper-oscillatory
WT	DMSO	7	13	1	Hyper-oscillatory
WT	DMSO	7	14	1.08333	Hyper-oscillatory
WT	DMSO	7	15	1.16667	Intermediate
WT	DMSO	7	16	1.25	Hyper-oscillatory
WT	DMSO	7	17	1.33333	Intermediate
WT	DMSO	7	18	1.41667	Congressed
WT	DMSO	7	19	1.5	Congressed
WT	DMSO	7	20	1.58333	Congressed
WT	DMSO	7	21	1.66667	Congressed
WT	DMSO	7	22	1.75	Congressed
WT	DMSO	7	23	1.83333	Congressed
WT	DMSO	7	24	1.91667	Congressed
WT	DMSO	7	25	2	Congressed
WT	DMSO	7	26	2.08333	Exit - Normal
WT	DMSO	8	1	0	NEBD/Spindle Formation
WT	DMSO	8	2	0.0833333	NEBD/Spindle Formation
WT	DMSO	8	3	0.166667	NEBD/Spindle Formation
WT	DMSO	8	4	0.25	NEBD/Spindle Formation
WT	DMSO	8	5	0.333333	Intermediate
WT	DMSO	8	6	0.416667	Intermediate
WT	DMSO	8	7	0.5	Hyper-oscillatory
WT	DMSO	8	8	0.583333	Intermediate
WT	DMSO	8	9	0.666667	Intermediate
WT	DMSO	8	10	0.75	Intermediate
WT	DMSO	8	11	0.833333	Intermediate
WT	DMSO	8	12	0.916667	Intermediate
WT	DMSO	8	13	1	Intermediate
WT	DMSO	8	14	1.08333	Intermediate
WT	DMSO	8	15	1.16667	Intermediate
WT	DMSO	8	16	1.25	Intermediate
WT	DMSO	8	17	1.33333	Intermediate
WT	DMSO	8	18	1.41667	Intermediate
WT	DMSO	8	19	1.5	Intermediate
WT	DMSO	8	20	1.58333	Intermediate
WT	DMSO	8	21	1.66667	Congressed
WT	DMSO	8	22	1.75	Congressed
WT	DMSO	8	23	1.83333	Congressed
WT	DMSO	8	24	1.91667	Congressed
WT	DMSO	8	25	2	Exit - Normal
WT	DMSO	9	1	0	NEBD/Spindle Formation
WT	DMSO	9	2	0.0833333	NEBD/Spindle Formation
WT	DMSO	9	3	0.166667	NEBD/Spindle Formation
WT	DMSO	9	4	0.25	NEBD/Spindle Formation
WT	DMSO	9	5	0.333333	Congressed
WT	DMSO	9	6	0.416667	Intermediate
WT	DMSO	9	7	0.5	Intermediate
WT	DMSO	9	8	0.583333	Congressed
WT	DMSO	9	9	0.666667	Congressed
WT	DMSO	9	10	0.75	Congressed
WT	DMSO	9	11	0.833333	Congressed
WT	DMSO	9	12	0.916667	Congressed
WT	DMSO	9	13	1	Hyper-oscillatory
WT	DMSO	9	14	1.08333	Hyper-oscillatory
WT	DMSO	9	15	1.16667	Congressed
WT	DMSO	9	16	1.25	Congressed
WT	DMSO	9	17	1.33333	Congressed
WT	DMSO	9	18	1.41667	Congressed
WT	DMSO	9	19	1.5	Congressed
WT	DMSO	9	20	1.58333	Intermediate
WT	DMSO	9	21	1.66667	Intermediate
WT	DMSO	9	22	1.75	Hyper-oscillatory
WT	DMSO	9	23	1.83333	Intermediate
WT	DMSO	9	24	1.91667	Intermediate
WT	DMSO	9	25	2	Exit - Normal
WT	DMSO	10	1	0	NEBD/Spindle Formation
WT	DMSO	10	2	0.0833333	NEBD/Spindle Formation
WT	DMSO	10	3	0.166667	NEBD/Spindle Formation
WT	DMSO	10	4	0.25	NEBD/Spindle Formation
WT	DMSO	10	5	0.333333	Hyper-oscillatory
WT	DMSO	10	6	0.416667	Hyper-oscillatory
WT	DMSO	10	7	0.5	Hyper-oscillatory
WT	DMSO	10	8	0.583333	Hyper-oscillatory
WT	DMSO	10	9	0.666667	Hyper-oscillatory
WT	DMSO	10	10	0.75	Hyper-oscillatory
WT	DMSO	10	11	0.833333	Hyper-oscillatory
WT	DMSO	10	12	0.916667	Hyper-oscillatory
WT	DMSO	10	13	1	Hyper-oscillatory
WT	DMSO	10	14	1.08333	Hyper-oscillatory
WT	DMSO	10	15	1.16667	Hyper-oscillatory
WT	DMSO	10	16	1.25	Hyper-oscillatory
WT	DMSO	10	17	1.33333	Hyper-oscillatory
WT	DMSO	10	18	1.41667	Hyper-oscillatory
WT	DMSO	10	19	1.5	Intermediate
WT	DMSO	10	20	1.58333	Intermediate
WT	DMSO	10	21	1.66667	Intermediate
WT	DMSO	10	22	1.75	Intermediate
WT	DMSO	10	23	1.83333	Intermediate
WT	DMSO	10	24	1.91667	Congressed
WT	DMSO	10	25	2	Exit - L.C. + Micronucleus
WT	DMSO	11	1	0	NEBD/Spindle Formation
WT	DMSO	11	2	0.0833333	NEBD/Spindle Formation
WT	DMSO	11	3	0.166667	NEBD/Spindle Formation
WT	DMSO	11	4	0.25	NEBD/Spindle Formation
WT	DMSO	11	5	0.333333	NEBD/Spindle Formation
WT	DMSO	11	6	0.416667	Hyper-oscillatory
WT	DMSO	11	7	0.5	Hyper-oscillatory
WT	DMSO	11	8	0.583333	Intermediate
WT	DMSO	11	9	0.666667	Congressed
WT	DMSO	11	10	0.75	Congressed
WT	DMSO	11	11	0.833333	Congressed
WT	DMSO	11	12	0.916667	Congressed
WT	DMSO	11	13	1	Congressed
WT	DMSO	11	14	1.08333	Congressed
WT	DMSO	11	15	1.16667	Intermediate
WT	DMSO	11	16	1.25	Intermediate
WT	DMSO	11	17	1.33333	Intermediate
WT	DMSO	11	18	1.41667	Intermediate
WT	DMSO	11	19	1.5	Congressed
WT	DMSO	11	20	1.58333	Congressed
WT	DMSO	11	21	1.66667	Exit - L.C. + Micronucleus
WT	DMSO	12	1	0	NEBD/Spindle Formation
WT	DMSO	12	2	0.0833333	NEBD/Spindle Formation
WT	DMSO	12	3	0.166667	NEBD/Spindle Formation
WT	DMSO	12	4	0.25	NEBD/Spindle Formation
WT	DMSO	12	5	0.333333	Intermediate
WT	DMSO	12	6	0.416667	Intermediate
WT	DMSO	12	7	0.5	Congressed
WT	DMSO	12	8	0.583333	Congressed
WT	DMSO	12	9	0.666667	Intermediate
WT	DMSO	12	10	0.75	Hyper-oscillatory
WT	DMSO	12	11	0.833333	Hyper-oscillatory
WT	DMSO	12	12	0.916667	Hyper-oscillatory
WT	DMSO	12	13	1	Hyper-oscillatory
WT	DMSO	12	14	1.08333	Hyper-oscillatory
WT	DMSO	12	15	1.16667	Hyper-oscillatory
WT	DMSO	12	16	1.25	Hyper-oscillatory
WT	DMSO	12	17	1.33333	Exit - Normal
WT	DMSO	13	1	0	NEBD/Spindle Formation
WT	DMSO	13	2	0.0833333	NEBD/Spindle Formation
WT	DMSO	13	3	0.166667	NEBD/Spindle Formation
WT	DMSO	13	4	0.25	NEBD/Spindle Formation
WT	DMSO	13	5	0.333333	Hyper-oscillatory
WT	DMSO	13	6	0.416667	Hyper-oscillatory
WT	DMSO	13	7	0.5	Hyper-oscillatory
WT	DMSO	13	8	0.583333	Hyper-oscillatory
WT	DMSO	13	9	0.666667	Hyper-oscillatory
WT	DMSO	13	10	0.75	Hyper-oscillatory
WT	DMSO	13	11	0.833333	Hyper-oscillatory
WT	DMSO	13	12	0.916667	Hyper-oscillatory
WT	DMSO	13	13	1	Hyper-oscillatory
WT	DMSO	13	14	1.08333	Hyper-oscillatory
WT	DMSO	13	15	1.16667	Hyper-oscillatory
WT	DMSO	13	16	1.25	Hyper-oscillatory
WT	DMSO	13	17	1.33333	Exit - Normal
WT	DMSO	14	1	0	NEBD/Spindle Formation
WT	DMSO	14	2	0.0833333	NEBD/Spindle Formation
WT	DMSO	14	3	0.166667	NEBD/Spindle Formation
WT	DMSO	14	4	0.25	NEBD/Spindle Formation
WT	DMSO	14	5	0.333333	Hyper-oscillatory
WT	DMSO	14	6	0.416667	Intermediate
WT	DMSO	14	7	0.5	Intermediate
WT	DMSO	14	8	0.583333	Hyper-oscillatory
WT	DMSO	14	9	0.666667	Hyper-oscillatory
WT	DMSO	14	10	0.75	Intermediate
WT	DMSO	14	11	0.833333	Intermediate
WT	DMSO	14	12	0.916667	Intermediate
WT	DMSO	14	13	1	Intermediate
WT	DMSO	14	14	1.08333	Intermediate
WT	DMSO	14	15	1.16667	Intermediate
WT	DMSO	14	16	1.25	Exit - Lagging Chromosome(s)
WT	DMSO	15	1	0	NEBD/Spindle Formation
WT	DMSO	15	2	0.0833333	NEBD/Spindle Formation
WT	DMSO	15	3	0.166667	NEBD/Spindle Formation
WT	DMSO	15	4	0.25	NEBD/Spindle Formation
WT	DMSO	15	5	0.333333	NEBD/Spindle Formation
WT	DMSO	15	6	0.416667	NEBD/Spindle Formation
WT	DMSO	15	7	0.5	Hyper-oscillatory
WT	DMSO	15	8	0.583333	Hyper-oscillatory
WT	DMSO	15	9	0.666667	Hyper-oscillatory
WT	DMSO	15	10	0.75	Hyper-oscillatory
WT	DMSO	15	11	0.833333	Hyper-oscillatory
WT	DMSO	15	12	0.916667	Hyper-oscillatory
WT	DMSO	15	13	1	Hyper-oscillatory
WT	DMSO	15	14	1.08333	Hyper-oscillatory
WT	DMSO	15	15	1.16667	Exit - Normal
WT	DMSO	16	1	0	NEBD/Spindle Formation
WT	DMSO	16	2	0.0833333	NEBD/Spindle Formation
WT	DMSO	16	3	0.166667	NEBD/Spindle Formation
WT	DMSO	16	4	0.25	NEBD/Spindle Formation
WT	DMSO	16	5	0.333333	NEBD/Spindle Formation
WT	DMSO	16	6	0.416667	Hyper-oscillatory
WT	DMSO	16	7	0.5	Hyper-oscillatory
WT	DMSO	16	8	0.583333	Hyper-oscillatory
WT	DMSO	16	9	0.666667	Hyper-oscillatory
WT	DMSO	16	10	0.75	Intermediate
WT	DMSO	16	11	0.833333	Intermediate
WT	DMSO	16	12	0.916667	Congressed
WT	DMSO	16	13	1	Congressed
WT	DMSO	16	14	1.08333	Congressed
WT	DMSO	16	15	1.16667	Exit - Lagging Chromosome(s)
WT	DMSO	17	1	0	NEBD/Spindle Formation
WT	DMSO	17	2	0.0833333	NEBD/Spindle Formation
WT	DMSO	17	3	0.166667	NEBD/Spindle Formation
WT	DMSO	17	4	0.25	NEBD/Spindle Formation
WT	DMSO	17	5	0.333333	NEBD/Spindle Formation
WT	DMSO	17	6	0.416667	Hyper-oscillatory
WT	DMSO	17	7	0.5	Hyper-oscillatory
WT	DMSO	17	8	0.583333	Intermediate
WT	DMSO	17	9	0.666667	Intermediate
WT	DMSO	17	10	0.75	Intermediate
WT	DMSO	17	11	0.833333	Intermediate
WT	DMSO	17	12	0.916667	Intermediate
WT	DMSO	17	13	1	Intermediate
WT	DMSO	17	14	1.08333	Congressed
WT	DMSO	17	15	1.16667	Exit - L.C. + Micronucleus
WT	DMSO	18	1	0	NEBD/Spindle Formation
WT	DMSO	18	2	0.0833333	NEBD/Spindle Formation
WT	DMSO	18	3	0.166667	NEBD/Spindle Formation
WT	DMSO	18	4	0.25	Hyper-oscillatory
WT	DMSO	18	5	0.333333	Hyper-oscillatory
WT	DMSO	18	6	0.416667	Intermediate
WT	DMSO	18	7	0.5	Intermediate
WT	DMSO	18	8	0.583333	Congressed
WT	DMSO	18	9	0.666667	Congressed
WT	DMSO	18	10	0.75	Congressed
WT	DMSO	18	11	0.833333	Hyper-oscillatory
WT	DMSO	18	12	0.916667	Hyper-oscillatory
WT	DMSO	18	13	1	Hyper-oscillatory
WT	DMSO	18	14	1.08333	Exit - Normal
WT	DMSO	19	1	0	NEBD/Spindle Formation
WT	DMSO	19	2	0.0833333	NEBD/Spindle Formation
WT	DMSO	19	3	0.166667	NEBD/Spindle Formation
WT	DMSO	19	4	0.25	NEBD/Spindle Formation
WT	DMSO	19	5	0.333333	NEBD/Spindle Formation
WT	DMSO	19	6	0.416667	Hyper-oscillatory
WT	DMSO	19	7	0.5	Intermediate
WT	DMSO	19	8	0.583333	Intermediate
WT	DMSO	19	9	0.666667	Intermediate
WT	DMSO	19	10	0.75	Intermediate
WT	DMSO	19	11	0.833333	Intermediate
WT	DMSO	19	12	0.916667	Intermediate
WT	DMSO	19	13	1	Intermediate
WT	DMSO	19	14	1.08333	Exit - Lagging Chromosome(s)
WT	DMSO	20	1	0	NEBD/Spindle Formation
WT	DMSO	20	2	0.0833333	NEBD/Spindle Formation
WT	DMSO	20	3	0.166667	NEBD/Spindle Formation
WT	DMSO	20	4	0.25	NEBD/Spindle Formation
WT	DMSO	20	5	0.333333	Hyper-oscillatory
WT	DMSO	20	6	0.416667	Hyper-oscillatory
WT	DMSO	20	7	0.5	Hyper-oscillatory
WT	DMSO	20	8	0.583333	Hyper-oscillatory
WT	DMSO	20	9	0.666667	Hyper-oscillatory
WT	DMSO	20	10	0.75	Hyper-oscillatory
WT	DMSO	20	11	0.833333	Hyper-oscillatory
WT	DMSO	20	12	0.916667	Exit - L.C. + Micronucleus
WT	KIF18Ai	1	1	0	NEBD/Spindle Formation
WT	KIF18Ai	1	2	0.0833333	NEBD/Spindle Formation
WT	KIF18Ai	1	3	0.166667	NEBD/Spindle Formation
WT	KIF18Ai	1	4	0.25	NEBD/Spindle Formation
WT	KIF18Ai	1	5	0.333333	Hyper-oscillatory
WT	KIF18Ai	1	6	0.416667	Intermediate
WT	KIF18Ai	1	7	0.5	Intermediate
WT	KIF18Ai	1	8	0.583333	Intermediate
WT	KIF18Ai	1	9	0.666667	Hyper-oscillatory
WT	KIF18Ai	1	10	0.75	Intermediate
WT	KIF18Ai	1	11	0.833333	Intermediate
WT	KIF18Ai	1	12	0.916667	Intermediate
WT	KIF18Ai	1	13	1	Intermediate
WT	KIF18Ai	1	14	1.08333	Intermediate
WT	KIF18Ai	1	15	1.16667	Intermediate
WT	KIF18Ai	1	16	1.25	Intermediate
WT	KIF18Ai	1	17	1.33333	Intermediate
WT	KIF18Ai	1	18	1.41667	Hyper-oscillatory
WT	KIF18Ai	1	19	1.5	Hyper-oscillatory
WT	KIF18Ai	1	20	1.58333	Hyper-oscillatory
WT	KIF18Ai	1	21	1.66667	Intermediate
WT	KIF18Ai	1	22	1.75	Intermediate
WT	KIF18Ai	1	23	1.83333	Intermediate
WT	KIF18Ai	1	24	1.91667	Hyper-oscillatory
WT	KIF18Ai	1	25	2	Hyper-oscillatory
WT	KIF18Ai	1	26	2.08333	Hyper-oscillatory
WT	KIF18Ai	1	27	2.16667	Hyper-oscillatory
WT	KIF18Ai	1	28	2.25	Hyper-oscillatory
WT	KIF18Ai	1	29	2.33333	Hyper-oscillatory
WT	KIF18Ai	1	30	2.41667	Hyper-oscillatory
WT	KIF18Ai	1	31	2.5	Hyper-oscillatory
WT	KIF18Ai	1	32	2.58333	Hyper-oscillatory
WT	KIF18Ai	1	33	2.66667	Hyper-oscillatory
WT	KIF18Ai	1	34	2.75	Hyper-oscillatory
WT	KIF18Ai	1	35	2.83333	Hyper-oscillatory
WT	KIF18Ai	1	36	2.91667	Hyper-oscillatory
WT	KIF18Ai	1	37	3	Hyper-oscillatory
WT	KIF18Ai	1	38	3.08333	Hyper-oscillatory
WT	KIF18Ai	1	39	3.16667	Hyper-oscillatory
WT	KIF18Ai	1	40	3.25	Hyper-oscillatory
WT	KIF18Ai	1	41	3.33333	Hyper-oscillatory
WT	KIF18Ai	1	42	3.41667	Hyper-oscillatory
WT	KIF18Ai	1	43	3.5	Hyper-oscillatory
WT	KIF18Ai	1	44	3.58333	Hyper-oscillatory
WT	KIF18Ai	1	45	3.66667	Hyper-oscillatory
WT	KIF18Ai	1	46	3.75	Hyper-oscillatory
WT	KIF18Ai	1	47	3.83333	Hyper-oscillatory
WT	KIF18Ai	1	48	3.91667	Hyper-oscillatory
WT	KIF18Ai	1	49	4	Hyper-oscillatory
WT	KIF18Ai	1	50	4.08333	Hyper-oscillatory
WT	KIF18Ai	1	51	4.16667	Hyper-oscillatory
WT	KIF18Ai	1	52	4.25	Hyper-oscillatory
WT	KIF18Ai	1	53	4.33333	Hyper-oscillatory
WT	KIF18Ai	1	54	4.41667	Hyper-oscillatory
WT	KIF18Ai	1	55	4.5	Hyper-oscillatory
WT	KIF18Ai	1	56	4.58333	Hyper-oscillatory
WT	KIF18Ai	1	57	4.66667	Hyper-oscillatory
WT	KIF18Ai	1	58	4.75	Hyper-oscillatory
WT	KIF18Ai	1	59	4.83333	Hyper-oscillatory
WT	KIF18Ai	1	60	4.91667	Hyper-oscillatory
WT	KIF18Ai	1	61	5	Hyper-oscillatory
WT	KIF18Ai	1	62	5.08333	Hyper-oscillatory
WT	KIF18Ai	1	63	5.16667	Hyper-oscillatory
WT	KIF18Ai	1	64	5.25	Hyper-oscillatory
WT	KIF18Ai	1	65	5.33333	Hyper-oscillatory
WT	KIF18Ai	1	66	5.41667	Hyper-oscillatory
WT	KIF18Ai	1	67	5.5	Hyper-oscillatory
WT	KIF18Ai	1	68	5.58333	Hyper-oscillatory
WT	KIF18Ai	1	69	5.66667	Hyper-oscillatory
WT	KIF18Ai	1	70	5.75	Hyper-oscillatory
WT	KIF18Ai	1	71	5.83333	Hyper-oscillatory
WT	KIF18Ai	1	72	5.91667	Hyper-oscillatory
WT	KIF18Ai	1	73	6	Hyper-oscillatory
WT	KIF18Ai	1	74	6.08333	Hyper-oscillatory
WT	KIF18Ai	1	75	6.16667	Hyper-oscillatory
WT	KIF18Ai	1	76	6.25	Hyper-oscillatory
WT	KIF18Ai	1	77	6.33333	Hyper-oscillatory
WT	KIF18Ai	1	78	6.41667	Hyper-oscillatory
WT	KIF18Ai	1	79	6.5	Hyper-oscillatory
WT	KIF18Ai	1	80	6.58333	Hyper-oscillatory
WT	KIF18Ai	1	81	6.66667	Hyper-oscillatory
WT	KIF18Ai	1	82	6.75	Hyper-oscillatory
WT	KIF18Ai	1	83	6.83333	Hyper-oscillatory
WT	KIF18Ai	1	84	6.91667	Hyper-oscillatory
WT	KIF18Ai	1	85	7	Hyper-oscillatory
WT	KIF18Ai	1	86	7.08333	Hyper-oscillatory
WT	KIF18Ai	1	87	7.16667	Hyper-oscillatory
WT	KIF18Ai	1	88	7.25	Hyper-oscillatory
WT	KIF18Ai	1	89	7.33333	Hyper-oscillatory
WT	KIF18Ai	1	90	7.41667	Hyper-oscillatory
WT	KIF18Ai	1	91	7.5	Hyper-oscillatory
WT	KIF18Ai	1	92	7.58333	Hyper-oscillatory
WT	KIF18Ai	1	93	7.66667	Hyper-oscillatory
WT	KIF18Ai	1	94	7.75	Hyper-oscillatory
WT	KIF18Ai	1	95	7.83333	Hyper-oscillatory
WT	KIF18Ai	1	96	7.91667	Hyper-oscillatory
WT	KIF18Ai	1	97	8	Hyper-oscillatory
WT	KIF18Ai	1	98	8.08333	Hyper-oscillatory
WT	KIF18Ai	1	99	8.16667	Hyper-oscillatory
WT	KIF18Ai	1	100	8.25	Hyper-oscillatory
WT	KIF18Ai	1	101	8.33333	Hyper-oscillatory
WT	KIF18Ai	1	102	8.41667	Hyper-oscillatory
WT	KIF18Ai	1	103	8.5	Hyper-oscillatory
WT	KIF18Ai	1	104	8.58333	Hyper-oscillatory
WT	KIF18Ai	1	105	8.66667	Hyper-oscillatory
WT	KIF18Ai	1	106	8.75	Hyper-oscillatory
WT	KIF18Ai	1	107	8.83333	Hyper-oscillatory
WT	KIF18Ai	1	108	8.91667	Hyper-oscillatory
WT	KIF18Ai	1	109	9	Hyper-oscillatory
WT	KIF18Ai	1	110	9.08333	Hyper-oscillatory
WT	KIF18Ai	1	111	9.16667	Hyper-oscillatory
WT	KIF18Ai	1	112	9.25	Hyper-oscillatory
WT	KIF18Ai	1	113	9.33333	Hyper-oscillatory
WT	KIF18Ai	1	114	9.41667	Hyper-oscillatory
WT	KIF18Ai	1	115	9.5	Hyper-oscillatory
WT	KIF18Ai	1	116	9.58333	Hyper-oscillatory
WT	KIF18Ai	1	117	9.66667	Hyper-oscillatory
WT	KIF18Ai	1	118	9.75	Hyper-oscillatory
WT	KIF18Ai	1	119	9.83333	Hyper-oscillatory
WT	KIF18Ai	1	120	9.91667	Hyper-oscillatory
WT	KIF18Ai	1	121	10	Hyper-oscillatory
WT	KIF18Ai	1	122	10.0833	Hyper-oscillatory
WT	KIF18Ai	1	123	10.1667	Hyper-oscillatory
WT	KIF18Ai	1	124	10.25	Hyper-oscillatory
WT	KIF18Ai	1	125	10.3333	Hyper-oscillatory
WT	KIF18Ai	1	126	10.4167	Hyper-oscillatory
WT	KIF18Ai	1	127	10.5	Hyper-oscillatory
WT	KIF18Ai	1	128	10.5833	Hyper-oscillatory
WT	KIF18Ai	1	129	10.6667	Hyper-oscillatory
WT	KIF18Ai	1	130	10.75	Hyper-oscillatory
WT	KIF18Ai	1	131	10.8333	Hyper-oscillatory
WT	KIF18Ai	1	132	10.9167	Hyper-oscillatory
WT	KIF18Ai	1	133	11	Hyper-oscillatory
WT	KIF18Ai	1	134	11.0833	Hyper-oscillatory
WT	KIF18Ai	1	135	11.1667	Hyper-oscillatory
WT	KIF18Ai	1	136	11.25	Hyper-oscillatory
WT	KIF18Ai	1	137	11.3333	Hyper-oscillatory
WT	KIF18Ai	1	138	11.4167	Hyper-oscillatory
WT	KIF18Ai	1	139	11.5	Hyper-oscillatory
WT	KIF18Ai	1	140	11.5833	Hyper-oscillatory
WT	KIF18Ai	1	141	11.6667	Hyper-oscillatory
WT	KIF18Ai	1	142	11.75	Hyper-oscillatory
WT	KIF18Ai	1	143	11.8333	Hyper-oscillatory
WT	KIF18Ai	1	144	11.9167	Hyper-oscillatory
WT	KIF18Ai	1	145	12	Hyper-oscillatory
WT	KIF18Ai	1	146	12.0833	Hyper-oscillatory
WT	KIF18Ai	1	147	12.1667	Hyper-oscillatory
WT	KIF18Ai	1	148	12.25	Hyper-oscillatory
WT	KIF18Ai	1	149	12.3333	Hyper-oscillatory
WT	KIF18Ai	1	150	12.4167	Hyper-oscillatory
WT	KIF18Ai	1	151	12.5	Hyper-oscillatory
WT	KIF18Ai	1	152	12.5833	Hyper-oscillatory
WT	KIF18Ai	1	153	12.6667	Hyper-oscillatory
WT	KIF18Ai	1	154	12.75	Hyper-oscillatory
WT	KIF18Ai	1	155	12.8333	Hyper-oscillatory
WT	KIF18Ai	1	156	12.9167	Hyper-oscillatory
WT	KIF18Ai	1	157	13	Hyper-oscillatory
WT	KIF18Ai	1	158	13.0833	Hyper-oscillatory
WT	KIF18Ai	1	159	13.1667	Hyper-oscillatory
WT	KIF18Ai	1	160	13.25	Hyper-oscillatory
WT	KIF18Ai	1	161	13.3333	Hyper-oscillatory
WT	KIF18Ai	1	162	13.4167	Hyper-oscillatory
WT	KIF18Ai	1	163	13.5	Hyper-oscillatory
WT	KIF18Ai	1	164	13.5833	Hyper-oscillatory
WT	KIF18Ai	1	165	13.6667	Hyper-oscillatory
WT	KIF18Ai	1	166	13.75	Hyper-oscillatory
WT	KIF18Ai	1	167	13.8333	Hyper-oscillatory
WT	KIF18Ai	1	168	13.9167	Hyper-oscillatory
WT	KIF18Ai	1	169	14	Hyper-oscillatory
WT	KIF18Ai	1	170	14.0833	Hyper-oscillatory
WT	KIF18Ai	1	171	14.1667	Hyper-oscillatory
WT	KIF18Ai	1	172	14.25	Hyper-oscillatory
WT	KIF18Ai	1	173	14.3333	Hyper-oscillatory
WT	KIF18Ai	1	174	14.4167	Hyper-oscillatory
WT	KIF18Ai	1	175	14.5	Hyper-oscillatory
WT	KIF18Ai	1	176	14.5833	Hyper-oscillatory
WT	KIF18Ai	1	177	14.6667	Hyper-oscillatory
WT	KIF18Ai	1	178	14.75	Hyper-oscillatory
WT	KIF18Ai	1	179	14.8333	Hyper-oscillatory
WT	KIF18Ai	1	180	14.9167	Hyper-oscillatory
WT	KIF18Ai	1	181	15	Hyper-oscillatory
WT	KIF18Ai	1	182	15.0833	Hyper-oscillatory
WT	KIF18Ai	1	183	15.1667	Hyper-oscillatory
WT	KIF18Ai	1	184	15.25	Hyper-oscillatory
WT	KIF18Ai	1	185	15.3333	Hyper-oscillatory
WT	KIF18Ai	1	186	15.4167	Hyper-oscillatory
WT	KIF18Ai	1	187	15.5	Hyper-oscillatory
WT	KIF18Ai	1	188	15.5833	Hyper-oscillatory
WT	KIF18Ai	1	189	15.6667	Hyper-oscillatory
WT	KIF18Ai	1	190	15.75	Hyper-oscillatory
WT	KIF18Ai	1	191	15.8333	Hyper-oscillatory
WT	KIF18Ai	1	192	15.9167	Hyper-oscillatory
WT	KIF18Ai	1	193	16	Hyper-oscillatory
WT	KIF18Ai	1	194	16.0833	Hyper-oscillatory
WT	KIF18Ai	1	195	16.1667	Hyper-oscillatory
WT	KIF18Ai	1	196	16.25	Hyper-oscillatory
WT	KIF18Ai	1	197	16.3333	Hyper-oscillatory
WT	KIF18Ai	1	198	16.4167	Hyper-oscillatory
WT	KIF18Ai	1	199	16.5	Hyper-oscillatory
WT	KIF18Ai	1	200	16.5833	Hyper-oscillatory
WT	KIF18Ai	1	201	16.6667	Hyper-oscillatory
WT	KIF18Ai	1	202	16.75	Hyper-oscillatory
WT	KIF18Ai	1	203	16.8333	Hyper-oscillatory
WT	KIF18Ai	1	204	16.9167	Hyper-oscillatory
WT	KIF18Ai	1	205	17	Hyper-oscillatory
WT	KIF18Ai	1	206	17.0833	Hyper-oscillatory
WT	KIF18Ai	1	207	17.1667	Hyper-oscillatory
WT	KIF18Ai	1	208	17.25	Hyper-oscillatory
WT	KIF18Ai	1	209	17.3333	Hyper-oscillatory
WT	KIF18Ai	1	210	17.4167	Hyper-oscillatory
WT	KIF18Ai	1	211	17.5	Hyper-oscillatory
WT	KIF18Ai	1	212	17.5833	Hyper-oscillatory
WT	KIF18Ai	1	213	17.6667	Hyper-oscillatory
WT	KIF18Ai	1	214	17.75	Hyper-oscillatory
WT	KIF18Ai	1	215	17.8333	Hyper-oscillatory
WT	KIF18Ai	1	216	17.9167	Hyper-oscillatory
WT	KIF18Ai	1	217	18	Hyper-oscillatory
WT	KIF18Ai	1	218	18.0833	Hyper-oscillatory
WT	KIF18Ai	1	219	18.1667	Hyper-oscillatory
WT	KIF18Ai	1	220	18.25	Hyper-oscillatory
WT	KIF18Ai	1	221	18.3333	Hyper-oscillatory
WT	KIF18Ai	1	222	18.4167	Hyper-oscillatory
WT	KIF18Ai	1	223	18.5	Hyper-oscillatory
WT	KIF18Ai	1	224	18.5833	Hyper-oscillatory
WT	KIF18Ai	1	225	18.6667	Hyper-oscillatory
WT	KIF18Ai	1	226	18.75	Hyper-oscillatory
WT	KIF18Ai	1	227	18.8333	Hyper-oscillatory
WT	KIF18Ai	1	228	18.9167	Hyper-oscillatory
WT	KIF18Ai	1	229	19	Hyper-oscillatory
WT	KIF18Ai	1	230	19.0833	Hyper-oscillatory
WT	KIF18Ai	1	231	19.1667	Hyper-oscillatory
WT	KIF18Ai	1	232	19.25	Hyper-oscillatory
WT	KIF18Ai	1	233	19.3333	Hyper-oscillatory
WT	KIF18Ai	1	234	19.4167	Hyper-oscillatory
WT	KIF18Ai	1	235	19.5	Hyper-oscillatory
WT	KIF18Ai	1	236	19.5833	Hyper-oscillatory
WT	KIF18Ai	1	237	19.6667	Hyper-oscillatory
WT	KIF18Ai	1	238	19.75	Hyper-oscillatory
WT	KIF18Ai	1	239	19.8333	Hyper-oscillatory
WT	KIF18Ai	1	240	19.9167	Hyper-oscillatory
WT	KIF18Ai	1	241	20	Hyper-oscillatory
WT	KIF18Ai	1	242	20.0833	Hyper-oscillatory
WT	KIF18Ai	1	243	20.1667	Hyper-oscillatory
WT	KIF18Ai	1	244	20.25	Hyper-oscillatory
WT	KIF18Ai	1	245	20.3333	Hyper-oscillatory
WT	KIF18Ai	1	246	20.4167	Hyper-oscillatory
WT	KIF18Ai	1	247	20.5	Hyper-oscillatory
WT	KIF18Ai	1	248	20.5833	Hyper-oscillatory
WT	KIF18Ai	1	249	20.6667	Hyper-oscillatory
WT	KIF18Ai	1	250	20.75	Hyper-oscillatory
WT	KIF18Ai	1	251	20.8333	Hyper-oscillatory
WT	KIF18Ai	1	252	20.9167	Hyper-oscillatory
WT	KIF18Ai	1	253	21	Hyper-oscillatory
WT	KIF18Ai	1	254	21.0833	Hyper-oscillatory
WT	KIF18Ai	1	255	21.1667	Hyper-oscillatory
WT	KIF18Ai	1	256	21.25	Hyper-oscillatory
WT	KIF18Ai	1	257	21.3333	Hyper-oscillatory
WT	KIF18Ai	1	258	21.4167	Hyper-oscillatory
WT	KIF18Ai	1	259	21.5	Hyper-oscillatory
WT	KIF18Ai	1	260	21.5833	Hyper-oscillatory
WT	KIF18Ai	1	261	21.6667	Hyper-oscillatory
WT	KIF18Ai	1	262	21.75	Hyper-oscillatory
WT	KIF18Ai	1	263	21.8333	Hyper-oscillatory
WT	KIF18Ai	1	264	21.9167	Hyper-oscillatory
WT	KIF18Ai	1	265	22	Hyper-oscillatory
WT	KIF18Ai	1	266	22.0833	Hyper-oscillatory
WT	KIF18Ai	1	267	22.1667	Hyper-oscillatory
WT	KIF18Ai	1	268	22.25	Hyper-oscillatory
WT	KIF18Ai	1	269	22.3333	Hyper-oscillatory
WT	KIF18Ai	1	270	22.4167	Hyper-oscillatory
WT	KIF18Ai	1	271	22.5	Hyper-oscillatory
WT	KIF18Ai	1	272	22.5833	Hyper-oscillatory
WT	KIF18Ai	1	273	22.6667	Hyper-oscillatory
WT	KIF18Ai	1	274	22.75	Hyper-oscillatory
WT	KIF18Ai	1	275	22.8333	Hyper-oscillatory
WT	KIF18Ai	1	276	22.9167	Hyper-oscillatory
WT	KIF18Ai	1	277	23	Hyper-oscillatory
WT	KIF18Ai	1	278	23.0833	Hyper-oscillatory
WT	KIF18Ai	1	279	23.1667	Hyper-oscillatory
WT	KIF18Ai	1	280	23.25	Hyper-oscillatory
WT	KIF18Ai	1	281	23.3333	Hyper-oscillatory
WT	KIF18Ai	1	282	23.4167	Hyper-oscillatory
WT	KIF18Ai	1	283	23.5	Hyper-oscillatory
WT	KIF18Ai	1	284	23.5833	Hyper-oscillatory
WT	KIF18Ai	1	285	23.6667	Hyper-oscillatory
WT	KIF18Ai	1	286	23.75	Hyper-oscillatory
WT	KIF18Ai	1	287	23.8333	Hyper-oscillatory
WT	KIF18Ai	1	288	23.9167	Hyper-oscillatory
WT	KIF18Ai	1	289	24	Hyper-oscillatory
WT	KIF18Ai	1	290	24.0833	Hyper-oscillatory
WT	KIF18Ai	1	291	24.1667	Hyper-oscillatory
WT	KIF18Ai	1	292	24.25	Hyper-oscillatory
WT	KIF18Ai	1	293	24.3333	Hyper-oscillatory
WT	KIF18Ai	1	294	24.4167	Hyper-oscillatory
WT	KIF18Ai	1	295	24.5	Hyper-oscillatory
WT	KIF18Ai	1	296	24.5833	Hyper-oscillatory
WT	KIF18Ai	1	297	24.6667	Hyper-oscillatory
WT	KIF18Ai	1	298	24.75	Hyper-oscillatory
WT	KIF18Ai	1	299	24.8333	Hyper-oscillatory
WT	KIF18Ai	1	300	24.9167	Hyper-oscillatory
WT	KIF18Ai	1	301	25	Hyper-oscillatory
WT	KIF18Ai	1	302	25.0833	Hyper-oscillatory
WT	KIF18Ai	1	303	25.1667	Hyper-oscillatory
WT	KIF18Ai	1	304	25.25	Hyper-oscillatory
WT	KIF18Ai	1	305	25.3333	Hyper-oscillatory
WT	KIF18Ai	1	306	25.4167	Hyper-oscillatory
WT	KIF18Ai	1	307	25.5	Hyper-oscillatory
WT	KIF18Ai	1	308	25.5833	Hyper-oscillatory
WT	KIF18Ai	1	309	25.6667	Hyper-oscillatory
WT	KIF18Ai	1	310	25.75	Hyper-oscillatory
WT	KIF18Ai	1	311	25.8333	Hyper-oscillatory
WT	KIF18Ai	1	312	25.9167	Hyper-oscillatory
WT	KIF18Ai	1	313	26	Hyper-oscillatory
WT	KIF18Ai	1	314	26.0833	Hyper-oscillatory
WT	KIF18Ai	1	315	26.1667	Hyper-oscillatory
WT	KIF18Ai	1	316	26.25	Hyper-oscillatory
WT	KIF18Ai	1	317	26.3333	Hyper-oscillatory
WT	KIF18Ai	1	318	26.4167	Hyper-oscillatory
WT	KIF18Ai	1	319	26.5	Hyper-oscillatory
WT	KIF18Ai	1	320	26.5833	Hyper-oscillatory
WT	KIF18Ai	1	321	26.6667	Hyper-oscillatory
WT	KIF18Ai	1	322	26.75	Hyper-oscillatory
WT	KIF18Ai	1	323	26.8333	Hyper-oscillatory
WT	KIF18Ai	1	324	26.9167	Hyper-oscillatory
WT	KIF18Ai	1	325	27	Hyper-oscillatory
WT	KIF18Ai	1	326	27.0833	Hyper-oscillatory
WT	KIF18Ai	1	327	27.1667	Hyper-oscillatory
WT	KIF18Ai	1	328	27.25	Hyper-oscillatory
WT	KIF18Ai	1	329	27.3333	Hyper-oscillatory
WT	KIF18Ai	1	330	27.4167	Hyper-oscillatory
WT	KIF18Ai	1	331	27.5	Hyper-oscillatory
WT	KIF18Ai	1	332	27.5833	Hyper-oscillatory
WT	KIF18Ai	1	333	27.6667	Hyper-oscillatory
WT	KIF18Ai	1	334	27.75	Hyper-oscillatory
WT	KIF18Ai	1	335	27.8333	Hyper-oscillatory
WT	KIF18Ai	1	336	27.9167	Multipolar
WT	KIF18Ai	1	337	28	Exit - L.C. + Micronucleus
WT	KIF18Ai	2	1	0	NEBD/Spindle Formation
WT	KIF18Ai	2	2	0.0833333	NEBD/Spindle Formation
WT	KIF18Ai	2	3	0.166667	NEBD/Spindle Formation
WT	KIF18Ai	2	4	0.25	Hyper-oscillatory
WT	KIF18Ai	2	5	0.333333	Hyper-oscillatory
WT	KIF18Ai	2	6	0.416667	Hyper-oscillatory
WT	KIF18Ai	2	7	0.5	Intermediate
WT	KIF18Ai	2	8	0.583333	Intermediate
WT	KIF18Ai	2	9	0.666667	Intermediate
WT	KIF18Ai	2	10	0.75	Hyper-oscillatory
WT	KIF18Ai	2	11	0.833333	Hyper-oscillatory
WT	KIF18Ai	2	12	0.916667	Hyper-oscillatory
WT	KIF18Ai	2	13	1	Intermediate
WT	KIF18Ai	2	14	1.08333	Intermediate
WT	KIF18Ai	2	15	1.16667	Intermediate
WT	KIF18Ai	2	16	1.25	Intermediate
WT	KIF18Ai	2	17	1.33333	Hyper-oscillatory
WT	KIF18Ai	2	18	1.41667	Intermediate
WT	KIF18Ai	2	19	1.5	Hyper-oscillatory
WT	KIF18Ai	2	20	1.58333	Hyper-oscillatory
WT	KIF18Ai	2	21	1.66667	Hyper-oscillatory
WT	KIF18Ai	2	22	1.75	Hyper-oscillatory
WT	KIF18Ai	2	23	1.83333	Hyper-oscillatory
WT	KIF18Ai	2	24	1.91667	Hyper-oscillatory
WT	KIF18Ai	2	25	2	Hyper-oscillatory
WT	KIF18Ai	2	26	2.08333	Hyper-oscillatory
WT	KIF18Ai	2	27	2.16667	Hyper-oscillatory
WT	KIF18Ai	2	28	2.25	Hyper-oscillatory
WT	KIF18Ai	2	29	2.33333	Hyper-oscillatory
WT	KIF18Ai	2	30	2.41667	Hyper-oscillatory
WT	KIF18Ai	2	31	2.5	Hyper-oscillatory
WT	KIF18Ai	2	32	2.58333	Hyper-oscillatory
WT	KIF18Ai	2	33	2.66667	Hyper-oscillatory
WT	KIF18Ai	2	34	2.75	Hyper-oscillatory
WT	KIF18Ai	2	35	2.83333	Hyper-oscillatory
WT	KIF18Ai	2	36	2.91667	Hyper-oscillatory
WT	KIF18Ai	2	37	3	Hyper-oscillatory
WT	KIF18Ai	2	38	3.08333	Hyper-oscillatory
WT	KIF18Ai	2	39	3.16667	Hyper-oscillatory
WT	KIF18Ai	2	40	3.25	Hyper-oscillatory
WT	KIF18Ai	2	41	3.33333	Hyper-oscillatory
WT	KIF18Ai	2	42	3.41667	Hyper-oscillatory
WT	KIF18Ai	2	43	3.5	Hyper-oscillatory
WT	KIF18Ai	2	44	3.58333	Hyper-oscillatory
WT	KIF18Ai	2	45	3.66667	Hyper-oscillatory
WT	KIF18Ai	2	46	3.75	Hyper-oscillatory
WT	KIF18Ai	2	47	3.83333	Hyper-oscillatory
WT	KIF18Ai	2	48	3.91667	Hyper-oscillatory
WT	KIF18Ai	2	49	4	Hyper-oscillatory
WT	KIF18Ai	2	50	4.08333	Hyper-oscillatory
WT	KIF18Ai	2	51	4.16667	Hyper-oscillatory
WT	KIF18Ai	2	52	4.25	Hyper-oscillatory
WT	KIF18Ai	2	53	4.33333	Hyper-oscillatory
WT	KIF18Ai	2	54	4.41667	Hyper-oscillatory
WT	KIF18Ai	2	55	4.5	Hyper-oscillatory
WT	KIF18Ai	2	56	4.58333	Hyper-oscillatory
WT	KIF18Ai	2	57	4.66667	Hyper-oscillatory
WT	KIF18Ai	2	58	4.75	Hyper-oscillatory
WT	KIF18Ai	2	59	4.83333	Hyper-oscillatory
WT	KIF18Ai	2	60	4.91667	Hyper-oscillatory
WT	KIF18Ai	2	61	5	Hyper-oscillatory
WT	KIF18Ai	2	62	5.08333	Hyper-oscillatory
WT	KIF18Ai	2	63	5.16667	Hyper-oscillatory
WT	KIF18Ai	2	64	5.25	Hyper-oscillatory
WT	KIF18Ai	2	65	5.33333	Hyper-oscillatory
WT	KIF18Ai	2	66	5.41667	Hyper-oscillatory
WT	KIF18Ai	2	67	5.5	Hyper-oscillatory
WT	KIF18Ai	2	68	5.58333	Hyper-oscillatory
WT	KIF18Ai	2	69	5.66667	Hyper-oscillatory
WT	KIF18Ai	2	70	5.75	Multipolar
WT	KIF18Ai	2	71	5.83333	Multipolar
WT	KIF18Ai	2	72	5.91667	Multipolar
WT	KIF18Ai	2	73	6	Multipolar
WT	KIF18Ai	2	74	6.08333	Multipolar
WT	KIF18Ai	2	75	6.16667	Multipolar
WT	KIF18Ai	2	76	6.25	Multipolar
WT	KIF18Ai	2	77	6.33333	Multipolar
WT	KIF18Ai	2	78	6.41667	Multipolar
WT	KIF18Ai	2	79	6.5	Multipolar
WT	KIF18Ai	2	80	6.58333	Hyper-oscillatory
WT	KIF18Ai	2	81	6.66667	Hyper-oscillatory
WT	KIF18Ai	2	82	6.75	Multipolar
WT	KIF18Ai	2	83	6.83333	Multipolar
WT	KIF18Ai	2	84	6.91667	Multipolar
WT	KIF18Ai	2	85	7	Multipolar
WT	KIF18Ai	2	86	7.08333	Multipolar
WT	KIF18Ai	2	87	7.16667	Multipolar
WT	KIF18Ai	2	88	7.25	Multipolar
WT	KIF18Ai	2	89	7.33333	Multipolar
WT	KIF18Ai	2	90	7.41667	Multipolar
WT	KIF18Ai	2	91	7.5	Multipolar
WT	KIF18Ai	2	92	7.58333	Multipolar
WT	KIF18Ai	2	93	7.66667	Hyper-oscillatory
WT	KIF18Ai	2	94	7.75	Hyper-oscillatory
WT	KIF18Ai	2	95	7.83333	Hyper-oscillatory
WT	KIF18Ai	2	96	7.91667	Hyper-oscillatory
WT	KIF18Ai	2	97	8	Hyper-oscillatory
WT	KIF18Ai	2	98	8.08333	Multipolar
WT	KIF18Ai	2	99	8.16667	Multipolar
WT	KIF18Ai	2	100	8.25	Multipolar
WT	KIF18Ai	2	101	8.33333	Multipolar
WT	KIF18Ai	2	102	8.41667	Multipolar
WT	KIF18Ai	2	103	8.5	Multipolar
WT	KIF18Ai	2	104	8.58333	Multipolar
WT	KIF18Ai	2	105	8.66667	Multipolar
WT	KIF18Ai	2	106	8.75	Multipolar
WT	KIF18Ai	2	107	8.83333	Multipolar
WT	KIF18Ai	2	108	8.91667	Multipolar
WT	KIF18Ai	2	109	9	Multipolar
WT	KIF18Ai	2	110	9.08333	Multipolar
WT	KIF18Ai	2	111	9.16667	Multipolar
WT	KIF18Ai	2	112	9.25	Multipolar
WT	KIF18Ai	2	113	9.33333	Multipolar
WT	KIF18Ai	2	114	9.41667	Multipolar
WT	KIF18Ai	2	115	9.5	Multipolar
WT	KIF18Ai	2	116	9.58333	Multipolar
WT	KIF18Ai	2	117	9.66667	Multipolar
WT	KIF18Ai	2	118	9.75	Hyper-oscillatory
WT	KIF18Ai	2	119	9.83333	Hyper-oscillatory
WT	KIF18Ai	2	120	9.91667	Hyper-oscillatory
WT	KIF18Ai	2	121	10	Hyper-oscillatory
WT	KIF18Ai	2	122	10.0833	Hyper-oscillatory
WT	KIF18Ai	2	123	10.1667	Hyper-oscillatory
WT	KIF18Ai	2	124	10.25	Hyper-oscillatory
WT	KIF18Ai	2	125	10.3333	Hyper-oscillatory
WT	KIF18Ai	2	126	10.4167	Hyper-oscillatory
WT	KIF18Ai	2	127	10.5	Hyper-oscillatory
WT	KIF18Ai	2	128	10.5833	Hyper-oscillatory
WT	KIF18Ai	2	129	10.6667	Hyper-oscillatory
WT	KIF18Ai	2	130	10.75	Multipolar
WT	KIF18Ai	2	131	10.8333	Multipolar
WT	KIF18Ai	2	132	10.9167	Multipolar
WT	KIF18Ai	2	133	11	Multipolar
WT	KIF18Ai	2	134	11.0833	Multipolar
WT	KIF18Ai	2	135	11.1667	Multipolar
WT	KIF18Ai	2	136	11.25	Multipolar
WT	KIF18Ai	2	137	11.3333	Multipolar
WT	KIF18Ai	2	138	11.4167	Multipolar
WT	KIF18Ai	2	139	11.5	Multipolar
WT	KIF18Ai	2	140	11.5833	Multipolar
WT	KIF18Ai	2	141	11.6667	Multipolar
WT	KIF18Ai	2	142	11.75	Multipolar
WT	KIF18Ai	2	143	11.8333	Hyper-oscillatory
WT	KIF18Ai	2	144	11.9167	Hyper-oscillatory
WT	KIF18Ai	2	145	12	Multipolar
WT	KIF18Ai	2	146	12.0833	Multipolar
WT	KIF18Ai	2	147	12.1667	Multipolar
WT	KIF18Ai	2	148	12.25	Multipolar
WT	KIF18Ai	2	149	12.3333	Hyper-oscillatory
WT	KIF18Ai	2	150	12.4167	Hyper-oscillatory
WT	KIF18Ai	2	151	12.5	Hyper-oscillatory
WT	KIF18Ai	2	152	12.5833	Hyper-oscillatory
WT	KIF18Ai	2	153	12.6667	Hyper-oscillatory
WT	KIF18Ai	2	154	12.75	Hyper-oscillatory
WT	KIF18Ai	2	155	12.8333	Multipolar
WT	KIF18Ai	2	156	12.9167	Multipolar
WT	KIF18Ai	2	157	13	Multipolar
WT	KIF18Ai	2	158	13.0833	Multipolar
WT	KIF18Ai	2	159	13.1667	Multipolar
WT	KIF18Ai	2	160	13.25	Multipolar
WT	KIF18Ai	2	161	13.3333	Multipolar
WT	KIF18Ai	2	162	13.4167	Hyper-oscillatory
WT	KIF18Ai	2	163	13.5	Hyper-oscillatory
WT	KIF18Ai	2	164	13.5833	Multipolar
WT	KIF18Ai	2	165	13.6667	Multipolar
WT	KIF18Ai	2	166	13.75	Multipolar
WT	KIF18Ai	2	167	13.8333	Multipolar
WT	KIF18Ai	2	168	13.9167	Multipolar
WT	KIF18Ai	2	169	14	Multipolar
WT	KIF18Ai	2	170	14.0833	Multipolar
WT	KIF18Ai	2	171	14.1667	Multipolar
WT	KIF18Ai	2	172	14.25	Multipolar
WT	KIF18Ai	2	173	14.3333	Multipolar
WT	KIF18Ai	2	174	14.4167	Multipolar
WT	KIF18Ai	2	175	14.5	Multipolar
WT	KIF18Ai	2	176	14.5833	Multipolar
WT	KIF18Ai	2	177	14.6667	Multipolar
WT	KIF18Ai	2	178	14.75	Multipolar
WT	KIF18Ai	2	179	14.8333	Multipolar
WT	KIF18Ai	2	180	14.9167	Multipolar
WT	KIF18Ai	2	181	15	Multipolar
WT	KIF18Ai	2	182	15.0833	Multipolar
WT	KIF18Ai	2	183	15.1667	Multipolar
WT	KIF18Ai	2	184	15.25	Multipolar
WT	KIF18Ai	2	185	15.3333	Multipolar
WT	KIF18Ai	2	186	15.4167	Multipolar
WT	KIF18Ai	2	187	15.5	Multipolar
WT	KIF18Ai	2	188	15.5833	Multipolar
WT	KIF18Ai	2	189	15.6667	Multipolar
WT	KIF18Ai	2	190	15.75	Multipolar
WT	KIF18Ai	2	191	15.8333	Multipolar
WT	KIF18Ai	2	192	15.9167	Multipolar
WT	KIF18Ai	2	193	16	Multipolar
WT	KIF18Ai	2	194	16.0833	Multipolar
WT	KIF18Ai	2	195	16.1667	Multipolar
WT	KIF18Ai	2	196	16.25	Multipolar
WT	KIF18Ai	2	197	16.3333	Multipolar
WT	KIF18Ai	2	198	16.4167	Multipolar
WT	KIF18Ai	2	199	16.5	Multipolar
WT	KIF18Ai	2	200	16.5833	Multipolar
WT	KIF18Ai	2	201	16.6667	Multipolar
WT	KIF18Ai	2	202	16.75	Multipolar
WT	KIF18Ai	2	203	16.8333	Multipolar
WT	KIF18Ai	2	204	16.9167	Multipolar
WT	KIF18Ai	2	205	17	Multipolar
WT	KIF18Ai	2	206	17.0833	Multipolar
WT	KIF18Ai	2	207	17.1667	Multipolar
WT	KIF18Ai	2	208	17.25	Multipolar
WT	KIF18Ai	2	209	17.3333	Multipolar
WT	KIF18Ai	2	210	17.4167	Multipolar
WT	KIF18Ai	2	211	17.5	Multipolar
WT	KIF18Ai	2	212	17.5833	Multipolar
WT	KIF18Ai	2	213	17.6667	Multipolar
WT	KIF18Ai	2	214	17.75	Multipolar
WT	KIF18Ai	2	215	17.8333	Multipolar
WT	KIF18Ai	2	216	17.9167	Multipolar
WT	KIF18Ai	2	217	18	Multipolar
WT	KIF18Ai	2	218	18.0833	Multipolar
WT	KIF18Ai	2	219	18.1667	Multipolar
WT	KIF18Ai	2	220	18.25	Multipolar
WT	KIF18Ai	2	221	18.3333	Multipolar
WT	KIF18Ai	2	222	18.4167	Multipolar
WT	KIF18Ai	2	223	18.5	Multipolar
WT	KIF18Ai	2	224	18.5833	Multipolar
WT	KIF18Ai	2	225	18.6667	Multipolar
WT	KIF18Ai	2	226	18.75	Multipolar
WT	KIF18Ai	2	227	18.8333	Multipolar
WT	KIF18Ai	2	228	18.9167	Multipolar
WT	KIF18Ai	2	229	19	Multipolar
WT	KIF18Ai	2	230	19.0833	Multipolar
WT	KIF18Ai	2	231	19.1667	Multipolar
WT	KIF18Ai	2	232	19.25	Multipolar
WT	KIF18Ai	2	233	19.3333	Multipolar
WT	KIF18Ai	2	234	19.4167	Multipolar
WT	KIF18Ai	2	235	19.5	Multipolar
WT	KIF18Ai	2	236	19.5833	Multipolar
WT	KIF18Ai	2	237	19.6667	Multipolar
WT	KIF18Ai	2	238	19.75	Multipolar
WT	KIF18Ai	2	239	19.8333	Hyper-oscillatory
WT	KIF18Ai	2	240	19.9167	Multipolar
WT	KIF18Ai	2	241	20	Multipolar
WT	KIF18Ai	2	242	20.0833	Multipolar
WT	KIF18Ai	2	243	20.1667	Multipolar
WT	KIF18Ai	2	244	20.25	Multipolar
WT	KIF18Ai	2	245	20.3333	Multipolar
WT	KIF18Ai	2	246	20.4167	Multipolar
WT	KIF18Ai	2	247	20.5	Multipolar
WT	KIF18Ai	2	248	20.5833	Multipolar
WT	KIF18Ai	2	249	20.6667	Multipolar
WT	KIF18Ai	2	250	20.75	Multipolar
WT	KIF18Ai	2	251	20.8333	Multipolar
WT	KIF18Ai	2	252	20.9167	Multipolar
WT	KIF18Ai	2	253	21	Multipolar
WT	KIF18Ai	2	254	21.0833	Multipolar
WT	KIF18Ai	2	255	21.1667	Multipolar
WT	KIF18Ai	2	256	21.25	Multipolar
WT	KIF18Ai	2	257	21.3333	Multipolar
WT	KIF18Ai	2	258	21.4167	Multipolar
WT	KIF18Ai	2	259	21.5	Multipolar
WT	KIF18Ai	2	260	21.5833	Multipolar
WT	KIF18Ai	2	261	21.6667	Multipolar
WT	KIF18Ai	2	262	21.75	Multipolar
WT	KIF18Ai	2	263	21.8333	Multipolar
WT	KIF18Ai	2	264	21.9167	Multipolar
WT	KIF18Ai	2	265	22	Multipolar
WT	KIF18Ai	2	266	22.0833	Multipolar
WT	KIF18Ai	2	267	22.1667	Multipolar
WT	KIF18Ai	2	268	22.25	Multipolar
WT	KIF18Ai	2	269	22.3333	Multipolar
WT	KIF18Ai	2	270	22.4167	Multipolar
WT	KIF18Ai	2	271	22.5	Multipolar
WT	KIF18Ai	2	272	22.5833	Multipolar
WT	KIF18Ai	2	273	22.6667	Multipolar
WT	KIF18Ai	2	274	22.75	Multipolar
WT	KIF18Ai	2	275	22.8333	Multipolar
WT	KIF18Ai	2	276	22.9167	Multipolar
WT	KIF18Ai	2	277	23	Multipolar
WT	KIF18Ai	2	278	23.0833	Multipolar
WT	KIF18Ai	2	279	23.1667	Multipolar
WT	KIF18Ai	2	280	23.25	Multipolar
WT	KIF18Ai	2	281	23.3333	Multipolar
WT	KIF18Ai	2	282	23.4167	Multipolar
WT	KIF18Ai	2	283	23.5	Multipolar
WT	KIF18Ai	2	284	23.5833	Multipolar
WT	KIF18Ai	2	285	23.6667	Multipolar
WT	KIF18Ai	2	286	23.75	Multipolar
WT	KIF18Ai	2	287	23.8333	Multipolar
WT	KIF18Ai	2	288	23.9167	Multipolar
WT	KIF18Ai	2	289	24	Multipolar
WT	KIF18Ai	2	290	24.0833	Multipolar
WT	KIF18Ai	2	291	24.1667	Multipolar
WT	KIF18Ai	2	292	24.25	Multipolar
WT	KIF18Ai	2	293	24.3333	Multipolar
WT	KIF18Ai	2	294	24.4167	Multipolar
WT	KIF18Ai	2	295	24.5	Multipolar
WT	KIF18Ai	2	296	24.5833	Multipolar
WT	KIF18Ai	2	297	24.6667	Multipolar
WT	KIF18Ai	2	298	24.75	Multipolar
WT	KIF18Ai	2	299	24.8333	Multipolar
WT	KIF18Ai	2	300	24.9167	Multipolar
WT	KIF18Ai	2	301	25	Multipolar
WT	KIF18Ai	2	302	25.0833	Multipolar
WT	KIF18Ai	2	303	25.1667	Multipolar
WT	KIF18Ai	2	304	25.25	Multipolar
WT	KIF18Ai	2	305	25.3333	Multipolar
WT	KIF18Ai	2	306	25.4167	Multipolar
WT	KIF18Ai	2	307	25.5	Exit - L.C. + Micronucleus
WT	KIF18Ai	3	1	0	NEBD/Spindle Formation
WT	KIF18Ai	3	2	0.0833333	Intermediate
WT	KIF18Ai	3	3	0.166667	Intermediate
WT	KIF18Ai	3	4	0.25	Intermediate
WT	KIF18Ai	3	5	0.333333	Intermediate
WT	KIF18Ai	3	6	0.416667	Intermediate
WT	KIF18Ai	3	7	0.5	Intermediate
WT	KIF18Ai	3	8	0.583333	Hyper-oscillatory
WT	KIF18Ai	3	9	0.666667	Hyper-oscillatory
WT	KIF18Ai	3	10	0.75	Hyper-oscillatory
WT	KIF18Ai	3	11	0.833333	Hyper-oscillatory
WT	KIF18Ai	3	12	0.916667	Hyper-oscillatory
WT	KIF18Ai	3	13	1	Intermediate
WT	KIF18Ai	3	14	1.08333	Hyper-oscillatory
WT	KIF18Ai	3	15	1.16667	Hyper-oscillatory
WT	KIF18Ai	3	16	1.25	Hyper-oscillatory
WT	KIF18Ai	3	17	1.33333	Hyper-oscillatory
WT	KIF18Ai	3	18	1.41667	Hyper-oscillatory
WT	KIF18Ai	3	19	1.5	Hyper-oscillatory
WT	KIF18Ai	3	20	1.58333	Hyper-oscillatory
WT	KIF18Ai	3	21	1.66667	Hyper-oscillatory
WT	KIF18Ai	3	22	1.75	Hyper-oscillatory
WT	KIF18Ai	3	23	1.83333	Hyper-oscillatory
WT	KIF18Ai	3	24	1.91667	Hyper-oscillatory
WT	KIF18Ai	3	25	2	Hyper-oscillatory
WT	KIF18Ai	3	26	2.08333	Hyper-oscillatory
WT	KIF18Ai	3	27	2.16667	Intermediate
WT	KIF18Ai	3	28	2.25	Hyper-oscillatory
WT	KIF18Ai	3	29	2.33333	Hyper-oscillatory
WT	KIF18Ai	3	30	2.41667	Hyper-oscillatory
WT	KIF18Ai	3	31	2.5	Hyper-oscillatory
WT	KIF18Ai	3	32	2.58333	Hyper-oscillatory
WT	KIF18Ai	3	33	2.66667	Hyper-oscillatory
WT	KIF18Ai	3	34	2.75	Hyper-oscillatory
WT	KIF18Ai	3	35	2.83333	Hyper-oscillatory
WT	KIF18Ai	3	36	2.91667	Intermediate
WT	KIF18Ai	3	37	3	Intermediate
WT	KIF18Ai	3	38	3.08333	Hyper-oscillatory
WT	KIF18Ai	3	39	3.16667	Hyper-oscillatory
WT	KIF18Ai	3	40	3.25	Hyper-oscillatory
WT	KIF18Ai	3	41	3.33333	Intermediate
WT	KIF18Ai	3	42	3.41667	Intermediate
WT	KIF18Ai	3	43	3.5	Intermediate
WT	KIF18Ai	3	44	3.58333	Intermediate
WT	KIF18Ai	3	45	3.66667	Intermediate
WT	KIF18Ai	3	46	3.75	Intermediate
WT	KIF18Ai	3	47	3.83333	Intermediate
WT	KIF18Ai	3	48	3.91667	Intermediate
WT	KIF18Ai	3	49	4	Intermediate
WT	KIF18Ai	3	50	4.08333	Hyper-oscillatory
WT	KIF18Ai	3	51	4.16667	Hyper-oscillatory
WT	KIF18Ai	3	52	4.25	Hyper-oscillatory
WT	KIF18Ai	3	53	4.33333	Hyper-oscillatory
WT	KIF18Ai	3	54	4.41667	Hyper-oscillatory
WT	KIF18Ai	3	55	4.5	Hyper-oscillatory
WT	KIF18Ai	3	56	4.58333	Hyper-oscillatory
WT	KIF18Ai	3	57	4.66667	Hyper-oscillatory
WT	KIF18Ai	3	58	4.75	Hyper-oscillatory
WT	KIF18Ai	3	59	4.83333	Hyper-oscillatory
WT	KIF18Ai	3	60	4.91667	Hyper-oscillatory
WT	KIF18Ai	3	61	5	Hyper-oscillatory
WT	KIF18Ai	3	62	5.08333	Hyper-oscillatory
WT	KIF18Ai	3	63	5.16667	Hyper-oscillatory
WT	KIF18Ai	3	64	5.25	Hyper-oscillatory
WT	KIF18Ai	3	65	5.33333	Intermediate
WT	KIF18Ai	3	66	5.41667	Intermediate
WT	KIF18Ai	3	67	5.5	Intermediate
WT	KIF18Ai	3	68	5.58333	Intermediate
WT	KIF18Ai	3	69	5.66667	Hyper-oscillatory
WT	KIF18Ai	3	70	5.75	Hyper-oscillatory
WT	KIF18Ai	3	71	5.83333	Intermediate
WT	KIF18Ai	3	72	5.91667	Hyper-oscillatory
WT	KIF18Ai	3	73	6	Hyper-oscillatory
WT	KIF18Ai	3	74	6.08333	Hyper-oscillatory
WT	KIF18Ai	3	75	6.16667	Hyper-oscillatory
WT	KIF18Ai	3	76	6.25	Hyper-oscillatory
WT	KIF18Ai	3	77	6.33333	Hyper-oscillatory
WT	KIF18Ai	3	78	6.41667	Hyper-oscillatory
WT	KIF18Ai	3	79	6.5	Intermediate
WT	KIF18Ai	3	80	6.58333	Intermediate
WT	KIF18Ai	3	81	6.66667	Hyper-oscillatory
WT	KIF18Ai	3	82	6.75	Hyper-oscillatory
WT	KIF18Ai	3	83	6.83333	Hyper-oscillatory
WT	KIF18Ai	3	84	6.91667	Hyper-oscillatory
WT	KIF18Ai	3	85	7	Hyper-oscillatory
WT	KIF18Ai	3	86	7.08333	Hyper-oscillatory
WT	KIF18Ai	3	87	7.16667	Hyper-oscillatory
WT	KIF18Ai	3	88	7.25	Hyper-oscillatory
WT	KIF18Ai	3	89	7.33333	Hyper-oscillatory
WT	KIF18Ai	3	90	7.41667	Hyper-oscillatory
WT	KIF18Ai	3	91	7.5	Hyper-oscillatory
WT	KIF18Ai	3	92	7.58333	Hyper-oscillatory
WT	KIF18Ai	3	93	7.66667	Hyper-oscillatory
WT	KIF18Ai	3	94	7.75	Hyper-oscillatory
WT	KIF18Ai	3	95	7.83333	Hyper-oscillatory
WT	KIF18Ai	3	96	7.91667	Hyper-oscillatory
WT	KIF18Ai	3	97	8	Intermediate
WT	KIF18Ai	3	98	8.08333	Hyper-oscillatory
WT	KIF18Ai	3	99	8.16667	Hyper-oscillatory
WT	KIF18Ai	3	100	8.25	Hyper-oscillatory
WT	KIF18Ai	3	101	8.33333	Hyper-oscillatory
WT	KIF18Ai	3	102	8.41667	Hyper-oscillatory
WT	KIF18Ai	3	103	8.5	Hyper-oscillatory
WT	KIF18Ai	3	104	8.58333	Hyper-oscillatory
WT	KIF18Ai	3	105	8.66667	Hyper-oscillatory
WT	KIF18Ai	3	106	8.75	Hyper-oscillatory
WT	KIF18Ai	3	107	8.83333	Hyper-oscillatory
WT	KIF18Ai	3	108	8.91667	Hyper-oscillatory
WT	KIF18Ai	3	109	9	Hyper-oscillatory
WT	KIF18Ai	3	110	9.08333	Hyper-oscillatory
WT	KIF18Ai	3	111	9.16667	Hyper-oscillatory
WT	KIF18Ai	3	112	9.25	Hyper-oscillatory
WT	KIF18Ai	3	113	9.33333	Hyper-oscillatory
WT	KIF18Ai	3	114	9.41667	Hyper-oscillatory
WT	KIF18Ai	3	115	9.5	Hyper-oscillatory
WT	KIF18Ai	3	116	9.58333	Hyper-oscillatory
WT	KIF18Ai	3	117	9.66667	Hyper-oscillatory
WT	KIF18Ai	3	118	9.75	Hyper-oscillatory
WT	KIF18Ai	3	119	9.83333	Hyper-oscillatory
WT	KIF18Ai	3	120	9.91667	Hyper-oscillatory
WT	KIF18Ai	3	121	10	Hyper-oscillatory
WT	KIF18Ai	3	122	10.0833	Hyper-oscillatory
WT	KIF18Ai	3	123	10.1667	Hyper-oscillatory
WT	KIF18Ai	3	124	10.25	Hyper-oscillatory
WT	KIF18Ai	3	125	10.3333	Hyper-oscillatory
WT	KIF18Ai	3	126	10.4167	Hyper-oscillatory
WT	KIF18Ai	3	127	10.5	Hyper-oscillatory
WT	KIF18Ai	3	128	10.5833	Hyper-oscillatory
WT	KIF18Ai	3	129	10.6667	Hyper-oscillatory
WT	KIF18Ai	3	130	10.75	Hyper-oscillatory
WT	KIF18Ai	3	131	10.8333	Hyper-oscillatory
WT	KIF18Ai	3	132	10.9167	Hyper-oscillatory
WT	KIF18Ai	3	133	11	Hyper-oscillatory
WT	KIF18Ai	3	134	11.0833	Hyper-oscillatory
WT	KIF18Ai	3	135	11.1667	Hyper-oscillatory
WT	KIF18Ai	3	136	11.25	Hyper-oscillatory
WT	KIF18Ai	3	137	11.3333	Hyper-oscillatory
WT	KIF18Ai	3	138	11.4167	Hyper-oscillatory
WT	KIF18Ai	3	139	11.5	Out of Focus
WT	KIF18Ai	3	140	11.5833	Out of Focus
WT	KIF18Ai	3	141	11.6667	Out of Focus
WT	KIF18Ai	3	142	11.75	Out of Focus
WT	KIF18Ai	3	143	11.8333	Out of Focus
WT	KIF18Ai	3	144	11.9167	Out of Focus
WT	KIF18Ai	3	145	12	Out of Focus
WT	KIF18Ai	3	146	12.0833	Out of Focus
WT	KIF18Ai	3	147	12.1667	Out of Focus
WT	KIF18Ai	3	148	12.25	Out of Focus
WT	KIF18Ai	3	149	12.3333	Out of Focus
WT	KIF18Ai	3	150	12.4167	Out of Focus
WT	KIF18Ai	3	151	12.5	Out of Focus
WT	KIF18Ai	3	152	12.5833	Out of Focus
WT	KIF18Ai	3	153	12.6667	Out of Focus
WT	KIF18Ai	3	154	12.75	Hyper-oscillatory
WT	KIF18Ai	3	155	12.8333	Hyper-oscillatory
WT	KIF18Ai	3	156	12.9167	Hyper-oscillatory
WT	KIF18Ai	3	157	13	Intermediate
WT	KIF18Ai	3	158	13.0833	Hyper-oscillatory
WT	KIF18Ai	3	159	13.1667	Out of Focus
WT	KIF18Ai	3	160	13.25	Out of Focus
WT	KIF18Ai	3	161	13.3333	Out of Focus
WT	KIF18Ai	3	162	13.4167	Out of Focus
WT	KIF18Ai	3	163	13.5	Out of Focus
WT	KIF18Ai	3	164	13.5833	Out of Focus
WT	KIF18Ai	3	165	13.6667	Out of Focus
WT	KIF18Ai	3	166	13.75	Hyper-oscillatory
WT	KIF18Ai	3	167	13.8333	Hyper-oscillatory
WT	KIF18Ai	3	168	13.9167	Hyper-oscillatory
WT	KIF18Ai	3	169	14	Hyper-oscillatory
WT	KIF18Ai	3	170	14.0833	Hyper-oscillatory
WT	KIF18Ai	3	171	14.1667	Hyper-oscillatory
WT	KIF18Ai	3	172	14.25	Hyper-oscillatory
WT	KIF18Ai	3	173	14.3333	Hyper-oscillatory
WT	KIF18Ai	3	174	14.4167	Hyper-oscillatory
WT	KIF18Ai	3	175	14.5	Hyper-oscillatory
WT	KIF18Ai	3	176	14.5833	Hyper-oscillatory
WT	KIF18Ai	3	177	14.6667	Hyper-oscillatory
WT	KIF18Ai	3	178	14.75	Hyper-oscillatory
WT	KIF18Ai	3	179	14.8333	Hyper-oscillatory
WT	KIF18Ai	3	180	14.9167	Hyper-oscillatory
WT	KIF18Ai	3	181	15	Hyper-oscillatory
WT	KIF18Ai	3	182	15.0833	Hyper-oscillatory
WT	KIF18Ai	3	183	15.1667	Hyper-oscillatory
WT	KIF18Ai	3	184	15.25	Hyper-oscillatory
WT	KIF18Ai	3	185	15.3333	Hyper-oscillatory
WT	KIF18Ai	3	186	15.4167	Hyper-oscillatory
WT	KIF18Ai	3	187	15.5	Hyper-oscillatory
WT	KIF18Ai	3	188	15.5833	Hyper-oscillatory
WT	KIF18Ai	3	189	15.6667	Hyper-oscillatory
WT	KIF18Ai	3	190	15.75	Hyper-oscillatory
WT	KIF18Ai	3	191	15.8333	Hyper-oscillatory
WT	KIF18Ai	3	192	15.9167	Hyper-oscillatory
WT	KIF18Ai	3	193	16	Hyper-oscillatory
WT	KIF18Ai	3	194	16.0833	Hyper-oscillatory
WT	KIF18Ai	3	195	16.1667	Hyper-oscillatory
WT	KIF18Ai	3	196	16.25	Hyper-oscillatory
WT	KIF18Ai	3	197	16.3333	Hyper-oscillatory
WT	KIF18Ai	3	198	16.4167	Hyper-oscillatory
WT	KIF18Ai	3	199	16.5	Hyper-oscillatory
WT	KIF18Ai	3	200	16.5833	Hyper-oscillatory
WT	KIF18Ai	3	201	16.6667	Hyper-oscillatory
WT	KIF18Ai	3	202	16.75	Hyper-oscillatory
WT	KIF18Ai	3	203	16.8333	Hyper-oscillatory
WT	KIF18Ai	3	204	16.9167	Hyper-oscillatory
WT	KIF18Ai	3	205	17	Out of Focus
WT	KIF18Ai	3	206	17.0833	Out of Focus
WT	KIF18Ai	3	207	17.1667	Out of Focus
WT	KIF18Ai	3	208	17.25	Out of Focus
WT	KIF18Ai	3	209	17.3333	Out of Focus
WT	KIF18Ai	3	210	17.4167	Hyper-oscillatory
WT	KIF18Ai	3	211	17.5	Hyper-oscillatory
WT	KIF18Ai	3	212	17.5833	Hyper-oscillatory
WT	KIF18Ai	3	213	17.6667	Hyper-oscillatory
WT	KIF18Ai	3	214	17.75	Hyper-oscillatory
WT	KIF18Ai	3	215	17.8333	Hyper-oscillatory
WT	KIF18Ai	3	216	17.9167	Hyper-oscillatory
WT	KIF18Ai	3	217	18	Hyper-oscillatory
WT	KIF18Ai	3	218	18.0833	Hyper-oscillatory
WT	KIF18Ai	3	219	18.1667	Out of Focus
WT	KIF18Ai	3	220	18.25	Out of Focus
WT	KIF18Ai	3	221	18.3333	Out of Focus
WT	KIF18Ai	3	222	18.4167	Out of Focus
WT	KIF18Ai	3	223	18.5	Out of Focus
WT	KIF18Ai	3	224	18.5833	Out of Focus
WT	KIF18Ai	3	225	18.6667	Out of Focus
WT	KIF18Ai	3	226	18.75	Hyper-oscillatory
WT	KIF18Ai	3	227	18.8333	Hyper-oscillatory
WT	KIF18Ai	3	228	18.9167	Hyper-oscillatory
WT	KIF18Ai	3	229	19	Hyper-oscillatory
WT	KIF18Ai	3	230	19.0833	Hyper-oscillatory
WT	KIF18Ai	3	231	19.1667	Hyper-oscillatory
WT	KIF18Ai	3	232	19.25	Hyper-oscillatory
WT	KIF18Ai	3	233	19.3333	Hyper-oscillatory
WT	KIF18Ai	3	234	19.4167	Hyper-oscillatory
WT	KIF18Ai	3	235	19.5	Hyper-oscillatory
WT	KIF18Ai	3	236	19.5833	Hyper-oscillatory
WT	KIF18Ai	3	237	19.6667	Hyper-oscillatory
WT	KIF18Ai	3	238	19.75	Hyper-oscillatory
WT	KIF18Ai	3	239	19.8333	Hyper-oscillatory
WT	KIF18Ai	3	240	19.9167	Hyper-oscillatory
WT	KIF18Ai	3	241	20	Hyper-oscillatory
WT	KIF18Ai	3	242	20.0833	Out of Focus
WT	KIF18Ai	3	243	20.1667	Out of Focus
WT	KIF18Ai	3	244	20.25	Out of Focus
WT	KIF18Ai	3	245	20.3333	Hyper-oscillatory
WT	KIF18Ai	3	246	20.4167	Hyper-oscillatory
WT	KIF18Ai	3	247	20.5	Hyper-oscillatory
WT	KIF18Ai	3	248	20.5833	Hyper-oscillatory
WT	KIF18Ai	3	249	20.6667	Hyper-oscillatory
WT	KIF18Ai	3	250	20.75	Hyper-oscillatory
WT	KIF18Ai	3	251	20.8333	Hyper-oscillatory
WT	KIF18Ai	3	252	20.9167	Hyper-oscillatory
WT	KIF18Ai	3	253	21	Hyper-oscillatory
WT	KIF18Ai	3	254	21.0833	Hyper-oscillatory
WT	KIF18Ai	3	255	21.1667	Hyper-oscillatory
WT	KIF18Ai	3	256	21.25	Hyper-oscillatory
WT	KIF18Ai	3	257	21.3333	Hyper-oscillatory
WT	KIF18Ai	3	258	21.4167	Hyper-oscillatory
WT	KIF18Ai	3	259	21.5	Hyper-oscillatory
WT	KIF18Ai	3	260	21.5833	Hyper-oscillatory
WT	KIF18Ai	3	261	21.6667	Hyper-oscillatory
WT	KIF18Ai	3	262	21.75	Hyper-oscillatory
WT	KIF18Ai	3	263	21.8333	Hyper-oscillatory
WT	KIF18Ai	3	264	21.9167	Hyper-oscillatory
WT	KIF18Ai	3	265	22	Hyper-oscillatory
WT	KIF18Ai	3	266	22.0833	Hyper-oscillatory
WT	KIF18Ai	3	267	22.1667	Hyper-oscillatory
WT	KIF18Ai	3	268	22.25	Hyper-oscillatory
WT	KIF18Ai	3	269	22.3333	Hyper-oscillatory
WT	KIF18Ai	3	270	22.4167	Hyper-oscillatory
WT	KIF18Ai	3	271	22.5	Hyper-oscillatory
WT	KIF18Ai	3	272	22.5833	Hyper-oscillatory
WT	KIF18Ai	3	273	22.6667	Hyper-oscillatory
WT	KIF18Ai	3	274	22.75	Hyper-oscillatory
WT	KIF18Ai	3	275	22.8333	Hyper-oscillatory
WT	KIF18Ai	3	276	22.9167	Hyper-oscillatory
WT	KIF18Ai	3	277	23	Hyper-oscillatory
WT	KIF18Ai	3	278	23.0833	Hyper-oscillatory
WT	KIF18Ai	3	279	23.1667	Hyper-oscillatory
WT	KIF18Ai	3	280	23.25	Hyper-oscillatory
WT	KIF18Ai	3	281	23.3333	Hyper-oscillatory
WT	KIF18Ai	3	282	23.4167	Hyper-oscillatory
WT	KIF18Ai	3	283	23.5	Hyper-oscillatory
WT	KIF18Ai	3	284	23.5833	Hyper-oscillatory
WT	KIF18Ai	3	285	23.6667	Hyper-oscillatory
WT	KIF18Ai	3	286	23.75	Hyper-oscillatory
WT	KIF18Ai	3	287	23.8333	Hyper-oscillatory
WT	KIF18Ai	3	288	23.9167	Hyper-oscillatory
WT	KIF18Ai	3	289	24	Hyper-oscillatory
WT	KIF18Ai	3	290	24.0833	Exit - Slippage
WT	KIF18Ai	4	1	0	NEBD/Spindle Formation
WT	KIF18Ai	4	2	0.0833333	NEBD/Spindle Formation
WT	KIF18Ai	4	3	0.166667	NEBD/Spindle Formation
WT	KIF18Ai	4	4	0.25	NEBD/Spindle Formation
WT	KIF18Ai	4	5	0.333333	Hyper-oscillatory
WT	KIF18Ai	4	6	0.416667	Hyper-oscillatory
WT	KIF18Ai	4	7	0.5	Hyper-oscillatory
WT	KIF18Ai	4	8	0.583333	Hyper-oscillatory
WT	KIF18Ai	4	9	0.666667	Hyper-oscillatory
WT	KIF18Ai	4	10	0.75	Hyper-oscillatory
WT	KIF18Ai	4	11	0.833333	Hyper-oscillatory
WT	KIF18Ai	4	12	0.916667	Hyper-oscillatory
WT	KIF18Ai	4	13	1	Hyper-oscillatory
WT	KIF18Ai	4	14	1.08333	Hyper-oscillatory
WT	KIF18Ai	4	15	1.16667	Hyper-oscillatory
WT	KIF18Ai	4	16	1.25	Intermediate
WT	KIF18Ai	4	17	1.33333	Hyper-oscillatory
WT	KIF18Ai	4	18	1.41667	Hyper-oscillatory
WT	KIF18Ai	4	19	1.5	Hyper-oscillatory
WT	KIF18Ai	4	20	1.58333	Intermediate
WT	KIF18Ai	4	21	1.66667	Hyper-oscillatory
WT	KIF18Ai	4	22	1.75	Hyper-oscillatory
WT	KIF18Ai	4	23	1.83333	Hyper-oscillatory
WT	KIF18Ai	4	24	1.91667	Hyper-oscillatory
WT	KIF18Ai	4	25	2	Hyper-oscillatory
WT	KIF18Ai	4	26	2.08333	Hyper-oscillatory
WT	KIF18Ai	4	27	2.16667	Intermediate
WT	KIF18Ai	4	28	2.25	Hyper-oscillatory
WT	KIF18Ai	4	29	2.33333	Hyper-oscillatory
WT	KIF18Ai	4	30	2.41667	Hyper-oscillatory
WT	KIF18Ai	4	31	2.5	Hyper-oscillatory
WT	KIF18Ai	4	32	2.58333	Hyper-oscillatory
WT	KIF18Ai	4	33	2.66667	Hyper-oscillatory
WT	KIF18Ai	4	34	2.75	Hyper-oscillatory
WT	KIF18Ai	4	35	2.83333	Hyper-oscillatory
WT	KIF18Ai	4	36	2.91667	Intermediate
WT	KIF18Ai	4	37	3	Hyper-oscillatory
WT	KIF18Ai	4	38	3.08333	Hyper-oscillatory
WT	KIF18Ai	4	39	3.16667	Hyper-oscillatory
WT	KIF18Ai	4	40	3.25	Hyper-oscillatory
WT	KIF18Ai	4	41	3.33333	Hyper-oscillatory
WT	KIF18Ai	4	42	3.41667	Hyper-oscillatory
WT	KIF18Ai	4	43	3.5	Hyper-oscillatory
WT	KIF18Ai	4	44	3.58333	Hyper-oscillatory
WT	KIF18Ai	4	45	3.66667	Hyper-oscillatory
WT	KIF18Ai	4	46	3.75	Hyper-oscillatory
WT	KIF18Ai	4	47	3.83333	Hyper-oscillatory
WT	KIF18Ai	4	48	3.91667	Hyper-oscillatory
WT	KIF18Ai	4	49	4	Hyper-oscillatory
WT	KIF18Ai	4	50	4.08333	Hyper-oscillatory
WT	KIF18Ai	4	51	4.16667	Hyper-oscillatory
WT	KIF18Ai	4	52	4.25	Hyper-oscillatory
WT	KIF18Ai	4	53	4.33333	Hyper-oscillatory
WT	KIF18Ai	4	54	4.41667	Hyper-oscillatory
WT	KIF18Ai	4	55	4.5	Hyper-oscillatory
WT	KIF18Ai	4	56	4.58333	Hyper-oscillatory
WT	KIF18Ai	4	57	4.66667	Hyper-oscillatory
WT	KIF18Ai	4	58	4.75	Hyper-oscillatory
WT	KIF18Ai	4	59	4.83333	Hyper-oscillatory
WT	KIF18Ai	4	60	4.91667	Hyper-oscillatory
WT	KIF18Ai	4	61	5	Hyper-oscillatory
WT	KIF18Ai	4	62	5.08333	Hyper-oscillatory
WT	KIF18Ai	4	63	5.16667	Hyper-oscillatory
WT	KIF18Ai	4	64	5.25	Hyper-oscillatory
WT	KIF18Ai	4	65	5.33333	Hyper-oscillatory
WT	KIF18Ai	4	66	5.41667	Hyper-oscillatory
WT	KIF18Ai	4	67	5.5	Intermediate
WT	KIF18Ai	4	68	5.58333	Intermediate
WT	KIF18Ai	4	69	5.66667	Hyper-oscillatory
WT	KIF18Ai	4	70	5.75	Hyper-oscillatory
WT	KIF18Ai	4	71	5.83333	Hyper-oscillatory
WT	KIF18Ai	4	72	5.91667	Hyper-oscillatory
WT	KIF18Ai	4	73	6	Hyper-oscillatory
WT	KIF18Ai	4	74	6.08333	Hyper-oscillatory
WT	KIF18Ai	4	75	6.16667	Hyper-oscillatory
WT	KIF18Ai	4	76	6.25	Hyper-oscillatory
WT	KIF18Ai	4	77	6.33333	Hyper-oscillatory
WT	KIF18Ai	4	78	6.41667	Hyper-oscillatory
WT	KIF18Ai	4	79	6.5	Hyper-oscillatory
WT	KIF18Ai	4	80	6.58333	Hyper-oscillatory
WT	KIF18Ai	4	81	6.66667	Hyper-oscillatory
WT	KIF18Ai	4	82	6.75	Hyper-oscillatory
WT	KIF18Ai	4	83	6.83333	Hyper-oscillatory
WT	KIF18Ai	4	84	6.91667	Hyper-oscillatory
WT	KIF18Ai	4	85	7	Hyper-oscillatory
WT	KIF18Ai	4	86	7.08333	Hyper-oscillatory
WT	KIF18Ai	4	87	7.16667	Hyper-oscillatory
WT	KIF18Ai	4	88	7.25	Hyper-oscillatory
WT	KIF18Ai	4	89	7.33333	Hyper-oscillatory
WT	KIF18Ai	4	90	7.41667	Hyper-oscillatory
WT	KIF18Ai	4	91	7.5	Hyper-oscillatory
WT	KIF18Ai	4	92	7.58333	Hyper-oscillatory
WT	KIF18Ai	4	93	7.66667	Hyper-oscillatory
WT	KIF18Ai	4	94	7.75	Hyper-oscillatory
WT	KIF18Ai	4	95	7.83333	Hyper-oscillatory
WT	KIF18Ai	4	96	7.91667	Hyper-oscillatory
WT	KIF18Ai	4	97	8	Hyper-oscillatory
WT	KIF18Ai	4	98	8.08333	Hyper-oscillatory
WT	KIF18Ai	4	99	8.16667	Hyper-oscillatory
WT	KIF18Ai	4	100	8.25	Hyper-oscillatory
WT	KIF18Ai	4	101	8.33333	Hyper-oscillatory
WT	KIF18Ai	4	102	8.41667	Hyper-oscillatory
WT	KIF18Ai	4	103	8.5	Hyper-oscillatory
WT	KIF18Ai	4	104	8.58333	Hyper-oscillatory
WT	KIF18Ai	4	105	8.66667	Hyper-oscillatory
WT	KIF18Ai	4	106	8.75	Hyper-oscillatory
WT	KIF18Ai	4	107	8.83333	Hyper-oscillatory
WT	KIF18Ai	4	108	8.91667	Hyper-oscillatory
WT	KIF18Ai	4	109	9	Hyper-oscillatory
WT	KIF18Ai	4	110	9.08333	Hyper-oscillatory
WT	KIF18Ai	4	111	9.16667	Hyper-oscillatory
WT	KIF18Ai	4	112	9.25	Hyper-oscillatory
WT	KIF18Ai	4	113	9.33333	Hyper-oscillatory
WT	KIF18Ai	4	114	9.41667	Hyper-oscillatory
WT	KIF18Ai	4	115	9.5	Hyper-oscillatory
WT	KIF18Ai	4	116	9.58333	Hyper-oscillatory
WT	KIF18Ai	4	117	9.66667	Hyper-oscillatory
WT	KIF18Ai	4	118	9.75	Hyper-oscillatory
WT	KIF18Ai	4	119	9.83333	Hyper-oscillatory
WT	KIF18Ai	4	120	9.91667	Hyper-oscillatory
WT	KIF18Ai	4	121	10	Hyper-oscillatory
WT	KIF18Ai	4	122	10.0833	Hyper-oscillatory
WT	KIF18Ai	4	123	10.1667	Hyper-oscillatory
WT	KIF18Ai	4	124	10.25	Hyper-oscillatory
WT	KIF18Ai	4	125	10.3333	Hyper-oscillatory
WT	KIF18Ai	4	126	10.4167	Hyper-oscillatory
WT	KIF18Ai	4	127	10.5	Hyper-oscillatory
WT	KIF18Ai	4	128	10.5833	Hyper-oscillatory
WT	KIF18Ai	4	129	10.6667	Hyper-oscillatory
WT	KIF18Ai	4	130	10.75	Hyper-oscillatory
WT	KIF18Ai	4	131	10.8333	Hyper-oscillatory
WT	KIF18Ai	4	132	10.9167	Hyper-oscillatory
WT	KIF18Ai	4	133	11	Hyper-oscillatory
WT	KIF18Ai	4	134	11.0833	Hyper-oscillatory
WT	KIF18Ai	4	135	11.1667	Hyper-oscillatory
WT	KIF18Ai	4	136	11.25	Hyper-oscillatory
WT	KIF18Ai	4	137	11.3333	Hyper-oscillatory
WT	KIF18Ai	4	138	11.4167	Hyper-oscillatory
WT	KIF18Ai	4	139	11.5	Hyper-oscillatory
WT	KIF18Ai	4	140	11.5833	Hyper-oscillatory
WT	KIF18Ai	4	141	11.6667	Hyper-oscillatory
WT	KIF18Ai	4	142	11.75	Hyper-oscillatory
WT	KIF18Ai	4	143	11.8333	Hyper-oscillatory
WT	KIF18Ai	4	144	11.9167	Hyper-oscillatory
WT	KIF18Ai	4	145	12	Hyper-oscillatory
WT	KIF18Ai	4	146	12.0833	Hyper-oscillatory
WT	KIF18Ai	4	147	12.1667	Hyper-oscillatory
WT	KIF18Ai	4	148	12.25	Hyper-oscillatory
WT	KIF18Ai	4	149	12.3333	Hyper-oscillatory
WT	KIF18Ai	4	150	12.4167	Hyper-oscillatory
WT	KIF18Ai	4	151	12.5	Hyper-oscillatory
WT	KIF18Ai	4	152	12.5833	Hyper-oscillatory
WT	KIF18Ai	4	153	12.6667	Hyper-oscillatory
WT	KIF18Ai	4	154	12.75	Hyper-oscillatory
WT	KIF18Ai	4	155	12.8333	Hyper-oscillatory
WT	KIF18Ai	4	156	12.9167	Hyper-oscillatory
WT	KIF18Ai	4	157	13	Hyper-oscillatory
WT	KIF18Ai	4	158	13.0833	Hyper-oscillatory
WT	KIF18Ai	4	159	13.1667	Hyper-oscillatory
WT	KIF18Ai	4	160	13.25	Hyper-oscillatory
WT	KIF18Ai	4	161	13.3333	Hyper-oscillatory
WT	KIF18Ai	4	162	13.4167	Hyper-oscillatory
WT	KIF18Ai	4	163	13.5	Hyper-oscillatory
WT	KIF18Ai	4	164	13.5833	Hyper-oscillatory
WT	KIF18Ai	4	165	13.6667	Hyper-oscillatory
WT	KIF18Ai	4	166	13.75	Hyper-oscillatory
WT	KIF18Ai	4	167	13.8333	Hyper-oscillatory
WT	KIF18Ai	4	168	13.9167	Hyper-oscillatory
WT	KIF18Ai	4	169	14	Hyper-oscillatory
WT	KIF18Ai	4	170	14.0833	Hyper-oscillatory
WT	KIF18Ai	4	171	14.1667	Hyper-oscillatory
WT	KIF18Ai	4	172	14.25	Hyper-oscillatory
WT	KIF18Ai	4	173	14.3333	Hyper-oscillatory
WT	KIF18Ai	4	174	14.4167	Hyper-oscillatory
WT	KIF18Ai	4	175	14.5	Hyper-oscillatory
WT	KIF18Ai	4	176	14.5833	Hyper-oscillatory
WT	KIF18Ai	4	177	14.6667	Hyper-oscillatory
WT	KIF18Ai	4	178	14.75	Hyper-oscillatory
WT	KIF18Ai	4	179	14.8333	Hyper-oscillatory
WT	KIF18Ai	4	180	14.9167	Hyper-oscillatory
WT	KIF18Ai	4	181	15	Hyper-oscillatory
WT	KIF18Ai	4	182	15.0833	Hyper-oscillatory
WT	KIF18Ai	4	183	15.1667	Hyper-oscillatory
WT	KIF18Ai	4	184	15.25	Hyper-oscillatory
WT	KIF18Ai	4	185	15.3333	Hyper-oscillatory
WT	KIF18Ai	4	186	15.4167	Hyper-oscillatory
WT	KIF18Ai	4	187	15.5	Hyper-oscillatory
WT	KIF18Ai	4	188	15.5833	Hyper-oscillatory
WT	KIF18Ai	4	189	15.6667	Hyper-oscillatory
WT	KIF18Ai	4	190	15.75	Hyper-oscillatory
WT	KIF18Ai	4	191	15.8333	Hyper-oscillatory
WT	KIF18Ai	4	192	15.9167	Hyper-oscillatory
WT	KIF18Ai	4	193	16	Hyper-oscillatory
WT	KIF18Ai	4	194	16.0833	Hyper-oscillatory
WT	KIF18Ai	4	195	16.1667	Hyper-oscillatory
WT	KIF18Ai	4	196	16.25	Hyper-oscillatory
WT	KIF18Ai	4	197	16.3333	Hyper-oscillatory
WT	KIF18Ai	4	198	16.4167	Hyper-oscillatory
WT	KIF18Ai	4	199	16.5	Hyper-oscillatory
WT	KIF18Ai	4	200	16.5833	Hyper-oscillatory
WT	KIF18Ai	4	201	16.6667	Hyper-oscillatory
WT	KIF18Ai	4	202	16.75	Hyper-oscillatory
WT	KIF18Ai	4	203	16.8333	Hyper-oscillatory
WT	KIF18Ai	4	204	16.9167	Hyper-oscillatory
WT	KIF18Ai	4	205	17	Hyper-oscillatory
WT	KIF18Ai	4	206	17.0833	Hyper-oscillatory
WT	KIF18Ai	4	207	17.1667	Hyper-oscillatory
WT	KIF18Ai	4	208	17.25	Hyper-oscillatory
WT	KIF18Ai	4	209	17.3333	Hyper-oscillatory
WT	KIF18Ai	4	210	17.4167	Hyper-oscillatory
WT	KIF18Ai	4	211	17.5	Hyper-oscillatory
WT	KIF18Ai	4	212	17.5833	Hyper-oscillatory
WT	KIF18Ai	4	213	17.6667	Hyper-oscillatory
WT	KIF18Ai	4	214	17.75	Hyper-oscillatory
WT	KIF18Ai	4	215	17.8333	Hyper-oscillatory
WT	KIF18Ai	4	216	17.9167	Hyper-oscillatory
WT	KIF18Ai	4	217	18	Hyper-oscillatory
WT	KIF18Ai	4	218	18.0833	Hyper-oscillatory
WT	KIF18Ai	4	219	18.1667	Hyper-oscillatory
WT	KIF18Ai	4	220	18.25	Hyper-oscillatory
WT	KIF18Ai	4	221	18.3333	Hyper-oscillatory
WT	KIF18Ai	4	222	18.4167	Hyper-oscillatory
WT	KIF18Ai	4	223	18.5	Hyper-oscillatory
WT	KIF18Ai	4	224	18.5833	Hyper-oscillatory
WT	KIF18Ai	4	225	18.6667	Hyper-oscillatory
WT	KIF18Ai	4	226	18.75	Hyper-oscillatory
WT	KIF18Ai	4	227	18.8333	Hyper-oscillatory
WT	KIF18Ai	4	228	18.9167	Hyper-oscillatory
WT	KIF18Ai	4	229	19	Hyper-oscillatory
WT	KIF18Ai	4	230	19.0833	Hyper-oscillatory
WT	KIF18Ai	4	231	19.1667	Hyper-oscillatory
WT	KIF18Ai	4	232	19.25	Hyper-oscillatory
WT	KIF18Ai	4	233	19.3333	Hyper-oscillatory
WT	KIF18Ai	4	234	19.4167	Hyper-oscillatory
WT	KIF18Ai	4	235	19.5	Hyper-oscillatory
WT	KIF18Ai	4	236	19.5833	Hyper-oscillatory
WT	KIF18Ai	4	237	19.6667	Hyper-oscillatory
WT	KIF18Ai	4	238	19.75	Hyper-oscillatory
WT	KIF18Ai	4	239	19.8333	Hyper-oscillatory
WT	KIF18Ai	4	240	19.9167	Hyper-oscillatory
WT	KIF18Ai	4	241	20	Hyper-oscillatory
WT	KIF18Ai	4	242	20.0833	Hyper-oscillatory
WT	KIF18Ai	4	243	20.1667	Hyper-oscillatory
WT	KIF18Ai	4	244	20.25	Hyper-oscillatory
WT	KIF18Ai	4	245	20.3333	Hyper-oscillatory
WT	KIF18Ai	4	246	20.4167	Hyper-oscillatory
WT	KIF18Ai	4	247	20.5	Hyper-oscillatory
WT	KIF18Ai	4	248	20.5833	Hyper-oscillatory
WT	KIF18Ai	4	249	20.6667	Hyper-oscillatory
WT	KIF18Ai	4	250	20.75	Hyper-oscillatory
WT	KIF18Ai	4	251	20.8333	Hyper-oscillatory
WT	KIF18Ai	4	252	20.9167	Hyper-oscillatory
WT	KIF18Ai	4	253	21	Hyper-oscillatory
WT	KIF18Ai	4	254	21.0833	Hyper-oscillatory
WT	KIF18Ai	4	255	21.1667	Hyper-oscillatory
WT	KIF18Ai	4	256	21.25	Hyper-oscillatory
WT	KIF18Ai	4	257	21.3333	Hyper-oscillatory
WT	KIF18Ai	4	258	21.4167	Hyper-oscillatory
WT	KIF18Ai	4	259	21.5	Hyper-oscillatory
WT	KIF18Ai	4	260	21.5833	Hyper-oscillatory
WT	KIF18Ai	4	261	21.6667	Hyper-oscillatory
WT	KIF18Ai	4	262	21.75	Hyper-oscillatory
WT	KIF18Ai	4	263	21.8333	Hyper-oscillatory
WT	KIF18Ai	4	264	21.9167	Hyper-oscillatory
WT	KIF18Ai	4	265	22	Hyper-oscillatory
WT	KIF18Ai	4	266	22.0833	Hyper-oscillatory
WT	KIF18Ai	4	267	22.1667	Hyper-oscillatory
WT	KIF18Ai	4	268	22.25	Hyper-oscillatory
WT	KIF18Ai	4	269	22.3333	Hyper-oscillatory
WT	KIF18Ai	4	270	22.4167	Hyper-oscillatory
WT	KIF18Ai	4	271	22.5	Hyper-oscillatory
WT	KIF18Ai	4	272	22.5833	Hyper-oscillatory
WT	KIF18Ai	4	273	22.6667	Hyper-oscillatory
WT	KIF18Ai	4	274	22.75	Hyper-oscillatory
WT	KIF18Ai	4	275	22.8333	Hyper-oscillatory
WT	KIF18Ai	4	276	22.9167	Hyper-oscillatory
WT	KIF18Ai	4	277	23	Hyper-oscillatory
WT	KIF18Ai	4	278	23.0833	Hyper-oscillatory
WT	KIF18Ai	4	279	23.1667	Hyper-oscillatory
WT	KIF18Ai	4	280	23.25	Hyper-oscillatory
WT	KIF18Ai	4	281	23.3333	Lost
WT	KIF18Ai	5	1	0	NEBD/Spindle Formation
WT	KIF18Ai	5	2	0.0833333	NEBD/Spindle Formation
WT	KIF18Ai	5	3	0.166667	NEBD/Spindle Formation
WT	KIF18Ai	5	4	0.25	NEBD/Spindle Formation
WT	KIF18Ai	5	5	0.333333	Hyper-oscillatory
WT	KIF18Ai	5	6	0.416667	Hyper-oscillatory
WT	KIF18Ai	5	7	0.5	Hyper-oscillatory
WT	KIF18Ai	5	8	0.583333	Hyper-oscillatory
WT	KIF18Ai	5	9	0.666667	Intermediate
WT	KIF18Ai	5	10	0.75	Hyper-oscillatory
WT	KIF18Ai	5	11	0.833333	Hyper-oscillatory
WT	KIF18Ai	5	12	0.916667	Hyper-oscillatory
WT	KIF18Ai	5	13	1	Hyper-oscillatory
WT	KIF18Ai	5	14	1.08333	Intermediate
WT	KIF18Ai	5	15	1.16667	Intermediate
WT	KIF18Ai	5	16	1.25	Intermediate
WT	KIF18Ai	5	17	1.33333	Hyper-oscillatory
WT	KIF18Ai	5	18	1.41667	Hyper-oscillatory
WT	KIF18Ai	5	19	1.5	Hyper-oscillatory
WT	KIF18Ai	5	20	1.58333	Hyper-oscillatory
WT	KIF18Ai	5	21	1.66667	Hyper-oscillatory
WT	KIF18Ai	5	22	1.75	Hyper-oscillatory
WT	KIF18Ai	5	23	1.83333	Hyper-oscillatory
WT	KIF18Ai	5	24	1.91667	Hyper-oscillatory
WT	KIF18Ai	5	25	2	Hyper-oscillatory
WT	KIF18Ai	5	26	2.08333	Hyper-oscillatory
WT	KIF18Ai	5	27	2.16667	Hyper-oscillatory
WT	KIF18Ai	5	28	2.25	Hyper-oscillatory
WT	KIF18Ai	5	29	2.33333	Hyper-oscillatory
WT	KIF18Ai	5	30	2.41667	Hyper-oscillatory
WT	KIF18Ai	5	31	2.5	Hyper-oscillatory
WT	KIF18Ai	5	32	2.58333	Hyper-oscillatory
WT	KIF18Ai	5	33	2.66667	Hyper-oscillatory
WT	KIF18Ai	5	34	2.75	Hyper-oscillatory
WT	KIF18Ai	5	35	2.83333	Hyper-oscillatory
WT	KIF18Ai	5	36	2.91667	Hyper-oscillatory
WT	KIF18Ai	5	37	3	Hyper-oscillatory
WT	KIF18Ai	5	38	3.08333	Hyper-oscillatory
WT	KIF18Ai	5	39	3.16667	Hyper-oscillatory
WT	KIF18Ai	5	40	3.25	Hyper-oscillatory
WT	KIF18Ai	5	41	3.33333	Hyper-oscillatory
WT	KIF18Ai	5	42	3.41667	Hyper-oscillatory
WT	KIF18Ai	5	43	3.5	Hyper-oscillatory
WT	KIF18Ai	5	44	3.58333	Hyper-oscillatory
WT	KIF18Ai	5	45	3.66667	Hyper-oscillatory
WT	KIF18Ai	5	46	3.75	Hyper-oscillatory
WT	KIF18Ai	5	47	3.83333	Intermediate
WT	KIF18Ai	5	48	3.91667	Intermediate
WT	KIF18Ai	5	49	4	Hyper-oscillatory
WT	KIF18Ai	5	50	4.08333	Hyper-oscillatory
WT	KIF18Ai	5	51	4.16667	Hyper-oscillatory
WT	KIF18Ai	5	52	4.25	Hyper-oscillatory
WT	KIF18Ai	5	53	4.33333	Hyper-oscillatory
WT	KIF18Ai	5	54	4.41667	Intermediate
WT	KIF18Ai	5	55	4.5	Hyper-oscillatory
WT	KIF18Ai	5	56	4.58333	Hyper-oscillatory
WT	KIF18Ai	5	57	4.66667	Hyper-oscillatory
WT	KIF18Ai	5	58	4.75	Hyper-oscillatory
WT	KIF18Ai	5	59	4.83333	Hyper-oscillatory
WT	KIF18Ai	5	60	4.91667	Hyper-oscillatory
WT	KIF18Ai	5	61	5	Hyper-oscillatory
WT	KIF18Ai	5	62	5.08333	Hyper-oscillatory
WT	KIF18Ai	5	63	5.16667	Hyper-oscillatory
WT	KIF18Ai	5	64	5.25	Hyper-oscillatory
WT	KIF18Ai	5	65	5.33333	Hyper-oscillatory
WT	KIF18Ai	5	66	5.41667	Hyper-oscillatory
WT	KIF18Ai	5	67	5.5	Hyper-oscillatory
WT	KIF18Ai	5	68	5.58333	Hyper-oscillatory
WT	KIF18Ai	5	69	5.66667	Hyper-oscillatory
WT	KIF18Ai	5	70	5.75	Hyper-oscillatory
WT	KIF18Ai	5	71	5.83333	Hyper-oscillatory
WT	KIF18Ai	5	72	5.91667	Hyper-oscillatory
WT	KIF18Ai	5	73	6	Hyper-oscillatory
WT	KIF18Ai	5	74	6.08333	Hyper-oscillatory
WT	KIF18Ai	5	75	6.16667	Hyper-oscillatory
WT	KIF18Ai	5	76	6.25	Hyper-oscillatory
WT	KIF18Ai	5	77	6.33333	Hyper-oscillatory
WT	KIF18Ai	5	78	6.41667	Hyper-oscillatory
WT	KIF18Ai	5	79	6.5	Hyper-oscillatory
WT	KIF18Ai	5	80	6.58333	Hyper-oscillatory
WT	KIF18Ai	5	81	6.66667	Hyper-oscillatory
WT	KIF18Ai	5	82	6.75	Hyper-oscillatory
WT	KIF18Ai	5	83	6.83333	Hyper-oscillatory
WT	KIF18Ai	5	84	6.91667	Hyper-oscillatory
WT	KIF18Ai	5	85	7	Hyper-oscillatory
WT	KIF18Ai	5	86	7.08333	Hyper-oscillatory
WT	KIF18Ai	5	87	7.16667	Hyper-oscillatory
WT	KIF18Ai	5	88	7.25	Hyper-oscillatory
WT	KIF18Ai	5	89	7.33333	Hyper-oscillatory
WT	KIF18Ai	5	90	7.41667	Hyper-oscillatory
WT	KIF18Ai	5	91	7.5	Hyper-oscillatory
WT	KIF18Ai	5	92	7.58333	Hyper-oscillatory
WT	KIF18Ai	5	93	7.66667	Hyper-oscillatory
WT	KIF18Ai	5	94	7.75	Hyper-oscillatory
WT	KIF18Ai	5	95	7.83333	Hyper-oscillatory
WT	KIF18Ai	5	96	7.91667	Hyper-oscillatory
WT	KIF18Ai	5	97	8	Hyper-oscillatory
WT	KIF18Ai	5	98	8.08333	Hyper-oscillatory
WT	KIF18Ai	5	99	8.16667	Hyper-oscillatory
WT	KIF18Ai	5	100	8.25	Hyper-oscillatory
WT	KIF18Ai	5	101	8.33333	Hyper-oscillatory
WT	KIF18Ai	5	102	8.41667	Hyper-oscillatory
WT	KIF18Ai	5	103	8.5	Hyper-oscillatory
WT	KIF18Ai	5	104	8.58333	Hyper-oscillatory
WT	KIF18Ai	5	105	8.66667	Hyper-oscillatory
WT	KIF18Ai	5	106	8.75	Hyper-oscillatory
WT	KIF18Ai	5	107	8.83333	Hyper-oscillatory
WT	KIF18Ai	5	108	8.91667	Hyper-oscillatory
WT	KIF18Ai	5	109	9	Hyper-oscillatory
WT	KIF18Ai	5	110	9.08333	Hyper-oscillatory
WT	KIF18Ai	5	111	9.16667	Hyper-oscillatory
WT	KIF18Ai	5	112	9.25	Hyper-oscillatory
WT	KIF18Ai	5	113	9.33333	Hyper-oscillatory
WT	KIF18Ai	5	114	9.41667	Hyper-oscillatory
WT	KIF18Ai	5	115	9.5	Hyper-oscillatory
WT	KIF18Ai	5	116	9.58333	Hyper-oscillatory
WT	KIF18Ai	5	117	9.66667	Hyper-oscillatory
WT	KIF18Ai	5	118	9.75	Hyper-oscillatory
WT	KIF18Ai	5	119	9.83333	Hyper-oscillatory
WT	KIF18Ai	5	120	9.91667	Hyper-oscillatory
WT	KIF18Ai	5	121	10	Hyper-oscillatory
WT	KIF18Ai	5	122	10.0833	Hyper-oscillatory
WT	KIF18Ai	5	123	10.1667	Hyper-oscillatory
WT	KIF18Ai	5	124	10.25	Hyper-oscillatory
WT	KIF18Ai	5	125	10.3333	Hyper-oscillatory
WT	KIF18Ai	5	126	10.4167	Hyper-oscillatory
WT	KIF18Ai	5	127	10.5	Hyper-oscillatory
WT	KIF18Ai	5	128	10.5833	Hyper-oscillatory
WT	KIF18Ai	5	129	10.6667	Hyper-oscillatory
WT	KIF18Ai	5	130	10.75	Hyper-oscillatory
WT	KIF18Ai	5	131	10.8333	Hyper-oscillatory
WT	KIF18Ai	5	132	10.9167	Hyper-oscillatory
WT	KIF18Ai	5	133	11	Hyper-oscillatory
WT	KIF18Ai	5	134	11.0833	Hyper-oscillatory
WT	KIF18Ai	5	135	11.1667	Hyper-oscillatory
WT	KIF18Ai	5	136	11.25	Hyper-oscillatory
WT	KIF18Ai	5	137	11.3333	Hyper-oscillatory
WT	KIF18Ai	5	138	11.4167	Hyper-oscillatory
WT	KIF18Ai	5	139	11.5	Hyper-oscillatory
WT	KIF18Ai	5	140	11.5833	Hyper-oscillatory
WT	KIF18Ai	5	141	11.6667	Hyper-oscillatory
WT	KIF18Ai	5	142	11.75	Hyper-oscillatory
WT	KIF18Ai	5	143	11.8333	Hyper-oscillatory
WT	KIF18Ai	5	144	11.9167	Hyper-oscillatory
WT	KIF18Ai	5	145	12	Hyper-oscillatory
WT	KIF18Ai	5	146	12.0833	Hyper-oscillatory
WT	KIF18Ai	5	147	12.1667	Hyper-oscillatory
WT	KIF18Ai	5	148	12.25	Hyper-oscillatory
WT	KIF18Ai	5	149	12.3333	Hyper-oscillatory
WT	KIF18Ai	5	150	12.4167	Hyper-oscillatory
WT	KIF18Ai	5	151	12.5	Hyper-oscillatory
WT	KIF18Ai	5	152	12.5833	Hyper-oscillatory
WT	KIF18Ai	5	153	12.6667	Hyper-oscillatory
WT	KIF18Ai	5	154	12.75	Hyper-oscillatory
WT	KIF18Ai	5	155	12.8333	Hyper-oscillatory
WT	KIF18Ai	5	156	12.9167	Hyper-oscillatory
WT	KIF18Ai	5	157	13	Hyper-oscillatory
WT	KIF18Ai	5	158	13.0833	Hyper-oscillatory
WT	KIF18Ai	5	159	13.1667	Hyper-oscillatory
WT	KIF18Ai	5	160	13.25	Hyper-oscillatory
WT	KIF18Ai	5	161	13.3333	Hyper-oscillatory
WT	KIF18Ai	5	162	13.4167	Hyper-oscillatory
WT	KIF18Ai	5	163	13.5	Hyper-oscillatory
WT	KIF18Ai	5	164	13.5833	Hyper-oscillatory
WT	KIF18Ai	5	165	13.6667	Hyper-oscillatory
WT	KIF18Ai	5	166	13.75	Hyper-oscillatory
WT	KIF18Ai	5	167	13.8333	Hyper-oscillatory
WT	KIF18Ai	5	168	13.9167	Hyper-oscillatory
WT	KIF18Ai	5	169	14	Hyper-oscillatory
WT	KIF18Ai	5	170	14.0833	Hyper-oscillatory
WT	KIF18Ai	5	171	14.1667	Hyper-oscillatory
WT	KIF18Ai	5	172	14.25	Hyper-oscillatory
WT	KIF18Ai	5	173	14.3333	Hyper-oscillatory
WT	KIF18Ai	5	174	14.4167	Hyper-oscillatory
WT	KIF18Ai	5	175	14.5	Hyper-oscillatory
WT	KIF18Ai	5	176	14.5833	Hyper-oscillatory
WT	KIF18Ai	5	177	14.6667	Hyper-oscillatory
WT	KIF18Ai	5	178	14.75	Hyper-oscillatory
WT	KIF18Ai	5	179	14.8333	Hyper-oscillatory
WT	KIF18Ai	5	180	14.9167	Hyper-oscillatory
WT	KIF18Ai	5	181	15	Hyper-oscillatory
WT	KIF18Ai	5	182	15.0833	Hyper-oscillatory
WT	KIF18Ai	5	183	15.1667	Hyper-oscillatory
WT	KIF18Ai	5	184	15.25	Hyper-oscillatory
WT	KIF18Ai	5	185	15.3333	Hyper-oscillatory
WT	KIF18Ai	5	186	15.4167	Hyper-oscillatory
WT	KIF18Ai	5	187	15.5	Hyper-oscillatory
WT	KIF18Ai	5	188	15.5833	Hyper-oscillatory
WT	KIF18Ai	5	189	15.6667	Hyper-oscillatory
WT	KIF18Ai	5	190	15.75	Hyper-oscillatory
WT	KIF18Ai	5	191	15.8333	Hyper-oscillatory
WT	KIF18Ai	5	192	15.9167	Hyper-oscillatory
WT	KIF18Ai	5	193	16	Hyper-oscillatory
WT	KIF18Ai	5	194	16.0833	Hyper-oscillatory
WT	KIF18Ai	5	195	16.1667	Hyper-oscillatory
WT	KIF18Ai	5	196	16.25	Hyper-oscillatory
WT	KIF18Ai	5	197	16.3333	Hyper-oscillatory
WT	KIF18Ai	5	198	16.4167	Hyper-oscillatory
WT	KIF18Ai	5	199	16.5	Hyper-oscillatory
WT	KIF18Ai	5	200	16.5833	Hyper-oscillatory
WT	KIF18Ai	5	201	16.6667	Hyper-oscillatory
WT	KIF18Ai	5	202	16.75	Hyper-oscillatory
WT	KIF18Ai	5	203	16.8333	Hyper-oscillatory
WT	KIF18Ai	5	204	16.9167	Hyper-oscillatory
WT	KIF18Ai	5	205	17	Hyper-oscillatory
WT	KIF18Ai	5	206	17.0833	Hyper-oscillatory
WT	KIF18Ai	5	207	17.1667	Hyper-oscillatory
WT	KIF18Ai	5	208	17.25	Hyper-oscillatory
WT	KIF18Ai	5	209	17.3333	Hyper-oscillatory
WT	KIF18Ai	5	210	17.4167	Hyper-oscillatory
WT	KIF18Ai	5	211	17.5	Hyper-oscillatory
WT	KIF18Ai	5	212	17.5833	Hyper-oscillatory
WT	KIF18Ai	5	213	17.6667	Hyper-oscillatory
WT	KIF18Ai	5	214	17.75	Hyper-oscillatory
WT	KIF18Ai	5	215	17.8333	Hyper-oscillatory
WT	KIF18Ai	5	216	17.9167	Hyper-oscillatory
WT	KIF18Ai	5	217	18	Hyper-oscillatory
WT	KIF18Ai	5	218	18.0833	Hyper-oscillatory
WT	KIF18Ai	5	219	18.1667	Hyper-oscillatory
WT	KIF18Ai	5	220	18.25	Hyper-oscillatory
WT	KIF18Ai	5	221	18.3333	Hyper-oscillatory
WT	KIF18Ai	5	222	18.4167	Hyper-oscillatory
WT	KIF18Ai	5	223	18.5	Hyper-oscillatory
WT	KIF18Ai	5	224	18.5833	Hyper-oscillatory
WT	KIF18Ai	5	225	18.6667	Hyper-oscillatory
[truncated: 6,609 more rows]
