# Supplementary material for: Weakened APC/C activity at mitotic exit drives cancer vulnerability to KIF18A inhibition
Source: EMBO J. 2024 Jan 26;43(5):2. doi: 10.1038/s44318-024-00031-6 (PMC10907621; doi:10.1038/s44318-024-00031-6)
Supplement: Supplementary file 14 — Source Data Fig. 3 [file 44318_2024_31_MOESM14_ESM.zip › Figure 3/3F/HCC1806_DMSO_PA-GFP-Tub.xlsx]

## Sheet: Description
Granular intensity measurements from PA-GFP-Tubulin experiments
Data is normalized to 100% is the max signal of any spindle measurement at any location relative to the spindle pole

## Sheet: Data
Time (s) -vertical	Intensity at Distance from spindle pole (µm) - row titles
	0	0.102806	0.205611	0.308417	0.411222	0.514028	0.616833	0.719639	0.822445	0.92525	1.02806	1.13086	1.23367	1.33647	1.43928	1.54208	1.64489	1.74769	1.8505	1.95331	2.05611	2.15892	2.26172	2.36453	2.46733	2.57014	2.67294	2.77575	2.87856	2.98136	3.08417	3.18697	3.28978	3.39258	3.49539	3.59819	3.701	3.80381	3.90661	4.00942	4.11222	4.21503	4.31783	4.42064	4.52344	4.62625	4.72906	4.83186	4.93467
0	2.25757	2.99005	1.57496	1.29022	0.908393	-0.33062	-2.14298	-1.64693	-1.49194	-2.09441	-1.11928	-1.53763	1.85048	1.60168	0.871294	1.47222	4.87657	4.19914	3.07249	5.28809	3.98665	4.57586	5.36497	6.56056	8.44363	8.53557	8.85929	14.4731	14.9381	16.1963	22.0355	28.6312	36.2017	41.6591	54.97	68.3906	79.2942	81.4608	92.3628	99.2568	100	98.6646	93.7783	93.5005	90.1329	77.7254	79.4394	71.1267	63.7648
10	-1.47451	-1.9994	1.9082	1.28829	2.23446	-1.45247	0.514672	-0.26343	-1.21178	-0.682504	-0.250542	0.491899	1.54573	1.21641	2.84696	2.74533	6.39018	5.48855	3.1168	5.41109	4.37277	5.0643	6.45884	7.91986	7.65005	8.15539	11.5635	13.6389	16.5289	19.9727	22.5705	27.1475	35.5395	40.8318	57.394	65.0528	77.6789	84.4812	86.8618	90.9939	96.581	97.6113	89.1544	88.5067	85.2607	85.018	78.3786	73.1135	67.0045
20	1.76002	-0.703147	0.800004	-0.907118	-3.37722	-1.8698	-1.58997	-1.95794	-1.10343	1.10673	-0.341329	-1.60047	2.03179	1.45008	0.632025	2.24415	2.78538	4.21742	6.76763	4.76333	4.387	5.44843	7.56973	7.55475	8.58488	11.3782	14.9364	19.4464	18.0423	26.4155	31.3258	35.8452	45.1421	52.3253	62.8283	69.8509	71.7309	75.835	79.4055	80.3411	80.3188	78.5357	71.544	69.5445	67.28	61.624	57.7616	49.1053	39.6971
30	0.183296	0.692427	1.16394	0.544169	-0.83985	-1.01215	-1.62146	-1.54772	-0.542015	-2.135	-0.348535	-1.34484	1.79597	4.81199	1.26074	-0.0658251	1.62332	2.73683	3.62448	4.50111	4.0826	7.90305	7.87654	11.3084	13.0386	13.8719	12.9867	18.35	18.4358	26.0009	30.2148	36.9998	45.3753	51.2279	54.8239	59.1626	69.7755	68.8419	71.9732	72.2881	73.0882	73.4716	68.9662	68.0545	63.3067	60.8141	47.8202	43.7342	34.6922
40	-2.551	-1.56818	0.30078	1.48617	-0.113275	-1.34974	0.323031	-1.56177	-0.00281459	0.932152	1.15723	3.03529	1.76527	1.3538	5.37923	2.41779	5.06673	5.48325	4.57015	6.08338	5.83536	4.27731	5.61079	5.02667	8.48847	11.1499	11.2019	12.7461	14.9236	19.2067	22.8939	31.6381	40.783	47.0515	54.8206	58.0224	61.4758	59.88	68.7376	67.2988	66.9273	68.1212	64.5328	59.596	58.5835	60.6548	54.4206	49.5131	40.0887
50	-1.37158	-0.623616	-1.00703	-1.61157	1.03131	-0.409045	-2.04311	-1.03306	-2.48292	-1.44036	-1.35615	-2.56195	0.893519	1.68823	1.524	3.13009	4.28481	3.97303	2.8388	6.17588	6.37049	2.62512	2.82732	5.72198	9.42868	7.85998	12.2389	15.1164	19.5787	22.3673	24.9961	26.5032	34.8254	39.4105	45.1593	50.9019	53.5635	54.5248	57.3454	57.4926	56.0301	56.4987	54.6785	53.1714	56.3191	49.5044	48.0251	45.5149	40.2731
60	-0.38628	-0.742657	-1.61413	-1.74178	-0.61067	-2.83365	-2.76139	-2.82756	-0.0231374	1.74163	1.96838	4.34513	3.13535	1.24802	2.21021	4.75073	2.77056	5.14421	5.50011	6.83504	8.89019	16.1571	10.8184	10.9845	15.6219	14.9164	18.9991	24.4939	26.9894	30.9002	36.8526	40.1584	45.9471	49.6055	49.512	56.5598	53.8578	54.7178	54.8056	56.3405	52.6675	51.2954	47.7878	42.4668	37.6919	38.5965	33.6095	28.8493	20.9689
70	-0.409397	1.05329	0.704204	-0.363288	2.47474	1.50156	-0.940548	-0.3318	3.25753	1.71428	2.36205	2.6027	0.59008	3.85153	6.02022	6.21301	5.63734	6.70748	7.05568	7.66889	7.15833	10.7639	13.8764	13.7152	17.2008	16.9441	21.5187	30.2161	34.3546	35.8883	41.0521	43.8065	45.7156	46.4971	53.8091	54.9896	55.7218	52.682	50.4255	48.0317	44.7511	42.0573	40.3195	38.0595	34.47	32.0707	28.1384	19.2153	16.5166
80	-0.270232	1.9021	1.79242	2.20452	0.316027	-0.0645729	0.762839	1.51	2.3094	4.6963	3.20247	4.21527	4.98537	5.26914	5.83275	4.73634	7.01229	9.18115	9.20722	10.3484	11.1583	12.9427	13.4194	17.5541	21.7702	24.3499	28.1465	31.9443	34.6974	36.8074	39.932	41.2001	44.4326	48.834	49.9648	54.3894	47.1118	49.2322	43.784	43.6483	37.1516	36.793	33.9741	32.7984	26.371	20.6583	16.8481	15.6223	10.2768
90	1.2933	4.22471	2.62828	1.77266	3.37572	2.17728	-0.0692265	2.30126	1.93934	1.50419	3.07133	3.91801	4.13425	5.01967	4.91058	8.01256	7.00267	7.39981	10.1163	8.94805	9.48059	11.4372	15.053	16.296	22.423	25.2877	32.0563	32.2646	36.2989	39.3708	39.4682	46.7066	44.4274	47.0695	42.514	45.5298	47.0729	47.5396	41.3934	38.8068	34.3158	35.3485	29.0138	25.183	20.6797	17.402	12.5234	11.4934	7.88578
100	1.20468	0.610981	-0.136474	-0.375862	2.09482	2.05135	2.16495	4.57927	3.16043	1.75117	2.5656	5.34245	6.898	7.72978	5.55018	3.04495	6.48324	8.77422	13.4351	11.3105	12.464	11.5519	16.7128	18.9522	22.3664	24.4361	31.3865	33.0065	32.4808	35.2162	35.8773	44.9694	39.9102	38.8392	35.6776	41.4016	38.5146	35.5037	34.1038	31.3675	23.175	21.3924	19.3521	17.2639	13.1256	12.1483	9.28289	7.38072	6.35186
110	2.79572	1.09578	3.76134	3.35221	1.89217	1.16712	1.95697	5.02038	3.88743	4.02664	4.38208	6.19128	6.198	4.80409	6.35658	5.59704	8.68264	11.4485	13.1378	12.5277	14.1474	13.6688	17.0323	20.888	22.5584	25.0182	26.16	31.9564	33.9776	32.2417	37.6423	36.0177	40.0872	38.0035	35.9474	34.2884	30.3941	30.9802	29.4042	22.4876	20.0582	18.2582	16.6132	13.4296	12.3919	8.86476	9.40424	5.56615	7.06781
120	5.43361	4.39153	2.32525	1.82503	2.74292	3.09155	1.1088	3.60163	1.21614	0.711198	4.98002	5.94133	7.92119	5.08496	4.54593	4.88748	7.42241	11.4744	14.9302	13.3957	15.618	14.0613	18.1362	22.5531	22.2839	24.9311	27.4789	28.6561	32.7924	37.3593	37.6864	36.6365	36.4751	34.0553	35.8384	33.0914	32.0872	31.2553	27.5704	23.5492	22.5693	20.0736	18.2609	14.0743	15.5672	9.01722	9.67485	8.4965	6.38683
130	3.34125	5.61366	7.6637	4.30024	3.50015	3.34085	4.641	4.10679	6.6813	4.12085	3.41936	5.19722	5.81445	7.68882	8.30528	6.89575	9.28262	12.3948	19.3416	17.0397	17.3866	23.8052	25.1433	24.2783	27.3457	30.3459	30.235	30.7553	34.9083	32.7378	36.4183	35.8948	34.4761	30.7253	30.6125	31.2821	28.7033	29.4146	21.0925	19.7978	19.7704	12.2841	9.33787	9.50127	9.07125	6.61707	2.76305	2.62164	4.85787
140	1.48787	2.78042	2.75468	2.06242	2.26996	1.77215	1.47546	3.97316	5.46779	7.44371	7.7657	8.72767	4.68765	6.84213	7.90002	7.94298	8.92851	9.85333	11.9498	18.0713	18.4728	20.7548	26.9303	27.077	27.0703	25.8289	32.2758	28.709	29.8664	30.2352	31.7277	32.0431	37.8204	31.4749	27.6307	24.6705	28.624	21.0424	18.5902	17.1144	17.5373	16.9662	9.30262	7.76149	8.75198	8.05092	5.13357	4.28788	2.82086
150	2.70285	3.99316	3.20885	3.54551	3.65629	5.1059	3.35731	3.53729	7.09595	6.77966	7.70597	8.13324	8.341	6.98526	8.05777	9.89296	8.97437	10.4959	16.5145	15.556	14.8399	18.1573	19.9107	20.469	26.9002	25.6305	26.8295	32.5926	32.7185	33.4595	31.9053	28.8549	29.9596	26.2595	28.2473	23.2173	23.6453	21.4729	24.2507	20.7408	16.6689	13.3778	10.4061	9.23742	7.50204	7.2645	7.7863	2.67164	2.17902
160	1.68823	1.05313	2.58244	2.56203	3.33753	3.99647	1.84776	3.94183	4.79095	3.87942	5.08746	6.62127	3.41736	6.31733	8.41857	8.77624	8.81058	11.24	12.4849	15.4986	15.5049	15.7405	17.8418	19.8643	22.3521	24.2441	28.3059	25.7691	30.8362	32.3232	26.3822	28.7785	31.3489	25.9183	27.4775	28.3303	23.0298	19.9534	19.5322	17.2232	11.3781	11.2992	8.90582	8.41337	6.40586	3.8849	5.65101	4.85599	3.89747
170	0.578286	2.54425	2.06354	2.95054	2.64178	1.66404	3.55382	4.64896	4.09986	4.67902	5.26143	4.65695	8.23169	9.19974	8.63487	9.88945	6.86259	10.1865	12.1262	15.4946	14.5283	17.0196	21.345	24.1223	23.1658	22.9579	28.5965	27.1777	34.3466	32.2719	29.1738	32.0569	31.7315	29.298	28.8484	24.0287	22.6896	22.8625	21.9004	15.6858	15.5629	12.1605	8.69515	7.07956	5.31694	4.29001	4.13737	3.16359	2.68026
180	4.34323	5.58725	3.69127	4.77984	3.75717	1.55679	2.87699	4.45423	5.1454	8.16884	6.94264	9.21051	7.34042	7.27645	8.7447	9.46514	10.5684	13.8008	12.4831	16.1797	20.3601	20.9865	21.8619	26.708	26.8211	31.7036	31.6058	27.8755	29.3563	29.7414	29.3146	27.7963	27.5595	24.3083	23.8828	23.0989	22.2798	21.1336	19.6404	16.6879	12.4558	11.0118	7.73903	6.18722	4.45049	4.92736	3.89222	1.79501	-0.22811
190	7.11452	7.46624	2.36528	5.07151	3.34605	3.3433	3.6785	6.0494	5.613	3.99062	6.78348	7.32201	7.60431	8.20015	10.1828	9.44107	12.4875	15.6974	17.0885	15.83	19.3913	22.709	20.9362	19.9832	23.9691	23.2703	25.0142	24.0156	25.7145	29.7731	29.1285	31.7841	27.6422	24.4133	25.5308	27.5989	23.8085	19.7119	17.5507	14.5423	13.0158	9.43939	9.49305	6.46606	5.07156	3.63337	4.22295	2.88084	1.05612
200	5.49628	4.29215	5.6556	7.49223	4.37277	7.17375	5.86626	7.86868	11.7994	10.4193	9.41928	9.08387	9.97814	11.4966	11.1893	11.129	10.3473	13.6022	15.6637	15.4626	17.9286	17.5824	16.5818	21.6469	22.5502	19.3108	23.1564	20.4577	24.7708	24.4765	24.0889	30.4136	24.4001	22.5267	21.6684	20.1358	25.0668	18.8373	13.1559	11.4161	11.3461	10.6567	10.9952	6.9683	8.02856	5.72876	7.87679	5.59804	3.44371
210	3.77984	4.52873	4.33768	4.22126	3.44765	0.348259	3.03175	5.90984	6.80477	7.37496	8.54046	5.2277	9.86647	11.4274	9.91771	10.4982	10.4715	10.7073	11.283	9.89108	14.4525	14.9047	20.2321	18.9182	15.4166	15.5503	21.5528	23.1433	22.3626	21.5427	24.4096	18.6919	19.9186	20.4978	19.9906	18.5299	15.9025	13.9383	12.0776	12.124	10.1112	8.99769	7.28017	5.16647	4.47519	5.88587	5.42548	3.82488	1.28982
220	4.07173	3.2456	4.76828	4.95614	6.99175	1.71217	2.59497	3.78653	7.62116	8.37476	7.20828	6.75729	8.25105	12.0529	10.0121	12.3661	11.5018	12.8187	13.0251	15.0575	14.3065	19.6112	19.993	18.6939	20.3586	20.9289	24.6137	25.9765	24.5387	23.2059	22.4576	24.9189	24.563	25.813	24.2952	20.3148	17.8774	18.0104	14.7465	9.13918	6.69219	7.40905	7.87032	9.06394	6.47885	3.04632	2.3433	4.6795	5.07892
230	7.33593	7.54411	4.45502	2.58902	5.3363	5.16715	3.69096	2.73188	4.81459	5.17235	9.31537	7.26496	8.62248	8.00753	14.2994	10.5804	10.0988	14.2696	12.6468	9.66855	15.7923	16.9941	16.7566	18.6034	16.7369	21.7486	21.6678	24.2504	27.1569	23.7206	23.2914	22.1598	20.2016	21.0469	20.7791	14.9001	15.9484	14.3267	14.1716	10.3984	12.0315	7.94816	7.98987	5.60008	4.64152	5.34485	3.18011	3.29179	2.46534
240	3.48279	3.60319	3.09468	2.89474	4.73719	4.22389	7.42891	6.07971	5.66286	5.37467	6.61731	6.47429	7.7511	9.39064	7.53015	11.0138	12.5327	11.348	9.03493	13.6522	16.6517	19.0318	18.2388	19.7936	20.0076	20.6208	22.8595	22.7085	26.0118	21.6599	24.669	21.5516	22.2205	19.1415	15.7949	18.1529	13.0951	12.3687	11.2939	9.61041	11.5818	6.33743	6.53539	4.82082	3.92144	2.77093	0.199365	0.709108	1.84838
250	4.31959	4.60587	2.18251	3.73535	1.80612	4.34785	4.6488	1.84401	6.91858	8.75275	9.1611	8.59678	8.52042	9.2912	9.28406	11.7382	8.69004	11.3221	14.2447	17.6737	15.6892	15.1085	18.8805	22.4601	20.3692	24.0284	22.8482	23.6872	24.3926	22.053	22.7635	20.4077	19.3726	15.8302	14.4809	16.9717	7.47457	4.89277	8.72476	8.34089	5.37495	4.1792	4.10449	3.7159	2.33629	1.37662	2.6792	0.880391	0.357941
260	2.00254	1.81737	3.87703	2.56578	1.58476	2.82179	3.89427	4.17131	3.08118	5.82323	6.76697	9.03015	7.83326	7.13662	6.97674	10.9221	9.31168	13.2505	12.6908	14.186	15.0948	16.9819	18.0643	18.6009	18.655	21.0631	20.6991	21.6604	22.1742	22.9749	21.6496	21.5202	19.9184	16.8325	16.9325	16.2244	16.4018	14.7332	11.8364	9.51628	9.98434	6.89865	5.95795	3.83879	2.95816	0.668637	-0.964788	0.546196	0.0384573
270	4.47391	2.13858	2.09313	1.28126	5.11056	2.33953	3.55812	3.609	5.54872	7.5775	9.52569	6.49968	6.71261	9.77954	10.8635	8.25758	10.867	11.2273	10.8194	13.5281	15.4285	12.8161	17.6326	18.592	22.5613	24.1867	24.4847	23.6326	24.6642	29.8102	24.65	27.2603	27.4733	23.1272	20.27	18.2315	18.502	15.6177	14.1639	12.9114	5.22662	8.85644	9.43622	7.22994	3.99046	1.7838	1.44898	3.04207	2.49356
280	1.66728	2.17936	4.34974	4.40756	6.09441	4.70256	4.44143	3.61138	5.1228	0.772663	5.69722	9.27749	8.45599	6.48308	7.81348	10.6327	11.2284	10.7925	8.92432	11.1385	10.931	13.7686	12.6128	19.021	16.7809	16.5669	19.8399	24.1651	24.7561	22.3082	23.3936	22.3798	22.6621	19.7453	17.7795	18.1594	19.0381	15.2507	14.934	13.8446	8.21062	7.87415	7.24004	5.21777	2.95232	2.22282	3.0769	2.19807	2.96261
290	3.81312	3.68051	4.53392	2.83273	2.52172	4.57569	5.4369	3.23002	5.81372	4.84615	6.02627	10.2228	10.0261	9.07793	11.9723	13.8779	11.3849	10.6039	11.4786	13.3929	11.8507	15.0368	17.1555	17.13	22.5096	22.4708	21.3838	23.112	20.7097	24.773	23.5895	24.2431	19.5888	18.3212	19.6768	15.5142	16.0668	16.6686	15.9723	11.4295	9.22858	9.11399	7.64594	8.36874	7.84916	3.38777	3.14957	1.88125	2.37802
300	5.1428	1.69494	5.89266	3.79042	1.82053	3.153	1.67666	5.2031	5.19907	7.48275	4.43056	7.29223	7.92694	8.60615	11.152	11.4737	10.3369	13.1687	14.1548	16.1038	15.5877	13.7292	18.3161	20.9613	20.9166	17.7728	20.4861	20.9453	21.701	22.3105	23.4301	23.4671	21.6312	17.9946	17.7469	16.6816	11.8463	12.7169	12.9787	12.7538	9.94573	9.62255	8.76964	4.08476	5.27845	6.07835	4.93326	3.49506	3.19145
310	8.16743	7.31051	4.47557	6.89954	4.80969	7.29324	8.17898	8.84697	9.46102	7.22272	10.8425	7.7387	9.12007	10.7062	10.1531	11.4516	11.8029	14.4289	20.4636	20.1986	18.512	16.0966	18.9334	17.1584	20.6832	16.9601	22.0915	21.6729	20.1416	19.6453	18.4882	15.663	16.1085	15.8289	14.2946	12.2674	11.6333	11.2844	13.6043	9.78801	7.9805	5.4717	7.19873	6.39685	4.99402	2.0202	4.17774	-0.0997522	1.06295
320	6.29038	5.80005	7.81677	7.681	5.21843	7.37019	6.57451	8.4561	9.65061	9.36975	5.98708	10.2786	13.3146	12.3388	14.7215	13.701	19.1189	18.4829	19.1158	16.7426	17.1677	15.7554	18.8795	17.9801	21.1741	23.49	20.7186	19.5768	18.5758	16.5656	13.6291	18.376	14.4171	12.2904	11.8576	9.01429	8.95303	7.45566	6.6575	4.52051	2.65569	4.29029	4.02763	1.74973	3.15577	3.73558	1.31504	3.85794	1.4075
330	2.11562	3.72758	-0.695717	2.99678	4.38135	4.65865	6.29977	5.5736	2.60201	7.68716	7.83819	8.12739	7.66825	9.18447	9.44285	16.1326	16.2815	14.7672	19.6975	16.728	18.1693	19.9941	20.1116	20.7977	21.631	20.8102	22.973	20.6577	18.0446	16.3258	15.6109	15.5934	16.5886	14.8068	12.7551	12.1919	13.5906	10.3452	5.18131	5.23438	5.41926	3.69307	1.78117	4.35672	2.73933	1.14904	1.54092	2.04613	1.7716
340	4.38905	3.15851	2.09045	1.10585	2.3644	0.781391	4.37469	6.51777	5.8932	4.82251	4.20959	6.49711	10.2643	12.0137	10.8408	12.5664	13.8622	16.3878	15.7429	17.3231	20.5991	19.0586	21.5887	23.0733	21.5402	20.0185	19.1714	21.0537	17.4983	15.6601	16.6532	17.885	17.2884	14.9669	13.5065	12.9896	9.61374	7.74583	7.18947	6.25885	6.04177	3.81431	3.80895	1.61553	2.17352	4.28189	0.712035	-0.100307	2.00371
350	1.12087	3.38284	3.67304	3.79234	6.20584	6.1437	6.07958	7.23731	6.34589	9.09018	7.67727	10.1558	8.07262	8.70322	12.7346	12.6112	13.8005	17.1862	15.0398	15.1919	17.8734	19.9641	18.1852	18.2593	17.6653	22.3501	25.3437	21.4197	21.165	21.8388	18.158	17.6752	17.7826	16.4142	12.1875	14.1043	7.94694	7.82017	7.05217	5.89836	3.31624	1.16497	0.184024	-0.910502	2.76068	1.99651	2.69499	-0.0437468	0.753294
360	-0.445685	0.736629	0.746762	2.18976	3.59382	1.5342	1.80322	4.16096	5.37633	5.77776	10.4674	6.43563	8.37921	6.76044	9.6945	11.3878	10.0159	12.7923	12.634	13.4738	15.4114	15.2399	15.6622	16.8404	17.8057	18.5376	19.1209	17.7117	17.6432	20.5293	20.3923	18.6598	15.3252	14.5159	14.8458	16.4181	10.3268	8.20573	8.66312	8.58744	5.91887	5.97053	4.931	1.21834	4.5876	2.43893	0.31006	1.15248	3.02267
[truncated: 10 more columns]
