# Supplementary material for: Weakened APC/C activity at mitotic exit drives cancer vulnerability to KIF18A inhibition
Source: EMBO J. 2024 Jan 26;43(5):2. doi: 10.1038/s44318-024-00031-6 (PMC10907621; doi:10.1038/s44318-024-00031-6)
Supplement: Supplementary file 14 — Source Data Fig. 3 [file 44318_2024_31_MOESM14_ESM.zip › Figure 3/3G/HCC1806_DMSO_PA-GFP-Tub_Intensity.xlsx]

## Sheet: Description
Cumulative spindle intensity measurements from PA-GFP-Tubulin experiments (outliers > 1.5 IQR excluded for fit)
Data is normalized to 100% at the first frame after photoactivation and background subtracted using the non-activated side of the mitotic spindle

## Sheet: Data
Cell Line	Cell Number	Treatment	Time (s)	Intensity
HCC1806	1	DMSO	0	100
HCC1806	2	DMSO	0	100
HCC1806	3	DMSO	0	100
HCC1806	4	DMSO	0	100
HCC1806	5	DMSO	0	100
HCC1806	6	DMSO	0	100
HCC1806	7	DMSO	0	100
HCC1806	8	DMSO	0	100
HCC1806	9	DMSO	0	100
HCC1806	10	DMSO	0	100
HCC1806	11	DMSO	0	100
HCC1806	12	DMSO	0	100
HCC1806	13	DMSO	0	100
HCC1806	14	DMSO	0	100
HCC1806	15	DMSO	0	100
HCC1806	16	DMSO	0	100
HCC1806	17	DMSO	0	100
HCC1806	18	DMSO	0	100
HCC1806	19	DMSO	0	100
HCC1806	20	DMSO	0	100
HCC1806	21	DMSO	0	100
HCC1806	22	DMSO	0	100
HCC1806	23	DMSO	0	100
HCC1806	24	DMSO	0	100
HCC1806	25	DMSO	0	100
HCC1806	26	DMSO	0	100
HCC1806	27	DMSO	0	100
HCC1806	28	DMSO	0	100
HCC1806	29	DMSO	0	100
HCC1806	30	DMSO	0	100
HCC1806	31	DMSO	0	100
HCC1806	32	DMSO	0	100
HCC1806	33	DMSO	0	100
HCC1806	34	DMSO	0	100
HCC1806	35	DMSO	0	100
HCC1806	36	DMSO	0	100
HCC1806	37	DMSO	0	100
HCC1806	38	DMSO	0	100
HCC1806	39	DMSO	0	100
HCC1806	40	DMSO	0	100
HCC1806	41	DMSO	0	100
HCC1806	42	DMSO	0	100
HCC1806	43	DMSO	0	100
HCC1806	44	DMSO	0	100
HCC1806	45	DMSO	0	100
HCC1806	46	DMSO	0	100
HCC1806	47	DMSO	0	100
HCC1806	48	DMSO	0	100
HCC1806	49	DMSO	0	100
HCC1806	50	DMSO	0	100
HCC1806	51	DMSO	0	100
HCC1806	52	DMSO	0	100
HCC1806	53	DMSO	0	100
HCC1806	54	DMSO	0	100
HCC1806	55	DMSO	0	100
HCC1806	56	DMSO	0	100
HCC1806	57	DMSO	0	100
HCC1806	58	DMSO	0	100
HCC1806	1	DMSO	10	96.6286
HCC1806	2	DMSO	10	88.2793
HCC1806	3	DMSO	10	89.6934
HCC1806	4	DMSO	10	90.0626
HCC1806	5	DMSO	10	84.7177
HCC1806	6	DMSO	10	92.0524
HCC1806	7	DMSO	10	90.6189
HCC1806	8	DMSO	10	91.1975
HCC1806	9	DMSO	10	94.854
HCC1806	10	DMSO	10	85.8662
HCC1806	11	DMSO	10	77.4204
HCC1806	12	DMSO	10	86.7061
HCC1806	13	DMSO	10	90.1334
HCC1806	14	DMSO	10	87.9758
HCC1806	15	DMSO	10	83.0176
HCC1806	16	DMSO	10	91.2016
HCC1806	17	DMSO	10	86.4191
HCC1806	18	DMSO	10	92.9061
HCC1806	19	DMSO	10	93.2818
HCC1806	20	DMSO	10	85.1061
HCC1806	21	DMSO	10	84.4742
HCC1806	22	DMSO	10	95.2117
HCC1806	23	DMSO	10	88.3081
HCC1806	24	DMSO	10	99.9827
HCC1806	25	DMSO	10	91.1381
HCC1806	26	DMSO	10	88.3375
HCC1806	27	DMSO	10	85.966
HCC1806	28	DMSO	10	79.6459
HCC1806	29	DMSO	10	94.6801
HCC1806	30	DMSO	10	81.7639
HCC1806	31	DMSO	10	83.4634
HCC1806	32	DMSO	10	98.3152
HCC1806	33	DMSO	10	94.0271
HCC1806	34	DMSO	10	95.1908
HCC1806	35	DMSO	10	89.66
HCC1806	36	DMSO	10	88.5416
HCC1806	37	DMSO	10	84.4448
HCC1806	38	DMSO	10	101.438
HCC1806	39	DMSO	10	74.4944
HCC1806	40	DMSO	10	89.2709
HCC1806	41	DMSO	10	86.7048
HCC1806	42	DMSO	10	87.5156
HCC1806	43	DMSO	10	87.0765
HCC1806	44	DMSO	10	93.8241
HCC1806	45	DMSO	10	91.7203
HCC1806	46	DMSO	10	86.0338
HCC1806	47	DMSO	10	100.301
HCC1806	48	DMSO	10	83.681
HCC1806	49	DMSO	10	83.0544
HCC1806	50	DMSO	10	87.4569
HCC1806	51	DMSO	10	90.7284
HCC1806	52	DMSO	10	84.0774
HCC1806	53	DMSO	10	90.347
HCC1806	54	DMSO	10	83.7271
HCC1806	55	DMSO	10	81.2249
HCC1806	56	DMSO	10	84.0117
HCC1806	58	DMSO	10	91.3319
HCC1806	1	DMSO	20	90.4755
HCC1806	2	DMSO	20	67.0609
HCC1806	3	DMSO	20	81.3114
HCC1806	4	DMSO	20	69.5626
HCC1806	5	DMSO	20	70.6345
HCC1806	6	DMSO	20	83.4549
HCC1806	7	DMSO	20	81.187
HCC1806	8	DMSO	20	79.3425
HCC1806	9	DMSO	20	76.8508
HCC1806	10	DMSO	20	72.3914
HCC1806	11	DMSO	20	75.3407
HCC1806	12	DMSO	20	77.2343
HCC1806	13	DMSO	20	71.2466
HCC1806	14	DMSO	20	74.1859
HCC1806	15	DMSO	20	73.4828
HCC1806	16	DMSO	20	75.6732
HCC1806	17	DMSO	20	78.876
HCC1806	18	DMSO	20	82.8684
HCC1806	19	DMSO	20	69.0428
HCC1806	20	DMSO	20	69.4921
HCC1806	21	DMSO	20	69.2933
HCC1806	22	DMSO	20	84.089
HCC1806	23	DMSO	20	72.8658
HCC1806	24	DMSO	20	87.2631
HCC1806	25	DMSO	20	77.6175
HCC1806	26	DMSO	20	81.1677
HCC1806	27	DMSO	20	74.2675
HCC1806	28	DMSO	20	76.6006
HCC1806	29	DMSO	20	73.1538
HCC1806	30	DMSO	20	69.3962
HCC1806	31	DMSO	20	74.753
HCC1806	32	DMSO	20	84.0231
HCC1806	33	DMSO	20	79.3071
HCC1806	34	DMSO	20	92.6181
HCC1806	35	DMSO	20	74.9421
HCC1806	36	DMSO	20	81.7245
HCC1806	37	DMSO	20	67.9247
HCC1806	38	DMSO	20	96.4697
HCC1806	39	DMSO	20	54.5383
HCC1806	40	DMSO	20	84.1692
HCC1806	41	DMSO	20	72.5164
HCC1806	42	DMSO	20	69.685
HCC1806	43	DMSO	20	69.1083
HCC1806	44	DMSO	20	80.5655
HCC1806	45	DMSO	20	78.5205
HCC1806	46	DMSO	20	73.3422
HCC1806	47	DMSO	20	63.8466
HCC1806	48	DMSO	20	69.1354
HCC1806	49	DMSO	20	68.0493
HCC1806	50	DMSO	20	78.7386
HCC1806	51	DMSO	20	83.1734
HCC1806	52	DMSO	20	68.9402
HCC1806	53	DMSO	20	83.7022
HCC1806	54	DMSO	20	72.1589
HCC1806	55	DMSO	20	62.6336
HCC1806	56	DMSO	20	66.2488
HCC1806	57	DMSO	20	53.9242
HCC1806	58	DMSO	20	73.8077
HCC1806	1	DMSO	30	84.7121
HCC1806	2	DMSO	30	58.0585
HCC1806	3	DMSO	30	63.801
HCC1806	4	DMSO	30	46.9409
HCC1806	5	DMSO	30	53.0348
HCC1806	6	DMSO	30	78.2146
HCC1806	7	DMSO	30	72.3662
HCC1806	8	DMSO	30	73.5826
HCC1806	9	DMSO	30	68.7584
HCC1806	10	DMSO	30	61.0608
HCC1806	11	DMSO	30	68.2859
HCC1806	12	DMSO	30	62.4445
HCC1806	13	DMSO	30	64.1386
HCC1806	14	DMSO	30	65.3397
HCC1806	15	DMSO	30	69.2322
HCC1806	16	DMSO	30	64.1486
HCC1806	17	DMSO	30	69.0377
HCC1806	18	DMSO	30	72.465
HCC1806	19	DMSO	30	62.5915
HCC1806	20	DMSO	30	57.1745
HCC1806	21	DMSO	30	59.6072
HCC1806	22	DMSO	30	66.0538
HCC1806	23	DMSO	30	68.3229
HCC1806	24	DMSO	30	80.8205
HCC1806	25	DMSO	30	73.9095
HCC1806	26	DMSO	30	69.8559
HCC1806	27	DMSO	30	58.4145
HCC1806	28	DMSO	30	60.6411
HCC1806	29	DMSO	30	72.3168
HCC1806	30	DMSO	30	54.6391
HCC1806	31	DMSO	30	68.2228
HCC1806	32	DMSO	30	78.7421
HCC1806	33	DMSO	30	71.3759
HCC1806	34	DMSO	30	80.2416
HCC1806	35	DMSO	30	64.9399
HCC1806	36	DMSO	30	65.4872
HCC1806	37	DMSO	30	55.4177
HCC1806	38	DMSO	30	84.5797
HCC1806	40	DMSO	30	78.893
HCC1806	41	DMSO	30	62.092
HCC1806	42	DMSO	30	54.9812
HCC1806	43	DMSO	30	57.1304
HCC1806	44	DMSO	30	74.789
HCC1806	45	DMSO	30	67.3514
HCC1806	46	DMSO	30	65.2553
HCC1806	47	DMSO	30	70.2944
HCC1806	48	DMSO	30	56.5587
HCC1806	49	DMSO	30	58.1297
HCC1806	50	DMSO	30	62.2404
HCC1806	51	DMSO	30	67.6847
HCC1806	52	DMSO	30	53.3908
HCC1806	53	DMSO	30	73.2874
HCC1806	54	DMSO	30	53.6287
HCC1806	55	DMSO	30	63.216
HCC1806	56	DMSO	30	49.174
HCC1806	57	DMSO	30	48.0012
HCC1806	58	DMSO	30	60.7882
HCC1806	1	DMSO	40	77.8751
HCC1806	2	DMSO	40	46.3006
HCC1806	3	DMSO	40	52.0981
HCC1806	4	DMSO	40	36.3585
HCC1806	5	DMSO	40	38.2601
HCC1806	6	DMSO	40	72.3107
HCC1806	7	DMSO	40	63.9766
HCC1806	8	DMSO	40	61.5011
HCC1806	9	DMSO	40	55.0849
HCC1806	10	DMSO	40	62.6429
HCC1806	11	DMSO	40	47.9388
HCC1806	12	DMSO	40	57.1021
HCC1806	13	DMSO	40	50.0159
HCC1806	14	DMSO	40	56.8915
HCC1806	15	DMSO	40	63.1379
HCC1806	16	DMSO	40	52.4032
HCC1806	17	DMSO	40	55.1042
HCC1806	18	DMSO	40	63.2408
HCC1806	19	DMSO	40	58.1799
HCC1806	20	DMSO	40	47.3729
HCC1806	21	DMSO	40	50.6841
HCC1806	22	DMSO	40	57.6607
HCC1806	23	DMSO	40	59.3001
HCC1806	24	DMSO	40	78.6744
HCC1806	25	DMSO	40	62.9499
HCC1806	26	DMSO	40	65.5202
HCC1806	27	DMSO	40	49.5546
HCC1806	28	DMSO	40	54.2998
HCC1806	29	DMSO	40	70.0457
HCC1806	30	DMSO	40	43.919
HCC1806	31	DMSO	40	67.6556
HCC1806	32	DMSO	40	72.8718
HCC1806	33	DMSO	40	69.3594
HCC1806	34	DMSO	40	79.9555
HCC1806	35	DMSO	40	55.6305
HCC1806	36	DMSO	40	56.1517
HCC1806	37	DMSO	40	46.9355
HCC1806	38	DMSO	40	77.6333
HCC1806	39	DMSO	40	32.0072
HCC1806	40	DMSO	40	76.5289
HCC1806	41	DMSO	40	54.2475
HCC1806	42	DMSO	40	48.2257
HCC1806	43	DMSO	40	50.0815
HCC1806	44	DMSO	40	64.3606
HCC1806	45	DMSO	40	56.0621
HCC1806	46	DMSO	40	54.7389
HCC1806	47	DMSO	40	64.255
HCC1806	48	DMSO	40	49.0677
HCC1806	49	DMSO	40	48.4771
HCC1806	50	DMSO	40	47.4492
HCC1806	51	DMSO	40	58.9719
HCC1806	52	DMSO	40	46.1963
HCC1806	53	DMSO	40	64.7316
HCC1806	54	DMSO	40	53.7963
HCC1806	55	DMSO	40	47.4721
HCC1806	56	DMSO	40	34.3081
HCC1806	57	DMSO	40	38.5944
HCC1806	58	DMSO	40	55.975
HCC1806	2	DMSO	50	44.5319
HCC1806	3	DMSO	50	44.0102
HCC1806	4	DMSO	50	34.0458
HCC1806	5	DMSO	50	30.139
HCC1806	6	DMSO	50	61.1316
HCC1806	7	DMSO	50	56.5312
HCC1806	8	DMSO	50	53.7091
HCC1806	9	DMSO	50	43.5354
HCC1806	10	DMSO	50	45.5794
HCC1806	11	DMSO	50	37.9305
HCC1806	12	DMSO	50	47.1954
HCC1806	13	DMSO	50	35.9447
HCC1806	14	DMSO	50	51.5624
HCC1806	15	DMSO	50	50.4971
HCC1806	16	DMSO	50	40.2982
HCC1806	17	DMSO	50	48.6473
HCC1806	18	DMSO	50	56.8904
HCC1806	19	DMSO	50	43.2707
HCC1806	20	DMSO	50	42.6959
HCC1806	21	DMSO	50	45.0195
HCC1806	22	DMSO	50	49.3303
HCC1806	23	DMSO	50	48.7393
HCC1806	24	DMSO	50	70.1419
HCC1806	25	DMSO	50	59.451
HCC1806	26	DMSO	50	57.1269
HCC1806	27	DMSO	50	46.6585
HCC1806	28	DMSO	50	36.768
HCC1806	29	DMSO	50	69.6396
HCC1806	30	DMSO	50	45.2867
HCC1806	31	DMSO	50	52.8572
HCC1806	32	DMSO	50	63.2526
HCC1806	33	DMSO	50	61.5613
HCC1806	34	DMSO	50	71.4421
HCC1806	35	DMSO	50	48.4424
HCC1806	36	DMSO	50	53.7878
HCC1806	37	DMSO	50	40.0719
HCC1806	38	DMSO	50	69.7272
HCC1806	39	DMSO	50	29.4889
HCC1806	40	DMSO	50	58.1785
HCC1806	41	DMSO	50	47.5643
HCC1806	42	DMSO	50	45.4552
HCC1806	43	DMSO	50	46.2091
HCC1806	44	DMSO	50	52.847
HCC1806	45	DMSO	50	51.6317
HCC1806	46	DMSO	50	49.6995
HCC1806	47	DMSO	50	59.6811
HCC1806	48	DMSO	50	40.9629
HCC1806	49	DMSO	50	43.7649
HCC1806	50	DMSO	50	36.4924
HCC1806	51	DMSO	50	41.78
HCC1806	52	DMSO	50	31.3247
HCC1806	53	DMSO	50	54.5978
HCC1806	54	DMSO	50	45.8756
HCC1806	55	DMSO	50	49.8299
HCC1806	56	DMSO	50	27.2786
HCC1806	57	DMSO	50	37.7067
HCC1806	58	DMSO	50	44.1584
HCC1806	1	DMSO	60	65.7261
HCC1806	2	DMSO	60	39.6936
HCC1806	3	DMSO	60	34.6918
HCC1806	4	DMSO	60	26.2268
HCC1806	5	DMSO	60	22.393
HCC1806	6	DMSO	60	56.5335
HCC1806	7	DMSO	60	53.8673
HCC1806	8	DMSO	60	52.3398
HCC1806	9	DMSO	60	35.1163
HCC1806	10	DMSO	60	46.1641
HCC1806	11	DMSO	60	13.3057
HCC1806	12	DMSO	60	40.7358
HCC1806	13	DMSO	60	30.4483
HCC1806	14	DMSO	60	46.1778
HCC1806	15	DMSO	60	46.2351
HCC1806	16	DMSO	60	32.3063
HCC1806	17	DMSO	60	42.1983
HCC1806	18	DMSO	60	51.6854
HCC1806	19	DMSO	60	44.0568
HCC1806	20	DMSO	60	38.3857
HCC1806	21	DMSO	60	36.605
HCC1806	22	DMSO	60	44.4599
HCC1806	23	DMSO	60	40.7564
HCC1806	24	DMSO	60	67.5395
HCC1806	25	DMSO	60	54.4191
HCC1806	26	DMSO	60	52.3859
HCC1806	27	DMSO	60	37.9333
HCC1806	28	DMSO	60	41.5895
HCC1806	30	DMSO	60	40.6466
HCC1806	31	DMSO	60	41.6616
HCC1806	32	DMSO	60	65.9515
HCC1806	33	DMSO	60	58.1091
HCC1806	34	DMSO	60	59.9573
HCC1806	35	DMSO	60	43.0552
HCC1806	36	DMSO	60	49.424
HCC1806	37	DMSO	60	33.1159
HCC1806	38	DMSO	60	62.9826
HCC1806	39	DMSO	60	28.3704
HCC1806	40	DMSO	60	58.8866
HCC1806	41	DMSO	60	44.4163
HCC1806	42	DMSO	60	38.408
HCC1806	43	DMSO	60	38.5952
HCC1806	44	DMSO	60	53.1673
HCC1806	45	DMSO	60	54.1297
HCC1806	46	DMSO	60	44.6497
HCC1806	47	DMSO	60	44.3945
HCC1806	48	DMSO	60	34.9769
HCC1806	49	DMSO	60	35.958
HCC1806	50	DMSO	60	30.2727
HCC1806	51	DMSO	60	22.2075
HCC1806	52	DMSO	60	23.9876
HCC1806	53	DMSO	60	48.3161
HCC1806	54	DMSO	60	39.3483
HCC1806	55	DMSO	60	49.5076
HCC1806	56	DMSO	60	23.6545
HCC1806	57	DMSO	60	28.3494
HCC1806	58	DMSO	60	46.8518
HCC1806	1	DMSO	70	60.6082
HCC1806	2	DMSO	70	36.5953
HCC1806	3	DMSO	70	33.544
HCC1806	4	DMSO	70	25.6091
HCC1806	6	DMSO	70	56.187
HCC1806	7	DMSO	70	45.2648
HCC1806	8	DMSO	70	49.971
HCC1806	9	DMSO	70	29.041
HCC1806	10	DMSO	70	44.5814
HCC1806	11	DMSO	70	19.4169
HCC1806	12	DMSO	70	32.8347
HCC1806	13	DMSO	70	28.5378
HCC1806	14	DMSO	70	39.7329
HCC1806	15	DMSO	70	47.8183
HCC1806	16	DMSO	70	34.0818
HCC1806	17	DMSO	70	38.1522
HCC1806	18	DMSO	70	44.7385
HCC1806	19	DMSO	70	41.3566
HCC1806	20	DMSO	70	32.3175
HCC1806	21	DMSO	70	36.2373
HCC1806	22	DMSO	70	37.0391
HCC1806	23	DMSO	70	39.3067
HCC1806	24	DMSO	70	66.0861
HCC1806	25	DMSO	70	53.8476
HCC1806	26	DMSO	70	45.6265
HCC1806	27	DMSO	70	38.3848
HCC1806	28	DMSO	70	23.8711
HCC1806	30	DMSO	70	45.1139
HCC1806	31	DMSO	70	34.9864
HCC1806	32	DMSO	70	50.6754
HCC1806	33	DMSO	70	46.2004
HCC1806	34	DMSO	70	58.1347
HCC1806	35	DMSO	70	38.1581
HCC1806	36	DMSO	70	39.9573
HCC1806	37	DMSO	70	29.8842
HCC1806	38	DMSO	70	57.8288
HCC1806	39	DMSO	70	22.1018
HCC1806	40	DMSO	70	61.037
HCC1806	41	DMSO	70	41.5209
HCC1806	42	DMSO	70	38.0999
HCC1806	43	DMSO	70	36.2823
HCC1806	44	DMSO	70	45.6937
HCC1806	45	DMSO	70	50.6612
HCC1806	46	DMSO	70	40.3065
HCC1806	47	DMSO	70	45.658
HCC1806	48	DMSO	70	30.6162
HCC1806	49	DMSO	70	32.4769
HCC1806	50	DMSO	70	18.1226
HCC1806	51	DMSO	70	10.4474
HCC1806	52	DMSO	70	20.5946
HCC1806	53	DMSO	70	44.8185
HCC1806	54	DMSO	70	30.286
HCC1806	55	DMSO	70	54.611
HCC1806	56	DMSO	70	20.3378
HCC1806	57	DMSO	70	14.4019
HCC1806	58	DMSO	70	35.4641
HCC1806	1	DMSO	80	58.1041
HCC1806	2	DMSO	80	33.785
HCC1806	3	DMSO	80	31.0786
HCC1806	4	DMSO	80	21.0212
HCC1806	6	DMSO	80	57.4738
HCC1806	7	DMSO	80	45.8049
HCC1806	8	DMSO	80	43.6594
HCC1806	9	DMSO	80	24.0525
HCC1806	10	DMSO	80	44.38
HCC1806	11	DMSO	80	14.4444
HCC1806	12	DMSO	80	35.4434
HCC1806	13	DMSO	80	28.0012
HCC1806	14	DMSO	80	35.3324
HCC1806	15	DMSO	80	36.3156
HCC1806	16	DMSO	80	37.3912
HCC1806	17	DMSO	80	33.6312
HCC1806	18	DMSO	80	41.1552
HCC1806	19	DMSO	80	42.0013
HCC1806	20	DMSO	80	31.8621
HCC1806	21	DMSO	80	29.9513
HCC1806	22	DMSO	80	36.0604
HCC1806	23	DMSO	80	36.4724
HCC1806	24	DMSO	80	63.0702
HCC1806	25	DMSO	80	43.2001
HCC1806	26	DMSO	80	39.3717
HCC1806	27	DMSO	80	32.357
HCC1806	30	DMSO	80	42.4629
HCC1806	31	DMSO	80	34.9032
HCC1806	32	DMSO	80	56.2901
HCC1806	33	DMSO	80	41.9979
HCC1806	34	DMSO	80	55.8564
HCC1806	35	DMSO	80	31.9937
HCC1806	36	DMSO	80	38.3533
HCC1806	37	DMSO	80	28.761
HCC1806	38	DMSO	80	56.4773
HCC1806	39	DMSO	80	19.3266
HCC1806	40	DMSO	80	49.9917
HCC1806	41	DMSO	80	37.6757
HCC1806	42	DMSO	80	40.7738
HCC1806	43	DMSO	80	34.7053
HCC1806	44	DMSO	80	43.5045
HCC1806	45	DMSO	80	44.4675
HCC1806	46	DMSO	80	36.5005
HCC1806	47	DMSO	80	51.2247
HCC1806	48	DMSO	80	27.0512
HCC1806	49	DMSO	80	26.6272
HCC1806	50	DMSO	80	14.9112
HCC1806	52	DMSO	80	22.768
HCC1806	53	DMSO	80	43.5943
HCC1806	54	DMSO	80	24.3476
HCC1806	55	DMSO	80	52.9874
HCC1806	56	DMSO	80	18.332
HCC1806	57	DMSO	80	25.5521
HCC1806	58	DMSO	80	36.914
HCC1806	1	DMSO	90	55.0773
HCC1806	2	DMSO	90	34.3695
HCC1806	3	DMSO	90	23.0809
HCC1806	4	DMSO	90	19.9689
HCC1806	6	DMSO	90	54.0531
HCC1806	7	DMSO	90	42.8733
HCC1806	8	DMSO	90	38.1986
HCC1806	9	DMSO	90	13.4227
HCC1806	10	DMSO	90	39.7192
HCC1806	11	DMSO	90	9.95245
HCC1806	12	DMSO	90	28.7468
HCC1806	13	DMSO	90	25.702
HCC1806	14	DMSO	90	29.9707
HCC1806	15	DMSO	90	34.2001
HCC1806	16	DMSO	90	29.2848
HCC1806	17	DMSO	90	31.2859
HCC1806	18	DMSO	90	33.6364
HCC1806	19	DMSO	90	33.3252
HCC1806	20	DMSO	90	31.2671
HCC1806	21	DMSO	90	26.6468
HCC1806	22	DMSO	90	28.7321
HCC1806	23	DMSO	90	39.0865
HCC1806	24	DMSO	90	60.9436
HCC1806	25	DMSO	90	39.6759
HCC1806	26	DMSO	90	24.9642
HCC1806	27	DMSO	90	29.8085
HCC1806	28	DMSO	90	14.3335
HCC1806	30	DMSO	90	35.6444
HCC1806	31	DMSO	90	32.3706
HCC1806	32	DMSO	90	50.4368
HCC1806	33	DMSO	90	32.57
HCC1806	34	DMSO	90	51.1918
HCC1806	35	DMSO	90	27.4783
HCC1806	36	DMSO	90	36.2326
HCC1806	37	DMSO	90	22.0029
HCC1806	38	DMSO	90	47.516
HCC1806	39	DMSO	90	12.1913
HCC1806	40	DMSO	90	44.4098
HCC1806	41	DMSO	90	34.8595
HCC1806	42	DMSO	90	35.8904
HCC1806	43	DMSO	90	36.263
HCC1806	44	DMSO	90	42.3937
HCC1806	45	DMSO	90	50.0295
HCC1806	46	DMSO	90	33.6005
HCC1806	47	DMSO	90	36.5208
HCC1806	48	DMSO	90	21.7582
HCC1806	49	DMSO	90	23.8882
HCC1806	50	DMSO	90	14.6659
HCC1806	51	DMSO	90	15.5018
HCC1806	52	DMSO	90	21.3959
HCC1806	53	DMSO	90	42.0586
HCC1806	54	DMSO	90	20.5289
HCC1806	55	DMSO	90	54.5855
HCC1806	56	DMSO	90	16.1475
HCC1806	57	DMSO	90	26.9393
HCC1806	58	DMSO	90	30.0064
HCC1806	1	DMSO	100	50.9205
HCC1806	2	DMSO	100	33.9155
HCC1806	3	DMSO	100	27.2334
HCC1806	4	DMSO	100	19.2645
HCC1806	6	DMSO	100	54.9441
HCC1806	7	DMSO	100	40.4642
HCC1806	8	DMSO	100	35.5529
HCC1806	9	DMSO	100	5.0478
HCC1806	10	DMSO	100	36.5588
HCC1806	11	DMSO	100	22.2345
HCC1806	12	DMSO	100	28.826
HCC1806	13	DMSO	100	20.8615
HCC1806	14	DMSO	100	26.556
HCC1806	15	DMSO	100	30.6484
HCC1806	16	DMSO	100	27.3096
HCC1806	17	DMSO	100	26.4094
HCC1806	18	DMSO	100	27.3307
HCC1806	19	DMSO	100	29.4154
HCC1806	20	DMSO	100	19.5463
HCC1806	21	DMSO	100	29.6404
HCC1806	22	DMSO	100	30.1015
HCC1806	23	DMSO	100	35.9703
HCC1806	24	DMSO	100	52.4753
HCC1806	25	DMSO	100	39.6916
HCC1806	26	DMSO	100	16.5789
HCC1806	27	DMSO	100	27.7565
HCC1806	28	DMSO	100	11.047
HCC1806	30	DMSO	100	32.9746
HCC1806	31	DMSO	100	33.231
HCC1806	32	DMSO	100	51.5351
HCC1806	33	DMSO	100	38.2025
HCC1806	34	DMSO	100	45.0583
HCC1806	35	DMSO	100	31.2699
HCC1806	36	DMSO	100	31.4457
HCC1806	37	DMSO	100	20.7989
HCC1806	38	DMSO	100	45.1292
HCC1806	39	DMSO	100	7.90947
HCC1806	40	DMSO	100	39.6201
HCC1806	41	DMSO	100	35.1293
HCC1806	42	DMSO	100	42.5425
HCC1806	43	DMSO	100	35.4682
HCC1806	44	DMSO	100	45.0315
HCC1806	45	DMSO	100	46.4736
HCC1806	46	DMSO	100	30.1772
HCC1806	47	DMSO	100	47.525
HCC1806	48	DMSO	100	21.6234
HCC1806	49	DMSO	100	20.3737
HCC1806	50	DMSO	100	7.54941
HCC1806	51	DMSO	100	10.1689
HCC1806	52	DMSO	100	22.9836
HCC1806	53	DMSO	100	37.7673
HCC1806	54	DMSO	100	14.3153
HCC1806	55	DMSO	100	49.0759
HCC1806	56	DMSO	100	11.3489
HCC1806	57	DMSO	100	28.6646
HCC1806	58	DMSO	100	32.7661
HCC1806	1	DMSO	110	43.2573
HCC1806	2	DMSO	110	30.4585
HCC1806	3	DMSO	110	22.943
HCC1806	4	DMSO	110	22.313
HCC1806	6	DMSO	110	53.9736
HCC1806	7	DMSO	110	39.3111
HCC1806	8	DMSO	110	28.8961
HCC1806	9	DMSO	110	11.0395
HCC1806	10	DMSO	110	33.1865
HCC1806	11	DMSO	110	27.0403
HCC1806	12	DMSO	110	27.2536
HCC1806	13	DMSO	110	16.3089
HCC1806	14	DMSO	110	25.3263
HCC1806	15	DMSO	110	27.6683
HCC1806	16	DMSO	110	31.9643
HCC1806	17	DMSO	110	23.1681
HCC1806	18	DMSO	110	23.8741
HCC1806	19	DMSO	110	32.368
HCC1806	20	DMSO	110	20.2276
HCC1806	21	DMSO	110	28.5713
HCC1806	22	DMSO	110	27.4992
HCC1806	23	DMSO	110	24.6985
HCC1806	24	DMSO	110	49.8458
HCC1806	25	DMSO	110	36.3203
HCC1806	26	DMSO	110	11.6037
HCC1806	27	DMSO	110	29.084
HCC1806	28	DMSO	110	8.58412
HCC1806	30	DMSO	110	35.6516
HCC1806	31	DMSO	110	30.6177
HCC1806	32	DMSO	110	43.0738
HCC1806	33	DMSO	110	39.0073
HCC1806	34	DMSO	110	45.1852
HCC1806	35	DMSO	110	31.0799
HCC1806	36	DMSO	110	25.0559
HCC1806	37	DMSO	110	22.7851
HCC1806	38	DMSO	110	38.9558
HCC1806	39	DMSO	110	9.63948
HCC1806	40	DMSO	110	39.0926
HCC1806	41	DMSO	110	34.1846
HCC1806	42	DMSO	110	41.2605
HCC1806	43	DMSO	110	33.657
HCC1806	44	DMSO	110	43.3571
HCC1806	45	DMSO	110	53.2938
HCC1806	46	DMSO	110	25.9667
HCC1806	47	DMSO	110	40.036
HCC1806	48	DMSO	110	28.0719
HCC1806	49	DMSO	110	25.005
HCC1806	50	DMSO	110	10.3411
HCC1806	51	DMSO	110	18.2585
HCC1806	52	DMSO	110	22.2731
HCC1806	53	DMSO	110	39.0878
HCC1806	54	DMSO	110	10.6249
HCC1806	55	DMSO	110	46.1463
HCC1806	56	DMSO	110	0.941675
HCC1806	57	DMSO	110	38.1391
HCC1806	58	DMSO	110	28.83
HCC1806	1	DMSO	120	42.9106
HCC1806	2	DMSO	120	32.6734
HCC1806	3	DMSO	120	20.9883
HCC1806	4	DMSO	120	23.7399
HCC1806	6	DMSO	120	59.0996
HCC1806	7	DMSO	120	39.7787
HCC1806	8	DMSO	120	27.2317
HCC1806	9	DMSO	120	10.4685
HCC1806	10	DMSO	120	38.8416
HCC1806	11	DMSO	120	27.4994
HCC1806	12	DMSO	120	25.5598
HCC1806	13	DMSO	120	23.1448
HCC1806	14	DMSO	120	21.2172
HCC1806	15	DMSO	120	25.4598
HCC1806	16	DMSO	120	29.7015
HCC1806	17	DMSO	120	24.6553
HCC1806	18	DMSO	120	20.6789
HCC1806	19	DMSO	120	25.0781
HCC1806	20	DMSO	120	20.9577
HCC1806	21	DMSO	120	23.1519
HCC1806	22	DMSO	120	29.7366
HCC1806	23	DMSO	120	25.7327
HCC1806	24	DMSO	120	51.0925
HCC1806	25	DMSO	120	32.1318
HCC1806	26	DMSO	120	8.60738
HCC1806	27	DMSO	120	30.1162
HCC1806	28	DMSO	120	9.71775
HCC1806	30	DMSO	120	24.7311
HCC1806	31	DMSO	120	26.3507
HCC1806	32	DMSO	120	49.0056
HCC1806	33	DMSO	120	41.593
HCC1806	34	DMSO	120	50.8547
HCC1806	35	DMSO	120	31.1484
HCC1806	36	DMSO	120	27.6539
HCC1806	37	DMSO	120	20.6865
HCC1806	38	DMSO	120	38.1665
HCC1806	39	DMSO	120	10.1004
HCC1806	40	DMSO	120	41.1211
HCC1806	41	DMSO	120	30.9782
HCC1806	42	DMSO	120	40.3798
HCC1806	43	DMSO	120	33.0141
HCC1806	44	DMSO	120	39.0327
HCC1806	45	DMSO	120	52.9526
HCC1806	46	DMSO	120	23.6892
HCC1806	47	DMSO	120	38.6885
HCC1806	48	DMSO	120	21.9571
HCC1806	49	DMSO	120	20.0783
HCC1806	50	DMSO	120	12.5719
HCC1806	51	DMSO	120	13.6687
HCC1806	52	DMSO	120	19.7737
HCC1806	53	DMSO	120	40.4967
HCC1806	54	DMSO	120	9.78114
HCC1806	55	DMSO	120	42.5872
HCC1806	56	DMSO	120	-1.66495
HCC1806	57	DMSO	120	26.8637
HCC1806	58	DMSO	120	25.4159
HCC1806	1	DMSO	130	40.4891
HCC1806	2	DMSO	130	33.7246
HCC1806	3	DMSO	130	13.0138
HCC1806	4	DMSO	130	24.7893
HCC1806	5	DMSO	130	-5.17071
HCC1806	6	DMSO	130	61.5968
HCC1806	7	DMSO	130	37.7584
HCC1806	8	DMSO	130	21.1799
HCC1806	9	DMSO	130	7.21254
HCC1806	10	DMSO	130	40.1762
HCC1806	11	DMSO	130	4.92133
HCC1806	12	DMSO	130	27.1514
HCC1806	13	DMSO	130	25.6438
HCC1806	14	DMSO	130	19.2986
HCC1806	15	DMSO	130	22.9169
HCC1806	16	DMSO	130	28.0761
HCC1806	17	DMSO	130	19.3809
HCC1806	18	DMSO	130	17.2706
HCC1806	19	DMSO	130	24.5552
HCC1806	20	DMSO	130	21.4087
HCC1806	21	DMSO	130	23.3134
HCC1806	22	DMSO	130	23.5489
HCC1806	23	DMSO	130	23.6978
HCC1806	24	DMSO	130	49.714
HCC1806	25	DMSO	130	28.872
HCC1806	26	DMSO	130	2.84336
HCC1806	27	DMSO	130	26.0176
HCC1806	28	DMSO	130	4.96067
HCC1806	30	DMSO	130	25.0166
HCC1806	31	DMSO	130	18.9852
HCC1806	32	DMSO	130	47.4613
HCC1806	33	DMSO	130	38.2514
HCC1806	34	DMSO	130	41.2026
HCC1806	35	DMSO	130	32.2179
HCC1806	36	DMSO	130	30.606
HCC1806	37	DMSO	130	22.2926
HCC1806	38	DMSO	130	35.434
HCC1806	39	DMSO	130	10.8625
HCC1806	40	DMSO	130	45.9581
HCC1806	41	DMSO	130	29.4033
HCC1806	42	DMSO	130	40.735
HCC1806	43	DMSO	130	29.9518
HCC1806	44	DMSO	130	38.2113
HCC1806	45	DMSO	130	54.3994
HCC1806	46	DMSO	130	21.4744
HCC1806	47	DMSO	130	36.3172
HCC1806	48	DMSO	130	25.6171
HCC1806	49	DMSO	130	14.8236
HCC1806	50	DMSO	130	10.8349
HCC1806	51	DMSO	130	15.2051
HCC1806	52	DMSO	130	16.333
HCC1806	53	DMSO	130	39.971
HCC1806	54	DMSO	130	11.1106
HCC1806	55	DMSO	130	41.1053
HCC1806	56	DMSO	130	3.93494
HCC1806	57	DMSO	130	35.753
HCC1806	58	DMSO	130	29.4716
HCC1806	1	DMSO	140	36.2458
HCC1806	2	DMSO	140	30.8017
HCC1806	3	DMSO	140	15.3597
HCC1806	4	DMSO	140	19.6143
HCC1806	5	DMSO	140	-4.11587
HCC1806	6	DMSO	140	56.1296
HCC1806	7	DMSO	140	37.4909
HCC1806	8	DMSO	140	18.4015
HCC1806	9	DMSO	140	5.70587
HCC1806	10	DMSO	140	34.4549
HCC1806	11	DMSO	140	13.3856
HCC1806	12	DMSO	140	22.9035
HCC1806	13	DMSO	140	31.8036
HCC1806	14	DMSO	140	18.9112
HCC1806	15	DMSO	140	24.1095
HCC1806	16	DMSO	140	28.3698
HCC1806	17	DMSO	140	20.2318
HCC1806	18	DMSO	140	16.585
HCC1806	19	DMSO	140	24.6461
HCC1806	20	DMSO	140	22.4298
HCC1806	21	DMSO	140	20.5601
HCC1806	22	DMSO	140	24.2456
HCC1806	23	DMSO	140	26.8555
HCC1806	24	DMSO	140	45.5732
HCC1806	25	DMSO	140	25.4263
HCC1806	26	DMSO	140	0.700307
HCC1806	27	DMSO	140	23.0265
HCC1806	28	DMSO	140	6.8252
HCC1806	29	DMSO	140	53.8137
HCC1806	30	DMSO	140	26.4594
HCC1806	31	DMSO	140	16.3393
HCC1806	32	DMSO	140	41.4592
HCC1806	33	DMSO	140	41.0339
HCC1806	34	DMSO	140	41.3722
HCC1806	35	DMSO	140	31.8816
HCC1806	36	DMSO	140	29.3689
HCC1806	37	DMSO	140	19.6002
HCC1806	38	DMSO	140	31.5085
HCC1806	39	DMSO	140	13.3048
HCC1806	40	DMSO	140	48.7394
HCC1806	41	DMSO	140	26.7577
HCC1806	42	DMSO	140	39.7588
HCC1806	43	DMSO	140	31.9554
HCC1806	44	DMSO	140	37.5542
HCC1806	45	DMSO	140	55.1723
HCC1806	46	DMSO	140	18.4803
HCC1806	47	DMSO	140	30.8812
HCC1806	48	DMSO	140	23.1833
HCC1806	49	DMSO	140	13.4633
HCC1806	50	DMSO	140	6.87957
HCC1806	51	DMSO	140	15.5979
HCC1806	52	DMSO	140	11.4505
HCC1806	53	DMSO	140	41.5073
HCC1806	54	DMSO	140	9.69434
HCC1806	55	DMSO	140	42.6364
HCC1806	56	DMSO	140	9.85146
HCC1806	57	DMSO	140	45.3791
HCC1806	58	DMSO	140	17.5484
HCC1806	1	DMSO	150	32.5015
HCC1806	2	DMSO	150	28.1909
HCC1806	3	DMSO	150	9.37056
HCC1806	4	DMSO	150	21.6428
HCC1806	5	DMSO	150	-3.04567
HCC1806	6	DMSO	150	52.4234
HCC1806	7	DMSO	150	35.6842
HCC1806	8	DMSO	150	19.3106
HCC1806	9	DMSO	150	8.80606
HCC1806	10	DMSO	150	33.9726
HCC1806	11	DMSO	150	17.1086
HCC1806	12	DMSO	150	26.6987
HCC1806	13	DMSO	150	31.7239
HCC1806	14	DMSO	150	15.9721
HCC1806	15	DMSO	150	21.4977
HCC1806	16	DMSO	150	29.0929
HCC1806	17	DMSO	150	18.9419
HCC1806	18	DMSO	150	14.636
HCC1806	19	DMSO	150	12.1046
HCC1806	20	DMSO	150	22.1973
HCC1806	21	DMSO	150	20.9254
HCC1806	22	DMSO	150	18.3308
HCC1806	23	DMSO	150	27.435
HCC1806	24	DMSO	150	44.8787
HCC1806	25	DMSO	150	26.4462
HCC1806	26	DMSO	150	-4.17595
HCC1806	27	DMSO	150	23.9405
HCC1806	28	DMSO	150	18.9355
HCC1806	29	DMSO	150	53.4443
HCC1806	30	DMSO	150	16.9575
HCC1806	31	DMSO	150	17.7771
HCC1806	32	DMSO	150	43.0046
HCC1806	33	DMSO	150	44.392
HCC1806	34	DMSO	150	33.4523
HCC1806	35	DMSO	150	35.1139
HCC1806	36	DMSO	150	26.7967
HCC1806	37	DMSO	150	20.4003
HCC1806	38	DMSO	150	31.2852
HCC1806	39	DMSO	150	14.0947
HCC1806	40	DMSO	150	40.7049
HCC1806	41	DMSO	150	27.3902
HCC1806	42	DMSO	150	39.2265
HCC1806	43	DMSO	150	34.2046
HCC1806	44	DMSO	150	39.7701
HCC1806	45	DMSO	150	45.6921
HCC1806	46	DMSO	150	16.8603
HCC1806	47	DMSO	150	35.9145
HCC1806	48	DMSO	150	22.9314
HCC1806	49	DMSO	150	18.1542
HCC1806	50	DMSO	150	6.09787
HCC1806	51	DMSO	150	20.4077
HCC1806	52	DMSO	150	17.7235
HCC1806	53	DMSO	150	36.2904
HCC1806	54	DMSO	150	14.5975
HCC1806	55	DMSO	150	44.283
HCC1806	56	DMSO	150	15
HCC1806	57	DMSO	150	33.0109
HCC1806	58	DMSO	150	22.1496
HCC1806	1	DMSO	160	34.2456
HCC1806	2	DMSO	160	30.5208
HCC1806	3	DMSO	160	13.4544
HCC1806	4	DMSO	160	22.4336
HCC1806	5	DMSO	160	2.26112
HCC1806	6	DMSO	160	55.3902
HCC1806	7	DMSO	160	33.4877
HCC1806	8	DMSO	160	17.6196
HCC1806	9	DMSO	160	8.97216
HCC1806	10	DMSO	160	36.942
HCC1806	11	DMSO	160	13.5226
HCC1806	12	DMSO	160	25.3788
HCC1806	13	DMSO	160	32.8103
HCC1806	14	DMSO	160	14.0929
HCC1806	15	DMSO	160	21.1223
HCC1806	16	DMSO	160	25.373
HCC1806	17	DMSO	160	14.57
HCC1806	18	DMSO	160	14.9898
HCC1806	19	DMSO	160	15.6112
HCC1806	20	DMSO	160	19.6259
HCC1806	21	DMSO	160	19.0539
HCC1806	22	DMSO	160	17.3574
HCC1806	23	DMSO	160	28.1417
HCC1806	24	DMSO	160	41.732
HCC1806	25	DMSO	160	25.9946
HCC1806	26	DMSO	160	-3.97763
HCC1806	27	DMSO	160	22.9157
HCC1806	28	DMSO	160	4.31815
HCC1806	29	DMSO	160	53.0575
HCC1806	30	DMSO	160	27.8904
HCC1806	31	DMSO	160	9.63436
HCC1806	32	DMSO	160	41.3348
HCC1806	33	DMSO	160	37.7853
HCC1806	34	DMSO	160	32.0888
HCC1806	35	DMSO	160	31.7863
HCC1806	36	DMSO	160	30.0205
HCC1806	37	DMSO	160	19.6347
HCC1806	38	DMSO	160	25.2474
HCC1806	39	DMSO	160	15.5759
HCC1806	40	DMSO	160	43.5034
HCC1806	41	DMSO	160	28.4159
HCC1806	42	DMSO	160	38.2857
HCC1806	43	DMSO	160	28.794
HCC1806	44	DMSO	160	41.3093
HCC1806	45	DMSO	160	47.6449
HCC1806	46	DMSO	160	12.2914
HCC1806	47	DMSO	160	23.7636
HCC1806	48	DMSO	160	16.7331
HCC1806	49	DMSO	160	17.5138
HCC1806	50	DMSO	160	5.01405
HCC1806	51	DMSO	160	28.1617
HCC1806	52	DMSO	160	17.454
HCC1806	53	DMSO	160	32.4452
HCC1806	54	DMSO	160	12.092
HCC1806	55	DMSO	160	41.8167
HCC1806	56	DMSO	160	18.7084
HCC1806	57	DMSO	160	27.7392
HCC1806	58	DMSO	160	27.0056
HCC1806	1	DMSO	170	30.1819
HCC1806	2	DMSO	170	26.8486
HCC1806	3	DMSO	170	9.73633
HCC1806	4	DMSO	170	26.1298
HCC1806	5	DMSO	170	4.0405
HCC1806	7	DMSO	170	25.8783
HCC1806	8	DMSO	170	10.5451
HCC1806	9	DMSO	170	12.604
HCC1806	10	DMSO	170	35.356
HCC1806	11	DMSO	170	21.2797
HCC1806	12	DMSO	170	28.6449
HCC1806	13	DMSO	170	30.2829
HCC1806	14	DMSO	170	15.0495
HCC1806	15	DMSO	170	21.1831
HCC1806	16	DMSO	170	28.3348
HCC1806	17	DMSO	170	17.7375
HCC1806	18	DMSO	170	13.5818
HCC1806	19	DMSO	170	19.5712
HCC1806	20	DMSO	170	21.2384
HCC1806	21	DMSO	170	17.5434
HCC1806	22	DMSO	170	19.1084
HCC1806	23	DMSO	170	23.9178
HCC1806	24	DMSO	170	43.1676
HCC1806	25	DMSO	170	24.8494
HCC1806	27	DMSO	170	22.8488
HCC1806	28	DMSO	170	10.4955
HCC1806	29	DMSO	170	50.1171
HCC1806	30	DMSO	170	22.8562
HCC1806	31	DMSO	170	19.7936
HCC1806	32	DMSO	170	45.7859
HCC1806	33	DMSO	170	39.826
HCC1806	34	DMSO	170	33.5381
HCC1806	35	DMSO	170	29.3958
HCC1806	36	DMSO	170	26.2948
HCC1806	37	DMSO	170	16.2902
HCC1806	38	DMSO	170	26.721
HCC1806	39	DMSO	170	18.7616
HCC1806	40	DMSO	170	45.5811
HCC1806	41	DMSO	170	26.3833
HCC1806	42	DMSO	170	40.5004
HCC1806	43	DMSO	170	26.9402
HCC1806	44	DMSO	170	40.6002
HCC1806	46	DMSO	170	12.9033
HCC1806	47	DMSO	170	30.9002
HCC1806	48	DMSO	170	17.4793
HCC1806	49	DMSO	170	18.0593
HCC1806	50	DMSO	170	1.5892
HCC1806	51	DMSO	170	33.7581
HCC1806	52	DMSO	170	18.5138
HCC1806	53	DMSO	170	32.2316
HCC1806	54	DMSO	170	9.91339
HCC1806	55	DMSO	170	44.2509
HCC1806	56	DMSO	170	19.8593
HCC1806	57	DMSO	170	34.6651
HCC1806	58	DMSO	170	27.1316
HCC1806	1	DMSO	180	35.8774
HCC1806	2	DMSO	180	26.1334
HCC1806	3	DMSO	180	10.6506
HCC1806	4	DMSO	180	21.4496
HCC1806	5	DMSO	180	6.39587
HCC1806	6	DMSO	180	47.7595
HCC1806	7	DMSO	180	31.8436
HCC1806	8	DMSO	180	10.4946
HCC1806	9	DMSO	180	17.1967
HCC1806	10	DMSO	180	35.2645
HCC1806	11	DMSO	180	23.4078
HCC1806	12	DMSO	180	25.1841
HCC1806	13	DMSO	180	29.3226
HCC1806	14	DMSO	180	11.6836
HCC1806	15	DMSO	180	24.0625
HCC1806	16	DMSO	180	25.3492
HCC1806	17	DMSO	180	19.2216
HCC1806	18	DMSO	180	15.7402
HCC1806	19	DMSO	180	26.2227
HCC1806	20	DMSO	180	18.0007
HCC1806	21	DMSO	180	18.4805
HCC1806	22	DMSO	180	13.907
HCC1806	23	DMSO	180	26.5985
HCC1806	24	DMSO	180	43.7145
HCC1806	25	DMSO	180	21.6295
HCC1806	26	DMSO	180	-6.67795
HCC1806	27	DMSO	180	22.2905
HCC1806	28	DMSO	180	1.50836
HCC1806	29	DMSO	180	48.2685
HCC1806	30	DMSO	180	14.1808
HCC1806	31	DMSO	180	16.7663
HCC1806	32	DMSO	180	45.5277
HCC1806	33	DMSO	180	37.6374
HCC1806	34	DMSO	180	29.5583
HCC1806	35	DMSO	180	31.9827
HCC1806	36	DMSO	180	25.4252
HCC1806	37	DMSO	180	14.4159
HCC1806	38	DMSO	180	27.6937
HCC1806	39	DMSO	180	17.8664
HCC1806	40	DMSO	180	43.0645
HCC1806	41	DMSO	180	26.2289
HCC1806	42	DMSO	180	37.8803
HCC1806	43	DMSO	180	25.0319
HCC1806	44	DMSO	180	37.5389
HCC1806	46	DMSO	180	12.6201
HCC1806	47	DMSO	180	13.0617
HCC1806	48	DMSO	180	15.619
HCC1806	49	DMSO	180	20.7795
HCC1806	50	DMSO	180	0.474667
HCC1806	51	DMSO	180	29.6265
HCC1806	52	DMSO	180	17.0556
HCC1806	53	DMSO	180	29.92
HCC1806	54	DMSO	180	15.1552
HCC1806	55	DMSO	180	44.6249
HCC1806	56	DMSO	180	25.1526
HCC1806	57	DMSO	180	34.6816
HCC1806	58	DMSO	180	20.2749
HCC1806	1	DMSO	190	35.3564
HCC1806	2	DMSO	190	28.7095
HCC1806	3	DMSO	190	13.3974
HCC1806	4	DMSO	190	21.9613
HCC1806	5	DMSO	190	5.45361
HCC1806	6	DMSO	190	44.1368
HCC1806	7	DMSO	190	32.1268
HCC1806	8	DMSO	190	9.07569
HCC1806	9	DMSO	190	19.1488
HCC1806	10	DMSO	190	32.9564
HCC1806	11	DMSO	190	17.2363
HCC1806	12	DMSO	190	21.2416
HCC1806	13	DMSO	190	23.6168
HCC1806	14	DMSO	190	14.6833
HCC1806	15	DMSO	190	20.9844
HCC1806	16	DMSO	190	25.3521
HCC1806	17	DMSO	190	19.3982
HCC1806	18	DMSO	190	17.4541
HCC1806	19	DMSO	190	25.6703
HCC1806	20	DMSO	190	17.2768
HCC1806	21	DMSO	190	20.8253
HCC1806	22	DMSO	190	11.0742
HCC1806	23	DMSO	190	26.3886
HCC1806	24	DMSO	190	43.5614
HCC1806	25	DMSO	190	23.2946
HCC1806	26	DMSO	190	7.19628
HCC1806	27	DMSO	190	26.0714
HCC1806	28	DMSO	190	4.19568
HCC1806	29	DMSO	190	49.3711
HCC1806	30	DMSO	190	15.0691
HCC1806	31	DMSO	190	11.4005
HCC1806	32	DMSO	190	41.5163
HCC1806	33	DMSO	190	43.4892
HCC1806	34	DMSO	190	20.7612
HCC1806	35	DMSO	190	34.6841
HCC1806	36	DMSO	190	19.7734
HCC1806	37	DMSO	190	12.1214
HCC1806	38	DMSO	190	24.2623
HCC1806	39	DMSO	190	19.1397
HCC1806	40	DMSO	190	39.2361
HCC1806	41	DMSO	190	26.509
HCC1806	42	DMSO	190	36.9977
HCC1806	43	DMSO	190	23.914
HCC1806	44	DMSO	190	35.9023
HCC1806	46	DMSO	190	12.2238
HCC1806	47	DMSO	190	33.6992
HCC1806	48	DMSO	190	17.5847
HCC1806	49	DMSO	190	20.5494
HCC1806	50	DMSO	190	-4.2844
HCC1806	51	DMSO	190	38.3054
HCC1806	52	DMSO	190	18.8298
HCC1806	53	DMSO	190	29.8865
HCC1806	54	DMSO	190	20.23
HCC1806	55	DMSO	190	41.6783
HCC1806	56	DMSO	190	24.7151
HCC1806	57	DMSO	190	28.3052
HCC1806	58	DMSO	190	25.4871
HCC1806	1	DMSO	200	30.9947
HCC1806	2	DMSO	200	27.9671
HCC1806	3	DMSO	200	13.201
HCC1806	4	DMSO	200	24.0064
HCC1806	5	DMSO	200	7.05945
HCC1806	6	DMSO	200	38.9671
HCC1806	7	DMSO	200	36.0203
HCC1806	8	DMSO	200	5.27339
HCC1806	9	DMSO	200	25.3086
HCC1806	10	DMSO	200	30.3419
HCC1806	11	DMSO	200	17.4344
HCC1806	12	DMSO	200	20.1112
HCC1806	13	DMSO	200	25.9256
HCC1806	14	DMSO	200	14.1895
HCC1806	15	DMSO	200	20.3458
HCC1806	16	DMSO	200	28.9685
HCC1806	17	DMSO	200	18.3966
HCC1806	18	DMSO	200	16.2799
HCC1806	19	DMSO	200	22.6196
HCC1806	20	DMSO	200	12.934
HCC1806	21	DMSO	200	22.9628
HCC1806	22	DMSO	200	4.34574
HCC1806	23	DMSO	200	27.5836
HCC1806	24	DMSO	200	43.3149
HCC1806	25	DMSO	200	24.9996
HCC1806	26	DMSO	200	7.79514
HCC1806	27	DMSO	200	26.8852
HCC1806	28	DMSO	200	-0.282137
HCC1806	29	DMSO	200	50.2885
HCC1806	30	DMSO	200	8.9645
HCC1806	31	DMSO	200	13.3436
HCC1806	32	DMSO	200	46.4371
HCC1806	33	DMSO	200	41.8326
HCC1806	34	DMSO	200	18.9114
HCC1806	35	DMSO	200	28.3928
HCC1806	36	DMSO	200	24.1619
HCC1806	37	DMSO	200	14.618
HCC1806	38	DMSO	200	20.1031
HCC1806	39	DMSO	200	27.7505
HCC1806	40	DMSO	200	51.2123
HCC1806	41	DMSO	200	27.9951
HCC1806	42	DMSO	200	36.6544
HCC1806	43	DMSO	200	22.8262
HCC1806	44	DMSO	200	33.2812
HCC1806	46	DMSO	200	13.5194
HCC1806	47	DMSO	200	12.4492
HCC1806	48	DMSO	200	13.6181
HCC1806	49	DMSO	200	19.9181
HCC1806	50	DMSO	200	-5.13877
HCC1806	51	DMSO	200	40.605
HCC1806	52	DMSO	200	14.6398
HCC1806	53	DMSO	200	32.1286
HCC1806	54	DMSO	200	18.3222
HCC1806	55	DMSO	200	37.6005
HCC1806	56	DMSO	200	24.3068
HCC1806	57	DMSO	200	19.0981
HCC1806	58	DMSO	200	21.5986
HCC1806	1	DMSO	210	27.9156
HCC1806	2	DMSO	210	22.5238
HCC1806	3	DMSO	210	17.7529
HCC1806	4	DMSO	210	24.1772
HCC1806	5	DMSO	210	10.9329
HCC1806	6	DMSO	210	39.65
HCC1806	7	DMSO	210	28.6206
HCC1806	8	DMSO	210	0.200233
HCC1806	9	DMSO	210	27.3908
HCC1806	10	DMSO	210	25.5832
HCC1806	11	DMSO	210	25.6998
HCC1806	12	DMSO	210	16.6085
HCC1806	13	DMSO	210	28.9864
HCC1806	14	DMSO	210	12.1066
HCC1806	15	DMSO	210	21.8764
HCC1806	16	DMSO	210	34.0651
HCC1806	17	DMSO	210	13.2603
HCC1806	18	DMSO	210	16.6794
HCC1806	19	DMSO	210	19.2442
HCC1806	20	DMSO	210	13.6085
HCC1806	21	DMSO	210	23.5878
HCC1806	22	DMSO	210	10.2931
HCC1806	23	DMSO	210	24.2047
HCC1806	24	DMSO	210	35.2607
HCC1806	25	DMSO	210	19.7038
HCC1806	26	DMSO	210	4.14843
HCC1806	27	DMSO	210	28.3756
HCC1806	28	DMSO	210	11.7491
HCC1806	29	DMSO	210	48.8656
HCC1806	30	DMSO	210	8.45983
HCC1806	31	DMSO	210	12.3916
HCC1806	32	DMSO	210	32.6959
HCC1806	33	DMSO	210	37.6013
HCC1806	34	DMSO	210	19.9267
HCC1806	35	DMSO	210	32.1291
HCC1806	36	DMSO	210	25.4154
HCC1806	37	DMSO	210	15.3545
HCC1806	38	DMSO	210	15.2881
HCC1806	39	DMSO	210	27.6354
HCC1806	40	DMSO	210	39.0287
HCC1806	41	DMSO	210	26.7221
HCC1806	42	DMSO	210	34.2119
HCC1806	43	DMSO	210	17.1459
HCC1806	44	DMSO	210	34.3875
HCC1806	46	DMSO	210	14.1302
HCC1806	47	DMSO	210	25.6701
HCC1806	48	DMSO	210	13.7698
HCC1806	49	DMSO	210	28.4596
HCC1806	50	DMSO	210	-2.20308
HCC1806	51	DMSO	210	42.9517
HCC1806	52	DMSO	210	16.7713
HCC1806	53	DMSO	210	29.807
HCC1806	54	DMSO	210	14.3114
HCC1806	55	DMSO	210	34.614
HCC1806	56	DMSO	210	22.3635
HCC1806	57	DMSO	210	23.2716
HCC1806	58	DMSO	210	24.2333
HCC1806	1	DMSO	220	26.6231
HCC1806	2	DMSO	220	25.6175
HCC1806	3	DMSO	220	24.2577
HCC1806	4	DMSO	220	22.1787
HCC1806	5	DMSO	220	9.77831
HCC1806	6	DMSO	220	34.6918
HCC1806	7	DMSO	220	28.542
HCC1806	8	DMSO	220	-0.0195892
HCC1806	9	DMSO	220	31.5405
HCC1806	10	DMSO	220	24.0633
HCC1806	11	DMSO	220	14.863
HCC1806	12	DMSO	220	18.082
HCC1806	13	DMSO	220	27.4077
HCC1806	14	DMSO	220	11.708
HCC1806	15	DMSO	220	22.0305
HCC1806	16	DMSO	220	28.8345
HCC1806	17	DMSO	220	14.4191
HCC1806	18	DMSO	220	15.4121
HCC1806	19	DMSO	220	17.6277
HCC1806	20	DMSO	220	15.1009
HCC1806	21	DMSO	220	18.1433
HCC1806	22	DMSO	220	8.80353
HCC1806	23	DMSO	220	25.7925
HCC1806	24	DMSO	220	39.9914
HCC1806	25	DMSO	220	21.7003
HCC1806	26	DMSO	220	10.4708
HCC1806	27	DMSO	220	23.9507
HCC1806	28	DMSO	220	18.7885
HCC1806	30	DMSO	220	5.59581
HCC1806	31	DMSO	220	12.9964
HCC1806	32	DMSO	220	38.9307
HCC1806	33	DMSO	220	42.7324
HCC1806	34	DMSO	220	20.2801
HCC1806	35	DMSO	220	29.695
HCC1806	36	DMSO	220	24.0354
HCC1806	37	DMSO	220	14.733
HCC1806	38	DMSO	220	15.7497
HCC1806	39	DMSO	220	31.3038
HCC1806	40	DMSO	220	42.2861
HCC1806	41	DMSO	220	24.2668
HCC1806	42	DMSO	220	36.2086
HCC1806	43	DMSO	220	14.3809
HCC1806	44	DMSO	220	36.4715
HCC1806	46	DMSO	220	15.7468
HCC1806	47	DMSO	220	46.5747
HCC1806	48	DMSO	220	17.1896
HCC1806	49	DMSO	220	27.2856
HCC1806	50	DMSO	220	-0.514711
HCC1806	51	DMSO	220	38.3168
HCC1806	52	DMSO	220	19.8691
HCC1806	53	DMSO	220	24.6386
HCC1806	54	DMSO	220	19.7231
HCC1806	55	DMSO	220	29.5516
HCC1806	56	DMSO	220	21.8522
HCC1806	57	DMSO	220	25.2383
HCC1806	58	DMSO	220	27.816
HCC1806	1	DMSO	230	23.999
HCC1806	2	DMSO	230	26.6301
HCC1806	3	DMSO	230	14.955
HCC1806	4	DMSO	230	24.6697
HCC1806	5	DMSO	230	17.3943
HCC1806	6	DMSO	230	30.9962
HCC1806	7	DMSO	230	28.616
HCC1806	9	DMSO	230	29.1962
HCC1806	10	DMSO	230	18.0503
HCC1806	11	DMSO	230	8.3991
HCC1806	12	DMSO	230	21.4692
HCC1806	13	DMSO	230	27.166
HCC1806	14	DMSO	230	10.0486
HCC1806	15	DMSO	230	21.9083
HCC1806	16	DMSO	230	25.329
HCC1806	17	DMSO	230	13.5235
HCC1806	18	DMSO	230	14.9342
HCC1806	19	DMSO	230	17.2443
HCC1806	20	DMSO	230	16.8831
HCC1806	21	DMSO	230	20.5002
HCC1806	22	DMSO	230	8.73744
HCC1806	23	DMSO	230	23.3183
HCC1806	24	DMSO	230	37.0472
HCC1806	25	DMSO	230	22.7469
HCC1806	26	DMSO	230	17.5782
HCC1806	27	DMSO	230	20.7366
HCC1806	28	DMSO	230	-0.143226
HCC1806	30	DMSO	230	2.90877
HCC1806	31	DMSO	230	11.9504
HCC1806	32	DMSO	230	40.965
HCC1806	33	DMSO	230	37.0462
HCC1806	34	DMSO	230	19.8801
HCC1806	35	DMSO	230	33.7928
HCC1806	36	DMSO	230	19.5075
HCC1806	37	DMSO	230	12.2509
HCC1806	38	DMSO	230	19.98
HCC1806	39	DMSO	230	27.1824
HCC1806	40	DMSO	230	37.3328
HCC1806	41	DMSO	230	26.6534
HCC1806	42	DMSO	230	36.2402
HCC1806	43	DMSO	230	19.0487
HCC1806	44	DMSO	230	39.796
HCC1806	46	DMSO	230	15.6042
HCC1806	47	DMSO	230	21.9742
HCC1806	48	DMSO	230	16.3803
HCC1806	49	DMSO	230	29.3313
HCC1806	52	DMSO	230	19.5494
HCC1806	53	DMSO	230	22.9521
HCC1806	54	DMSO	230	16.8409
HCC1806	55	DMSO	230	31.8834
HCC1806	56	DMSO	230	22.0506
HCC1806	57	DMSO	230	27.6601
HCC1806	58	DMSO	230	27.2025
HCC1806	1	DMSO	240	22.8355
HCC1806	2	DMSO	240	24.5229
HCC1806	3	DMSO	240	20.1593
HCC1806	4	DMSO	240	23.0752
HCC1806	5	DMSO	240	18.807
HCC1806	6	DMSO	240	28.7583
HCC1806	7	DMSO	240	25.6774
HCC1806	8	DMSO	240	-0.509562
HCC1806	9	DMSO	240	35.7572
HCC1806	10	DMSO	240	16.5174
HCC1806	11	DMSO	240	13.9837
HCC1806	12	DMSO	240	20.7434
HCC1806	13	DMSO	240	23.8853
HCC1806	14	DMSO	240	12.2322
HCC1806	15	DMSO	240	22.3622
HCC1806	16	DMSO	240	26.8822
HCC1806	17	DMSO	240	11.5309
HCC1806	18	DMSO	240	14.0011
HCC1806	19	DMSO	240	5.55105
HCC1806	20	DMSO	240	15.7894
HCC1806	21	DMSO	240	23.3276
HCC1806	22	DMSO	240	15.3798
HCC1806	23	DMSO	240	26.6914
HCC1806	24	DMSO	240	35.1824
HCC1806	25	DMSO	240	25.6791
HCC1806	26	DMSO	240	21.4823
HCC1806	27	DMSO	240	20.6216
HCC1806	29	DMSO	240	46.2325
HCC1806	30	DMSO	240	0.661803
HCC1806	31	DMSO	240	11.5707
HCC1806	32	DMSO	240	37.072
HCC1806	33	DMSO	240	38.3877
HCC1806	34	DMSO	240	20.1264
HCC1806	35	DMSO	240	29.2743
HCC1806	36	DMSO	240	16.093
HCC1806	37	DMSO	240	11.9437
HCC1806	38	DMSO	240	22.7557
HCC1806	39	DMSO	240	28.1782
HCC1806	40	DMSO	240	31.1209
HCC1806	41	DMSO	240	24.9636
HCC1806	42	DMSO	240	36.3477
HCC1806	43	DMSO	240	20.7595
HCC1806	44	DMSO	240	38.3759
HCC1806	45	DMSO	240	44.6405
HCC1806	46	DMSO	240	14.8059
HCC1806	47	DMSO	240	29.4143
HCC1806	48	DMSO	240	14.9376
HCC1806	49	DMSO	240	28.8166
HCC1806	51	DMSO	240	45.6319
HCC1806	52	DMSO	240	17.4522
HCC1806	53	DMSO	240	27.4263
HCC1806	54	DMSO	240	16.8788
HCC1806	55	DMSO	240	31.3982
HCC1806	56	DMSO	240	23.6013
HCC1806	57	DMSO	240	26.2533
HCC1806	58	DMSO	240	27.9961
HCC1806	1	DMSO	250	24.2853
HCC1806	2	DMSO	250	20.9787
HCC1806	3	DMSO	250	15.9386
HCC1806	4	DMSO	250	24.3883
HCC1806	5	DMSO	250	16.3945
HCC1806	6	DMSO	250	28.0965
HCC1806	7	DMSO	250	25.6716
HCC1806	8	DMSO	250	-5.79456
HCC1806	9	DMSO	250	34.7329
HCC1806	10	DMSO	250	13.0232
HCC1806	11	DMSO	250	9.65082
HCC1806	12	DMSO	250	17.7256
HCC1806	13	DMSO	250	27.4971
HCC1806	14	DMSO	250	11.6649
HCC1806	15	DMSO	250	22.0655
HCC1806	16	DMSO	250	24.2064
HCC1806	17	DMSO	250	13.1526
HCC1806	18	DMSO	250	13.3313
HCC1806	19	DMSO	250	14.7876
HCC1806	20	DMSO	250	11.6684
HCC1806	21	DMSO	250	22.2465
HCC1806	22	DMSO	250	10.1086
HCC1806	23	DMSO	250	24.1208
HCC1806	24	DMSO	250	33.7334
HCC1806	25	DMSO	250	16.9738
HCC1806	26	DMSO	250	26.6891
HCC1806	27	DMSO	250	17.6436
HCC1806	29	DMSO	250	42.5002
HCC1806	30	DMSO	250	2.72845
HCC1806	31	DMSO	250	12.1073
HCC1806	32	DMSO	250	45.275
HCC1806	33	DMSO	250	40.4755
HCC1806	34	DMSO	250	17.1334
HCC1806	35	DMSO	250	30.7428
HCC1806	36	DMSO	250	13.5326
HCC1806	37	DMSO	250	11.1089
HCC1806	38	DMSO	250	19.8878
HCC1806	39	DMSO	250	31.8592
HCC1806	40	DMSO	250	19.6466
HCC1806	41	DMSO	250	23.8212
HCC1806	42	DMSO	250	27.2072
HCC1806	43	DMSO	250	19.9632
HCC1806	44	DMSO	250	37.9133
HCC1806	45	DMSO	250	45.2742
HCC1806	46	DMSO	250	16.4527
HCC1806	47	DMSO	250	17.7732
HCC1806	48	DMSO	250	14.4426
HCC1806	49	DMSO	250	29.1046
HCC1806	50	DMSO	250	-5.32853
HCC1806	52	DMSO	250	14.9938
HCC1806	53	DMSO	250	27.1978
HCC1806	54	DMSO	250	9.5512
HCC1806	55	DMSO	250	33.6591
HCC1806	56	DMSO	250	24.2148
HCC1806	57	DMSO	250	31.843
HCC1806	58	DMSO	250	26.5696
HCC1806	1	DMSO	260	20.8965
HCC1806	2	DMSO	260	21.2206
HCC1806	3	DMSO	260	22.6783
HCC1806	4	DMSO	260	26.1984
HCC1806	5	DMSO	260	8.84369
HCC1806	6	DMSO	260	21.4804
HCC1806	7	DMSO	260	24.9993
HCC1806	8	DMSO	260	-1.43551
HCC1806	9	DMSO	260	33.0657
HCC1806	10	DMSO	260	14.0914
HCC1806	11	DMSO	260	3.27264
HCC1806	12	DMSO	260	19.8327
HCC1806	13	DMSO	260	24.744
HCC1806	14	DMSO	260	11.0723
HCC1806	15	DMSO	260	21.1876
HCC1806	16	DMSO	260	16.8917
HCC1806	17	DMSO	260	12.0332
HCC1806	18	DMSO	260	14.0954
HCC1806	19	DMSO	260	-0.274557
HCC1806	20	DMSO	260	16.9469
HCC1806	21	DMSO	260	21.8998
HCC1806	22	DMSO	260	9.20624
HCC1806	23	DMSO	260	27.5501
HCC1806	24	DMSO	260	32.8224
HCC1806	25	DMSO	260	27.8938
HCC1806	26	DMSO	260	28.7302
HCC1806	27	DMSO	260	16.15
HCC1806	29	DMSO	260	42.9755
HCC1806	30	DMSO	260	1.09639
HCC1806	31	DMSO	260	13.3638
HCC1806	32	DMSO	260	35.0478
HCC1806	33	DMSO	260	40.5846
HCC1806	34	DMSO	260	18.3834
HCC1806	35	DMSO	260	31.6406
HCC1806	36	DMSO	260	17.625
HCC1806	37	DMSO	260	10.1678
HCC1806	38	DMSO	260	15.092
HCC1806	39	DMSO	260	32.9877
HCC1806	40	DMSO	260	16.2416
HCC1806	41	DMSO	260	22.315
HCC1806	42	DMSO	260	26.315
HCC1806	43	DMSO	260	18.9777
HCC1806	44	DMSO	260	37.6681
HCC1806	45	DMSO	260	40.8208
HCC1806	46	DMSO	260	15.5693
HCC1806	47	DMSO	260	32.4571
HCC1806	48	DMSO	260	7.1876
HCC1806	49	DMSO	260	26.181
HCC1806	50	DMSO	260	-6.41633
HCC1806	52	DMSO	260	14.8236
HCC1806	53	DMSO	260	22.7157
HCC1806	54	DMSO	260	14.2612
HCC1806	55	DMSO	260	31.0254
HCC1806	56	DMSO	260	28.246
HCC1806	57	DMSO	260	24.4158
HCC1806	58	DMSO	260	36.8773
HCC1806	1	DMSO	270	19.8527
HCC1806	2	DMSO	270	17.8602
HCC1806	3	DMSO	270	12.4411
HCC1806	4	DMSO	270	29.2764
HCC1806	5	DMSO	270	6.2218
HCC1806	6	DMSO	270	15.6016
HCC1806	7	DMSO	270	28.4303
HCC1806	8	DMSO	270	-2.15819
HCC1806	9	DMSO	270	39.0808
HCC1806	10	DMSO	270	7.35857
HCC1806	11	DMSO	270	-0.544479
HCC1806	12	DMSO	270	18.9493
HCC1806	13	DMSO	270	24.7212
HCC1806	14	DMSO	270	10.8235
HCC1806	15	DMSO	270	22.0347
HCC1806	16	DMSO	270	23.7323
HCC1806	17	DMSO	270	10.8638
HCC1806	18	DMSO	270	13.3379
HCC1806	19	DMSO	270	-6.57005
HCC1806	20	DMSO	270	16.6014
HCC1806	21	DMSO	270	17.4075
HCC1806	22	DMSO	270	6.56304
HCC1806	23	DMSO	270	29.6499
HCC1806	24	DMSO	270	38.4782
HCC1806	25	DMSO	270	20.104
HCC1806	26	DMSO	270	40.7669
HCC1806	27	DMSO	270	14.2414
HCC1806	29	DMSO	270	44.9926
HCC1806	30	DMSO	270	-2.5715
HCC1806	31	DMSO	270	14.4104
HCC1806	32	DMSO	270	35.3111
HCC1806	33	DMSO	270	35.7784
HCC1806	34	DMSO	270	20.5393
HCC1806	35	DMSO	270	30.0287
HCC1806	36	DMSO	270	15.2062
HCC1806	37	DMSO	270	11.0066
HCC1806	38	DMSO	270	13.8617
HCC1806	39	DMSO	270	38.1272
HCC1806	40	DMSO	270	19.1272
HCC1806	41	DMSO	270	21.6481
HCC1806	42	DMSO	270	24.8681
HCC1806	43	DMSO	270	16.253
HCC1806	44	DMSO	270	38.0234
HCC1806	45	DMSO	270	40.3933
HCC1806	46	DMSO	270	16.1361
HCC1806	47	DMSO	270	34.4988
HCC1806	48	DMSO	270	11.1907
HCC1806	49	DMSO	270	26.3012
HCC1806	50	DMSO	270	-7.02966
HCC1806	51	DMSO	270	48.6794
HCC1806	52	DMSO	270	18.0138
HCC1806	53	DMSO	270	21.5141
HCC1806	54	DMSO	270	17.7328
HCC1806	55	DMSO	270	28.4083
HCC1806	56	DMSO	270	26.7713
HCC1806	57	DMSO	270	28.4113
HCC1806	58	DMSO	270	36.4915
HCC1806	1	DMSO	280	16.7003
HCC1806	2	DMSO	280	20.5636
HCC1806	3	DMSO	280	16.9503
HCC1806	4	DMSO	280	22.3816
HCC1806	5	DMSO	280	5.70073
HCC1806	6	DMSO	280	16.3474
HCC1806	7	DMSO	280	30.1216
HCC1806	8	DMSO	280	-4.86158
HCC1806	9	DMSO	280	34.0123
HCC1806	10	DMSO	280	1.34055
HCC1806	11	DMSO	280	-7.85764
HCC1806	12	DMSO	280	16.499
HCC1806	13	DMSO	280	30.4683
HCC1806	14	DMSO	280	11.3746
HCC1806	15	DMSO	280	21.0343
HCC1806	16	DMSO	280	20.2167
HCC1806	17	DMSO	280	11.0616
HCC1806	18	DMSO	280	13.9594
HCC1806	19	DMSO	280	-11.2983
HCC1806	20	DMSO	280	19.4302
HCC1806	21	DMSO	280	16.8038
HCC1806	22	DMSO	280	11.6911
HCC1806	23	DMSO	280	32.3593
HCC1806	24	DMSO	280	35.2689
HCC1806	25	DMSO	280	23.1941
HCC1806	26	DMSO	280	38.2387
HCC1806	27	DMSO	280	14.0987
HCC1806	29	DMSO	280	38.9822
HCC1806	30	DMSO	280	6.15849
HCC1806	31	DMSO	280	11.7855
HCC1806	32	DMSO	280	34.4939
HCC1806	33	DMSO	280	40.6941
HCC1806	34	DMSO	280	17.6881
HCC1806	35	DMSO	280	32.5974
HCC1806	36	DMSO	280	22.9193
HCC1806	37	DMSO	280	13.1545
HCC1806	38	DMSO	280	17.0062
HCC1806	39	DMSO	280	41.8228
HCC1806	40	DMSO	280	12.663
HCC1806	41	DMSO	280	20.467
HCC1806	42	DMSO	280	24.2706
HCC1806	43	DMSO	280	14.3839
HCC1806	44	DMSO	280	31.7686
HCC1806	45	DMSO	280	40.1308
HCC1806	46	DMSO	280	15.6617
HCC1806	47	DMSO	280	24.9972
HCC1806	48	DMSO	280	9.53239
HCC1806	49	DMSO	280	23.0502
HCC1806	50	DMSO	280	-1.86971
HCC1806	51	DMSO	280	45.2413
HCC1806	52	DMSO	280	12.9804
HCC1806	53	DMSO	280	21.0441
HCC1806	54	DMSO	280	11.5446
HCC1806	55	DMSO	280	25.9076
HCC1806	56	DMSO	280	27.4003
HCC1806	57	DMSO	280	31.0227
HCC1806	58	DMSO	280	31.234
HCC1806	1	DMSO	290	18.2975
HCC1806	2	DMSO	290	22.2582
HCC1806	3	DMSO	290	17.8393
HCC1806	4	DMSO	290	23.4375
HCC1806	5	DMSO	290	-1.65347
HCC1806	6	DMSO	290	9.49148
HCC1806	7	DMSO	290	29.6169
HCC1806	8	DMSO	290	-0.893122
HCC1806	9	DMSO	290	34.1104
HCC1806	10	DMSO	290	-2.27477
HCC1806	11	DMSO	290	-8.30481
HCC1806	12	DMSO	290	12.6113
HCC1806	13	DMSO	290	26.705
HCC1806	14	DMSO	290	10.418
HCC1806	15	DMSO	290	18.1094
HCC1806	16	DMSO	290	20.1576
HCC1806	17	DMSO	290	13.1477
HCC1806	18	DMSO	290	11.6313
HCC1806	19	DMSO	290	-10.7148
HCC1806	20	DMSO	290	14.5895
HCC1806	21	DMSO	290	16.1221
HCC1806	22	DMSO	290	-0.469531
HCC1806	23	DMSO	290	30.5558
HCC1806	24	DMSO	290	37.9129
HCC1806	25	DMSO	290	20.0181
HCC1806	26	DMSO	290	41.756
HCC1806	27	DMSO	290	11.2223
HCC1806	29	DMSO	290	35.5163
HCC1806	30	DMSO	290	4.18928
HCC1806	31	DMSO	290	9.87182
HCC1806	32	DMSO	290	46.2781
HCC1806	33	DMSO	290	37.1045
HCC1806	34	DMSO	290	22.6568
HCC1806	35	DMSO	290	37.6789
HCC1806	36	DMSO	290	22.3692
HCC1806	37	DMSO	290	9.78525
HCC1806	38	DMSO	290	14.2745
HCC1806	39	DMSO	290	41.9527
HCC1806	40	DMSO	290	10.9168
HCC1806	41	DMSO	290	20.6772
HCC1806	42	DMSO	290	23.6096
HCC1806	43	DMSO	290	8.54464
HCC1806	44	DMSO	290	30.7065
HCC1806	45	DMSO	290	40.1325
HCC1806	46	DMSO	290	15.6202
HCC1806	47	DMSO	290	28.0762
HCC1806	48	DMSO	290	11.6719
HCC1806	49	DMSO	290	19.8715
HCC1806	50	DMSO	290	-1.83345
HCC1806	51	DMSO	290	43.9641
HCC1806	52	DMSO	290	13.7402
HCC1806	53	DMSO	290	21.4977
HCC1806	54	DMSO	290	6.15138
HCC1806	55	DMSO	290	30.652
HCC1806	56	DMSO	290	27.999
HCC1806	57	DMSO	290	20.1707
HCC1806	58	DMSO	290	26.801
HCC1806	1	DMSO	300	18.9355
HCC1806	2	DMSO	300	25.981
HCC1806	3	DMSO	300	8.04912
HCC1806	4	DMSO	300	26.1745
HCC1806	5	DMSO	300	-2.92724
HCC1806	6	DMSO	300	5.81192
HCC1806	7	DMSO	300	29.8257
HCC1806	8	DMSO	300	-2.88623
HCC1806	9	DMSO	300	27.5457
HCC1806	10	DMSO	300	0.0838702
HCC1806	11	DMSO	300	1.89005
HCC1806	12	DMSO	300	2.48153
HCC1806	13	DMSO	300	23.2646
HCC1806	14	DMSO	300	11.3531
HCC1806	15	DMSO	300	20.9073
HCC1806	16	DMSO	300	19.9258
HCC1806	17	DMSO	300	11.4561
HCC1806	18	DMSO	300	14.0307
HCC1806	19	DMSO	300	-3.5805
HCC1806	20	DMSO	300	10.9045
HCC1806	21	DMSO	300	15.9502
HCC1806	22	DMSO	300	3.24458
HCC1806	23	DMSO	300	32.6121
HCC1806	24	DMSO	300	37.4205
HCC1806	25	DMSO	300	17.5739
HCC1806	26	DMSO	300	34.7672
HCC1806	27	DMSO	300	4.81964
HCC1806	29	DMSO	300	37.9603
HCC1806	30	DMSO	300	-3.09465
HCC1806	31	DMSO	300	4.70355
HCC1806	32	DMSO	300	36.402
HCC1806	33	DMSO	300	38.9993
HCC1806	34	DMSO	300	24.3514
HCC1806	35	DMSO	300	31.2817
HCC1806	36	DMSO	300	22.8982
HCC1806	37	DMSO	300	12.5622
HCC1806	38	DMSO	300	4.19616
HCC1806	39	DMSO	300	41.2826
HCC1806	40	DMSO	300	10.4166
HCC1806	41	DMSO	300	18.6889
HCC1806	42	DMSO	300	23.6198
HCC1806	43	DMSO	300	12.6131
HCC1806	44	DMSO	300	33.7876
HCC1806	45	DMSO	300	38.6294
HCC1806	46	DMSO	300	14.6956
HCC1806	47	DMSO	300	28.9955
HCC1806	48	DMSO	300	9.11159
HCC1806	49	DMSO	300	22.2866
HCC1806	50	DMSO	300	-0.423921
HCC1806	51	DMSO	300	39.2699
HCC1806	52	DMSO	300	11.5376
HCC1806	53	DMSO	300	23.4257
HCC1806	54	DMSO	300	-0.881539
HCC1806	55	DMSO	300	32.1567
HCC1806	56	DMSO	300	25.6692
HCC1806	57	DMSO	300	21.4177
HCC1806	58	DMSO	300	28.6148
HCC1806	1	DMSO	310	18.127
HCC1806	2	DMSO	310	25.3648
HCC1806	3	DMSO	310	6.09335
HCC1806	4	DMSO	310	28.1487
HCC1806	5	DMSO	310	-7.30651
HCC1806	6	DMSO	310	6.27342
HCC1806	7	DMSO	310	27.0193
HCC1806	8	DMSO	310	-7.72896
HCC1806	9	DMSO	310	26.5549
HCC1806	10	DMSO	310	-1.44198
HCC1806	11	DMSO	310	0.0868782
HCC1806	12	DMSO	310	10.336
HCC1806	13	DMSO	310	19.5815
HCC1806	14	DMSO	310	11.8971
HCC1806	15	DMSO	310	20.4383
HCC1806	16	DMSO	310	21.928
HCC1806	17	DMSO	310	7.77482
HCC1806	18	DMSO	310	11.2684
HCC1806	19	DMSO	310	-1.97069
HCC1806	20	DMSO	310	11.9904
HCC1806	21	DMSO	310	15.0249
HCC1806	22	DMSO	310	5.75189
HCC1806	23	DMSO	310	29.7695
HCC1806	24	DMSO	310	37.2427
HCC1806	25	DMSO	310	15.4258
HCC1806	26	DMSO	310	26.3087
HCC1806	27	DMSO	310	6.61012
HCC1806	29	DMSO	310	46.9184
HCC1806	30	DMSO	310	-3.10924
HCC1806	31	DMSO	310	5.58624
HCC1806	32	DMSO	310	35.6268
HCC1806	33	DMSO	310	37.2032
HCC1806	34	DMSO	310	25.4646
HCC1806	35	DMSO	310	29.5798
HCC1806	36	DMSO	310	19.7073
HCC1806	37	DMSO	310	11.6871
HCC1806	38	DMSO	310	-0.831684
HCC1806	39	DMSO	310	43.6783
HCC1806	40	DMSO	310	9.28508
HCC1806	41	DMSO	310	19.2922
HCC1806	42	DMSO	310	22.386
HCC1806	43	DMSO	310	12.5657
HCC1806	44	DMSO	310	28.0173
HCC1806	45	DMSO	310	28.9407
HCC1806	46	DMSO	310	16.688
HCC1806	47	DMSO	310	26.453
HCC1806	48	DMSO	310	8.76675
HCC1806	49	DMSO	310	22.9955
HCC1806	50	DMSO	310	2.89382
HCC1806	51	DMSO	310	40.9829
HCC1806	52	DMSO	310	15.7926
HCC1806	53	DMSO	310	26.5584
HCC1806	54	DMSO	310	-5.10408
HCC1806	55	DMSO	310	26.9074
HCC1806	56	DMSO	310	18.4414
HCC1806	57	DMSO	310	20.3505
HCC1806	58	DMSO	310	32.671
HCC1806	1	DMSO	320	16.7803
HCC1806	2	DMSO	320	26.1467
HCC1806	3	DMSO	320	15.4448
HCC1806	4	DMSO	320	26.2618
HCC1806	5	DMSO	320	-11.5418
HCC1806	6	DMSO	320	10.1772
HCC1806	7	DMSO	320	26.8071
HCC1806	8	DMSO	320	-10.1501
HCC1806	9	DMSO	320	21.3345
HCC1806	10	DMSO	320	5.58195
HCC1806	11	DMSO	320	0.928713
HCC1806	12	DMSO	320	7.43392
HCC1806	13	DMSO	320	21.2228
HCC1806	14	DMSO	320	9.49414
HCC1806	15	DMSO	320	21.0673
HCC1806	16	DMSO	320	18.4562
HCC1806	17	DMSO	320	10.4959
HCC1806	18	DMSO	320	8.48992
HCC1806	19	DMSO	320	6.56262
HCC1806	20	DMSO	320	13.5216
HCC1806	21	DMSO	320	17.1525
HCC1806	22	DMSO	320	0.444721
HCC1806	23	DMSO	320	32.188
HCC1806	24	DMSO	320	35.4894
HCC1806	25	DMSO	320	14.5314
HCC1806	26	DMSO	320	24.5615
HCC1806	27	DMSO	320	5.08691
HCC1806	29	DMSO	320	47.1565
HCC1806	30	DMSO	320	0.472381
HCC1806	31	DMSO	320	9.05419
HCC1806	32	DMSO	320	35.544
HCC1806	33	DMSO	320	42.1148
HCC1806	34	DMSO	320	25.2245
HCC1806	35	DMSO	320	28.5847
HCC1806	36	DMSO	320	22.6262
HCC1806	37	DMSO	320	11.6262
HCC1806	38	DMSO	320	-1.15112
HCC1806	39	DMSO	320	35.2531
HCC1806	40	DMSO	320	7.98304
HCC1806	41	DMSO	320	19.3053
HCC1806	42	DMSO	320	21.7124
HCC1806	43	DMSO	320	13.2219
HCC1806	44	DMSO	320	27.588
HCC1806	45	DMSO	320	29.1079
HCC1806	46	DMSO	320	16.0051
HCC1806	47	DMSO	320	27.9627
HCC1806	48	DMSO	320	8.38275
HCC1806	49	DMSO	320	20.0416
HCC1806	50	DMSO	320	0.624637
HCC1806	51	DMSO	320	39.3978
HCC1806	52	DMSO	320	14.5975
HCC1806	53	DMSO	320	29.8591
HCC1806	54	DMSO	320	-0.600365
HCC1806	55	DMSO	320	29.0849
HCC1806	56	DMSO	320	13.0088
HCC1806	57	DMSO	320	13.6804
HCC1806	58	DMSO	320	25.8415
HCC1806	1	DMSO	330	16.3438
HCC1806	2	DMSO	330	27.0783
HCC1806	3	DMSO	330	19.106
HCC1806	4	DMSO	330	14.104
HCC1806	6	DMSO	330	11.6274
HCC1806	7	DMSO	330	31.0384
HCC1806	8	DMSO	330	-9.67421
HCC1806	9	DMSO	330	22.0566
HCC1806	10	DMSO	330	10.2508
HCC1806	11	DMSO	330	-1.03161
HCC1806	12	DMSO	330	11.8401
HCC1806	13	DMSO	330	18.3741
HCC1806	14	DMSO	330	8.09807
HCC1806	15	DMSO	330	21.7546
HCC1806	16	DMSO	330	23.0706
HCC1806	17	DMSO	330	11.7043
HCC1806	18	DMSO	330	6.95984
HCC1806	19	DMSO	330	11.4253
HCC1806	20	DMSO	330	13.0234
HCC1806	21	DMSO	330	15.8999
HCC1806	22	DMSO	330	13.5232
HCC1806	23	DMSO	330	26.0473
HCC1806	24	DMSO	330	33.7246
HCC1806	25	DMSO	330	16.8622
HCC1806	26	DMSO	330	14.7994
HCC1806	27	DMSO	330	4.57912
HCC1806	29	DMSO	330	41.4184
HCC1806	30	DMSO	330	-3.71663
HCC1806	31	DMSO	330	7.05914
HCC1806	32	DMSO	330	31.2177
HCC1806	33	DMSO	330	35.3346
HCC1806	34	DMSO	330	16.2426
HCC1806	35	DMSO	330	33.4817
HCC1806	36	DMSO	330	21.1603
HCC1806	37	DMSO	330	13.7718
HCC1806	38	DMSO	330	-6.35794
HCC1806	39	DMSO	330	35.7483
HCC1806	40	DMSO	330	-1.80283
HCC1806	41	DMSO	330	18.6092
HCC1806	42	DMSO	330	17.1018
HCC1806	43	DMSO	330	14.6836
HCC1806	44	DMSO	330	28.3518
HCC1806	45	DMSO	330	27.2055
HCC1806	46	DMSO	330	16.931
HCC1806	47	DMSO	330	20.4944
HCC1806	48	DMSO	330	9.41205
HCC1806	49	DMSO	330	16.4397
HCC1806	50	DMSO	330	2.71181
HCC1806	51	DMSO	330	29.2446
HCC1806	52	DMSO	330	13.1217
HCC1806	53	DMSO	330	32.4216
HCC1806	54	DMSO	330	0.607076
HCC1806	55	DMSO	330	29.239
HCC1806	56	DMSO	330	12.1386
HCC1806	57	DMSO	330	14.2835
HCC1806	58	DMSO	330	25.059
HCC1806	1	DMSO	340	18.4237
HCC1806	2	DMSO	340	25.861
HCC1806	3	DMSO	340	18.5412
HCC1806	4	DMSO	340	15.8383
HCC1806	6	DMSO	340	18.66
HCC1806	7	DMSO	340	27.958
HCC1806	8	DMSO	340	-11.318
HCC1806	9	DMSO	340	19.0775
HCC1806	10	DMSO	340	12.9151
HCC1806	12	DMSO	340	9.31923
HCC1806	13	DMSO	340	14.2558
HCC1806	14	DMSO	340	8.01009
HCC1806	15	DMSO	340	23.8942
HCC1806	16	DMSO	340	21.4113
HCC1806	17	DMSO	340	9.1388
HCC1806	18	DMSO	340	5.7164
HCC1806	19	DMSO	340	1.27367
HCC1806	20	DMSO	340	12.9868
HCC1806	21	DMSO	340	15.0632
HCC1806	22	DMSO	340	9.41586
HCC1806	23	DMSO	340	29.395
HCC1806	24	DMSO	340	33.2158
HCC1806	25	DMSO	340	16.126
HCC1806	26	DMSO	340	13.424
HCC1806	27	DMSO	340	2.07605
HCC1806	29	DMSO	340	44.0598
HCC1806	30	DMSO	340	-4.00577
HCC1806	31	DMSO	340	11.049
HCC1806	32	DMSO	340	40.8075
HCC1806	33	DMSO	340	42.3541
HCC1806	34	DMSO	340	21.3349
HCC1806	35	DMSO	340	30.3657
HCC1806	36	DMSO	340	23.914
HCC1806	37	DMSO	340	9.53662
HCC1806	38	DMSO	340	-9.28819
HCC1806	39	DMSO	340	35.2226
HCC1806	40	DMSO	340	7.91435
HCC1806	41	DMSO	340	16.7533
HCC1806	42	DMSO	340	17.5264
HCC1806	43	DMSO	340	13.0059
HCC1806	44	DMSO	340	23.5023
HCC1806	45	DMSO	340	38.4803
HCC1806	46	DMSO	340	16.019
HCC1806	47	DMSO	340	12.4339
HCC1806	48	DMSO	340	9.38517
HCC1806	49	DMSO	340	19.2012
HCC1806	50	DMSO	340	3.34376
HCC1806	51	DMSO	340	28.2547
HCC1806	52	DMSO	340	13.3801
HCC1806	53	DMSO	340	36.985
HCC1806	54	DMSO	340	-1.85073
HCC1806	55	DMSO	340	31.7227
HCC1806	56	DMSO	340	11.8595
HCC1806	57	DMSO	340	17.3986
HCC1806	58	DMSO	340	20.5635
HCC1806	1	DMSO	350	16.9628
HCC1806	2	DMSO	350	27.2506
HCC1806	3	DMSO	350	10.509
HCC1806	4	DMSO	350	12.5346
HCC1806	6	DMSO	350	25.2472
HCC1806	7	DMSO	350	24.6315
HCC1806	9	DMSO	350	14.7616
HCC1806	10	DMSO	350	10.4711
HCC1806	11	DMSO	350	-7.16786
HCC1806	12	DMSO	350	10.4112
HCC1806	13	DMSO	350	10.971
HCC1806	14	DMSO	350	9.08908
HCC1806	15	DMSO	350	23.9764
HCC1806	16	DMSO	350	21.3657
HCC1806	17	DMSO	350	5.26076
HCC1806	18	DMSO	350	5.75911
HCC1806	19	DMSO	350	9.65936
HCC1806	20	DMSO	350	15.1674
HCC1806	21	DMSO	350	10.8947
[truncated: 2,103 more rows]
