# Supplementary material for: Weakened APC/C activity at mitotic exit drives cancer vulnerability to KIF18A inhibition
Source: EMBO J. 2024 Jan 26;43(5):2. doi: 10.1038/s44318-024-00031-6 (PMC10907621; doi:10.1038/s44318-024-00031-6)
Supplement: Supplementary file 14 — Source Data Fig. 3 [file 44318_2024_31_MOESM14_ESM.zip › Figure 3/3I/FullPanel_PA-GFP-Tubulin_IntensityDegradation_FitValues.xlsx]

## Sheet: Description
Extracted two-phase exponential decay fit of photo-activated spindle experiments.
Intensity = Abulk*e^(-e^(lnKbulk)*Time) + AK-MT*e^(-e^(lnKK-MT)*Time)

## Sheet: Data
Cell Line	Treatment	n	Abulk	lnKbulk	AK-MT	lnKK-MT	SEMlnK.K-MT
MCF7	DMSO	30	51.1654	-3.24592	48.3597	-6.20542	0.0932483
MCF7	KIF18Ai	32	52.3273	-3.3077	48.5883	-5.91422	0.0871813
HCT116	DMSO	32	61.403	-3.24981	38.8791	-6.41454	0.131236
HCT116	KIF18Ai	30	55.2298	-3.36481	43.4501	-6.52336	0.165513
DLD1	DMSO	30	65.3262	-2.88654	36.7409	-6.05299	0.111485
DLD1	KIF18Ai	30	57.1928	-3.24149	44.366	-5.82703	0.114238
RPE1	DMSO	36	72.5058	-3.48367	30.6504	-5.66479	0.116276
RPE1	KIF18Ai	37	70.2255	-3.34698	31.762	-5.47515	0.0898743
MCF10A	DMSO	33	62.8334	-3.14081	38.7614	-5.72512	0.0646126
MCF10A	KIF18Ai	30	52.7729	-2.99733	49.0779	-5.34069	0.0450629
OVCAR-8	DMSO	31	67.082	-3.31068	33.2862	-6.46348	0.225744
OVCAR-8	KIF18Ai	34	68.5915	-3.55783	31.5444	-5.40433	0.114847
HCC1806	DMSO	58	72.4995	-3.70905	30.2459	-6.45259	0.170864
HCC1806	KIF18Ai	56	77.5388	-4.01302	23.1178	-5.9226	0.22763
HeLa	DMSO	28	45.8845	-2.81048	54.5625	-6.02387	0.0570042
HeLa	KIF18Ai	30	43.557	-3.09516	55.9069	-5.80132	0.0687105
OVCAR-3	DMSO	35	54.848	-3.03971	46.0065	-5.78847	0.0453412
OVCAR-3	KIF18Ai	34	44.2796	-3.19488	56.5094	-5.33854	0.0585841
