# Supplementary material for: Weakened APC/C activity at mitotic exit drives cancer vulnerability to KIF18A inhibition
Source: EMBO J. 2024 Jan 26;43(5):2. doi: 10.1038/s44318-024-00031-6 (PMC10907621; doi:10.1038/s44318-024-00031-6)
Supplement: Supplementary file 15 — Source Data Fig. 4 [file 44318_2024_31_MOESM15_ESM.zip]

Archive with 28 entries (20 files):
- Figure 4/
- Figure 4/.DS_Store
- __MACOSX/Figure 4/._.DS_Store
- Figure 4/4E/
- Figure 4/4B/
- Figure 4/4C/
- Figure 4/4D/
- Figure 4/4A/
- Figure 4/4F/
- Figure 4/4G/
- Figure 4/4E/RPE1-WGD_MAD1posKTCfromIF.xlsx
- __MACOSX/Figure 4/4E/._RPE1-WGD_MAD1posKTCfromIF.xlsx
- Figure 4/4E/~$FullPanel_BubR1intensityIF.xlsx
- __MACOSX/Figure 4/4E/._~$FullPanel_BubR1intensityIF.xlsx
- Figure 4/4B/FullPanel_BubR1SignalVsKIF18AiToxicity.xlsx
- __MACOSX/Figure 4/4B/._FullPanel_BubR1SignalVsKIF18AiToxicity.xlsx
- Figure 4/4C/FullPanel_MAD1posKTCfromIF.xlsx
- __MACOSX/Figure 4/4C/._FullPanel_MAD1posKTCfromIF.xlsx
- Figure 4/4C/~$FullPanel_BubR1intensityIF.xlsx
- __MACOSX/Figure 4/4C/._~$FullPanel_BubR1intensityIF.xlsx
- Figure 4/4D/FullPanel_MAD1posKinetochoresVsKIF18AiToxicity.xlsx
- __MACOSX/Figure 4/4D/._FullPanel_MAD1posKinetochoresVsKIF18AiToxicity.xlsx
- Figure 4/4A/FullPanel_BubR1intensityIF.xlsx
- __MACOSX/Figure 4/4A/._FullPanel_BubR1intensityIF.xlsx
- Figure 4/4F/2Nvs4Nlines_NormalizedMTTValues.xlsx
- __MACOSX/Figure 4/4F/._2Nvs4Nlines_NormalizedMTTValues.xlsx
- Figure 4/4G/FullPanel_PloidyVsKIF18AiToxicity.xlsx
- __MACOSX/Figure 4/4G/._FullPanel_PloidyVsKIF18AiToxicity.xlsx
