# Supplementary material for: Weakened APC/C activity at mitotic exit drives cancer vulnerability to KIF18A inhibition
Source: EMBO J. 2024 Jan 26;43(5):2. doi: 10.1038/s44318-024-00031-6 (PMC10907621; doi:10.1038/s44318-024-00031-6)
Supplement: Supplementary file 15 — Source Data Fig. 4 [file 44318_2024_31_MOESM15_ESM.zip › Figure 4/4E/RPE1-WGD_MAD1posKTCfromIF.xlsx]

## Sheet: Description
Output of number of MAD1+ kinetochores in each cell using several cutoff stringencies from IF microscopy dataset
Each data row represents a unique cell
MAD1+ is determined by whether the kinetochore is brighter than 90%, 95% or 99% of all kinetochores in the DMSO condition

## Sheet: Data
			Number of MAD1+ Kinetochores using each quantile cutoff
Cell Line	Treatment	Total Kinetochores	0.9	0.95	0.99
RPE1 2N	KIF18Ai	76	10	5	0
RPE1 2N	KIF18Ai	84	11	6	3
RPE1 2N	KIF18Ai	88	8	4	1
RPE1 2N	KIF18Ai	74	7	1	0
RPE1 2N	KIF18Ai	81	5	3	0
RPE1 2N	KIF18Ai	85	5	2	0
RPE1 2N	KIF18Ai	80	4	4	0
RPE1 2N	KIF18Ai	115	7	3	0
RPE1 2N	KIF18Ai	81	12	7	2
RPE1 2N	KIF18Ai	88	11	7	0
RPE1 2N	KIF18Ai	92	2	2	0
RPE1 2N	KIF18Ai	83	8	4	0
RPE1 2N	KIF18Ai	103	10	6	1
RPE1 2N	KIF18Ai	84	31	23	8
RPE1 2N	KIF18Ai	83	12	8	4
RPE1 2N	KIF18Ai	86	6	4	0
RPE1 2N	KIF18Ai	92	17	5	0
RPE1 2N	KIF18Ai	79	9	4	0
RPE1 2N	KIF18Ai	84	9	5	0
RPE1 2N	KIF18Ai	77	5	5	1
RPE1 2N	KIF18Ai	84	14	7	1
RPE1 2N	KIF18Ai	103	3	0	0
RPE1 2N	KIF18Ai	66	1	0	0
RPE1 2N	KIF18Ai	79	4	3	0
RPE1 2N	KIF18Ai	88	11	4	0
RPE1 2N	DMSO	77	10	5	0
RPE1 2N	DMSO	68	7	5	0
RPE1 2N	DMSO	68	1	0	0
RPE1 2N	DMSO	74	27	19	2
RPE1 2N	DMSO	71	5	0	0
RPE1 2N	DMSO	75	4	1	0
RPE1 2N	DMSO	72	1	0	0
RPE1 2N	DMSO	76	9	2	0
RPE1 2N	DMSO	88	7	3	0
RPE1 2N	DMSO	88	6	1	0
RPE1 2N	DMSO	103	33	25	13
RPE1 2N	DMSO	74	19	7	0
RPE1 2N	DMSO	84	13	7	2
RPE1 2N	DMSO	88	4	1	0
RPE1 2N	DMSO	67	4	2	0
RPE1 2N	DMSO	77	1	1	0
RPE1 2N	DMSO	91	1	1	0
RPE1 2N	DMSO	98	5	1	0
RPE1 2N	DMSO	84	15	7	1
RPE1 2N	DMSO	76	1	0	0
RPE1 2N	DMSO	77	6	4	2
RPE1 2N	DMSO	84	20	11	4
RPE1 2N	DMSO	77	10	4	0
RPE1 2N	DMSO	86	13	2	0
RPE1 2N	DMSO	75	0	0	0
RPE1 2N	DMSO	92	0	0	0
RPE1 2N	DMSO	103	2	1	0
RPE1 2N	DMSO	96	1	0	0
RPE1 2N	DMSO	89	8	2	0
RPE1 2N	DMSO	74	8	7	2
RPE1 2N	DMSO	94	16	9	1
RPE1 2N	DMSO	88	7	4	0
RPE1 2N	Nocodazole	93	70	62	22
RPE1 2N	Nocodazole	102	78	63	18
RPE1 2N	Nocodazole	87	77	72	39
RPE1 2N	Nocodazole	96	92	85	50
RPE1 2N	Nocodazole	95	76	68	33
RPE1 2N	Nocodazole	90	82	74	39
RPE1 2N	Nocodazole	80	76	70	39
RPE1 2N	Nocodazole	96	89	82	58
RPE1 2N	Nocodazole	88	77	71	44
RPE1 2N	Nocodazole	86	74	68	40
RPE1 2N	Nocodazole	89	77	65	35
RPE1 2N	Nocodazole	101	69	53	15
RPE1 2N	Nocodazole	112	102	101	75
RPE1 2N	Nocodazole	94	82	69	33
RPE1 2N	Nocodazole	77	75	70	45
RPE1 2N	Nocodazole	81	64	54	20
RPE1 2N	Nocodazole	146	142	139	108
RPE1 2N	Nocodazole	74	71	71	64
RPE1 2N	Nocodazole	170	122	98	36
RPE1 2N	Nocodazole	95	90	80	26
RPE1 2N	Nocodazole	138	76	70	44
RPE1 2N	Nocodazole	91	85	82	68
RPE1 2N	Nocodazole	58	58	56	42
RPE1 2N	Nocodazole	88	85	82	65
RPE1 2N	Nocodazole	85	82	81	59
RPE1 2N	Nocodazole	74	71	69	38
RPE1 2N	Nocodazole	74	74	74	61
RPE1 2N	Nocodazole	74	65	58	31
RPE1 2N	Nocodazole	81	81	81	62
RPE1 2N	Nocodazole	81	76	67	38
RPE1 2N	Nocodazole	88	81	76	48
RPE1 2N	Nocodazole	81	45	34	6
RPE1 2N	Nocodazole	83	79	75	50
RPE1 2N	Nocodazole	94	75	67	41
RPE1 2N	Nocodazole	80	75	70	34
RPE1 2N	Nocodazole	104	87	79	34
RPE1 2N	Nocodazole	101	84	75	46
RPE1 2N	Nocodazole	97	75	65	36
RPE1 2N	Nocodazole	78	73	69	54
RPE1 2N	Nocodazole	91	85	82	62
RPE1 2N	Nocodazole	96	81	72	36
RPE1 2N	Nocodazole	93	77	67	30
RPE1 2N	Nocodazole	98	79	75	49
RPE1 2N	Nocodazole	78	76	74	62
RPE1 2N	Nocodazole	80	70	58	18
RPE1 4N	KIF18Ai	144	25	15	1
RPE1 4N	KIF18Ai	120	33	18	1
RPE1 4N	KIF18Ai	136	31	20	3
RPE1 4N	KIF18Ai	155	39	23	6
RPE1 4N	KIF18Ai	139	17	8	0
RPE1 4N	KIF18Ai	124	32	18	1
RPE1 4N	KIF18Ai	116	8	2	0
RPE1 4N	KIF18Ai	139	13	7	1
RPE1 4N	KIF18Ai	148	26	11	1
RPE1 4N	KIF18Ai	130	44	32	6
RPE1 4N	KIF18Ai	138	45	28	6
RPE1 4N	KIF18Ai	156	22	18	4
RPE1 4N	KIF18Ai	136	21	14	2
RPE1 4N	KIF18Ai	151	14	6	0
RPE1 4N	KIF18Ai	113	1	1	0
RPE1 4N	KIF18Ai	123	8	6	1
RPE1 4N	KIF18Ai	105	3	1	0
RPE1 4N	KIF18Ai	142	14	9	0
RPE1 4N	KIF18Ai	147	6	5	0
RPE1 4N	KIF18Ai	157	17	11	2
RPE1 4N	KIF18Ai	140	5	2	0
RPE1 4N	KIF18Ai	128	11	8	0
RPE1 4N	KIF18Ai	175	25	14	0
RPE1 4N	KIF18Ai	133	16	8	2
RPE1 4N	DMSO	128	19	14	2
RPE1 4N	DMSO	128	5	1	0
RPE1 4N	DMSO	123	17	12	2
RPE1 4N	DMSO	139	29	19	4
RPE1 4N	DMSO	124	0	0	0
RPE1 4N	DMSO	92	12	5	2
RPE1 4N	DMSO	147	14	3	0
RPE1 4N	DMSO	115	6	1	0
RPE1 4N	DMSO	131	20	12	1
RPE1 4N	DMSO	132	0	0	0
RPE1 4N	DMSO	118	4	1	0
RPE1 4N	DMSO	104	7	4	0
RPE1 4N	DMSO	106	12	7	2
RPE1 4N	DMSO	78	10	7	0
RPE1 4N	DMSO	129	7	4	0
RPE1 4N	DMSO	129	6	2	1
RPE1 4N	DMSO	137	3	2	0
RPE1 4N	DMSO	126	0	0	0
RPE1 4N	DMSO	159	32	11	2
RPE1 4N	DMSO	148	12	5	0
RPE1 4N	DMSO	166	30	11	1
RPE1 4N	DMSO	138	11	3	0
RPE1 4N	DMSO	140	1	1	0
RPE1 4N	DMSO	137	20	7	0
RPE1 4N	DMSO	126	7	5	1
RPE1 4N	DMSO	133	9	2	0
RPE1 4N	DMSO	156	16	3	0
RPE1 4N	DMSO	123	16	10	0
RPE1 4N	DMSO	115	4	1	0
RPE1 4N	DMSO	138	18	10	3
RPE1 4N	DMSO	126	6	4	1
RPE1 4N	DMSO	123	17	10	3
RPE1 4N	DMSO	120	12	5	1
RPE1 4N	DMSO	126	3	1	0
RPE1 4N	DMSO	145	4	0	0
RPE1 4N	Nocodazole	123	123	121	86
RPE1 4N	Nocodazole	139	134	128	58
RPE1 4N	Nocodazole	126	68	45	4
RPE1 4N	Nocodazole	140	124	108	44
RPE1 4N	Nocodazole	166	138	119	45
RPE1 4N	Nocodazole	182	116	100	35
RPE1 4N	Nocodazole	151	118	98	45
RPE1 4N	Nocodazole	124	118	117	69
RPE1 4N	Nocodazole	149	135	121	63
RPE1 4N	Nocodazole	164	130	111	47
RPE1 4N	Nocodazole	167	119	94	34
RPE1 4N	Nocodazole	156	130	114	63
RPE1 4N	Nocodazole	145	144	136	93
RPE1 4N	Nocodazole	153	135	120	59
RPE1 4N	Nocodazole	179	124	103	40
RPE1 4N	Nocodazole	167	117	98	34
RPE1 4N	Nocodazole	156	114	94	26
RPE1 4N	Nocodazole	144	105	75	24
RPE1 4N	Nocodazole	133	111	105	58
RPE1 4N	Nocodazole	154	92	70	16
RPE1 4N	Nocodazole	150	99	84	30
RPE1 4N	Nocodazole	92	80	72	36
RPE1 4N	Nocodazole	124	93	80	31
RPE1 4N	Nocodazole	181	151	138	81
RPE1 4N	Nocodazole	159	139	128	70
RPE1 4N	Nocodazole	142	119	105	44
RPE1 4N	Nocodazole	149	124	111	42
RPE1 4N	Nocodazole	156	123	104	58
RPE1 4N	Nocodazole	155	145	130	86
RPE1 4N	Nocodazole	162	141	117	47
RPE1 4N	Nocodazole	146	141	136	78
RPE1 4N	Nocodazole	152	128	101	38
RPE1 4N	Nocodazole	159	134	126	62
RPE1 4N	Nocodazole	139	129	120	68
RPE1 4N	Nocodazole	154	109	89	32
RPE1 4N	Nocodazole	133	111	98	38
RPE1 4N	Nocodazole	144	138	131	84
RPE1 4N	Nocodazole	165	155	146	97
RPE1 4N	Nocodazole	131	126	125	93
RPE1 4N	Nocodazole	149	142	134	80
RPE1 4N	Nocodazole	161	137	114	61
RPE1 4N	Nocodazole	153	124	109	36
RPE1 4N	Nocodazole	146	140	132	80
