# Supplementary material for: Weakened APC/C activity at mitotic exit drives cancer vulnerability to KIF18A inhibition
Source: EMBO J. 2024 Jan 26;43(5):2. doi: 10.1038/s44318-024-00031-6 (PMC10907621; doi:10.1038/s44318-024-00031-6)
Supplement: Supplementary file 15 — Source Data Fig. 4 [file 44318_2024_31_MOESM15_ESM.zip › Figure 4/4B/FullPanel_BubR1SignalVsKIF18AiToxicity.xlsx]

## Sheet: Description
Comparison between average per-kinetochore increase in BubR1 signal in KIF18Ai relative to DMSO and K1F18Ai toxicity.
BubR1 Signal = AVG.KTC.BuBR1.SignalKIF18Ai / AVG.KTC.BuBR1.SignalDMSO

## Sheet: Data
Cell Line	KIF18Ai BubR1 Intensity	KIF18Ai Toxicity
MCF7	1.12128	-34.5
HCT116	2.08643	-8.6
DLD1	1.208	10.2
RPE1	1.29078	12.5
MCF10A	1.07645	15.7
MDA-MB-157	1.7651	41.6
OVCAR-8	1.15562	70.3
HCC1806	1.53131	87.3
HeLa	1.16603	92
OVCAR-3	1.27717	100
