# Supplementary material for: Weakened APC/C activity at mitotic exit drives cancer vulnerability to KIF18A inhibition
Source: EMBO J. 2024 Jan 26;43(5):2. doi: 10.1038/s44318-024-00031-6 (PMC10907621; doi:10.1038/s44318-024-00031-6)
Supplement: Supplementary file 15 — Source Data Fig. 4 [file 44318_2024_31_MOESM15_ESM.zip › Figure 4/4C/FullPanel_MAD1posKTCfromIF.xlsx]

## Sheet: Description
Output of number of MAD1+ kinetochores in each cell using several cutoff stringencies from IF microscopy dataset
Each data row represents a unique cell
MAD1+ is determined by whether the kinetochore is brighter than 90%, 95% or 99% of all kinetochores in the DMSO condition

## Sheet: Data
			Number of MAD1+ Kinetochores using each quantile cutoff
Cell Line	Treatment	Total Kinetochores	0.9	0.95	0.99
OVCAR-3	KIF18Ai	125	26	19	5
OVCAR-3	KIF18Ai	137	17	3	0
OVCAR-3	KIF18Ai	118	13	6	1
OVCAR-3	KIF18Ai	130	20	8	1
OVCAR-3	KIF18Ai	133	2	0	0
OVCAR-3	KIF18Ai	118	59	41	5
OVCAR-3	KIF18Ai	134	13	4	0
OVCAR-3	KIF18Ai	110	33	25	9
OVCAR-3	KIF18Ai	157	76	61	17
OVCAR-3	KIF18Ai	133	14	3	0
OVCAR-3	KIF18Ai	151	24	14	2
OVCAR-3	KIF18Ai	137	21	6	1
OVCAR-3	KIF18Ai	127	13	6	2
OVCAR-3	KIF18Ai	171	126	111	50
OVCAR-3	KIF18Ai	161	36	20	8
OVCAR-3	KIF18Ai	120	26	10	1
OVCAR-3	KIF18Ai	146	29	13	2
OVCAR-3	KIF18Ai	127	11	6	1
OVCAR-3	KIF18Ai	154	20	12	2
OVCAR-3	KIF18Ai	173	130	109	54
OVCAR-3	KIF18Ai	125	24	17	5
OVCAR-3	KIF18Ai	184	67	38	11
OVCAR-3	KIF18Ai	129	18	10	1
OVCAR-3	KIF18Ai	118	98	83	47
OVCAR-3	KIF18Ai	149	35	26	3
OVCAR-3	KIF18Ai	122	24	10	1
OVCAR-3	KIF18Ai	140	2	2	0
OVCAR-3	KIF18Ai	139	15	8	1
OVCAR-3	KIF18Ai	121	8	4	0
OVCAR-3	KIF18Ai	115	26	10	0
OVCAR-3	KIF18Ai	126	26	13	4
OVCAR-3	KIF18Ai	151	41	27	6
OVCAR-3	KIF18Ai	153	39	25	6
OVCAR-3	DMSO	107	10	4	0
OVCAR-3	DMSO	127	15	6	0
OVCAR-3	DMSO	131	41	18	4
OVCAR-3	DMSO	159	81	59	17
OVCAR-3	DMSO	140	26	13	2
OVCAR-3	DMSO	145	16	7	1
OVCAR-3	DMSO	168	1	1	0
OVCAR-3	DMSO	142	15	7	3
OVCAR-3	DMSO	126	12	3	0
OVCAR-3	DMSO	140	11	4	0
OVCAR-3	DMSO	140	4	0	0
OVCAR-3	DMSO	96	0	0	0
OVCAR-3	DMSO	139	0	0	0
OVCAR-3	DMSO	162	18	11	0
OVCAR-3	DMSO	139	0	0	0
OVCAR-3	DMSO	107	2	1	0
OVCAR-3	DMSO	128	13	5	0
OVCAR-3	DMSO	136	4	1	0
OVCAR-3	DMSO	123	7	2	0
OVCAR-3	DMSO	129	12	2	0
OVCAR-3	DMSO	134	17	8	4
OVCAR-3	DMSO	150	1	0	0
OVCAR-3	DMSO	155	40	18	2
OVCAR-3	DMSO	111	12	8	1
OVCAR-3	DMSO	133	12	4	2
OVCAR-3	DMSO	108	2	1	0
OVCAR-3	DMSO	83	8	5	1
OVCAR-3	DMSO	143	6	4	0
OVCAR-3	DMSO	123	35	22	9
OVCAR-3	DMSO	127	8	3	1
OVCAR-3	DMSO	129	15	10	1
OVCAR-3	DMSO	96	6	3	0
OVCAR-3	DMSO	128	2	0	0
OVCAR-3	DMSO	120	1	0	0
OVCAR-3	DMSO	113	20	11	3
OVCAR-3	DMSO	114	4	1	0
OVCAR-3	DMSO	91	6	1	0
OVCAR-3	DMSO	132	11	4	0
OVCAR-3	DMSO	116	3	2	1
OVCAR-3	DMSO	112	14	7	0
OVCAR-3	Nocodazole	101	94	83	65
OVCAR-3	Nocodazole	118	104	97	60
OVCAR-3	Nocodazole	113	101	95	62
OVCAR-3	Nocodazole	110	103	97	70
OVCAR-3	Nocodazole	122	77	64	23
OVCAR-3	Nocodazole	112	101	97	70
OVCAR-3	Nocodazole	116	110	106	85
OVCAR-3	Nocodazole	184	152	144	90
OVCAR-3	Nocodazole	141	123	115	84
OVCAR-3	Nocodazole	126	112	103	72
OVCAR-3	Nocodazole	105	64	41	10
OVCAR-3	Nocodazole	112	104	99	81
OVCAR-3	Nocodazole	115	110	100	72
OVCAR-3	Nocodazole	116	107	96	73
OVCAR-3	Nocodazole	121	97	78	42
OVCAR-3	Nocodazole	70	53	44	25
OVCAR-3	Nocodazole	143	122	117	80
OVCAR-3	Nocodazole	105	88	75	41
OVCAR-3	Nocodazole	113	82	61	17
OVCAR-3	Nocodazole	132	109	99	54
OVCAR-3	Nocodazole	99	90	83	51
OVCAR-3	Nocodazole	115	93	84	48
OVCAR-3	Nocodazole	120	101	87	38
OVCAR-3	Nocodazole	106	81	63	29
OVCAR-3	Nocodazole	122	91	84	53
OVCAR-3	Nocodazole	119	87	76	38
OVCAR-3	Nocodazole	129	105	98	66
OVCAR-3	Nocodazole	151	76	54	25
OVCAR-3	Nocodazole	125	114	108	72
OVCAR-3	Nocodazole	104	75	65	17
OVCAR-3	Nocodazole	109	85	70	28
OVCAR-3	Nocodazole	114	105	98	80
OVCAR-3	Nocodazole	104	100	95	75
OVCAR-3	Nocodazole	124	59	36	9
OVCAR-3	Nocodazole	139	121	111	70
OVCAR-3	Nocodazole	111	103	97	71
OVCAR-3	Nocodazole	115	81	70	36
OVCAR-3	Nocodazole	95	29	15	3
OVCAR-3	Nocodazole	135	115	105	57
OVCAR-3	Nocodazole	129	119	116	89
OVCAR-3	Nocodazole	118	106	98	76
OVCAR-3	Nocodazole	140	35	20	4
OVCAR-3	Nocodazole	131	115	105	57
OVCAR-3	Nocodazole	121	109	99	63
OVCAR-3	Nocodazole	108	83	66	33
OVCAR-3	Nocodazole	180	99	71	27
OVCAR-3	Nocodazole	105	99	91	56
MCF10a	KIF18Ai	87	10	4	0
MCF10a	KIF18Ai	83	2	0	0
MCF10a	KIF18Ai	88	16	8	0
MCF10a	KIF18Ai	82	30	19	6
MCF10a	KIF18Ai	76	1	0	0
MCF10a	KIF18Ai	77	4	2	1
MCF10a	KIF18Ai	90	15	7	0
MCF10a	KIF18Ai	84	25	17	5
MCF10a	KIF18Ai	85	15	10	3
MCF10a	KIF18Ai	81	8	2	1
MCF10a	KIF18Ai	82	10	4	1
MCF10a	KIF18Ai	70	9	6	0
MCF10a	KIF18Ai	91	48	32	5
MCF10a	KIF18Ai	78	5	2	0
MCF10a	KIF18Ai	75	14	7	1
MCF10a	KIF18Ai	92	15	8	0
MCF10a	KIF18Ai	89	10	5	0
MCF10a	KIF18Ai	75	6	4	1
MCF10a	KIF18Ai	85	26	16	0
MCF10a	KIF18Ai	80	7	3	0
MCF10a	KIF18Ai	77	3	1	0
MCF10a	KIF18Ai	89	8	1	0
MCF10a	KIF18Ai	100	8	4	0
MCF10a	KIF18Ai	91	8	5	0
MCF10a	KIF18Ai	80	13	11	0
MCF10a	KIF18Ai	79	7	2	0
MCF10a	KIF18Ai	85	9	2	0
MCF10a	KIF18Ai	83	3	1	0
MCF10a	KIF18Ai	97	42	28	7
MCF10a	KIF18Ai	72	0	0	0
MCF10a	KIF18Ai	74	2	1	0
MCF10a	KIF18Ai	83	4	1	0
MCF10a	KIF18Ai	74	7	2	0
MCF10a	KIF18Ai	73	6	3	0
MCF10a	KIF18Ai	82	11	6	0
MCF10a	KIF18Ai	87	0	0	0
MCF10a	KIF18Ai	79	15	8	0
MCF10a	KIF18Ai	73	5	0	0
MCF10a	KIF18Ai	85	13	6	0
MCF10a	KIF18Ai	81	14	4	0
MCF10a	KIF18Ai	85	2	1	0
MCF10a	KIF18Ai	82	3	0	0
MCF10a	DMSO	87	15	7	2
MCF10a	DMSO	89	21	11	0
MCF10a	DMSO	79	8	2	0
MCF10a	DMSO	80	4	0	0
MCF10a	DMSO	88	11	4	2
MCF10a	DMSO	96	13	6	3
MCF10a	DMSO	91	7	2	0
MCF10a	DMSO	86	10	5	0
MCF10a	DMSO	91	0	0	0
MCF10a	DMSO	82	6	3	0
MCF10a	DMSO	72	6	4	0
MCF10a	DMSO	85	3	2	0
MCF10a	DMSO	83	6	1	0
MCF10a	DMSO	88	3	2	0
MCF10a	DMSO	87	4	1	0
MCF10a	DMSO	82	10	9	1
MCF10a	DMSO	90	9	4	1
MCF10a	DMSO	90	32	19	10
MCF10a	DMSO	78	4	1	0
MCF10a	DMSO	96	29	20	5
MCF10a	DMSO	87	7	3	0
MCF10a	DMSO	86	11	5	0
MCF10a	DMSO	86	14	7	0
MCF10a	DMSO	80	7	2	0
MCF10a	DMSO	74	5	4	2
MCF10a	DMSO	75	1	0	0
MCF10a	DMSO	82	12	4	1
MCF10a	DMSO	84	8	3	0
MCF10a	DMSO	83	8	4	0
MCF10a	DMSO	86	8	4	0
MCF10a	DMSO	90	8	3	0
MCF10a	DMSO	88	4	1	0
MCF10a	DMSO	86	5	3	2
MCF10a	DMSO	78	8	4	0
MCF10a	DMSO	85	11	7	2
MCF10a	DMSO	77	2	1	0
MCF10a	DMSO	75	0	0	0
MCF10a	DMSO	74	5	0	0
MCF10a	DMSO	68	1	0	0
MCF10a	DMSO	70	9	6	2
MCF10a	DMSO	65	5	4	1
MCF10a	DMSO	81	8	6	1
MCF10a	Nocodazole	87	87	87	86
MCF10a	Nocodazole	86	86	86	82
MCF10a	Nocodazole	79	79	79	76
MCF10a	Nocodazole	67	67	67	67
MCF10a	Nocodazole	89	84	83	74
MCF10a	Nocodazole	89	83	81	69
MCF10a	Nocodazole	79	76	75	56
MCF10a	Nocodazole	67	67	67	67
MCF10a	Nocodazole	77	75	72	58
MCF10a	Nocodazole	81	80	80	79
MCF10a	Nocodazole	84	83	82	70
MCF10a	Nocodazole	83	81	79	59
MCF10a	Nocodazole	94	90	90	89
MCF10a	Nocodazole	74	74	74	74
MCF10a	Nocodazole	82	82	81	80
MCF10a	Nocodazole	86	86	86	80
MCF10a	Nocodazole	79	79	79	74
MCF10a	Nocodazole	83	83	80	69
MCF10a	Nocodazole	89	78	65	18
MCF10a	Nocodazole	79	78	78	75
MCF10a	Nocodazole	80	80	80	78
MCF10a	Nocodazole	83	83	83	77
MCF10a	Nocodazole	94	93	92	84
MCF10a	Nocodazole	85	85	85	82
MCF10a	Nocodazole	97	92	87	60
MCF10a	Nocodazole	87	86	84	77
MCF10a	Nocodazole	86	85	81	67
MCF10a	Nocodazole	90	86	86	83
MCF10a	Nocodazole	94	90	86	69
MCF10a	Nocodazole	79	78	78	71
MCF10a	Nocodazole	85	76	71	44
MCF10a	Nocodazole	84	80	74	48
MCF10a	Nocodazole	83	83	83	79
MCF10a	Nocodazole	88	88	87	87
MCF10a	Nocodazole	79	79	79	78
MCF10a	Nocodazole	86	81	80	62
MCF10a	Nocodazole	82	80	79	69
MCF10a	Nocodazole	91	76	65	21
MCF10a	Nocodazole	76	76	76	75
MCF10a	Nocodazole	79	78	72	55
MCF10a	Nocodazole	74	73	73	70
MCF10a	Nocodazole	85	84	81	68
MCF10a	Nocodazole	91	90	89	71
MCF10a	Nocodazole	93	87	84	56
MCF10a	Nocodazole	74	74	74	74
MCF10a	Nocodazole	78	72	69	46
MCF10a	Nocodazole	82	79	76	65
MCF10a	Nocodazole	82	82	82	82
DLD1	KIF18Ai	76	6	1	0
DLD1	KIF18Ai	85	20	13	2
DLD1	KIF18Ai	77	26	14	3
DLD1	KIF18Ai	83	33	21	6
DLD1	KIF18Ai	73	1	1	0
DLD1	KIF18Ai	80	5	1	0
DLD1	KIF18Ai	85	19	8	2
DLD1	KIF18Ai	69	19	9	3
DLD1	KIF18Ai	85	9	2	0
DLD1	KIF18Ai	80	7	4	2
DLD1	KIF18Ai	71	4	2	0
DLD1	KIF18Ai	66	17	11	2
DLD1	KIF18Ai	83	2	0	0
DLD1	KIF18Ai	75	4	1	1
DLD1	KIF18Ai	73	10	8	2
DLD1	KIF18Ai	74	5	1	0
DLD1	KIF18Ai	83	17	11	4
DLD1	KIF18Ai	85	5	3	1
DLD1	KIF18Ai	72	1	0	0
DLD1	KIF18Ai	82	20	9	0
DLD1	KIF18Ai	72	13	5	0
DLD1	KIF18Ai	72	8	4	0
DLD1	KIF18Ai	68	5	2	0
DLD1	KIF18Ai	61	6	5	2
DLD1	KIF18Ai	80	20	8	3
DLD1	KIF18Ai	86	4	2	0
DLD1	KIF18Ai	83	2	1	0
DLD1	KIF18Ai	75	7	3	0
DLD1	KIF18Ai	61	4	1	0
DLD1	DMSO	85	20	10	0
DLD1	DMSO	77	4	1	0
DLD1	DMSO	65	2	0	0
DLD1	DMSO	86	3	2	0
DLD1	DMSO	71	8	2	0
DLD1	DMSO	73	6	4	0
DLD1	DMSO	72	6	5	2
DLD1	DMSO	84	6	4	1
DLD1	DMSO	73	10	3	0
DLD1	DMSO	75	4	1	0
DLD1	DMSO	64	2	0	0
DLD1	DMSO	70	7	3	0
DLD1	DMSO	79	2	0	0
DLD1	DMSO	73	6	6	4
DLD1	DMSO	67	3	1	0
DLD1	DMSO	74	5	4	3
DLD1	DMSO	75	7	4	0
DLD1	DMSO	74	13	6	1
DLD1	DMSO	74	6	2	0
DLD1	DMSO	84	3	1	1
DLD1	DMSO	77	11	4	2
DLD1	DMSO	91	10	6	1
DLD1	DMSO	80	6	3	0
DLD1	DMSO	85	3	0	0
DLD1	DMSO	88	3	2	1
DLD1	DMSO	81	25	17	8
DLD1	DMSO	74	1	1	0
DLD1	DMSO	79	18	11	0
DLD1	DMSO	88	4	1	0
DLD1	DMSO	83	9	6	0
DLD1	DMSO	96	18	5	0
DLD1	DMSO	62	8	3	0
DLD1	DMSO	85	6	4	0
DLD1	DMSO	78	17	8	1
DLD1	DMSO	77	2	1	0
DLD1	DMSO	86	2	1	0
DLD1	DMSO	83	23	13	4
DLD1	Nocodazole	60	60	59	53
DLD1	Nocodazole	80	56	49	20
DLD1	Nocodazole	87	73	68	42
DLD1	Nocodazole	73	71	71	70
DLD1	Nocodazole	75	72	68	54
DLD1	Nocodazole	78	77	74	69
DLD1	Nocodazole	78	69	65	40
DLD1	Nocodazole	73	71	68	55
DLD1	Nocodazole	79	77	75	62
DLD1	Nocodazole	64	61	58	56
DLD1	Nocodazole	89	83	76	44
DLD1	Nocodazole	66	51	45	22
DLD1	Nocodazole	86	56	46	23
DLD1	Nocodazole	73	60	48	21
DLD1	Nocodazole	67	54	50	33
DLD1	Nocodazole	78	76	75	71
DLD1	Nocodazole	68	61	59	42
DLD1	Nocodazole	75	74	68	45
DLD1	Nocodazole	70	68	66	61
DLD1	Nocodazole	74	71	69	62
DLD1	Nocodazole	86	85	83	73
DLD1	Nocodazole	62	61	59	54
DLD1	Nocodazole	81	76	74	64
DLD1	Nocodazole	78	70	65	42
DLD1	Nocodazole	82	62	55	28
DLD1	Nocodazole	79	66	58	35
DLD1	Nocodazole	76	76	74	59
DLD1	Nocodazole	82	72	69	44
DLD1	Nocodazole	59	54	48	36
DLD1	Nocodazole	88	79	78	69
DLD1	Nocodazole	84	79	76	68
DLD1	Nocodazole	65	61	61	60
DLD1	Nocodazole	81	67	60	36
DLD1	Nocodazole	79	76	72	55
DLD1	Nocodazole	84	82	82	71
DLD1	Nocodazole	70	63	59	45
HCC-1806	KIF18Ai	89	10	4	0
HCC-1806	KIF18Ai	95	11	5	1
HCC-1806	KIF18Ai	98	14	5	1
HCC-1806	KIF18Ai	89	10	4	0
HCC-1806	KIF18Ai	90	15	5	0
HCC-1806	KIF18Ai	91	14	5	2
HCC-1806	KIF18Ai	87	25	12	3
HCC-1806	KIF18Ai	103	14	5	0
HCC-1806	KIF18Ai	94	33	19	6
HCC-1806	KIF18Ai	92	38	20	4
HCC-1806	KIF18Ai	102	22	9	1
HCC-1806	KIF18Ai	95	31	20	7
HCC-1806	KIF18Ai	90	25	13	3
HCC-1806	KIF18Ai	104	19	9	1
HCC-1806	KIF18Ai	101	10	2	0
HCC-1806	KIF18Ai	96	7	3	0
HCC-1806	KIF18Ai	98	20	9	0
HCC-1806	KIF18Ai	90	13	8	2
HCC-1806	KIF18Ai	89	20	10	0
HCC-1806	KIF18Ai	94	18	13	0
HCC-1806	KIF18Ai	86	26	18	3
HCC-1806	KIF18Ai	85	11	6	0
HCC-1806	KIF18Ai	84	41	24	4
HCC-1806	KIF18Ai	94	15	5	1
HCC-1806	KIF18Ai	99	6	0	0
HCC-1806	KIF18Ai	103	18	9	1
HCC-1806	KIF18Ai	91	2	1	1
HCC-1806	KIF18Ai	96	87	70	37
HCC-1806	KIF18Ai	88	15	7	1
HCC-1806	KIF18Ai	89	17	8	2
HCC-1806	KIF18Ai	94	26	14	4
HCC-1806	KIF18Ai	94	27	22	8
HCC-1806	KIF18Ai	94	10	2	0
HCC-1806	KIF18Ai	91	8	3	0
HCC-1806	KIF18Ai	95	20	4	0
HCC-1806	KIF18Ai	99	23	9	1
HCC-1806	DMSO	92	2	1	0
HCC-1806	DMSO	92	4	2	0
HCC-1806	DMSO	90	5	2	0
HCC-1806	DMSO	91	6	3	1
HCC-1806	DMSO	83	11	5	0
HCC-1806	DMSO	84	1	0	0
HCC-1806	DMSO	83	8	3	3
HCC-1806	DMSO	93	9	3	0
HCC-1806	DMSO	71	5	2	1
HCC-1806	DMSO	89	7	5	4
HCC-1806	DMSO	98	11	6	1
HCC-1806	DMSO	96	3	1	0
HCC-1806	DMSO	80	2	1	0
HCC-1806	DMSO	88	5	1	0
HCC-1806	DMSO	78	1	0	0
HCC-1806	DMSO	88	1	1	0
HCC-1806	DMSO	86	9	6	1
HCC-1806	DMSO	95	6	2	0
HCC-1806	DMSO	92	12	6	0
HCC-1806	DMSO	87	3	2	0
HCC-1806	DMSO	95	2	1	0
HCC-1806	DMSO	88	14	6	1
HCC-1806	DMSO	87	10	5	1
HCC-1806	DMSO	98	27	9	0
HCC-1806	DMSO	92	11	6	0
HCC-1806	DMSO	86	41	24	4
HCC-1806	DMSO	96	2	1	0
HCC-1806	DMSO	92	3	1	0
HCC-1806	DMSO	104	28	19	10
HCC-1806	DMSO	78	12	2	0
HCC-1806	DMSO	87	5	2	2
HCC-1806	DMSO	96	25	17	2
HCC-1806	DMSO	84	12	8	1
HCC-1806	DMSO	74	4	2	0
HCC-1806	DMSO	91	4	1	0
HCC-1806	Nocodazole	99	83	62	12
HCC-1806	Nocodazole	104	88	71	11
HCC-1806	Nocodazole	84	73	53	12
HCC-1806	Nocodazole	74	45	27	4
HCC-1806	Nocodazole	81	51	28	7
HCC-1806	Nocodazole	77	63	56	19
HCC-1806	Nocodazole	84	67	51	7
HCC-1806	Nocodazole	83	76	67	48
HCC-1806	Nocodazole	89	89	89	40
HCC-1806	Nocodazole	94	79	60	11
HCC-1806	Nocodazole	89	77	50	5
HCC-1806	Nocodazole	93	84	66	11
HCC-1806	Nocodazole	87	86	82	49
HCC-1806	Nocodazole	86	84	79	36
HCC-1806	Nocodazole	94	94	89	38
HCC-1806	Nocodazole	87	83	82	32
HCC-1806	Nocodazole	82	69	59	15
HCC-1806	Nocodazole	91	91	88	59
HCC-1806	Nocodazole	81	54	40	5
HCC-1806	Nocodazole	86	59	34	5
HCC-1806	Nocodazole	91	87	75	25
HCC-1806	Nocodazole	92	85	74	18
HCC-1806	Nocodazole	86	64	55	31
HCC-1806	Nocodazole	96	89	87	61
HCC-1806	Nocodazole	95	63	33	3
HCC-1806	Nocodazole	89	88	84	67
HCC-1806	Nocodazole	96	96	95	72
HCC-1806	Nocodazole	86	83	77	25
HCC-1806	Nocodazole	77	73	68	38
HCC-1806	Nocodazole	85	85	83	57
HCC-1806	Nocodazole	88	88	88	68
HCC-1806	Nocodazole	99	72	40	2
HCC-1806	Nocodazole	94	82	56	11
HCC-1806	Nocodazole	85	52	31	3
HCC-1806	Nocodazole	87	48	24	0
HCC-1806	Nocodazole	89	88	78	28
HCC-1806	Nocodazole	90	67	43	8
HCC-1806	Nocodazole	84	57	34	3
HCC-1806	Nocodazole	76	28	16	0
HCC-1806	Nocodazole	85	64	37	3
HCC-1806	Nocodazole	94	68	37	1
HCC-1806	Nocodazole	73	39	14	2
HCC-1806	Nocodazole	88	78	65	16
HCC-1806	Nocodazole	89	13	2	0
HCC-1806	Nocodazole	91	69	39	3
HeLa	KIF18Ai	113	14	7	2
HeLa	KIF18Ai	141	4	0	0
HeLa	KIF18Ai	149	11	5	1
HeLa	KIF18Ai	148	6	3	1
HeLa	KIF18Ai	118	5	2	0
HeLa	KIF18Ai	133	13	4	1
HeLa	KIF18Ai	126	22	16	3
HeLa	KIF18Ai	138	19	14	3
HeLa	KIF18Ai	140	10	3	0
HeLa	KIF18Ai	141	11	4	2
HeLa	KIF18Ai	129	5	3	0
HeLa	KIF18Ai	151	14	6	1
HeLa	KIF18Ai	134	17	10	1
HeLa	KIF18Ai	114	16	11	1
HeLa	KIF18Ai	134	0	0	0
HeLa	KIF18Ai	121	8	6	1
HeLa	KIF18Ai	101	1	1	0
HeLa	KIF18Ai	131	7	1	0
HeLa	KIF18Ai	148	14	6	1
HeLa	KIF18Ai	125	15	6	0
HeLa	KIF18Ai	146	19	10	2
HeLa	KIF18Ai	126	7	2	0
HeLa	KIF18Ai	117	100	83	29
HeLa	KIF18Ai	125	6	0	0
HeLa	KIF18Ai	136	54	27	9
HeLa	KIF18Ai	124	8	2	1
HeLa	KIF18Ai	100	12	8	2
HeLa	KIF18Ai	148	9	4	0
HeLa	KIF18Ai	143	12	3	1
HeLa	KIF18Ai	170	11	2	0
HeLa	KIF18Ai	135	32	13	1
HeLa	KIF18Ai	135	14	7	4
HeLa	KIF18Ai	119	4	1	0
HeLa	KIF18Ai	136	20	13	3
HeLa	KIF18Ai	150	56	38	18
HeLa	DMSO	143	0	0	0
HeLa	DMSO	142	13	11	3
HeLa	DMSO	129	16	11	2
HeLa	DMSO	151	24	16	6
HeLa	DMSO	152	20	7	0
HeLa	DMSO	137	14	6	2
HeLa	DMSO	134	36	22	5
HeLa	DMSO	126	3	0	0
HeLa	DMSO	130	17	6	1
HeLa	DMSO	127	4	2	1
HeLa	DMSO	142	13	3	0
HeLa	DMSO	148	7	0	0
HeLa	DMSO	158	9	4	0
HeLa	DMSO	151	23	12	0
HeLa	DMSO	143	26	15	5
HeLa	DMSO	128	7	1	0
HeLa	DMSO	152	3	1	0
HeLa	DMSO	130	4	1	0
HeLa	DMSO	143	12	4	0
HeLa	DMSO	135	3	1	0
HeLa	DMSO	128	5	1	0
HeLa	DMSO	159	5	0	0
HeLa	DMSO	136	19	11	2
HeLa	DMSO	158	3	1	0
HeLa	DMSO	134	12	1	0
HeLa	DMSO	137	4	0	0
HeLa	DMSO	131	20	8	1
HeLa	DMSO	143	5	0	0
HeLa	DMSO	158	23	4	1
HeLa	DMSO	131	3	1	0
HeLa	DMSO	99	0	0	0
HeLa	DMSO	160	15	7	0
HeLa	DMSO	141	17	10	2
HeLa	DMSO	132	32	15	2
HeLa	DMSO	140	9	3	0
HeLa	DMSO	109	20	13	4
HeLa	DMSO	134	67	59	15
HeLa	Nocodazole	144	143	143	143
HeLa	Nocodazole	126	118	114	82
HeLa	Nocodazole	127	124	123	91
HeLa	Nocodazole	132	132	132	131
HeLa	Nocodazole	129	124	123	111
HeLa	Nocodazole	120	120	120	119
HeLa	Nocodazole	123	122	122	122
HeLa	Nocodazole	138	133	131	113
HeLa	Nocodazole	121	121	121	121
HeLa	Nocodazole	116	116	116	113
HeLa	Nocodazole	128	128	128	123
HeLa	Nocodazole	133	133	133	132
HeLa	Nocodazole	119	117	117	114
HeLa	Nocodazole	129	129	129	126
HeLa	Nocodazole	136	131	127	103
HeLa	Nocodazole	120	119	118	117
HeLa	Nocodazole	134	134	133	132
HeLa	Nocodazole	132	132	132	132
HeLa	Nocodazole	137	136	136	130
HeLa	Nocodazole	123	123	123	123
HeLa	Nocodazole	124	123	123	122
HeLa	Nocodazole	106	104	102	86
HeLa	Nocodazole	110	109	109	104
HeLa	Nocodazole	120	120	119	114
HeLa	Nocodazole	117	117	116	105
HeLa	Nocodazole	121	113	104	66
HeLa	Nocodazole	117	116	115	90
HeLa	Nocodazole	127	127	127	122
HeLa	Nocodazole	143	140	138	100
HeLa	Nocodazole	132	132	132	132
HeLa	Nocodazole	117	117	115	98
HeLa	Nocodazole	146	143	143	140
HeLa	Nocodazole	119	119	119	118
HeLa	Nocodazole	143	108	86	36
MDA-MB-157	KIF18Ai	196	91	63	19
MDA-MB-157	KIF18Ai	180	93	59	15
MDA-MB-157	KIF18Ai	177	70	43	12
MDA-MB-157	KIF18Ai	177	19	15	5
MDA-MB-157	DMSO	160	10	7	0
MDA-MB-157	DMSO	150	29	16	1
MDA-MB-157	DMSO	233	19	8	1
MDA-MB-157	DMSO	153	11	5	2
MDA-MB-157	DMSO	131	13	7	4
MDA-MB-157	DMSO	71	1	0	0
MDA-MB-157	DMSO	133	32	21	4
MDA-MB-157	DMSO	101	6	1	0
MDA-MB-157	DMSO	95	16	5	2
MDA-MB-157	DMSO	161	2	0	0
MDA-MB-157	Nocodazole	115	85	67	29
MDA-MB-157	Nocodazole	116	77	53	14
MDA-MB-157	Nocodazole	134	123	116	87
MDA-MB-157	Nocodazole	148	146	144	137
MDA-MB-157	Nocodazole	60	60	60	57
MDA-MB-157	Nocodazole	51	21	15	10
MDA-MB-157	Nocodazole	130	130	129	125
MDA-MB-157	Nocodazole	135	111	94	42
MDA-MB-157	Nocodazole	75	73	73	65
MDA-MB-157	Nocodazole	84	78	73	55
MDA-MB-157	Nocodazole	71	41	39	33
MDA-MB-157	Nocodazole	101	93	80	57
MDA-MB-157	Nocodazole	101	95	92	83
MDA-MB-157	Nocodazole	143	111	99	54
MDA-MB-157	Nocodazole	137	136	136	126
MDA-MB-157	Nocodazole	142	137	118	90
MDA-MB-157	Nocodazole	166	153	141	102
MDA-MB-157	Nocodazole	101	77	57	27
MDA-MB-157	Nocodazole	102	80	65	37
MDA-MB-157	Nocodazole	140	114	106	79
MDA-MB-157	Nocodazole	91	87	80	72
MDA-MB-157	Nocodazole	149	132	119	86
MDA-MB-157	Nocodazole	149	132	122	74
MDA-MB-157	Nocodazole	130	126	124	112
MDA-MB-157	Nocodazole	88	81	72	47
MDA-MB-157	Nocodazole	103	62	47	10
MDA-MB-157	Nocodazole	105	101	92	52
MDA-MB-157	Nocodazole	163	102	75	22
MDA-MB-157	Nocodazole	147	121	108	73
MDA-MB-157	Nocodazole	99	66	48	23
MDA-MB-157	Nocodazole	130	128	124	106
MDA-MB-157	Nocodazole	155	141	133	103
MDA-MB-157	Nocodazole	178	156	134	89
MDA-MB-157	Nocodazole	94	72	60	22
MDA-MB-157	Nocodazole	125	116	107	78
MDA-MB-157	Nocodazole	245	144	102	31
MDA-MB-157	Nocodazole	155	88	57	15
MDA-MB-157	Nocodazole	125	116	94	59
MDA-MB-157	Nocodazole	115	56	37	9
MDA-MB-157	Nocodazole	220	109	76	26
MDA-MB-157	Nocodazole	98	96	96	92
OVCAR-3	KIF18Ai	102	14	4	3
OVCAR-3	KIF18Ai	99	23	11	10
OVCAR-3	KIF18Ai	69	11	6	5
OVCAR-3	KIF18Ai	86	5	1	0
OVCAR-3	KIF18Ai	107	66	42	35
OVCAR-3	KIF18Ai	108	54	36	27
OVCAR-3	KIF18Ai	80	20	7	7
OVCAR-3	KIF18Ai	105	25	14	13
OVCAR-3	DMSO	65	7	4	1
OVCAR-3	Nocodazole	70	47	36	30
OVCAR-3	Nocodazole	115	98	81	77
OVCAR-3	Nocodazole	79	59	43	36
OVCAR-3	Nocodazole	89	60	48	42
OVCAR-3	Nocodazole	84	79	75	73
OVCAR-3	Nocodazole	107	101	86	78
OVCAR-3	Nocodazole	111	93	76	72
OVCAR-3	Nocodazole	85	78	68	63
OVCAR-3	Nocodazole	96	88	79	75
OVCAR-3	Nocodazole	92	16	4	2
OVCAR-3	Nocodazole	87	82	74	65
OVCAR-3	Nocodazole	102	84	73	62
OVCAR-3	Nocodazole	99	67	52	43
OVCAR-3	Nocodazole	109	59	24	20
OVCAR-3	Nocodazole	65	50	35	31
OVCAR-3	Nocodazole	95	83	59	50
RPE1	KIF18Ai	83	0	0	0
RPE1	KIF18Ai	84	11	8	6
RPE1	KIF18Ai	75	9	7	2
RPE1	DMSO	67	1	0	0
RPE1	DMSO	92	11	5	1
RPE1	DMSO	95	10	5	2
RPE1	DMSO	94	13	8	1
RPE1	Nocodazole	87	45	38	25
RPE1	Nocodazole	71	45	39	26
RPE1	Nocodazole	109	69	54	38
RPE1	Nocodazole	108	53	47	27
RPE1	Nocodazole	105	50	41	27
RPE1	Nocodazole	109	66	61	48
RPE1	Nocodazole	98	73	59	44
RPE1	Nocodazole	86	80	80	71
RPE1	Nocodazole	71	56	48	36
RPE1	Nocodazole	83	56	46	33
RPE1	Nocodazole	91	49	42	31
RPE1	Nocodazole	65	58	53	40
RPE1	Nocodazole	86	63	58	40
RPE1	Nocodazole	92	84	82	69
RPE1	Nocodazole	88	82	78	68
RPE1	Nocodazole	75	59	55	48
RPE1	Nocodazole	102	80	73	55
RPE1	Nocodazole	77	63	56	48
RPE1	Nocodazole	83	66	64	55
RPE1	Nocodazole	93	77	72	62
RPE1	Nocodazole	84	63	55	45
RPE1	Nocodazole	87	67	60	48
RPE1	Nocodazole	95	73	71	57
RPE1	Nocodazole	69	64	55	45
RPE1	Nocodazole	55	53	52	47
RPE1	Nocodazole	45	44	43	42
RPE1	Nocodazole	75	58	53	38
RPE1	Nocodazole	68	67	66	57
RPE1	Nocodazole	97	80	74	59
RPE1	Nocodazole	67	63	61	49
RPE1	Nocodazole	79	57	51	41
OVCAR-8	KIF18Ai	74	2	0	0
OVCAR-8	KIF18Ai	118	6	2	0
OVCAR-8	KIF18Ai	71	0	0	0
OVCAR-8	KIF18Ai	72	1	0	0
OVCAR-8	KIF18Ai	92	1	1	0
OVCAR-8	KIF18Ai	94	2	1	0
OVCAR-8	KIF18Ai	102	13	8	0
OVCAR-8	KIF18Ai	77	5	3	0
OVCAR-8	KIF18Ai	109	0	0	0
OVCAR-8	KIF18Ai	84	1	1	0
OVCAR-8	KIF18Ai	106	17	6	2
OVCAR-8	KIF18Ai	85	16	10	1
OVCAR-8	KIF18Ai	62	3	3	0
OVCAR-8	KIF18Ai	95	6	1	0
OVCAR-8	KIF18Ai	92	0	0	0
OVCAR-8	KIF18Ai	56	0	0	0
OVCAR-8	KIF18Ai	101	3	1	0
OVCAR-8	KIF18Ai	72	0	0	0
OVCAR-8	KIF18Ai	72	1	1	0
OVCAR-8	KIF18Ai	86	4	3	0
OVCAR-8	KIF18Ai	98	2	0	0
OVCAR-8	KIF18Ai	88	3	2	0
OVCAR-8	KIF18Ai	85	0	0	0
OVCAR-8	DMSO	89	7	2	0
OVCAR-8	DMSO	94	6	2	0
OVCAR-8	DMSO	73	4	1	0
OVCAR-8	DMSO	89	3	0	0
OVCAR-8	DMSO	71	0	0	0
OVCAR-8	DMSO	59	4	2	0
OVCAR-8	DMSO	75	12	5	0
OVCAR-8	DMSO	86	11	6	4
OVCAR-8	DMSO	80	6	2	0
OVCAR-8	DMSO	82	2	1	0
OVCAR-8	DMSO	80	5	3	0
OVCAR-8	DMSO	115	13	5	1
OVCAR-8	DMSO	100	32	20	5
OVCAR-8	DMSO	104	24	13	2
OVCAR-8	DMSO	126	5	2	1
OVCAR-8	Nocodazole	104	90	80	54
OVCAR-8	Nocodazole	103	6	3	1
OVCAR-8	Nocodazole	87	2	0	0
OVCAR-8	Nocodazole	111	0	0	0
OVCAR-8	Nocodazole	82	79	78	69
OVCAR-8	Nocodazole	84	0	0	0
OVCAR-8	Nocodazole	105	64	43	17
OVCAR-8	Nocodazole	125	71	53	25
OVCAR-8	Nocodazole	101	56	43	15
OVCAR-8	Nocodazole	85	53	42	22
OVCAR-8	Nocodazole	117	39	22	8
OVCAR-8	Nocodazole	103	0	0	0
OVCAR-8	Nocodazole	95	17	11	1
OVCAR-8	Nocodazole	100	8	3	0
OVCAR-8	Nocodazole	124	0	0	0
OVCAR-8	Nocodazole	95	0	0	0
OVCAR-8	Nocodazole	90	29	15	2
OVCAR-8	Nocodazole	57	0	0	0
OVCAR-8	Nocodazole	99	39	26	4
OVCAR-8	Nocodazole	89	5	1	0
OVCAR-8	Nocodazole	87	64	53	21
OVCAR-8	Nocodazole	100	30	15	6
OVCAR-8	Nocodazole	90	56	43	23
OVCAR-8	Nocodazole	94	41	24	5
OVCAR-8	Nocodazole	108	30	17	5
OVCAR-8	Nocodazole	108	0	0	0
OVCAR-8	Nocodazole	89	55	44	25
OVCAR-8	Nocodazole	102	21	15	5
OVCAR-8	Nocodazole	102	85	70	45
OVCAR-8	Nocodazole	87	14	7	3
OVCAR-8	Nocodazole	107	87	76	49
OVCAR-8	Nocodazole	102	7	1	0
OVCAR-8	Nocodazole	83	3	3	0
OVCAR-8	Nocodazole	91	37	18	6
OVCAR-8	Nocodazole	120	20	8	1
OVCAR-8	Nocodazole	108	49	33	14
OVCAR-8	Nocodazole	104	54	34	14
OVCAR-8	Nocodazole	78	18	13	2
OVCAR-8	Nocodazole	101	31	21	8
OVCAR-8	Nocodazole	116	53	35	12
OVCAR-8	Nocodazole	115	97	85	54
OVCAR-8	Nocodazole	103	48	33	16
OVCAR-8	Nocodazole	89	60	52	19
OVCAR-8	Nocodazole	89	43	29	9
OVCAR-8	KIF18Ai	95	4	2	0
OVCAR-8	KIF18Ai	66	0	0	0
OVCAR-8	DMSO	86	13	11	3
OVCAR-8	DMSO	93	13	3	0
OVCAR-8	DMSO	97	1	1	0
OVCAR-8	DMSO	73	8	6	1
OVCAR-8	DMSO	83	5	1	0
OVCAR-8	DMSO	78	12	7	0
OVCAR-8	DMSO	97	6	3	2
OVCAR-8	DMSO	61	7	4	1
MCF7	KIF18Ai	101	33	21	7
MCF7	KIF18Ai	89	13	7	1
MCF7	KIF18Ai	139	25	17	0
MCF7	KIF18Ai	66	17	9	3
MCF7	KIF18Ai	79	9	4	0
MCF7	KIF18Ai	22	3	1	0
MCF7	KIF18Ai	16	6	4	0
MCF7	KIF18Ai	155	12	3	0
MCF7	KIF18Ai	65	20	10	4
MCF7	KIF18Ai	83	40	26	4
MCF7	KIF18Ai	40	4	3	0
MCF7	KIF18Ai	9	1	1	0
MCF7	KIF18Ai	91	16	10	3
MCF7	KIF18Ai	47	2	1	0
MCF7	KIF18Ai	10	2	2	0
MCF7	KIF18Ai	9	7	6	3
MCF7	KIF18Ai	52	4	2	1
MCF7	KIF18Ai	86	47	39	15
MCF7	KIF18Ai	20	7	5	2
MCF7	KIF18Ai	83	6	4	2
MCF7	KIF18Ai	57	6	4	2
MCF7	KIF18Ai	117	11	10	5
MCF7	KIF18Ai	79	13	6	2
MCF7	KIF18Ai	73	13	8	4
MCF7	KIF18Ai	91	29	24	9
MCF7	KIF18Ai	67	20	15	8
MCF7	KIF18Ai	45	8	7	4
MCF7	KIF18Ai	18	4	3	2
MCF7	KIF18Ai	53	0	0	0
MCF7	KIF18Ai	108	5	3	0
MCF7	KIF18Ai	76	0	0	0
MCF7	KIF18Ai	59	11	7	3
MCF7	KIF18Ai	93	17	14	3
MCF7	DMSO	107	2	1	0
MCF7	DMSO	104	32	18	3
MCF7	DMSO	79	15	7	1
MCF7	DMSO	83	12	8	2
MCF7	DMSO	70	0	0	0
MCF7	DMSO	72	0	0	0
MCF7	DMSO	92	4	0	0
MCF7	DMSO	41	4	1	0
MCF7	DMSO	76	7	3	1
MCF7	DMSO	110	6	6	0
MCF7	DMSO	117	10	2	1
MCF7	DMSO	111	19	11	4
MCF7	DMSO	101	6	2	0
MCF7	Nocodazole	128	127	127	120
MCF7	Nocodazole	121	119	118	85
MCF7	Nocodazole	125	125	124	122
MCF7	Nocodazole	98	97	96	88
MCF7	Nocodazole	115	114	113	108
MCF7	Nocodazole	75	72	71	57
MCF7	Nocodazole	77	77	77	75
MCF7	Nocodazole	95	87	71	26
MCF7	Nocodazole	110	110	110	100
MCF7	Nocodazole	127	127	127	126
MCF7	Nocodazole	113	111	103	42
MCF7	Nocodazole	105	105	105	102
MCF7	Nocodazole	129	87	54	3
MCF7	Nocodazole	120	118	112	58
MCF7	Nocodazole	60	60	60	59
MCF7	Nocodazole	72	72	70	66
MCF7	Nocodazole	68	65	64	49
MCF7	Nocodazole	95	94	93	92
MCF7	Nocodazole	59	59	59	54
MCF7	Nocodazole	105	104	102	85
MCF7	Nocodazole	111	107	106	105
MCF7	Nocodazole	115	113	112	93
MCF7	Nocodazole	88	80	70	41
MCF7	Nocodazole	78	78	78	78
MCF7	Nocodazole	104	101	99	80
MCF7	Nocodazole	36	32	31	25
MCF7	Nocodazole	112	110	101	67
MCF7	Nocodazole	132	132	132	123
MCF7	Nocodazole	107	106	105	103
MCF7	Nocodazole	106	103	98	73
MCF7	Nocodazole	102	102	99	77
MCF7	Nocodazole	64	64	64	62
MCF7	Nocodazole	89	55	48	28
MCF7	Nocodazole	35	35	35	33
MCF7	Nocodazole	135	134	133	132
MCF7	Nocodazole	47	45	44	25
MCF7	Nocodazole	81	80	78	74
MCF7	Nocodazole	49	49	49	49
MCF7	Nocodazole	64	62	60	56
MCF7	Nocodazole	119	117	117	112
MCF7	Nocodazole	75	75	75	75
MCF7	Nocodazole	103	54	37	1
MCF7	Nocodazole	113	111	107	88
MCF7	Nocodazole	92	89	88	76
MCF7	Nocodazole	133	130	130	129
MCF7	Nocodazole	72	71	71	65
MCF7	Nocodazole	130	128	127	118
RPE1	KIF18Ai	77	24	14	2
RPE1	KIF18Ai	80	8	4	1
RPE1	KIF18Ai	69	8	3	1
RPE1	KIF18Ai	90	27	11	2
RPE1	KIF18Ai	80	7	4	0
RPE1	KIF18Ai	66	23	17	7
RPE1	KIF18Ai	78	23	12	3
RPE1	KIF18Ai	78	17	5	1
RPE1	KIF18Ai	77	21	12	2
RPE1	KIF18Ai	76	15	11	3
RPE1	KIF18Ai	78	20	12	1
RPE1	KIF18Ai	77	8	3	0
RPE1	KIF18Ai	89	12	10	4
RPE1	KIF18Ai	83	38	25	9
RPE1	KIF18Ai	75	27	15	2
RPE1	KIF18Ai	83	24	8	2
RPE1	KIF18Ai	82	7	5	3
RPE1	KIF18Ai	97	5	4	1
RPE1	KIF18Ai	77	14	7	3
RPE1	KIF18Ai	81	18	12	5
RPE1	KIF18Ai	89	34	23	9
RPE1	KIF18Ai	68	14	8	3
RPE1	KIF18Ai	72	19	9	2
RPE1	KIF18Ai	83	25	15	4
RPE1	DMSO	78	2	0	0
RPE1	DMSO	87	4	3	1
RPE1	DMSO	69	8	3	2
RPE1	DMSO	83	11	5	0
RPE1	DMSO	82	2	0	0
RPE1	DMSO	67	8	2	0
RPE1	DMSO	63	4	2	0
RPE1	DMSO	78	6	3	0
RPE1	DMSO	74	22	13	3
RPE1	DMSO	78	5	1	0
RPE1	DMSO	98	24	15	1
RPE1	DMSO	82	14	5	1
RPE1	DMSO	86	6	1	1
RPE1	DMSO	68	10	8	3
RPE1	DMSO	80	10	5	0
RPE1	DMSO	79	2	1	0
RPE1	DMSO	47	7	6	2
RPE1	DMSO	69	2	1	0
RPE1	DMSO	53	4	1	0
RPE1	DMSO	71	3	3	0
RPE1	DMSO	51	3	0	0
RPE1	DMSO	78	4	3	1
RPE1	DMSO	64	3	1	0
RPE1	DMSO	101	15	7	3
RPE1	Nocodazole	59	37	24	9
RPE1	Nocodazole	75	26	14	3
RPE1	Nocodazole	58	54	42	32
RPE1	Nocodazole	72	53	43	22
RPE1	Nocodazole	60	48	40	25
RPE1	Nocodazole	64	40	33	22
RPE1	Nocodazole	73	59	46	23
RPE1	Nocodazole	65	50	46	31
RPE1	Nocodazole	76	56	50	30
RPE1	Nocodazole	79	57	45	23
RPE1	Nocodazole	76	39	26	11
RPE1	Nocodazole	67	52	40	30
RPE1	Nocodazole	59	42	37	27
RPE1	Nocodazole	62	43	28	17
RPE1	Nocodazole	68	62	54	37
RPE1	Nocodazole	71	58	47	26
RPE1	Nocodazole	78	66	59	39
RPE1	Nocodazole	64	52	43	33
RPE1	Nocodazole	54	42	38	18
RPE1	Nocodazole	60	48	35	20
RPE1	Nocodazole	70	50	45	31
RPE1	Nocodazole	62	58	48	37
RPE1	Nocodazole	63	58	48	32
RPE1	Nocodazole	77	67	58	26
RPE1	Nocodazole	78	68	58	36
RPE1	Nocodazole	56	50	45	34
RPE1	Nocodazole	58	46	34	21
RPE1	Nocodazole	70	56	42	21
RPE1	Nocodazole	82	66	57	38
RPE1	Nocodazole	72	64	56	27
RPE1	Nocodazole	63	54	47	32
RPE1	Nocodazole	56	56	53	44
RPE1	Nocodazole	72	69	67	50
RPE1	Nocodazole	62	58	50	34
RPE1	Nocodazole	63	52	43	29
RPE1	Nocodazole	68	35	22	11
HCT116	KIF18Ai	83	20	8	5
HCT116	KIF18Ai	75	30	20	5
HCT116	KIF18Ai	73	11	5	0
HCT116	KIF18Ai	85	47	35	18
HCT116	KIF18Ai	76	60	48	22
HCT116	KIF18Ai	82	35	24	16
HCT116	KIF18Ai	74	41	31	11
HCT116	KIF18Ai	68	21	13	4
HCT116	KIF18Ai	58	10	7	4
HCT116	KIF18Ai	83	18	10	2
HCT116	KIF18Ai	81	31	21	6
HCT116	KIF18Ai	72	38	31	11
HCT116	KIF18Ai	82	23	16	1
HCT116	KIF18Ai	75	40	35	8
HCT116	KIF18Ai	90	20	9	2
HCT116	KIF18Ai	75	44	33	11
HCT116	KIF18Ai	63	11	3	0
HCT116	KIF18Ai	78	16	7	3
HCT116	KIF18Ai	86	22	9	2
HCT116	KIF18Ai	66	48	42	11
HCT116	KIF18Ai	77	15	8	0
HCT116	KIF18Ai	80	39	29	14
HCT116	KIF18Ai	83	43	29	9
HCT116	KIF18Ai	74	29	21	8
HCT116	KIF18Ai	80	39	25	11
HCT116	KIF18Ai	82	40	28	8
HCT116	KIF18Ai	68	17	14	8
HCT116	KIF18Ai	71	39	26	8
HCT116	KIF18Ai	79	15	6	0
HCT116	KIF18Ai	85	17	11	2
HCT116	KIF18Ai	75	21	16	1
HCT116	KIF18Ai	88	26	16	4
HCT116	KIF18Ai	81	30	17	4
HCT116	KIF18Ai	82	26	18	5
HCT116	KIF18Ai	78	53	41	16
HCT116	KIF18Ai	69	18	8	1
HCT116	KIF18Ai	85	17	12	4
HCT116	KIF18Ai	74	10	7	4
HCT116	KIF18Ai	75	9	3	0
HCT116	KIF18Ai	87	35	23	4
HCT116	KIF18Ai	84	26	19	10
HCT116	KIF18Ai	83	27	13	4
HCT116	KIF18Ai	70	32	21	4
HCT116	KIF18Ai	70	20	13	3
HCT116	KIF18Ai	82	30	21	8
HCT116	DMSO	82	7	5	2
HCT116	DMSO	82	5	4	0
HCT116	DMSO	82	12	6	0
HCT116	DMSO	72	10	4	2
HCT116	DMSO	68	6	1	0
HCT116	DMSO	68	11	5	1
HCT116	DMSO	92	15	8	2
HCT116	DMSO	77	15	10	5
HCT116	DMSO	64	8	3	0
HCT116	DMSO	82	3	2	0
HCT116	DMSO	64	10	2	0
HCT116	DMSO	84	15	10	4
HCT116	DMSO	83	7	5	0
HCT116	DMSO	81	4	0	0
HCT116	DMSO	80	15	12	0
HCT116	DMSO	65	13	7	5
HCT116	DMSO	93	5	3	0
HCT116	DMSO	79	17	7	1
HCT116	DMSO	64	4	2	1
HCT116	DMSO	82	5	0	0
HCT116	DMSO	79	9	6	0
HCT116	DMSO	81	7	3	0
HCT116	DMSO	58	8	3	1
HCT116	DMSO	70	8	3	0
HCT116	DMSO	64	4	0	0
HCT116	DMSO	82	11	8	1
HCT116	DMSO	69	7	4	1
HCT116	DMSO	74	4	1	0
HCT116	DMSO	80	6	5	2
HCT116	DMSO	59	5	1	0
HCT116	DMSO	72	5	1	0
HCT116	DMSO	69	10	3	1
HCT116	DMSO	68	8	4	0
HCT116	DMSO	73	2	1	0
HCT116	DMSO	79	15	7	1
HCT116	DMSO	71	2	0	0
HCT116	DMSO	67	1	1	1
HCT116	DMSO	65	1	1	0
HCT116	DMSO	66	0	0	0
HCT116	DMSO	70	0	0	0
HCT116	DMSO	73	5	3	1
HCT116	DMSO	72	4	2	1
HCT116	DMSO	69	1	1	0
HCT116	DMSO	68	3	2	0
HCT116	DMSO	80	9	3	0
HCT116	DMSO	66	5	1	0
HCT116	DMSO	79	18	12	2
HCT116	DMSO	73	9	5	1
HCT116	Nocodazole	81	81	77	68
HCT116	Nocodazole	74	69	68	53
HCT116	Nocodazole	76	65	61	44
HCT116	Nocodazole	55	45	41	36
HCT116	Nocodazole	55	43	39	23
HCT116	Nocodazole	89	44	31	10
HCT116	Nocodazole	79	51	37	16
HCT116	Nocodazole	83	60	50	20
HCT116	Nocodazole	85	61	55	36
HCT116	Nocodazole	86	58	49	20
HCT116	Nocodazole	57	56	56	53
HCT116	Nocodazole	89	84	80	69
HCT116	Nocodazole	72	69	61	32
HCT116	Nocodazole	68	67	66	60
HCT116	Nocodazole	63	58	58	36
HCT116	Nocodazole	73	69	65	51
HCT116	Nocodazole	51	45	40	23
HCT116	Nocodazole	75	54	42	16
HCT116	Nocodazole	70	67	61	42
HCT116	Nocodazole	67	64	64	64
HCT116	Nocodazole	72	69	66	58
HCT116	Nocodazole	79	65	58	50
HCT116	Nocodazole	79	77	74	66
HCT116	Nocodazole	74	70	68	53
HCT116	Nocodazole	70	64	59	33
HCT116	Nocodazole	87	76	72	53
HCT116	Nocodazole	76	66	66	58
HCT116	Nocodazole	67	66	65	59
HCT116	Nocodazole	78	46	36	8
HCT116	Nocodazole	85	70	54	25
HCT116	Nocodazole	85	83	79	61
HCT116	Nocodazole	78	75	69	45
HCT116	Nocodazole	80	77	76	66
HCT116	Nocodazole	62	57	48	33
HCT116	Nocodazole	78	48	41	18
HCT116	Nocodazole	84	82	82	74
HCT116	Nocodazole	77	69	65	50
HCT116	Nocodazole	64	60	58	49
HCT116	Nocodazole	78	78	77	69
HCT116	Nocodazole	63	57	54	48
HCT116	Nocodazole	53	45	43	35
HCT116	Nocodazole	60	59	59	54
HCT116	Nocodazole	71	57	50	34
HCT116	Nocodazole	77	70	67	45
HCT116	Nocodazole	91	85	83	78
HCT116	Nocodazole	70	70	70	63
HCT116	Nocodazole	85	80	79	70
HCT116	Nocodazole	67	65	63	52
MCF7	KIF18Ai	155	12	3	0
OVCAR-8	KIF18Ai	74	2	0	0
OVCAR-8	KIF18Ai	118	6	2	0
OVCAR-8	KIF18Ai	71	0	0	0
OVCAR-8	KIF18Ai	72	1	0	0
OVCAR-8	KIF18Ai	92	1	1	0
OVCAR-8	KIF18Ai	94	2	1	0
OVCAR-8	KIF18Ai	102	13	8	0
OVCAR-8	KIF18Ai	77	5	3	0
OVCAR-8	KIF18Ai	109	0	0	0
OVCAR-8	KIF18Ai	84	1	1	0
OVCAR-8	KIF18Ai	95	4	2	0
OVCAR-8	KIF18Ai	106	17	6	2
OVCAR-8	KIF18Ai	85	16	10	1
OVCAR-8	KIF18Ai	62	3	3	0
OVCAR-8	KIF18Ai	95	6	1	0
OVCAR-8	KIF18Ai	92	0	0	0
OVCAR-8	KIF18Ai	56	0	0	0
OVCAR-8	KIF18Ai	101	3	1	0
OVCAR-8	KIF18Ai	72	0	0	0
OVCAR-8	KIF18Ai	72	1	1	0
OVCAR-8	KIF18Ai	66	0	0	0
OVCAR-8	KIF18Ai	86	4	3	0
OVCAR-8	KIF18Ai	98	2	0	0
OVCAR-8	KIF18Ai	88	3	2	0
OVCAR-8	KIF18Ai	85	0	0	0
OVCAR-8	DMSO	86	13	11	3
OVCAR-8	DMSO	93	13	3	0
OVCAR-8	DMSO	97	1	1	0
OVCAR-8	DMSO	89	7	2	0
OVCAR-8	DMSO	73	8	6	1
OVCAR-8	DMSO	83	5	1	0
OVCAR-8	DMSO	94	6	2	0
OVCAR-8	DMSO	78	12	7	0
OVCAR-8	DMSO	73	4	1	0
OVCAR-8	DMSO	89	3	0	0
OVCAR-8	DMSO	71	0	0	0
OVCAR-8	DMSO	59	4	2	0
OVCAR-8	DMSO	75	12	5	0
OVCAR-8	DMSO	97	6	3	2
OVCAR-8	DMSO	86	11	6	4
OVCAR-8	DMSO	61	7	4	1
OVCAR-8	DMSO	80	6	2	0
OVCAR-8	DMSO	82	2	1	0
OVCAR-8	DMSO	80	5	3	0
OVCAR-8	DMSO	115	13	5	1
OVCAR-8	DMSO	100	32	20	5
OVCAR-8	DMSO	104	24	13	2
OVCAR-8	DMSO	126	5	2	1
OVCAR-8	Nocodazole	104	90	80	54
OVCAR-8	Nocodazole	103	6	3	1
OVCAR-8	Nocodazole	87	2	0	0
OVCAR-8	Nocodazole	111	0	0	0
OVCAR-8	Nocodazole	82	79	78	69
OVCAR-8	Nocodazole	84	0	0	0
OVCAR-8	Nocodazole	105	64	43	17
OVCAR-8	Nocodazole	125	71	53	25
OVCAR-8	Nocodazole	101	56	43	15
OVCAR-8	Nocodazole	85	53	42	22
OVCAR-8	Nocodazole	117	39	22	8
OVCAR-8	Nocodazole	103	0	0	0
OVCAR-8	Nocodazole	95	17	11	1
OVCAR-8	Nocodazole	100	8	3	0
OVCAR-8	Nocodazole	124	0	0	0
OVCAR-8	Nocodazole	95	0	0	0
OVCAR-8	Nocodazole	90	29	15	2
OVCAR-8	Nocodazole	57	0	0	0
OVCAR-8	Nocodazole	99	39	26	4
OVCAR-8	Nocodazole	89	5	1	0
OVCAR-8	Nocodazole	87	64	53	21
OVCAR-8	Nocodazole	100	30	15	6
OVCAR-8	Nocodazole	90	56	43	23
OVCAR-8	Nocodazole	94	41	24	5
OVCAR-8	Nocodazole	108	30	17	5
OVCAR-8	Nocodazole	108	0	0	0
OVCAR-8	Nocodazole	89	55	44	25
OVCAR-8	Nocodazole	102	21	15	5
OVCAR-8	Nocodazole	102	85	70	45
OVCAR-8	Nocodazole	87	14	7	3
OVCAR-8	Nocodazole	107	87	76	49
OVCAR-8	Nocodazole	102	7	1	0
OVCAR-8	Nocodazole	83	3	3	0
OVCAR-8	Nocodazole	91	37	18	6
OVCAR-8	Nocodazole	120	20	8	1
OVCAR-8	Nocodazole	108	49	33	14
OVCAR-8	Nocodazole	104	54	34	14
OVCAR-8	Nocodazole	78	18	13	2
OVCAR-8	Nocodazole	101	31	21	8
OVCAR-8	Nocodazole	116	53	35	12
OVCAR-8	Nocodazole	115	97	85	54
OVCAR-8	Nocodazole	103	48	33	16
OVCAR-8	Nocodazole	89	60	52	19
OVCAR-8	Nocodazole	89	43	29	9
RPE1	KIF18Ai	77	24	14	2
RPE1	KIF18Ai	80	8	4	1
RPE1	KIF18Ai	69	8	3	1
RPE1	KIF18Ai	90	27	11	2
RPE1	KIF18Ai	80	7	4	0
RPE1	KIF18Ai	66	23	17	7
RPE1	KIF18Ai	78	23	12	3
RPE1	KIF18Ai	78	17	5	1
RPE1	KIF18Ai	77	21	12	2
RPE1	KIF18Ai	76	15	11	3
RPE1	KIF18Ai	78	20	12	1
RPE1	KIF18Ai	77	8	3	0
RPE1	KIF18Ai	89	12	10	4
RPE1	KIF18Ai	83	38	25	9
RPE1	KIF18Ai	75	27	15	2
RPE1	KIF18Ai	83	24	8	2
RPE1	KIF18Ai	82	7	5	3
RPE1	KIF18Ai	97	5	4	1
RPE1	KIF18Ai	77	14	7	3
RPE1	KIF18Ai	81	18	12	5
RPE1	KIF18Ai	89	34	23	9
RPE1	KIF18Ai	68	14	8	3
RPE1	KIF18Ai	72	19	9	2
RPE1	KIF18Ai	83	25	15	4
RPE1	DMSO	78	2	0	0
RPE1	DMSO	87	4	3	1
RPE1	DMSO	69	8	3	2
RPE1	DMSO	83	11	5	0
RPE1	DMSO	82	2	0	0
RPE1	DMSO	67	8	2	0
RPE1	DMSO	63	4	2	0
RPE1	DMSO	78	6	3	0
RPE1	DMSO	74	22	13	3
RPE1	DMSO	78	5	1	0
RPE1	DMSO	98	24	15	1
RPE1	DMSO	82	14	5	1
RPE1	DMSO	86	6	1	1
RPE1	DMSO	68	10	8	3
RPE1	DMSO	80	10	5	0
RPE1	DMSO	79	2	1	0
RPE1	DMSO	47	7	6	2
RPE1	DMSO	69	2	1	0
RPE1	DMSO	53	4	1	0
RPE1	DMSO	71	3	3	0
RPE1	DMSO	51	3	0	0
RPE1	DMSO	78	4	3	1
RPE1	DMSO	64	3	1	0
RPE1	DMSO	101	15	7	3
RPE1	Nocodazole	59	37	24	9
RPE1	Nocodazole	75	26	14	3
RPE1	Nocodazole	58	54	42	32
RPE1	Nocodazole	72	53	43	22
RPE1	Nocodazole	60	48	40	25
RPE1	Nocodazole	64	40	33	22
RPE1	Nocodazole	73	59	46	23
RPE1	Nocodazole	65	50	46	31
RPE1	Nocodazole	76	56	50	30
RPE1	Nocodazole	79	57	45	23
RPE1	Nocodazole	76	39	26	11
RPE1	Nocodazole	67	52	40	30
RPE1	Nocodazole	59	42	37	27
RPE1	Nocodazole	62	43	28	17
RPE1	Nocodazole	68	62	54	37
RPE1	Nocodazole	71	58	47	26
RPE1	Nocodazole	78	66	59	39
RPE1	Nocodazole	64	52	43	33
RPE1	Nocodazole	54	42	38	18
RPE1	Nocodazole	60	48	35	20
RPE1	Nocodazole	70	50	45	31
RPE1	Nocodazole	62	58	48	37
RPE1	Nocodazole	63	58	48	32
RPE1	Nocodazole	77	67	58	26
RPE1	Nocodazole	78	68	58	36
RPE1	Nocodazole	56	50	45	34
RPE1	Nocodazole	58	46	34	21
RPE1	Nocodazole	70	56	42	21
RPE1	Nocodazole	82	66	57	38
RPE1	Nocodazole	72	64	56	27
RPE1	Nocodazole	63	54	47	32
RPE1	Nocodazole	56	56	53	44
RPE1	Nocodazole	72	69	67	50
RPE1	Nocodazole	62	58	50	34
RPE1	Nocodazole	63	52	43	29
RPE1	Nocodazole	68	35	22	11
