# Supplementary material for: Weakened APC/C activity at mitotic exit drives cancer vulnerability to KIF18A inhibition
Source: EMBO J. 2024 Jan 26;43(5):2. doi: 10.1038/s44318-024-00031-6 (PMC10907621; doi:10.1038/s44318-024-00031-6)
Supplement: Supplementary file 15 — Source Data Fig. 4 [file 44318_2024_31_MOESM15_ESM.zip › Figure 4/4D/FullPanel_MAD1posKinetochoresVsKIF18AiToxicity.xlsx]

## Sheet: Description
Comparison between the average number of MAD1+ kinetochore in KIF18Ai treatment and K1F18Ai toxicity.
MAD1+ kinetochores are defined as kinetochores with > 95% MAD1 signal in the DMSO condition for each cell line

## Sheet: Data
Cell Line	Number of MAD1+ Kinetochores in KIF18Ai	KIF18Ai Toxicity
MCF7	8.36364	-34.5
HCT116	18.93	-8.6
DLD1	5.21	10.2
RPE1	9.8148	12.5
MCF10A	5.79	15.7
MDA-MB-157	45	41.6
OVCAR-8	1.8	70.3
HCC1806	10.61	87.3
HeLa	9.17	92
OVCAR-3	21.24	100
