# Supplementary material for: Weakened APC/C activity at mitotic exit drives cancer vulnerability to KIF18A inhibition
Source: EMBO J. 2024 Jan 26;43(5):2. doi: 10.1038/s44318-024-00031-6 (PMC10907621; doi:10.1038/s44318-024-00031-6)
Supplement: Supplementary file 15 — Source Data Fig. 4 [file 44318_2024_31_MOESM15_ESM.zip › Figure 4/4A/FullPanel_BubR1intensityIF.xlsx]

## Sheet: Description
Output of averaged BubR1 intensity measurements at INDIVIDUAL kinetochores for each cell analyzed with IF microscopy
Each data row represents a unique cell
Intensity measurements are normalized to 100% = the average for all cells in DMSO-treated cells per cell line

## Sheet: Data
Cell Line	Treatment	BubR1 Average individual KTC intensity	Number of segmented Kinetochores
DLD1	KIF18Ai	119.682	65
DLD1	KIF18Ai	149.58	86
DLD1	KIF18Ai	86.9716	75
DLD1	KIF18Ai	159.611	77
DLD1	KIF18Ai	169.657	78
DLD1	KIF18Ai	158.255	78
DLD1	KIF18Ai	233.783	79
DLD1	KIF18Ai	197.5	81
DLD1	KIF18Ai	120.478	84
DLD1	KIF18Ai	203.684	76
DLD1	KIF18Ai	160.798	77
DLD1	KIF18Ai	198.865	79
DLD1	KIF18Ai	178.882	65
DLD1	KIF18Ai	76.5185	68
DLD1	KIF18Ai	62.3227	56
DLD1	KIF18Ai	162.209	73
DLD1	KIF18Ai	98.6235	77
DLD1	KIF18Ai	96.592	81
DLD1	KIF18Ai	43.6193	68
DLD1	KIF18Ai	115.458	79
DLD1	KIF18Ai	114.061	67
DLD1	KIF18Ai	174.337	80
DLD1	KIF18Ai	87.3371	78
DLD1	KIF18Ai	134.312	75
DLD1	KIF18Ai	187.891	81
DLD1	KIF18Ai	90.2508	72
DLD1	KIF18Ai	216.679	67
DLD1	KIF18Ai	80.0476	96
DLD1	KIF18Ai	163.524	70
DLD1	KIF18Ai	217.666	81
DLD1	KIF18Ai	103.349	77
DLD1	KIF18Ai	187.495	77
DLD1	KIF18Ai	167.799	59
DLD1	KIF18Ai	221.251	79
DLD1	KIF18Ai	155.667	61
DLD1	KIF18Ai	67.9377	67
DLD1	KIF18Ai	129.135	79
DLD1	KIF18Ai	111.632	74
DLD1	DMSO	123.125	59
DLD1	DMSO	104.4	71
DLD1	DMSO	132.159	65
DLD1	DMSO	68.4594	84
DLD1	DMSO	65.7412	69
DLD1	DMSO	140.085	82
DLD1	DMSO	95.8386	78
DLD1	DMSO	117.872	87
DLD1	DMSO	115.209	68
DLD1	DMSO	74.3282	57
DLD1	DMSO	134.467	60
DLD1	DMSO	115.317	84
DLD1	DMSO	135.327	64
DLD1	DMSO	86.6877	92
DLD1	DMSO	76.3041	70
DLD1	DMSO	122.255	87
DLD1	DMSO	85.2481	75
DLD1	DMSO	74.6264	72
DLD1	DMSO	147.08	64
DLD1	DMSO	184.994	84
DLD1	DMSO	166.506	84
DLD1	DMSO	133.57	76
DLD1	DMSO	103.597	74
DLD1	DMSO	51.0482	70
DLD1	DMSO	93.7253	88
DLD1	DMSO	121.577	71
DLD1	DMSO	211.012	74
DLD1	DMSO	105.217	80
DLD1	DMSO	128.58	58
DLD1	DMSO	162.925	66
DLD1	DMSO	143.836	60
DLD1	DMSO	138.254	75
DLD1	DMSO	119.765	70
DLD1	DMSO	125.945	85
DLD1	DMSO	194.292	78
DLD1	DMSO	127.976	65
DLD1	DMSO	85.7749	76
DLD1	Nocodazole	112.773	75
DLD1	Nocodazole	281.376	86
DLD1	Nocodazole	161.596	85
DLD1	Nocodazole	173.292	81
DLD1	Nocodazole	128.459	86
DLD1	Nocodazole	123.783	81
DLD1	Nocodazole	194.151	81
DLD1	Nocodazole	137.818	93
DLD1	Nocodazole	163.294	81
DLD1	Nocodazole	105.904	73
DLD1	Nocodazole	114.294	85
DLD1	Nocodazole	114.46	90
DLD1	Nocodazole	233.33	82
DLD1	Nocodazole	216.324	75
DLD1	Nocodazole	239.672	82
DLD1	Nocodazole	133.754	83
DLD1	Nocodazole	197.966	78
DLD1	Nocodazole	136.759	84
DLD1	Nocodazole	94.436	75
DLD1	Nocodazole	112.694	83
DLD1	Nocodazole	190.433	76
DLD1	Nocodazole	137.733	76
DLD1	Nocodazole	130.006	83
DLD1	Nocodazole	168.168	86
DLD1	Nocodazole	151.861	80
DLD1	Nocodazole	159.962	77
DLD1	Nocodazole	229.523	78
DLD1	Nocodazole	164.006	87
DLD1	Nocodazole	255.219	86
DLD1	Nocodazole	235.532	87
DLD1	Nocodazole	128.476	71
DLD1	Nocodazole	115.251	71
DLD1	Nocodazole	158.225	71
DLD1	Nocodazole	269.43	81
DLD1	Nocodazole	147.872	76
DLD1	Nocodazole	174.335	82
DLD1	Nocodazole	201.812	68
HCC-1806	KIF18Ai	40.8476	94
HCC-1806	KIF18Ai	45.3984	83
HCC-1806	KIF18Ai	36.111	92
HCC-1806	KIF18Ai	67.2242	71
HCC-1806	KIF18Ai	60.6503	88
HCC-1806	KIF18Ai	53.2123	93
HCC-1806	KIF18Ai	46.877	97
HCC-1806	KIF18Ai	66.5478	99
HCC-1806	KIF18Ai	44.3643	96
HCC-1806	KIF18Ai	62.3855	97
HCC-1806	KIF18Ai	53.6607	86
HCC-1806	KIF18Ai	49.247	86
HCC-1806	KIF18Ai	50.9633	96
HCC-1806	KIF18Ai	40.9902	86
HCC-1806	KIF18Ai	47.3537	98
HCC-1806	KIF18Ai	87.7366	92
HCC-1806	KIF18Ai	85.9279	85
HCC-1806	KIF18Ai	54.2266	98
HCC-1806	KIF18Ai	39.1817	93
HCC-1806	KIF18Ai	51.8677	90
HCC-1806	KIF18Ai	46.5622	91
HCC-1806	KIF18Ai	63.1488	91
HCC-1806	KIF18Ai	80.8801	89
HCC-1806	KIF18Ai	65.462	96
HCC-1806	KIF18Ai	43.4366	87
HCC-1806	KIF18Ai	51.7434	97
HCC-1806	KIF18Ai	52.8145	89
HCC-1806	KIF18Ai	66.3058	96
HCC-1806	KIF18Ai	38.0946	99
HCC-1806	KIF18Ai	82.2707	88
HCC-1806	DMSO	19.8552	79
HCC-1806	DMSO	42.2261	72
HCC-1806	DMSO	44.1917	85
HCC-1806	DMSO	30.9447	80
HCC-1806	DMSO	23.8329	78
HCC-1806	DMSO	23.3502	104
HCC-1806	DMSO	34.5432	72
HCC-1806	DMSO	15.6807	75
HCC-1806	DMSO	23.1802	89
HCC-1806	DMSO	27.7045	68
HCC-1806	DMSO	31.7348	77
HCC-1806	DMSO	27.4042	89
HCC-1806	DMSO	31.7077	86
HCC-1806	DMSO	31.2589	101
HCC-1806	DMSO	22.5392	104
HCC-1806	DMSO	32.6426	85
HCC-1806	DMSO	23.1563	73
HCC-1806	DMSO	40.9545	89
HCC-1806	DMSO	36.5992	80
HCC-1806	DMSO	29.7751	73
HCC-1806	DMSO	25.3305	69
HCC-1806	DMSO	39.9228	82
HCC-1806	DMSO	36.1957	75
HCC-1806	DMSO	35.1819	93
HCC-1806	DMSO	23.106	83
HCC-1806	Nocodazole	95.0132	92
HCC-1806	Nocodazole	60.6636	103
HCC-1806	Nocodazole	75.4677	102
HCC-1806	Nocodazole	89.9688	88
HCC-1806	Nocodazole	79.0912	87
HCC-1806	Nocodazole	90.9041	92
HCC-1806	Nocodazole	78.9511	92
HCC-1806	Nocodazole	94.8993	95
HCC-1806	Nocodazole	112.656	97
HCC-1806	Nocodazole	66.6761	100
HCC-1806	Nocodazole	56.4748	97
HCC-1806	Nocodazole	88.8608	104
HCC-1806	Nocodazole	71.5523	87
HCC-1806	Nocodazole	46.8601	111
HCC-1806	Nocodazole	88.6147	73
HCC-1806	Nocodazole	75.9969	102
HCC-1806	Nocodazole	44.2589	81
HCC-1806	Nocodazole	78.8084	93
HCC-1806	Nocodazole	50.0844	72
HCC-1806	Nocodazole	58.4523	107
HCC-1806	Nocodazole	73.2738	91
HCC-1806	Nocodazole	58.8283	98
HCC-1806	Nocodazole	156.776	76
HCC-1806	Nocodazole	72.4455	89
HCC-1806	Nocodazole	75.1956	101
HCC-1806	Nocodazole	87.2546	84
HCC-1806	Nocodazole	101.086	89
HCC-1806	Nocodazole	103.072	92
HCC-1806	Nocodazole	100.563	93
HCC-1806	Nocodazole	70.6027	101
HCC-1806	Nocodazole	75.7258	71
HCC-1806	Nocodazole	74.4006	90
HCC-1806	Nocodazole	57.5732	92
HCC-1806	Nocodazole	93.6914	91
HCC-1806	Nocodazole	80.8286	84
HCC-1806	Nocodazole	83.523	99
HCC-1806	Nocodazole	71.2388	84
HCC-1806	Nocodazole	83.2035	92
HCC-1806	Nocodazole	93.3214	81
HeLa	KIF18Ai	137.2	132
HeLa	KIF18Ai	106.674	128
HeLa	KIF18Ai	169.22	117
HeLa	KIF18Ai	121.495	117
HeLa	KIF18Ai	125.161	129
HeLa	KIF18Ai	124.778	131
HeLa	KIF18Ai	125.128	136
HeLa	KIF18Ai	107.351	139
HeLa	KIF18Ai	114.029	135
HeLa	KIF18Ai	105.348	116
HeLa	KIF18Ai	152.524	143
HeLa	KIF18Ai	91.4788	144
HeLa	KIF18Ai	80.9658	138
HeLa	KIF18Ai	128.158	138
HeLa	KIF18Ai	118.401	146
HeLa	KIF18Ai	113.101	136
HeLa	KIF18Ai	235.205	134
HeLa	KIF18Ai	107.816	109
HeLa	KIF18Ai	209.731	135
HeLa	KIF18Ai	92.1054	122
HeLa	KIF18Ai	89.1219	119
HeLa	KIF18Ai	144.856	135
HeLa	KIF18Ai	124.374	113
HeLa	KIF18Ai	131.895	125
HeLa	KIF18Ai	87.8104	139
HeLa	KIF18Ai	123.921	129
HeLa	KIF18Ai	129.291	132
HeLa	KIF18Ai	103.05	140
HeLa	KIF18Ai	98.0859	150
HeLa	KIF18Ai	151.887	138
HeLa	KIF18Ai	160.68	148
HeLa	KIF18Ai	99.752	116
HeLa	KIF18Ai	122.515	146
HeLa	KIF18Ai	137.351	123
HeLa	KIF18Ai	129.032	135
HeLa	KIF18Ai	110.287	136
HeLa	KIF18Ai	99.5135	140
HeLa	KIF18Ai	97.074	119
HeLa	KIF18Ai	146.908	134
HeLa	DMSO	114.981	130
HeLa	DMSO	122.941	147
HeLa	DMSO	120.533	107
HeLa	DMSO	152.048	130
HeLa	DMSO	103.325	146
HeLa	DMSO	103.869	130
HeLa	DMSO	82.4329	112
HeLa	DMSO	82.7461	99
HeLa	DMSO	64.9143	146
HeLa	DMSO	86.3375	131
HeLa	DMSO	117.863	132
HeLa	DMSO	56.6098	124
HeLa	DMSO	71.9017	117
HeLa	DMSO	60.2903	141
HeLa	DMSO	167.711	132
HeLa	DMSO	100.911	119
HeLa	DMSO	111.49	140
HeLa	DMSO	79.4575	127
HeLa	DMSO	79.8475	98
HeLa	DMSO	77.3401	126
HeLa	DMSO	75.0673	107
HeLa	DMSO	107.163	128
HeLa	DMSO	92.523	136
HeLa	DMSO	78.799	163
HeLa	DMSO	69.5954	121
HeLa	DMSO	80.0284	122
HeLa	DMSO	67.7667	122
HeLa	Nocodazole	175.4	144
HeLa	Nocodazole	214.488	130
HeLa	Nocodazole	172.755	140
HeLa	Nocodazole	182.216	132
HeLa	Nocodazole	161.743	128
HeLa	Nocodazole	133.045	124
HeLa	Nocodazole	117.3	142
HeLa	Nocodazole	170.761	133
HeLa	Nocodazole	230.488	129
HeLa	Nocodazole	224.708	130
HeLa	Nocodazole	227.049	131
HeLa	Nocodazole	201.122	118
HeLa	Nocodazole	231.521	131
HeLa	Nocodazole	207.54	159
HeLa	Nocodazole	203.407	131
HeLa	Nocodazole	190.498	142
HeLa	Nocodazole	228.667	122
HeLa	Nocodazole	170.824	142
HeLa	Nocodazole	174.519	148
HeLa	Nocodazole	173.107	133
HeLa	Nocodazole	244.687	168
HeLa	Nocodazole	163.341	133
HeLa	Nocodazole	133.856	124
HeLa	Nocodazole	213.659	119
HeLa	Nocodazole	233.741	138
HeLa	Nocodazole	260.539	130
HeLa	Nocodazole	199.828	137
HeLa	Nocodazole	119.234	114
HeLa	Nocodazole	126.155	127
HeLa	Nocodazole	209.557	144
HeLa	Nocodazole	213.452	140
HeLa	Nocodazole	229.922	125
HeLa	Nocodazole	182.261	164
HeLa	Nocodazole	206.617	126
HeLa	Nocodazole	146.766	152
HeLa	Nocodazole	117.191	166
HeLa	Nocodazole	189.42	145
HeLa	Nocodazole	172.212	128
HeLa	Nocodazole	224.37	148
HeLa	Nocodazole	126.613	151
HeLa	Nocodazole	250.7	134
HeLa	Nocodazole	189.668	141
HeLa	Nocodazole	130.809	145
HeLa	Nocodazole	201.897	137
HeLa	Nocodazole	176.323	109
OVCAR-8	KIF18Ai	116.135	91
OVCAR-8	KIF18Ai	140.743	95
OVCAR-8	KIF18Ai	114.529	93
OVCAR-8	KIF18Ai	108.419	97
OVCAR-8	KIF18Ai	96.6212	68
OVCAR-8	KIF18Ai	82.9895	87
OVCAR-8	KIF18Ai	91.7161	74
OVCAR-8	KIF18Ai	104.813	110
OVCAR-8	KIF18Ai	105.682	84
OVCAR-8	KIF18Ai	100.724	82
OVCAR-8	KIF18Ai	85.1145	85
OVCAR-8	KIF18Ai	100.773	74
OVCAR-8	KIF18Ai	102.568	87
OVCAR-8	KIF18Ai	109.889	79
OVCAR-8	KIF18Ai	148.418	90
OVCAR-8	KIF18Ai	120.285	66
OVCAR-8	KIF18Ai	132.65	93
OVCAR-8	KIF18Ai	94.5165	85
OVCAR-8	KIF18Ai	94.0126	90
OVCAR-8	KIF18Ai	94.8753	106
OVCAR-8	KIF18Ai	92.1304	95
OVCAR-8	KIF18Ai	93.555	76
OVCAR-8	KIF18Ai	93.6267	94
OVCAR-8	KIF18Ai	138.321	91
OVCAR-8	KIF18Ai	121.889	91
OVCAR-8	KIF18Ai	98.1985	79
OVCAR-8	KIF18Ai	112.116	90
OVCAR-8	KIF18Ai	119.504	96
OVCAR-8	KIF18Ai	116.446	87
OVCAR-8	KIF18Ai	134.942	96
OVCAR-8	KIF18Ai	100.415	82
OVCAR-8	KIF18Ai	154.099	91
OVCAR-8	KIF18Ai	104.971	92
OVCAR-8	KIF18Ai	104.579	92
OVCAR-8	KIF18Ai	143.079	98
OVCAR-8	KIF18Ai	159.84	85
OVCAR-8	KIF18Ai	143.479	77
OVCAR-8	KIF18Ai	186.216	79
OVCAR-8	KIF18Ai	130.859	75
OVCAR-8	KIF18Ai	163.951	92
OVCAR-8	DMSO	104.316	87
OVCAR-8	DMSO	81.134	98
OVCAR-8	DMSO	78.1845	86
OVCAR-8	DMSO	92.1889	78
OVCAR-8	DMSO	67.1093	74
OVCAR-8	DMSO	105.799	82
OVCAR-8	DMSO	109.639	90
OVCAR-8	DMSO	89.1231	91
OVCAR-8	DMSO	76.7942	86
OVCAR-8	DMSO	87.7705	82
OVCAR-8	DMSO	93.634	86
OVCAR-8	DMSO	131.364	91
OVCAR-8	DMSO	117.674	99
OVCAR-8	DMSO	80.6707	77
OVCAR-8	DMSO	96.8538	75
OVCAR-8	DMSO	119.12	51
OVCAR-8	DMSO	136.666	83
OVCAR-8	DMSO	76.3617	84
OVCAR-8	DMSO	120.235	96
OVCAR-8	DMSO	91.3336	71
OVCAR-8	DMSO	101.633	85
OVCAR-8	DMSO	92.2724	72
OVCAR-8	DMSO	102.035	97
OVCAR-8	DMSO	126.139	90
OVCAR-8	DMSO	80.9747	74
OVCAR-8	DMSO	54.2872	79
OVCAR-8	DMSO	84.9609	88
OVCAR-8	DMSO	46.8473	78
OVCAR-8	DMSO	67.2921	62
OVCAR-8	DMSO	68.6317	80
OVCAR-8	DMSO	56.3204	67
OVCAR-8	DMSO	45.1217	79
OVCAR-8	DMSO	55.7759	75
OVCAR-8	DMSO	97.8868	84
OVCAR-8	DMSO	77.0376	122
OVCAR-8	DMSO	86.7901	89
OVCAR-8	DMSO	95.5535	90
OVCAR-8	DMSO	83.8812	78
OVCAR-8	DMSO	105.422	83
OVCAR-8	DMSO	115.171	69
OVCAR-8	DMSO	99.7378	89
OVCAR-8	Nocodazole	266.403	97
OVCAR-8	Nocodazole	197.838	97
OVCAR-8	Nocodazole	191.653	103
OVCAR-8	Nocodazole	165.04	115
OVCAR-8	Nocodazole	136.2	108
OVCAR-8	Nocodazole	117.735	103
OVCAR-8	Nocodazole	125.957	99
OVCAR-8	Nocodazole	107.758	108
OVCAR-8	Nocodazole	97.2137	108
OVCAR-8	Nocodazole	59.6658	113
OVCAR-8	Nocodazole	113.206	116
OVCAR-8	Nocodazole	119.819	112
OVCAR-8	Nocodazole	130.696	92
OVCAR-8	Nocodazole	82.5405	119
OVCAR-8	Nocodazole	139.691	96
OVCAR-8	Nocodazole	92.9873	100
OVCAR-8	Nocodazole	83.4706	100
OVCAR-8	Nocodazole	156.341	98
OVCAR-8	Nocodazole	140.988	99
OVCAR-8	Nocodazole	44.1747	128
OVCAR-8	Nocodazole	60.4432	120
OVCAR-8	Nocodazole	15.2477	88
OVCAR-8	Nocodazole	36.9245	115
OVCAR-8	Nocodazole	184.348	108
OVCAR-8	Nocodazole	107.902	103
OVCAR-8	Nocodazole	159.532	115
OVCAR-8	Nocodazole	163.265	106
OVCAR-8	Nocodazole	146.276	114
OVCAR-8	Nocodazole	141.621	92
OVCAR-8	Nocodazole	172.09	97
OVCAR-8	Nocodazole	161.493	92
OVCAR-8	Nocodazole	268.694	109
OVCAR-8	Nocodazole	307.22	101
OVCAR-8	Nocodazole	187.367	98
OVCAR-8	Nocodazole	186.399	118
OVCAR-8	Nocodazole	206.084	111
OVCAR-8	Nocodazole	175.555	97
OVCAR-8	Nocodazole	199.449	102
OVCAR-8	Nocodazole	135.713	103
OVCAR-8	Nocodazole	175.615	108
OVCAR-8	Nocodazole	111.236	95
OVCAR-8	Nocodazole	99.2088	91
RPE1	KIF18Ai	145.384	77
RPE1	KIF18Ai	112.909	82
RPE1	KIF18Ai	137.868	76
RPE1	KIF18Ai	119.392	80
RPE1	KIF18Ai	161.37	66
RPE1	KIF18Ai	156.785	85
RPE1	KIF18Ai	161.936	76
RPE1	KIF18Ai	143.332	80
RPE1	KIF18Ai	135.669	85
RPE1	KIF18Ai	153.744	77
RPE1	KIF18Ai	164.797	82
RPE1	KIF18Ai	128.441	81
RPE1	KIF18Ai	132.807	83
RPE1	KIF18Ai	145.479	76
RPE1	KIF18Ai	140.765	75
RPE1	KIF18Ai	151.7	86
RPE1	KIF18Ai	126.577	73
RPE1	KIF18Ai	129.09	73
RPE1	KIF18Ai	105.977	65
RPE1	KIF18Ai	157.059	71
RPE1	KIF18Ai	104.235	81
RPE1	KIF18Ai	134.65	80
RPE1	KIF18Ai	179.179	77
RPE1	KIF18Ai	118.104	77
RPE1	KIF18Ai	115.902	83
RPE1	KIF18Ai	99.5972	83
RPE1	KIF18Ai	128.785	72
RPE1	KIF18Ai	136.382	74
RPE1	KIF18Ai	76.9808	78
RPE1	KIF18Ai	103.985	56
RPE1	DMSO	106.591	64
RPE1	DMSO	95.6996	80
RPE1	DMSO	103.512	61
RPE1	DMSO	146.967	66
RPE1	DMSO	99.2265	92
RPE1	DMSO	123.148	74
RPE1	DMSO	89.1696	93
RPE1	DMSO	170.415	76
RPE1	DMSO	87.7737	75
RPE1	DMSO	96.4194	76
RPE1	DMSO	104.103	71
RPE1	DMSO	115.492	80
RPE1	DMSO	112.127	73
RPE1	DMSO	131.3	77
RPE1	DMSO	170.912	71
RPE1	DMSO	151.264	72
RPE1	DMSO	135.447	68
RPE1	DMSO	131.856	77
RPE1	DMSO	99.1217	64
RPE1	DMSO	67.1023	70
RPE1	DMSO	56.3942	70
RPE1	DMSO	163.343	76
RPE1	DMSO	101.974	80
RPE1	DMSO	132.658	75
RPE1	DMSO	164.942	74
RPE1	DMSO	150.677	73
RPE1	DMSO	79.1042	83
RPE1	DMSO	141.524	77
RPE1	DMSO	141.946	65
RPE1	DMSO	123.502	70
RPE1	DMSO	123.586	73
RPE1	DMSO	126.457	64
RPE1	DMSO	133.612	66
RPE1	DMSO	162.743	67
RPE1	DMSO	143.552	75
RPE1	DMSO	142.765	65
RPE1	DMSO	125.334	71
RPE1	DMSO	139.704	82
RPE1	Nocodazole	159.867	73
RPE1	Nocodazole	167.67	75
RPE1	Nocodazole	176.095	80
RPE1	Nocodazole	118.798	75
RPE1	Nocodazole	141.659	86
RPE1	Nocodazole	118.603	88
RPE1	Nocodazole	142.964	77
RPE1	Nocodazole	163.796	83
RPE1	Nocodazole	155.205	77
RPE1	Nocodazole	153.946	100
RPE1	Nocodazole	132.491	79
RPE1	Nocodazole	183.491	83
RPE1	Nocodazole	152.288	78
RPE1	Nocodazole	104.356	90
RPE1	Nocodazole	178.809	74
RPE1	Nocodazole	151.086	82
RPE1	Nocodazole	139.092	80
RPE1	Nocodazole	186.552	89
RPE1	Nocodazole	149.428	70
RPE1	Nocodazole	126.047	87
RPE1	Nocodazole	213.995	79
RPE1	Nocodazole	125.528	80
RPE1	Nocodazole	109.316	76
RPE1	Nocodazole	157.314	88
RPE1	Nocodazole	112.175	96
RPE1	Nocodazole	171.548	83
RPE1	Nocodazole	170.115	96
RPE1	Nocodazole	162.403	69
RPE1	Nocodazole	191.712	84
RPE1	Nocodazole	182.351	78
RPE1	Nocodazole	125.958	82
RPE1	Nocodazole	96.0257	75
RPE1	Nocodazole	180.725	76
RPE1	Nocodazole	196.607	78
RPE1	Nocodazole	146.651	90
RPE1	Nocodazole	177.215	83
RPE1	Nocodazole	180.979	80
RPE1	Nocodazole	118.36	85
OVCAR-3	KIF18Ai	143.348	125
OVCAR-3	KIF18Ai	90.7433	137
OVCAR-3	KIF18Ai	133.783	118
OVCAR-3	KIF18Ai	104.913	130
OVCAR-3	KIF18Ai	96.8125	133
OVCAR-3	KIF18Ai	168.532	118
OVCAR-3	KIF18Ai	124.463	134
OVCAR-3	KIF18Ai	127.242	110
OVCAR-3	KIF18Ai	118.8	157
OVCAR-3	KIF18Ai	107.285	133
OVCAR-3	KIF18Ai	92.4459	151
OVCAR-3	KIF18Ai	113.263	137
OVCAR-3	KIF18Ai	102.543	127
OVCAR-3	KIF18Ai	152.242	171
OVCAR-3	KIF18Ai	72.9901	161
OVCAR-3	KIF18Ai	91.255	120
OVCAR-3	KIF18Ai	120.77	146
OVCAR-3	KIF18Ai	116.094	127
OVCAR-3	KIF18Ai	126.4	154
OVCAR-3	KIF18Ai	128.713	173
OVCAR-3	KIF18Ai	71.3384	125
OVCAR-3	KIF18Ai	127.88	184
OVCAR-3	KIF18Ai	125.621	129
OVCAR-3	KIF18Ai	253.674	118
OVCAR-3	KIF18Ai	106.653	149
OVCAR-3	KIF18Ai	102.938	122
OVCAR-3	KIF18Ai	32.9473	140
OVCAR-3	KIF18Ai	61.1542	139
OVCAR-3	KIF18Ai	124.081	121
OVCAR-3	KIF18Ai	156.008	115
OVCAR-3	KIF18Ai	120.743	126
OVCAR-3	KIF18Ai	124.858	151
OVCAR-3	KIF18Ai	67.6897	153
OVCAR-3	DMSO	82.3355	107
OVCAR-3	DMSO	126.895	127
OVCAR-3	DMSO	136.159	131
OVCAR-3	DMSO	165.364	159
OVCAR-3	DMSO	123.268	140
OVCAR-3	DMSO	98.2232	145
OVCAR-3	DMSO	58.5699	168
OVCAR-3	DMSO	106.727	142
OVCAR-3	DMSO	129.032	126
OVCAR-3	DMSO	69.1389	140
OVCAR-3	DMSO	67.5793	140
OVCAR-3	DMSO	34.1213	96
OVCAR-3	DMSO	44.9899	139
OVCAR-3	DMSO	65.7063	162
OVCAR-3	DMSO	57.7393	139
OVCAR-3	DMSO	136.375	107
OVCAR-3	DMSO	174.772	128
OVCAR-3	DMSO	69.977	136
OVCAR-3	DMSO	98.0819	123
OVCAR-3	DMSO	140.684	129
OVCAR-3	DMSO	96.4489	134
OVCAR-3	DMSO	34.9866	150
OVCAR-3	DMSO	98.9902	155
OVCAR-3	DMSO	103.14	111
OVCAR-3	DMSO	32.9169	133
OVCAR-3	DMSO	33.6159	108
OVCAR-3	DMSO	59.279	83
OVCAR-3	DMSO	55.6696	143
OVCAR-3	DMSO	152.719	123
OVCAR-3	DMSO	60.837	127
OVCAR-3	DMSO	68.4702	129
OVCAR-3	DMSO	75.2057	96
OVCAR-3	DMSO	60.7953	128
OVCAR-3	DMSO	90.9662	120
OVCAR-3	DMSO	97.1564	113
OVCAR-3	DMSO	86.2783	114
OVCAR-3	DMSO	217.775	91
OVCAR-3	DMSO	117.66	132
OVCAR-3	DMSO	31.4961	116
OVCAR-3	DMSO	166.163	112
OVCAR-3	Nocodazole	256.335	101
OVCAR-3	Nocodazole	285.392	118
OVCAR-3	Nocodazole	276.917	113
OVCAR-3	Nocodazole	239.96	110
OVCAR-3	Nocodazole	104.289	122
OVCAR-3	Nocodazole	218.754	112
OVCAR-3	Nocodazole	233.965	116
OVCAR-3	Nocodazole	235.74	184
OVCAR-3	Nocodazole	164.301	141
OVCAR-3	Nocodazole	298.074	126
OVCAR-3	Nocodazole	145.136	105
OVCAR-3	Nocodazole	310.637	112
OVCAR-3	Nocodazole	239.578	115
OVCAR-3	Nocodazole	207.678	116
OVCAR-3	Nocodazole	174.896	121
OVCAR-3	Nocodazole	137.34	70
OVCAR-3	Nocodazole	223.273	143
OVCAR-3	Nocodazole	155.001	105
OVCAR-3	Nocodazole	132.237	113
OVCAR-3	Nocodazole	193.094	132
OVCAR-3	Nocodazole	207.693	99
OVCAR-3	Nocodazole	159.294	115
OVCAR-3	Nocodazole	228.43	120
OVCAR-3	Nocodazole	179.442	106
OVCAR-3	Nocodazole	186.603	122
OVCAR-3	Nocodazole	114.596	119
OVCAR-3	Nocodazole	152.198	129
OVCAR-3	Nocodazole	100.786	151
OVCAR-3	Nocodazole	144.432	125
OVCAR-3	Nocodazole	199.948	104
OVCAR-3	Nocodazole	168.069	109
OVCAR-3	Nocodazole	254.593	114
OVCAR-3	Nocodazole	280.136	104
OVCAR-3	Nocodazole	85.1699	124
OVCAR-3	Nocodazole	180.713	139
OVCAR-3	Nocodazole	274.362	111
OVCAR-3	Nocodazole	185.241	115
OVCAR-3	Nocodazole	103.046	95
OVCAR-3	Nocodazole	125.963	135
OVCAR-3	Nocodazole	228.064	129
OVCAR-3	Nocodazole	252.305	118
OVCAR-3	Nocodazole	38.6153	140
OVCAR-3	Nocodazole	180.793	131
OVCAR-3	Nocodazole	166.107	121
OVCAR-3	Nocodazole	239.28	108
OVCAR-3	Nocodazole	82.8665	180
OVCAR-3	Nocodazole	274.919	105
MCF10a	KIF18Ai	79.6236	87
MCF10a	KIF18Ai	62.0637	83
MCF10a	KIF18Ai	94.6227	88
MCF10a	KIF18Ai	124.001	82
MCF10a	KIF18Ai	81.6555	76
MCF10a	KIF18Ai	100.995	77
MCF10a	KIF18Ai	70.5263	90
MCF10a	KIF18Ai	120.254	84
MCF10a	KIF18Ai	102.175	85
MCF10a	KIF18Ai	93.7258	81
MCF10a	KIF18Ai	125.848	82
MCF10a	KIF18Ai	114.162	70
MCF10a	KIF18Ai	177.124	91
MCF10a	KIF18Ai	90.5421	78
MCF10a	KIF18Ai	102.092	75
MCF10a	KIF18Ai	162.424	92
MCF10a	KIF18Ai	100.303	89
MCF10a	KIF18Ai	100.139	75
MCF10a	KIF18Ai	115.624	85
MCF10a	KIF18Ai	118.865	80
MCF10a	KIF18Ai	175.187	77
MCF10a	KIF18Ai	174.635	89
MCF10a	KIF18Ai	146.56	100
MCF10a	KIF18Ai	165.497	91
MCF10a	KIF18Ai	173.469	80
MCF10a	KIF18Ai	112.084	79
MCF10a	KIF18Ai	100.264	85
MCF10a	KIF18Ai	64.2875	83
MCF10a	KIF18Ai	216.504	97
MCF10a	KIF18Ai	49.413	72
MCF10a	KIF18Ai	64.531	74
MCF10a	KIF18Ai	54.0586	83
MCF10a	KIF18Ai	79.1053	74
MCF10a	KIF18Ai	73.0611	73
MCF10a	KIF18Ai	105.126	82
MCF10a	KIF18Ai	94.9191	87
MCF10a	KIF18Ai	146.36	79
MCF10a	KIF18Ai	47.6961	73
MCF10a	KIF18Ai	121.962	85
MCF10a	KIF18Ai	124.143	81
MCF10a	KIF18Ai	46.8347	85
MCF10a	KIF18Ai	48.609	82
MCF10a	DMSO	129.355	87
MCF10a	DMSO	114.969	89
MCF10a	DMSO	152.332	79
MCF10a	DMSO	132.054	80
MCF10a	DMSO	187.129	88
MCF10a	DMSO	88.4951	96
MCF10a	DMSO	85.2757	91
MCF10a	DMSO	121.596	86
MCF10a	DMSO	135.41	91
MCF10a	DMSO	145.11	82
MCF10a	DMSO	71.9646	72
MCF10a	DMSO	74.3665	85
MCF10a	DMSO	147.214	83
MCF10a	DMSO	72.9776	88
MCF10a	DMSO	55.1105	87
MCF10a	DMSO	91.1297	82
MCF10a	DMSO	94.83	90
MCF10a	DMSO	61.0713	90
MCF10a	DMSO	99.7857	78
MCF10a	DMSO	92.3433	96
MCF10a	DMSO	45.0054	87
MCF10a	DMSO	94.1647	86
MCF10a	DMSO	110.563	86
MCF10a	DMSO	115.191	80
MCF10a	DMSO	156.25	74
MCF10a	DMSO	135.939	75
MCF10a	DMSO	113.996	82
MCF10a	DMSO	133.257	84
MCF10a	DMSO	77.0325	83
MCF10a	DMSO	55.8	86
MCF10a	DMSO	151.283	90
MCF10a	DMSO	68.4102	88
MCF10a	DMSO	95.1206	86
MCF10a	DMSO	96.9981	78
MCF10a	DMSO	88.2738	85
MCF10a	DMSO	39.3122	77
MCF10a	DMSO	31.8172	75
MCF10a	DMSO	49.1158	74
MCF10a	DMSO	68.4569	68
MCF10a	DMSO	144.367	70
MCF10a	DMSO	47.4089	65
MCF10a	DMSO	129.719	81
MCF10a	Nocodazole	211.846	87
MCF10a	Nocodazole	238.524	86
MCF10a	Nocodazole	236.812	79
MCF10a	Nocodazole	169.228	67
MCF10a	Nocodazole	239.064	89
MCF10a	Nocodazole	223.924	89
MCF10a	Nocodazole	171.371	79
MCF10a	Nocodazole	201.798	67
MCF10a	Nocodazole	171.464	77
MCF10a	Nocodazole	210.62	81
MCF10a	Nocodazole	262.577	84
MCF10a	Nocodazole	280.187	83
MCF10a	Nocodazole	266.914	94
MCF10a	Nocodazole	191.105	74
MCF10a	Nocodazole	275.148	82
MCF10a	Nocodazole	214.742	86
MCF10a	Nocodazole	269.286	79
MCF10a	Nocodazole	191.917	83
MCF10a	Nocodazole	134.795	89
MCF10a	Nocodazole	144.572	79
MCF10a	Nocodazole	223.19	80
MCF10a	Nocodazole	183.073	83
MCF10a	Nocodazole	156.174	94
MCF10a	Nocodazole	175.613	85
MCF10a	Nocodazole	243.462	97
MCF10a	Nocodazole	198.283	87
MCF10a	Nocodazole	170.029	86
MCF10a	Nocodazole	235.239	90
MCF10a	Nocodazole	137.544	94
MCF10a	Nocodazole	222.923	79
MCF10a	Nocodazole	134.975	85
MCF10a	Nocodazole	169.369	84
MCF10a	Nocodazole	226.646	83
MCF10a	Nocodazole	210.553	88
MCF10a	Nocodazole	208.565	79
MCF10a	Nocodazole	164.048	86
MCF10a	Nocodazole	213.154	82
MCF10a	Nocodazole	113.04	91
MCF10a	Nocodazole	172.316	76
MCF10a	Nocodazole	211.07	79
MCF10a	Nocodazole	193.364	74
MCF10a	Nocodazole	180.869	85
MCF10a	Nocodazole	234.139	91
MCF10a	Nocodazole	127.683	93
MCF10a	Nocodazole	180.079	74
MCF10a	Nocodazole	113.763	78
MCF10a	Nocodazole	169.516	82
MCF10a	Nocodazole	240.198	82
DLD1	KIF18Ai	104.917	79
DLD1	KIF18Ai	97.4356	76
DLD1	KIF18Ai	115.439	85
DLD1	KIF18Ai	156.699	77
DLD1	KIF18Ai	163.83	83
DLD1	KIF18Ai	84.5718	73
DLD1	KIF18Ai	62.6871	80
DLD1	KIF18Ai	97.9973	85
DLD1	KIF18Ai	115.22	69
DLD1	KIF18Ai	112.298	85
DLD1	KIF18Ai	64.1991	80
DLD1	KIF18Ai	57.7965	71
DLD1	KIF18Ai	118.236	66
DLD1	KIF18Ai	116.831	83
DLD1	KIF18Ai	153.72	75
DLD1	KIF18Ai	128.437	73
DLD1	KIF18Ai	103.161	74
DLD1	KIF18Ai	198.296	83
DLD1	KIF18Ai	73.3181	85
DLD1	KIF18Ai	61.7283	72
DLD1	KIF18Ai	93.6534	82
DLD1	KIF18Ai	54.122	72
DLD1	KIF18Ai	94.3848	72
DLD1	KIF18Ai	79.8011	68
DLD1	KIF18Ai	71.0454	61
DLD1	KIF18Ai	154.602	80
DLD1	KIF18Ai	36.7259	86
DLD1	KIF18Ai	84.0456	83
DLD1	KIF18Ai	93.5873	75
DLD1	KIF18Ai	59.1835	61
DLD1	DMSO	67.6058	85
DLD1	DMSO	58.823	77
DLD1	DMSO	83.6434	65
DLD1	DMSO	92.6383	86
DLD1	DMSO	60.7589	71
DLD1	DMSO	65.4178	73
DLD1	DMSO	85.0339	72
DLD1	DMSO	104.56	84
DLD1	DMSO	64.2885	73
DLD1	DMSO	72.6325	75
DLD1	DMSO	62.7015	64
DLD1	DMSO	70.7628	70
DLD1	DMSO	106.421	79
DLD1	DMSO	155.993	73
DLD1	DMSO	86.8966	67
DLD1	DMSO	53.6891	74
DLD1	DMSO	86.4252	75
DLD1	DMSO	65.2825	74
DLD1	DMSO	63.5429	74
DLD1	DMSO	57.8435	84
DLD1	DMSO	103.703	77
DLD1	DMSO	85.9154	91
DLD1	DMSO	62.3261	80
DLD1	DMSO	84.2515	85
DLD1	DMSO	95.9538	88
DLD1	DMSO	49.2294	81
DLD1	DMSO	91.7513	74
DLD1	DMSO	74.7712	79
DLD1	DMSO	86.4865	88
DLD1	DMSO	85.2974	83
DLD1	DMSO	84.3981	96
DLD1	DMSO	66.385	62
DLD1	DMSO	119.354	85
DLD1	DMSO	52.969	78
DLD1	DMSO	71.36	77
DLD1	DMSO	71.7359	86
DLD1	DMSO	136.027	83
DLD1	Nocodazole	199.784	60
DLD1	Nocodazole	97.3777	80
DLD1	Nocodazole	86.7615	87
DLD1	Nocodazole	258.908	73
DLD1	Nocodazole	137.982	75
DLD1	Nocodazole	165.988	78
DLD1	Nocodazole	97.196	78
DLD1	Nocodazole	106.179	73
DLD1	Nocodazole	129.565	79
DLD1	Nocodazole	158.712	64
DLD1	Nocodazole	83.153	89
DLD1	Nocodazole	67.9239	66
DLD1	Nocodazole	62.0198	86
DLD1	Nocodazole	65.2118	73
DLD1	Nocodazole	89.4144	67
DLD1	Nocodazole	256.733	78
DLD1	Nocodazole	146.119	68
DLD1	Nocodazole	112.89	75
DLD1	Nocodazole	184.64	70
DLD1	Nocodazole	271.347	74
DLD1	Nocodazole	155.78	86
DLD1	Nocodazole	177.219	62
DLD1	Nocodazole	145.014	81
DLD1	Nocodazole	103.091	78
DLD1	Nocodazole	66.2486	82
DLD1	Nocodazole	99.8739	79
DLD1	Nocodazole	152.122	76
DLD1	Nocodazole	101.134	82
DLD1	Nocodazole	111.681	59
DLD1	Nocodazole	160.399	88
DLD1	Nocodazole	153.988	84
DLD1	Nocodazole	278.442	65
DLD1	Nocodazole	70.4237	81
DLD1	Nocodazole	128.695	79
DLD1	Nocodazole	150.049	84
DLD1	Nocodazole	112.026	70
HCC-1806	KIF18Ai	150.499	89
HCC-1806	KIF18Ai	176.542	95
HCC-1806	KIF18Ai	159.425	98
HCC-1806	KIF18Ai	160.081	89
HCC-1806	KIF18Ai	166.242	90
HCC-1806	KIF18Ai	165.096	91
HCC-1806	KIF18Ai	228.8	87
HCC-1806	KIF18Ai	127.432	103
HCC-1806	KIF18Ai	245.183	94
HCC-1806	KIF18Ai	163.17	92
HCC-1806	KIF18Ai	138.294	102
HCC-1806	KIF18Ai	204.283	95
HCC-1806	KIF18Ai	229.384	90
HCC-1806	KIF18Ai	191.937	104
HCC-1806	KIF18Ai	216.56	101
HCC-1806	KIF18Ai	136.011	96
HCC-1806	KIF18Ai	122.226	98
HCC-1806	KIF18Ai	192.521	90
HCC-1806	KIF18Ai	202.608	89
HCC-1806	KIF18Ai	212.904	94
HCC-1806	KIF18Ai	230.094	86
HCC-1806	KIF18Ai	122.159	85
HCC-1806	KIF18Ai	327.889	84
HCC-1806	KIF18Ai	231.13	94
HCC-1806	KIF18Ai	103.12	99
HCC-1806	KIF18Ai	187.394	103
HCC-1806	KIF18Ai	196.13	91
HCC-1806	KIF18Ai	328.456	96
HCC-1806	KIF18Ai	212.229	88
HCC-1806	KIF18Ai	138.355	89
HCC-1806	KIF18Ai	230.806	94
HCC-1806	KIF18Ai	272.524	94
HCC-1806	KIF18Ai	216.267	94
HCC-1806	KIF18Ai	112.853	91
HCC-1806	KIF18Ai	146.31	95
HCC-1806	KIF18Ai	167.21	99
HCC-1806	DMSO	138.867	92
HCC-1806	DMSO	162.394	92
HCC-1806	DMSO	129.36	90
HCC-1806	DMSO	120.873	91
HCC-1806	DMSO	127.286	83
HCC-1806	DMSO	183.051	84
HCC-1806	DMSO	222.211	83
HCC-1806	DMSO	166.816	93
HCC-1806	DMSO	102.42	71
HCC-1806	DMSO	75.216	89
HCC-1806	DMSO	197.829	98
HCC-1806	DMSO	119.524	96
HCC-1806	DMSO	149.117	80
HCC-1806	DMSO	72.7476	88
HCC-1806	DMSO	99.3713	78
HCC-1806	DMSO	102.689	88
HCC-1806	DMSO	166.38	86
HCC-1806	DMSO	185.555	95
HCC-1806	DMSO	216.307	92
HCC-1806	DMSO	155.425	87
HCC-1806	DMSO	80.3072	95
HCC-1806	DMSO	150.545	88
HCC-1806	DMSO	213.848	87
HCC-1806	DMSO	220.997	98
HCC-1806	DMSO	243.217	92
HCC-1806	DMSO	175.186	86
HCC-1806	DMSO	71.3365	96
HCC-1806	DMSO	128.045	92
HCC-1806	DMSO	222.272	104
HCC-1806	DMSO	119.284	78
HCC-1806	DMSO	142.645	87
HCC-1806	DMSO	171.159	96
HCC-1806	DMSO	193.117	84
HCC-1806	DMSO	92.0206	74
HCC-1806	DMSO	129.562	91
HCC-1806	Nocodazole	349.161	99
HCC-1806	Nocodazole	131.319	104
HCC-1806	Nocodazole	211.608	84
HCC-1806	Nocodazole	206.444	74
HCC-1806	Nocodazole	346.212	81
HCC-1806	Nocodazole	228.213	77
HCC-1806	Nocodazole	247.595	84
HCC-1806	Nocodazole	312.317	83
HCC-1806	Nocodazole	177.491	89
HCC-1806	Nocodazole	212.265	94
HCC-1806	Nocodazole	195.518	89
HCC-1806	Nocodazole	221.543	93
HCC-1806	Nocodazole	410.772	87
HCC-1806	Nocodazole	396.903	86
HCC-1806	Nocodazole	392.58	94
HCC-1806	Nocodazole	484.355	87
HCC-1806	Nocodazole	228.273	82
HCC-1806	Nocodazole	500.317	91
HCC-1806	Nocodazole	191.025	81
HCC-1806	Nocodazole	138.826	86
HCC-1806	Nocodazole	365.39	91
HCC-1806	Nocodazole	276.498	92
HCC-1806	Nocodazole	287.701	86
HCC-1806	Nocodazole	356.576	96
HCC-1806	Nocodazole	145.212	95
HCC-1806	Nocodazole	457.721	89
HCC-1806	Nocodazole	281.357	96
HCC-1806	Nocodazole	322.925	86
HCC-1806	Nocodazole	370.873	77
HCC-1806	Nocodazole	519.797	85
HCC-1806	Nocodazole	508.188	88
HCC-1806	Nocodazole	193.547	99
HCC-1806	Nocodazole	250.065	94
HCC-1806	Nocodazole	217.05	85
HCC-1806	Nocodazole	142.251	87
HCC-1806	Nocodazole	311.849	89
HCC-1806	Nocodazole	239.391	90
HCC-1806	Nocodazole	224.998	84
HCC-1806	Nocodazole	183.285	76
HCC-1806	Nocodazole	221.661	85
HCC-1806	Nocodazole	275.006	94
HCC-1806	Nocodazole	130.631	73
HCC-1806	Nocodazole	271.605	88
HCC-1806	Nocodazole	127.787	89
HCC-1806	Nocodazole	265.89	91
HeLa	KIF18Ai	85.8089	113
HeLa	KIF18Ai	79.0239	141
HeLa	KIF18Ai	119.986	149
HeLa	KIF18Ai	112.163	148
HeLa	KIF18Ai	81.2111	118
HeLa	KIF18Ai	117.985	133
HeLa	KIF18Ai	137.382	126
HeLa	KIF18Ai	137.066	138
HeLa	KIF18Ai	86.1779	140
HeLa	KIF18Ai	76.9222	141
HeLa	KIF18Ai	70.9381	129
HeLa	KIF18Ai	75.6055	151
HeLa	KIF18Ai	95.9671	134
HeLa	KIF18Ai	77.3659	114
HeLa	KIF18Ai	64.5276	134
HeLa	KIF18Ai	90.158	121
HeLa	KIF18Ai	51.4303	101
HeLa	KIF18Ai	89.5436	131
HeLa	KIF18Ai	113.134	148
HeLa	KIF18Ai	196.325	125
HeLa	KIF18Ai	132.572	146
HeLa	KIF18Ai	55.2856	126
HeLa	KIF18Ai	199.842	117
HeLa	KIF18Ai	61.9265	125
HeLa	KIF18Ai	117.726	136
HeLa	KIF18Ai	89.3624	124
HeLa	KIF18Ai	86.5635	100
HeLa	KIF18Ai	77.6044	148
HeLa	KIF18Ai	109.453	143
HeLa	KIF18Ai	106.087	170
HeLa	KIF18Ai	91.5324	135
HeLa	KIF18Ai	108.363	135
HeLa	KIF18Ai	130.905	119
HeLa	KIF18Ai	138.423	136
HeLa	KIF18Ai	141.559	150
HeLa	DMSO	50.8538	143
HeLa	DMSO	120.825	142
HeLa	DMSO	150.854	129
HeLa	DMSO	103.418	151
HeLa	DMSO	91.3819	152
HeLa	DMSO	131.582	137
HeLa	DMSO	217.334	134
HeLa	DMSO	68.5669	126
HeLa	DMSO	112.495	130
HeLa	DMSO	118.802	127
HeLa	DMSO	85.3362	142
HeLa	DMSO	116.297	148
HeLa	DMSO	57.7019	158
HeLa	DMSO	122.267	151
HeLa	DMSO	172.248	143
HeLa	DMSO	73.6705	128
HeLa	DMSO	85.0393	152
HeLa	DMSO	69.6384	130
HeLa	DMSO	117.964	143
HeLa	DMSO	60.522	135
HeLa	DMSO	98.5797	128
HeLa	DMSO	89.3703	159
HeLa	DMSO	160.45	136
HeLa	DMSO	66.0035	158
HeLa	DMSO	136.097	134
HeLa	DMSO	127.906	137
HeLa	DMSO	113.02	131
HeLa	DMSO	60.5318	143
HeLa	DMSO	104.716	158
HeLa	DMSO	39.0449	131
HeLa	DMSO	61.2911	99
HeLa	DMSO	91.6091	160
HeLa	DMSO	88.5056	141
HeLa	DMSO	151.07	132
HeLa	DMSO	108.988	140
HeLa	DMSO	69.924	109
HeLa	DMSO	177.604	134
HeLa	Nocodazole	292.685	134
HeLa	Nocodazole	219.011	125
HeLa	Nocodazole	293.996	130
HeLa	Nocodazole	149.394	120
HeLa	Nocodazole	274.092	120
HeLa	Nocodazole	187.915	133
HeLa	Nocodazole	317.408	129
HeLa	Nocodazole	227.672	144
HeLa	Nocodazole	218.274	126
HeLa	Nocodazole	186.662	127
HeLa	Nocodazole	155.515	132
HeLa	Nocodazole	236.555	129
HeLa	Nocodazole	184.046	120
HeLa	Nocodazole	189.659	123
HeLa	Nocodazole	190.187	138
HeLa	Nocodazole	224.052	121
HeLa	Nocodazole	174.965	116
HeLa	Nocodazole	208.056	128
HeLa	Nocodazole	182.494	133
HeLa	Nocodazole	228.823	119
HeLa	Nocodazole	189.282	129
HeLa	Nocodazole	232.711	136
HeLa	Nocodazole	217.323	120
HeLa	Nocodazole	188.521	134
HeLa	Nocodazole	197.884	132
HeLa	Nocodazole	192.148	137
HeLa	Nocodazole	205.26	123
HeLa	Nocodazole	196.687	124
HeLa	Nocodazole	77.9139	106
HeLa	Nocodazole	279.59	110
HeLa	Nocodazole	160.523	120
HeLa	Nocodazole	217.072	117
HeLa	Nocodazole	153.521	121
HeLa	Nocodazole	187.563	117
HeLa	Nocodazole	132.355	127
HeLa	Nocodazole	139.641	143
HeLa	Nocodazole	185.113	132
HeLa	Nocodazole	162.333	117
HeLa	Nocodazole	161.819	146
HeLa	Nocodazole	236.355	119
HeLa	Nocodazole	107.351	143
MDA-MB-157	KIF18Ai	186.369	196
MDA-MB-157	KIF18Ai	147.392	180
MDA-MB-157	KIF18Ai	170.066	177
MDA-MB-157	KIF18Ai	202.211	177
MDA-MB-157	DMSO	95.7028	160
MDA-MB-157	DMSO	101.074	150
MDA-MB-157	DMSO	51.7376	233
MDA-MB-157	DMSO	89.3302	153
MDA-MB-157	DMSO	57.6016	131
MDA-MB-157	DMSO	55.3656	71
MDA-MB-157	DMSO	173.618	133
MDA-MB-157	DMSO	160.355	101
MDA-MB-157	DMSO	124.375	95
MDA-MB-157	DMSO	90.8398	161
MDA-MB-157	Nocodazole	131.423	115
MDA-MB-157	Nocodazole	90.0566	116
MDA-MB-157	Nocodazole	224.134	134
MDA-MB-157	Nocodazole	202.158	148
MDA-MB-157	Nocodazole	525.396	60
MDA-MB-157	Nocodazole	75.752	51
MDA-MB-157	Nocodazole	396.737	130
MDA-MB-157	Nocodazole	87.4895	135
MDA-MB-157	Nocodazole	369.055	75
MDA-MB-157	Nocodazole	346.421	84
MDA-MB-157	Nocodazole	303.835	71
MDA-MB-157	Nocodazole	246.33	101
MDA-MB-157	Nocodazole	226.498	101
MDA-MB-157	Nocodazole	110.49	143
MDA-MB-157	Nocodazole	217.297	137
MDA-MB-157	Nocodazole	165.259	142
MDA-MB-157	Nocodazole	298.672	166
MDA-MB-157	Nocodazole	130.684	101
MDA-MB-157	Nocodazole	166.293	102
MDA-MB-157	Nocodazole	197.856	140
MDA-MB-157	Nocodazole	252.947	91
MDA-MB-157	Nocodazole	201.176	149
MDA-MB-157	Nocodazole	223.52	149
MDA-MB-157	Nocodazole	365.506	130
MDA-MB-157	Nocodazole	208.895	88
MDA-MB-157	Nocodazole	82.0819	103
MDA-MB-157	Nocodazole	208.18	105
MDA-MB-157	Nocodazole	112.819	163
MDA-MB-157	Nocodazole	264.593	147
MDA-MB-157	Nocodazole	85.3838	99
MDA-MB-157	Nocodazole	319.018	130
MDA-MB-157	Nocodazole	297.601	155
MDA-MB-157	Nocodazole	209.352	178
MDA-MB-157	Nocodazole	137.407	94
MDA-MB-157	Nocodazole	318.538	125
MDA-MB-157	Nocodazole	190.892	245
MDA-MB-157	Nocodazole	167.616	155
MDA-MB-157	Nocodazole	179.362	125
MDA-MB-157	Nocodazole	86.0845	115
MDA-MB-157	Nocodazole	68.1435	220
MDA-MB-157	Nocodazole	584.402	98
OVCAR-3	KIF18Ai	577.463	102
OVCAR-3	KIF18Ai	562.418	99
OVCAR-3	KIF18Ai	401.251	69
OVCAR-3	KIF18Ai	332.267	86
OVCAR-3	KIF18Ai	735.104	107
OVCAR-3	KIF18Ai	874.145	108
OVCAR-3	KIF18Ai	369.06	80
OVCAR-3	KIF18Ai	440.025	105
OVCAR-3	DMSO	373.694	65
RPE1	KIF18Ai	48.183	83
RPE1	KIF18Ai	69.559	84
RPE1	KIF18Ai	63.9631	75
RPE1	DMSO	56.0814	67
RPE1	DMSO	65.2735	92
RPE1	DMSO	52.2072	95
RPE1	DMSO	60.1034	94
OVCAR-8	KIF18Ai	117.294	95
OVCAR-8	KIF18Ai	82.952	66
OVCAR-8	DMSO	89.9277	86
OVCAR-8	DMSO	178.17	93
OVCAR-8	DMSO	102.493	97
OVCAR-8	DMSO	104.385	73
OVCAR-8	DMSO	86.1075	83
OVCAR-8	DMSO	132.289	78
OVCAR-8	DMSO	105.277	97
OVCAR-8	DMSO	99.6577	61
OVCAR-8	KIF18Ai	78.9986	74
OVCAR-8	KIF18Ai	75.9269	118
OVCAR-8	KIF18Ai	183.99	71
OVCAR-8	KIF18Ai	74.5875	72
OVCAR-8	KIF18Ai	129.602	92
OVCAR-8	KIF18Ai	83.8837	94
OVCAR-8	KIF18Ai	132.624	102
OVCAR-8	KIF18Ai	115.115	77
OVCAR-8	KIF18Ai	114.61	109
OVCAR-8	KIF18Ai	97.5805	84
OVCAR-8	KIF18Ai	159.252	106
OVCAR-8	KIF18Ai	190.305	85
OVCAR-8	KIF18Ai	108.072	62
OVCAR-8	KIF18Ai	142.194	95
OVCAR-8	KIF18Ai	113.684	92
OVCAR-8	KIF18Ai	112.002	56
OVCAR-8	KIF18Ai	100.04	101
OVCAR-8	KIF18Ai	63.4726	72
OVCAR-8	KIF18Ai	97.1342	72
OVCAR-8	KIF18Ai	136.461	86
OVCAR-8	KIF18Ai	121.876	98
OVCAR-8	KIF18Ai	126.595	88
OVCAR-8	KIF18Ai	89.1708	85
OVCAR-8	DMSO	113.586	89
OVCAR-8	DMSO	112.229	94
OVCAR-8	DMSO	104.356	73
OVCAR-8	DMSO	116.855	89
OVCAR-8	DMSO	127.706	71
OVCAR-8	DMSO	119.467	59
OVCAR-8	DMSO	87.9751	75
OVCAR-8	DMSO	78.1035	86
OVCAR-8	DMSO	81.4164	80
OVCAR-8	DMSO	47.1499	82
OVCAR-8	DMSO	62.2433	80
OVCAR-8	DMSO	106.025	115
OVCAR-8	DMSO	164.21	100
OVCAR-8	DMSO	166.147	104
OVCAR-8	DMSO	114.353	126
OVCAR-8	Nocodazole	479.983	104
OVCAR-8	Nocodazole	227.558	103
OVCAR-8	Nocodazole	311.585	87
OVCAR-8	Nocodazole	309.763	111
OVCAR-8	Nocodazole	544.659	82
OVCAR-8	Nocodazole	167.681	84
OVCAR-8	Nocodazole	606.953	105
OVCAR-8	Nocodazole	274.794	125
OVCAR-8	Nocodazole	319.109	101
OVCAR-8	Nocodazole	349.193	85
OVCAR-8	Nocodazole	177.922	117
OVCAR-8	Nocodazole	173.643	103
OVCAR-8	Nocodazole	205.1	95
OVCAR-8	Nocodazole	273.226	100
OVCAR-8	Nocodazole	110.447	124
OVCAR-8	Nocodazole	232.318	95
OVCAR-8	Nocodazole	223.3	90
OVCAR-8	Nocodazole	107.505	57
OVCAR-8	Nocodazole	296.873	99
OVCAR-8	Nocodazole	598.673	89
OVCAR-8	Nocodazole	601.953	87
OVCAR-8	Nocodazole	200.386	100
OVCAR-8	Nocodazole	430.285	90
OVCAR-8	Nocodazole	326.199	94
OVCAR-8	Nocodazole	32.6776	108
OVCAR-8	Nocodazole	199.939	108
OVCAR-8	Nocodazole	531.972	89
OVCAR-8	Nocodazole	170.694	102
OVCAR-8	Nocodazole	332.573	102
OVCAR-8	Nocodazole	150.033	87
OVCAR-8	Nocodazole	412.163	107
OVCAR-8	Nocodazole	177.672	102
OVCAR-8	Nocodazole	127.988	83
OVCAR-8	Nocodazole	225.267	91
OVCAR-8	Nocodazole	133.6	120
OVCAR-8	Nocodazole	71.032	108
OVCAR-8	Nocodazole	436.823	104
OVCAR-8	Nocodazole	229.833	78
OVCAR-8	Nocodazole	523.21	101
OVCAR-8	Nocodazole	211.682	116
OVCAR-8	Nocodazole	335.974	115
OVCAR-8	Nocodazole	289.504	103
OVCAR-8	Nocodazole	464.596	89
OVCAR-8	Nocodazole	579.052	89
MCF7	KIF18Ai	103.389	101
MCF7	KIF18Ai	81.3235	89
MCF7	KIF18Ai	77.4515	139
MCF7	KIF18Ai	142.089	66
MCF7	KIF18Ai	151.943	79
MCF7	KIF18Ai	92.3529	22
MCF7	KIF18Ai	90.145	16
MCF7	KIF18Ai	35.8114	155
MCF7	KIF18Ai	88.7774	65
MCF7	KIF18Ai	57.6268	83
MCF7	KIF18Ai	108.869	40
MCF7	KIF18Ai	140.186	9
MCF7	KIF18Ai	127.181	91
MCF7	KIF18Ai	143.868	47
MCF7	KIF18Ai	162.116	10
MCF7	KIF18Ai	353.658	9
MCF7	KIF18Ai	111.66	52
MCF7	KIF18Ai	220.052	86
MCF7	KIF18Ai	96.5248	20
MCF7	KIF18Ai	144.384	83
MCF7	KIF18Ai	95.4253	57
MCF7	KIF18Ai	111.077	117
MCF7	KIF18Ai	76.4815	79
MCF7	KIF18Ai	134.017	73
MCF7	KIF18Ai	85.8202	91
MCF7	KIF18Ai	137.277	67
MCF7	KIF18Ai	136.308	45
MCF7	KIF18Ai	74.4372	18
MCF7	KIF18Ai	71.6692	53
MCF7	KIF18Ai	60.6146	108
MCF7	KIF18Ai	-12.0385	76
MCF7	KIF18Ai	209.138	59
MCF7	KIF18Ai	66.9124	93
MCF7	DMSO	95.6894	107
MCF7	DMSO	137.429	104
MCF7	DMSO	117.894	79
MCF7	DMSO	129.262	83
MCF7	DMSO	101.426	70
MCF7	DMSO	112.426	72
MCF7	DMSO	87.8963	92
MCF7	DMSO	108.195	41
MCF7	DMSO	84.7389	76
MCF7	DMSO	89.3038	110
MCF7	DMSO	96.6435	117
MCF7	DMSO	69.7511	111
MCF7	DMSO	69.3461	101
MCF7	Nocodazole	324.045	128
MCF7	Nocodazole	192.146	121
MCF7	Nocodazole	480.013	125
MCF7	Nocodazole	432.47	98
MCF7	Nocodazole	375.03	115
MCF7	Nocodazole	329.914	75
MCF7	Nocodazole	320.017	77
MCF7	Nocodazole	340.992	95
MCF7	Nocodazole	310.095	110
MCF7	Nocodazole	505.456	127
MCF7	Nocodazole	391.934	113
MCF7	Nocodazole	435.225	105
MCF7	Nocodazole	306.481	129
MCF7	Nocodazole	383.236	120
MCF7	Nocodazole	181.726	60
MCF7	Nocodazole	330.742	72
MCF7	Nocodazole	211.567	68
MCF7	Nocodazole	411.684	95
MCF7	Nocodazole	346.12	59
MCF7	Nocodazole	270.356	105
MCF7	Nocodazole	332.501	111
MCF7	Nocodazole	364.548	115
MCF7	Nocodazole	293.41	88
MCF7	Nocodazole	371.696	78
MCF7	Nocodazole	333.26	104
MCF7	Nocodazole	339.496	36
MCF7	Nocodazole	347.699	112
MCF7	Nocodazole	391.418	132
MCF7	Nocodazole	354.34	107
MCF7	Nocodazole	281.594	106
MCF7	Nocodazole	381.383	102
MCF7	Nocodazole	176.025	64
MCF7	Nocodazole	238.044	89
MCF7	Nocodazole	144.876	35
MCF7	Nocodazole	571.018	135
MCF7	Nocodazole	153.916	47
MCF7	Nocodazole	409.159	81
MCF7	Nocodazole	212.592	49
MCF7	Nocodazole	360.39	64
MCF7	Nocodazole	454.533	119
MCF7	Nocodazole	197.912	75
MCF7	Nocodazole	422.057	103
MCF7	Nocodazole	299.057	113
MCF7	Nocodazole	207.145	92
MCF7	Nocodazole	463.04	133
MCF7	Nocodazole	259.753	72
MCF7	Nocodazole	480.336	130
RPE1	KIF18Ai	132.866	77
RPE1	KIF18Ai	80.5419	80
RPE1	KIF18Ai	121.848	69
RPE1	KIF18Ai	148.052	90
RPE1	KIF18Ai	102.865	80
RPE1	KIF18Ai	140.598	66
RPE1	KIF18Ai	126.451	78
RPE1	KIF18Ai	103.852	78
RPE1	KIF18Ai	104.721	77
RPE1	KIF18Ai	84.0005	76
RPE1	KIF18Ai	105.258	78
RPE1	KIF18Ai	97.463	77
RPE1	KIF18Ai	132.394	89
RPE1	KIF18Ai	179.512	83
RPE1	KIF18Ai	121.098	75
RPE1	KIF18Ai	159.053	83
RPE1	KIF18Ai	132.722	82
RPE1	KIF18Ai	82.859	97
RPE1	KIF18Ai	85.3652	77
RPE1	KIF18Ai	163.374	81
RPE1	KIF18Ai	133.96	89
RPE1	KIF18Ai	116.966	68
RPE1	KIF18Ai	145.957	72
RPE1	KIF18Ai	125.829	83
RPE1	DMSO	81.3109	78
RPE1	DMSO	86.7524	87
RPE1	DMSO	88.686	69
RPE1	DMSO	102.099	83
RPE1	DMSO	62.6259	82
RPE1	DMSO	57.61	67
RPE1	DMSO	80.9336	63
RPE1	DMSO	78.2154	78
RPE1	DMSO	116.016	74
RPE1	DMSO	82.9263	78
RPE1	DMSO	81.6073	98
RPE1	DMSO	109.508	82
RPE1	DMSO	74.4511	86
RPE1	DMSO	93.911	68
RPE1	DMSO	82.337	80
RPE1	DMSO	86.4355	79
RPE1	DMSO	91.6286	47
RPE1	DMSO	80.2653	69
RPE1	DMSO	82.9377	53
RPE1	DMSO	86.1983	71
RPE1	DMSO	66.2921	51
RPE1	DMSO	92.1824	78
RPE1	DMSO	99.6191	64
RPE1	DMSO	72.8869	101
RPE1	Nocodazole	77.6686	59
RPE1	Nocodazole	113.595	75
RPE1	Nocodazole	129.131	58
RPE1	Nocodazole	109.148	72
RPE1	Nocodazole	139.098	60
RPE1	Nocodazole	119.066	64
RPE1	Nocodazole	108.593	73
RPE1	Nocodazole	107.881	65
RPE1	Nocodazole	130.927	76
RPE1	Nocodazole	84.1207	79
RPE1	Nocodazole	127.749	76
RPE1	Nocodazole	95.1591	67
RPE1	Nocodazole	142.145	59
RPE1	Nocodazole	151.175	62
RPE1	Nocodazole	153.86	68
RPE1	Nocodazole	97.4914	71
RPE1	Nocodazole	118.185	78
RPE1	Nocodazole	140.429	64
RPE1	Nocodazole	109.084	54
RPE1	Nocodazole	121.873	60
RPE1	Nocodazole	115.513	70
RPE1	Nocodazole	137.989	62
RPE1	Nocodazole	125.945	63
RPE1	Nocodazole	158.887	77
RPE1	Nocodazole	120.796	78
RPE1	Nocodazole	120.353	56
RPE1	Nocodazole	116.891	58
RPE1	Nocodazole	119.687	70
RPE1	Nocodazole	205.192	82
RPE1	Nocodazole	107.332	72
RPE1	Nocodazole	148.158	63
RPE1	Nocodazole	139.188	56
RPE1	Nocodazole	153.287	72
RPE1	Nocodazole	174.477	62
RPE1	Nocodazole	177.606	63
RPE1	Nocodazole	118.075	68
HCT116	KIF18Ai	149.403	83
HCT116	KIF18Ai	394.349	75
HCT116	KIF18Ai	307.919	73
HCT116	KIF18Ai	275.735	85
HCT116	KIF18Ai	324.353	76
HCT116	KIF18Ai	252.06	82
HCT116	KIF18Ai	307.867	74
HCT116	KIF18Ai	269.556	68
HCT116	KIF18Ai	149.91	58
HCT116	KIF18Ai	147.297	83
HCT116	KIF18Ai	209.653	81
HCT116	KIF18Ai	265.956	72
HCT116	KIF18Ai	200.326	82
HCT116	KIF18Ai	184.274	75
HCT116	KIF18Ai	130.341	90
HCT116	KIF18Ai	246.739	75
HCT116	KIF18Ai	104.098	63
HCT116	KIF18Ai	116.495	78
HCT116	KIF18Ai	131.233	86
HCT116	KIF18Ai	285.4	66
HCT116	KIF18Ai	141.754	77
HCT116	KIF18Ai	256.803	80
HCT116	KIF18Ai	171.466	83
HCT116	KIF18Ai	273.61	74
HCT116	KIF18Ai	216.06	80
HCT116	KIF18Ai	156.244	82
HCT116	KIF18Ai	170.878	68
HCT116	KIF18Ai	209.409	71
HCT116	KIF18Ai	139.469	79
HCT116	KIF18Ai	142.453	85
HCT116	KIF18Ai	194.717	75
HCT116	KIF18Ai	119.038	88
HCT116	KIF18Ai	204.634	81
HCT116	KIF18Ai	142.549	82
HCT116	KIF18Ai	208.116	78
HCT116	KIF18Ai	181.985	69
HCT116	KIF18Ai	172.304	85
HCT116	KIF18Ai	176.212	74
HCT116	KIF18Ai	151.498	75
HCT116	KIF18Ai	238.002	87
HCT116	KIF18Ai	262.897	84
HCT116	KIF18Ai	213.488	83
HCT116	KIF18Ai	333.306	70
HCT116	KIF18Ai	230.656	70
HCT116	KIF18Ai	228.43	82
HCT116	DMSO	87.9616	82
HCT116	DMSO	119.885	82
HCT116	DMSO	83.1808	82
HCT116	DMSO	127.175	72
HCT116	DMSO	64.0745	68
HCT116	DMSO	112.017	68
HCT116	DMSO	120.038	92
HCT116	DMSO	120.394	77
HCT116	DMSO	122.367	64
HCT116	DMSO	67.0036	82
HCT116	DMSO	135.012	64
HCT116	DMSO	117.275	84
HCT116	DMSO	91.3318	83
HCT116	DMSO	86.7607	81
HCT116	DMSO	123.276	80
HCT116	DMSO	115.7	65
HCT116	DMSO	97.8301	93
HCT116	DMSO	138.556	79
HCT116	DMSO	122.431	64
HCT116	DMSO	80.6683	82
HCT116	DMSO	66.9249	79
HCT116	DMSO	79.9748	81
HCT116	DMSO	100.448	58
HCT116	DMSO	119.523	70
HCT116	DMSO	84.2644	64
HCT116	DMSO	73.4533	82
HCT116	DMSO	110.476	69
HCT116	DMSO	88.7938	74
HCT116	DMSO	141.797	80
HCT116	DMSO	57.5229	59
HCT116	DMSO	109.017	72
HCT116	DMSO	90.8805	69
HCT116	DMSO	93.732	68
HCT116	DMSO	58.7566	73
HCT116	DMSO	143.119	79
HCT116	DMSO	62.1385	71
HCT116	DMSO	92.2532	67
HCT116	DMSO	48.0874	65
HCT116	DMSO	69.1428	66
HCT116	DMSO	68.6655	70
HCT116	DMSO	78.5684	73
HCT116	DMSO	102.452	72
HCT116	DMSO	123.017	69
HCT116	DMSO	98.2207	68
HCT116	DMSO	96.5473	80
HCT116	DMSO	114.948	66
HCT116	DMSO	193.035	79
HCT116	DMSO	101.303	73
HCT116	Nocodazole	307.492	81
HCT116	Nocodazole	420.467	74
HCT116	Nocodazole	321.685	76
HCT116	Nocodazole	467.025	55
HCT116	Nocodazole	281.676	55
HCT116	Nocodazole	250.328	89
HCT116	Nocodazole	291.023	79
HCT116	Nocodazole	281.799	83
HCT116	Nocodazole	273.889	85
HCT116	Nocodazole	199.822	86
HCT116	Nocodazole	384.531	57
HCT116	Nocodazole	338.905	89
HCT116	Nocodazole	312.755	72
HCT116	Nocodazole	468.707	68
HCT116	Nocodazole	265.318	63
HCT116	Nocodazole	344.082	73
HCT116	Nocodazole	229.687	51
HCT116	Nocodazole	270.855	75
HCT116	Nocodazole	282.656	70
HCT116	Nocodazole	271.758	67
HCT116	Nocodazole	352.008	72
HCT116	Nocodazole	247.78	79
HCT116	Nocodazole	481.45	79
HCT116	Nocodazole	333.494	74
HCT116	Nocodazole	389.033	70
HCT116	Nocodazole	387.949	87
HCT116	Nocodazole	187.267	76
HCT116	Nocodazole	318.767	67
HCT116	Nocodazole	284.426	78
HCT116	Nocodazole	294.787	85
HCT116	Nocodazole	420.084	85
HCT116	Nocodazole	418.268	78
HCT116	Nocodazole	534.007	80
HCT116	Nocodazole	239.955	62
HCT116	Nocodazole	176.583	78
HCT116	Nocodazole	545.98	84
HCT116	Nocodazole	328.933	77
HCT116	Nocodazole	417.172	64
HCT116	Nocodazole	499.303	78
HCT116	Nocodazole	231.394	63
HCT116	Nocodazole	369.514	53
HCT116	Nocodazole	708.918	60
HCT116	Nocodazole	273.376	71
HCT116	Nocodazole	315.095	77
HCT116	Nocodazole	414.035	91
HCT116	Nocodazole	460.421	70
HCT116	Nocodazole	393.907	85
HCT116	Nocodazole	383.992	67
MCF7	KIF18Ai	35.8114	155
OVCAR-8	KIF18Ai	78.9986	74
OVCAR-8	KIF18Ai	75.9269	118
OVCAR-8	KIF18Ai	183.99	71
OVCAR-8	KIF18Ai	74.5875	72
OVCAR-8	KIF18Ai	129.602	92
OVCAR-8	KIF18Ai	83.8837	94
OVCAR-8	KIF18Ai	132.624	102
OVCAR-8	KIF18Ai	115.115	77
OVCAR-8	KIF18Ai	114.61	109
OVCAR-8	KIF18Ai	97.5805	84
OVCAR-8	KIF18Ai	117.294	95
OVCAR-8	KIF18Ai	159.252	106
OVCAR-8	KIF18Ai	190.305	85
OVCAR-8	KIF18Ai	108.072	62
OVCAR-8	KIF18Ai	142.194	95
OVCAR-8	KIF18Ai	113.684	92
OVCAR-8	KIF18Ai	112.002	56
OVCAR-8	KIF18Ai	100.04	101
OVCAR-8	KIF18Ai	63.4726	72
OVCAR-8	KIF18Ai	97.1342	72
OVCAR-8	KIF18Ai	82.952	66
OVCAR-8	KIF18Ai	136.461	86
OVCAR-8	KIF18Ai	121.876	98
OVCAR-8	KIF18Ai	126.595	88
OVCAR-8	KIF18Ai	89.1708	85
OVCAR-8	DMSO	89.9277	86
OVCAR-8	DMSO	178.17	93
OVCAR-8	DMSO	102.493	97
OVCAR-8	DMSO	113.586	89
OVCAR-8	DMSO	104.385	73
OVCAR-8	DMSO	86.1075	83
OVCAR-8	DMSO	112.229	94
OVCAR-8	DMSO	132.289	78
OVCAR-8	DMSO	104.356	73
OVCAR-8	DMSO	116.855	89
OVCAR-8	DMSO	127.706	71
OVCAR-8	DMSO	119.467	59
OVCAR-8	DMSO	87.9751	75
OVCAR-8	DMSO	105.277	97
OVCAR-8	DMSO	78.1035	86
OVCAR-8	DMSO	99.6577	61
OVCAR-8	DMSO	81.4164	80
OVCAR-8	DMSO	47.1499	82
OVCAR-8	DMSO	62.2433	80
OVCAR-8	DMSO	106.025	115
OVCAR-8	DMSO	164.21	100
OVCAR-8	DMSO	166.147	104
OVCAR-8	DMSO	114.353	126
OVCAR-8	Nocodazole	479.983	104
OVCAR-8	Nocodazole	227.558	103
OVCAR-8	Nocodazole	311.585	87
OVCAR-8	Nocodazole	309.763	111
OVCAR-8	Nocodazole	544.659	82
OVCAR-8	Nocodazole	167.681	84
OVCAR-8	Nocodazole	606.953	105
OVCAR-8	Nocodazole	274.794	125
OVCAR-8	Nocodazole	319.109	101
OVCAR-8	Nocodazole	349.193	85
OVCAR-8	Nocodazole	177.922	117
OVCAR-8	Nocodazole	173.643	103
OVCAR-8	Nocodazole	205.1	95
OVCAR-8	Nocodazole	273.226	100
OVCAR-8	Nocodazole	110.447	124
OVCAR-8	Nocodazole	232.318	95
OVCAR-8	Nocodazole	223.3	90
OVCAR-8	Nocodazole	107.505	57
OVCAR-8	Nocodazole	296.873	99
OVCAR-8	Nocodazole	598.673	89
OVCAR-8	Nocodazole	601.953	87
OVCAR-8	Nocodazole	200.386	100
OVCAR-8	Nocodazole	430.285	90
OVCAR-8	Nocodazole	326.199	94
OVCAR-8	Nocodazole	32.6776	108
OVCAR-8	Nocodazole	199.939	108
OVCAR-8	Nocodazole	531.972	89
OVCAR-8	Nocodazole	170.694	102
OVCAR-8	Nocodazole	332.573	102
OVCAR-8	Nocodazole	150.033	87
OVCAR-8	Nocodazole	412.163	107
OVCAR-8	Nocodazole	177.672	102
OVCAR-8	Nocodazole	127.988	83
OVCAR-8	Nocodazole	225.267	91
OVCAR-8	Nocodazole	133.6	120
OVCAR-8	Nocodazole	71.032	108
OVCAR-8	Nocodazole	436.823	104
OVCAR-8	Nocodazole	229.833	78
OVCAR-8	Nocodazole	523.21	101
OVCAR-8	Nocodazole	211.682	116
OVCAR-8	Nocodazole	335.974	115
OVCAR-8	Nocodazole	289.504	103
OVCAR-8	Nocodazole	464.596	89
OVCAR-8	Nocodazole	579.052	89
RPE1	KIF18Ai	132.866	77
RPE1	KIF18Ai	80.5419	80
RPE1	KIF18Ai	121.848	69
RPE1	KIF18Ai	148.052	90
RPE1	KIF18Ai	102.865	80
RPE1	KIF18Ai	140.598	66
RPE1	KIF18Ai	126.451	78
RPE1	KIF18Ai	103.852	78
RPE1	KIF18Ai	104.721	77
RPE1	KIF18Ai	84.0005	76
RPE1	KIF18Ai	105.258	78
RPE1	KIF18Ai	97.463	77
RPE1	KIF18Ai	132.394	89
RPE1	KIF18Ai	179.512	83
RPE1	KIF18Ai	121.098	75
RPE1	KIF18Ai	159.053	83
RPE1	KIF18Ai	132.722	82
RPE1	KIF18Ai	82.859	97
RPE1	KIF18Ai	85.3652	77
RPE1	KIF18Ai	163.374	81
RPE1	KIF18Ai	133.96	89
RPE1	KIF18Ai	116.966	68
RPE1	KIF18Ai	145.957	72
RPE1	KIF18Ai	125.829	83
RPE1	DMSO	81.3109	78
RPE1	DMSO	86.7524	87
RPE1	DMSO	88.686	69
RPE1	DMSO	102.099	83
RPE1	DMSO	62.6259	82
RPE1	DMSO	57.61	67
RPE1	DMSO	80.9336	63
RPE1	DMSO	78.2154	78
RPE1	DMSO	116.016	74
RPE1	DMSO	82.9263	78
RPE1	DMSO	81.6073	98
RPE1	DMSO	109.508	82
RPE1	DMSO	74.4511	86
RPE1	DMSO	93.911	68
RPE1	DMSO	82.337	80
RPE1	DMSO	86.4355	79
RPE1	DMSO	91.6286	47
RPE1	DMSO	80.2653	69
RPE1	DMSO	82.9377	53
RPE1	DMSO	86.1983	71
RPE1	DMSO	66.2921	51
RPE1	DMSO	92.1824	78
RPE1	DMSO	99.6191	64
RPE1	DMSO	72.8869	101
RPE1	Nocodazole	77.6686	59
RPE1	Nocodazole	113.595	75
RPE1	Nocodazole	129.131	58
RPE1	Nocodazole	109.148	72
RPE1	Nocodazole	139.098	60
RPE1	Nocodazole	119.066	64
RPE1	Nocodazole	108.593	73
RPE1	Nocodazole	107.881	65
RPE1	Nocodazole	130.927	76
RPE1	Nocodazole	84.1207	79
RPE1	Nocodazole	127.749	76
RPE1	Nocodazole	95.1591	67
RPE1	Nocodazole	142.145	59
RPE1	Nocodazole	151.175	62
RPE1	Nocodazole	153.86	68
RPE1	Nocodazole	97.4914	71
RPE1	Nocodazole	118.185	78
RPE1	Nocodazole	140.429	64
RPE1	Nocodazole	109.084	54
RPE1	Nocodazole	121.873	60
RPE1	Nocodazole	115.513	70
RPE1	Nocodazole	137.989	62
RPE1	Nocodazole	125.945	63
RPE1	Nocodazole	158.887	77
RPE1	Nocodazole	120.796	78
RPE1	Nocodazole	120.353	56
RPE1	Nocodazole	116.891	58
RPE1	Nocodazole	119.687	70
RPE1	Nocodazole	205.192	82
RPE1	Nocodazole	107.332	72
RPE1	Nocodazole	148.158	63
RPE1	Nocodazole	139.188	56
RPE1	Nocodazole	153.287	72
RPE1	Nocodazole	174.477	62
RPE1	Nocodazole	177.606	63
RPE1	Nocodazole	118.075	68
