# Supplementary material for: Weakened APC/C activity at mitotic exit drives cancer vulnerability to KIF18A inhibition
Source: EMBO J. 2024 Jan 26;43(5):2. doi: 10.1038/s44318-024-00031-6 (PMC10907621; doi:10.1038/s44318-024-00031-6)
Supplement: Supplementary file 15 — Source Data Fig. 4 [file 44318_2024_31_MOESM15_ESM.zip › Figure 4/4F/2Nvs4Nlines_NormalizedMTTValues.xlsx]

## Sheet: Description
Data represented are averages of 3 technical replicates for each of 5 independent MTT cell viability experiments in KIF18Ai.
Normalization was conducted so that viability was assessed relative to untreated cells = 100% and DMN (mitotic inhibitor) treated cells = 0%.

## Sheet: Data
	RPE1 (2N)		RPE1 (4N)		HCT116 (2N)		HCT116 (4N)		MCF10A (2N)		MCF10A (4N)
	DMSO	KIF18Ai	DMSO	KIF18Ai	DMSO	KIF18Ai	DMSO	KIF18Ai	DMSO	KIF18Ai	DMSO	KIF18Ai
Replicate 1	1	1.033	1	0.611	1	1.17	1	0.604	1	0.981	1	0.668
Replicate 2	1	0.969	1	0.869	1	0.977	1	0.969	1	1.019	1	0.68
Replicate 3	1	0.866	1	0.931	1	1.038	1	0.835	1	1.049	1	0.766
Replicate 4	1	1.041	1	0.687	1	1.055	1	0.738	1	1.039	1	0.849
Replicate 5	1	0.909	1	0.605	1	0.934	1	0.64	1	0.89	1	0.831
