# Supplementary material for: Weakened APC/C activity at mitotic exit drives cancer vulnerability to KIF18A inhibition
Source: EMBO J. 2024 Jan 26;43(5):2. doi: 10.1038/s44318-024-00031-6 (PMC10907621; doi:10.1038/s44318-024-00031-6)
Supplement: Supplementary file 15 — Source Data Fig. 4 [file 44318_2024_31_MOESM15_ESM.zip › Figure 4/4G/FullPanel_PloidyVsKIF18AiToxicity.xlsx]

## Sheet: Description
Comparison between the modal chromosome number of a cell line and K1F18Ai toxicity.

## Sheet: Data
Cell Line	Modal chromosome #	KIF18Ai Toxicity
MCF7	82	-34.5
HCT116	45	-8.6
DLD1	46	10.2
RPE1	46	12.5
MCF10A	47	15.7
MDA-MB-157	53	41.6
OVCAR-8	55	70.3
HCC1806	75	87.3
HeLa	82	92
OVCAR-3	65	100
