# Supplementary material for: Weakened APC/C activity at mitotic exit drives cancer vulnerability to KIF18A inhibition
Source: EMBO J. 2024 Jan 26;43(5):2. doi: 10.1038/s44318-024-00031-6 (PMC10907621; doi:10.1038/s44318-024-00031-6)
Supplement: Supplementary file 16 — Source Data Fig. 5 [file 44318_2024_31_MOESM16_ESM.zip]

Archive with 18 entries (12 files):
- Figure 5/
- Figure 5/5A/
- Figure 5/5F/
- Figure 5/.DS_Store
- __MACOSX/Figure 5/._.DS_Store
- Figure 5/5C/
- Figure 5/5D/
- Figure 5/5E/
- Figure 5/5A/OVCAR-8_ScreenResults.xlsx
- __MACOSX/Figure 5/5A/._OVCAR-8_ScreenResults.xlsx
- Figure 5/5F/RPE1_WGD-shAPC4-shUBE2S_NormalizedMTTValues.xlsx
- __MACOSX/Figure 5/5F/._RPE1_WGD-shAPC4-shUBE2S_NormalizedMTTValues.xlsx
- Figure 5/5C/OVCAR-8_ScreenValidation_ConfluencyKIF18Ai.xlsx
- __MACOSX/Figure 5/5C/._OVCAR-8_ScreenValidation_ConfluencyKIF18Ai.xlsx
- Figure 5/5D/OVCAR-8_ScreenValidation_NormalizedMTTValues.xlsx
- __MACOSX/Figure 5/5D/._OVCAR-8_ScreenValidation_NormalizedMTTValues.xlsx
- Figure 5/5E/RPE1_WGD-shAPC4_ConfluencyKIF18Ai.xlsx
- __MACOSX/Figure 5/5E/._RPE1_WGD-shAPC4_ConfluencyKIF18Ai.xlsx
