# Supplementary material for: Weakened APC/C activity at mitotic exit drives cancer vulnerability to KIF18A inhibition
Source: EMBO J. 2024 Jan 26;43(5):2. doi: 10.1038/s44318-024-00031-6 (PMC10907621; doi:10.1038/s44318-024-00031-6)
Supplement: Supplementary file 16 — Source Data Fig. 5 [file 44318_2024_31_MOESM16_ESM.zip › Figure 5/5A/OVCAR-8_ScreenResults.xlsx]

## Sheet: Description
Data represented as beta scores from MAGeCK algorithm (PMID: 25476604)

## Sheet: Data
Gene	Gene.description	OVCAR8.DMSO.beta	OVCAR8.KIF18Ai_11nM_IC50.beta	OVCAR8.KIF18Ai_11nM_IC50.fdr	OVCAR8.betaDiff.KIF18Ai_11nM_IC50-DMSO	OVCAR8.KIF18Ai_33nM_IC90.beta	OVCAR8.KIF18Ai_33nM_IC90.fdr	OVCAR8.betaDiff.KIF18Ai_33nM_IC90-DMSO
A1BG	alpha-1-B glycoprotein	0.110342	0.0688055	0.1979	-0.0415366	0.0758299	0.22146	-0.0345122
A1CF	APOBEC1 complementation factor	-0.026124	-0.0585195	0.44405	-0.0323954	-0.0896029	0.095243	-0.0634789
A2M	alpha-2-macroglobulin	0.0375599	0.0676728	0	0.030113	0.0744895	0	0.0369297
A2ML1	alpha-2-macroglobulin like 1	0.0292867	0.0501785	0	0.0208918	0.0940624	0	0.0647756
A3GALT2	alpha 1,3-galactosyltransferase 2	0.0087035	0.0179158	6.0344e-05	0.00921227	0.0633596	0.00014358	0.0546561
A4GALT	alpha 1,4-galactosyltransferase (P blood group)	0.113614	0.0960816	0.00011328	-0.017532	0.13344	0	0.0198261
A4GNT	alpha-1,4-N-acetylglucosaminyltransferase	-0.163234	-0.151065	0	0.0121692	-0.130628	0	0.0326068
AAAS	aladin WD repeat nucleoporin	-0.0708013	-0.0865316	0	-0.0157303	0.0176901	0	0.0884913
AACS	acetoacetyl-CoA synthetase	0.0222484	0.0105367	0	-0.0117116	0.0329162	0	0.0106678
AADAC	arylacetamide deacetylase	-0.0519215	-0.0926089	0.00043857	-0.0406874	-0.154647	0.0004298	-0.102726
AADACL2	arylacetamide deacetylase like 2	-0.00675353	0.00368515	0	0.0104387	0.0832456	0.00016594	0.0899992
AADACL3	arylacetamide deacetylase like 3	-0.00598189	-0.0307345	0	-0.0247526	-0.00430164	0	0.00168025
AADACL4	arylacetamide deacetylase like 4	-0.0253383	0.0113445	0.50126	0.0366828	-0.0608687	0.49383	-0.0355304
AADAT	aminoadipate aminotransferase	0.0180946	0.0462843	0.62008	0.0281897	0.118796	0.47347	0.100702
AAED1	peroxiredoxin like 2C	-0.127089	-0.0643208	0.47692	0.0627683	-0.0716523	0.47146	0.0554369
AAGAB	alpha and gamma adaptin binding protein	0.0677102	0.0143136	0.57996	-0.0533965	0.110178	0.34212	0.0424677
AAK1	AP2 associated kinase 1	-0.00347407	-0.113578	0.86971	-0.110104	-0.0561788	0.53428	-0.0527047
AAMDC	adipogenesis associated Mth938 domain containing	0.0331929	0.0309059	0.47202	-0.00228703	0.0384373	0.35213	0.00524442
AAMP	angio associated migratory cell protein	-0.744733	-0.76855	0.17028	-0.0238166	-0.706251	0.30388	0.0384823
AANAT	aralkylamine N-acetyltransferase	0.0839778	0.0319207	0.32763	-0.0520571	0.00212082	0.86728	-0.081857
AAR2	AAR2 splicing factor	0.000384172	0.0512698	0.91162	0.0508856	0.0366842	0.71586	0.0363
AARD	alanine and arginine rich domain containing protein	0.0216347	0.0359816	0.45456	0.0143469	0.03384	0.26117	0.0122054
AARS	alanyl-tRNA synthetase 1	-1.02411	-0.958114	0.97614	0.0659996	-1.17932	0.46259	-0.155205
AARS2	alanyl-tRNA synthetase 2, mitochondrial	-0.172553	-0.0914417	0.67158	0.081111	-0.0890831	0.96262	0.0834696
AARSD1	alanyl-tRNA synthetase domain containing 1	-0.104222	-0.113146	0.91347	-0.00892446	-0.145371	0.53011	-0.0411494
AASDH	aminoadipate-semialdehyde dehydrogenase	-0.147824	-0.138416	0.6159	0.00940814	-0.185926	0.23064	-0.0381022
AASDHPPT	aminoadipate-semialdehyde dehydrogenase-phosphopantetheinyl transferase	-0.0858505	-0.119408	0.45883	-0.0335573	-0.0684141	0.45026	0.0174363
AASS	aminoadipate-semialdehyde synthase	0.085292	0.0828921	0.88732	-0.00239999	-0.0115683	0.24501	-0.0968604
AATF	apoptosis antagonizing transcription factor	-0.522312	-0.491476	0.30646	0.0308353	-0.5471	0.6379	-0.0247886
AATK	apoptosis associated tyrosine kinase	0.0422653	0.0490131	0.72729	0.0067478	-0.0533703	0.68155	-0.0956356
ABAT	4-aminobutyrate aminotransferase	0.0895169	0.00545563	0.0024398	-0.0840613	-0.0212113	0.020582	-0.110728
ABCA1	ATP binding cassette subfamily A member 1	-0.0216894	0.0615783	0.66837	0.0832676	-0.0247789	0.98248	-0.00308953
ABCA10	ATP binding cassette subfamily A member 10	0.0255588	0.0531643	0.54844	0.0276054	-0.0213034	0.69728	-0.0468622
ABCA12	ATP binding cassette subfamily A member 12	0.00356691	-0.0703522	0.72778	-0.0739191	-0.0872291	0.76173	-0.090796
ABCA13	ATP binding cassette subfamily A member 13	0.0685619	-0.0115038	0.00072557	-0.0800657	0.0706814	0.00014692	0.00211953
ABCA2	ATP binding cassette subfamily A member 2	0.0175209	0.114429	0.37052	0.0969077	0.0869159	0.41673	0.069395
ABCA3	ATP binding cassette subfamily A member 3	0.0284722	0.00454351	0.41572	-0.0239287	-0.0320381	0.33838	-0.0605103
ABCA4	ATP binding cassette subfamily A member 4	-0.123445	-0.0976628	0.28287	0.0257825	-0.0783102	0.15961	0.0451351
ABCA5	ATP binding cassette subfamily A member 5	0.027951	0.0175788	0.35675	-0.0103722	-0.0319491	0.62608	-0.0599002
ABCA6	ATP binding cassette subfamily A member 6	0.0734636	0.0549898	0.41571	-0.0184738	0.0666228	0.92989	-0.00684081
ABCA7	ATP binding cassette subfamily A member 7	-0.0109693	-0.0171775	0.02738	-0.00620818	0.0406194	0.028565	0.0515888
ABCA8	ATP binding cassette subfamily A member 8	0.135973	0.0688113	0.66285	-0.0671619	0.130296	0.65945	-0.00567752
ABCA9	ATP binding cassette subfamily A member 9	0.0406577	0.0773552	0.95876	0.0366975	0.0432563	0.83197	0.0025986
ABCB1	ATP binding cassette subfamily B member 1	-0.0108306	0.0120241	0.40005	0.0228547	0.0678755	0.76401	0.0787061
ABCB10	ATP binding cassette subfamily B member 10	-0.00167076	-0.0168003	0.64068	-0.0151296	-0.0691156	0.8764	-0.0674449
ABCB11	ATP binding cassette subfamily B member 11	0.0498102	-0.0453908	0.41123	-0.095201	0.00383258	0.35099	-0.0459776
ABCB4	ATP binding cassette subfamily B member 4	0.0184759	-0.00708236	0.92813	-0.0255583	-0.0497539	0.5546	-0.0682298
ABCB5	ATP binding cassette subfamily B member 5	-0.000749697	0.0126169	0.35597	0.0133666	0.0545603	0.59482	0.05531
ABCB6	ATP binding cassette subfamily B member 6 (Langereis blood group)	0.00509761	0.0268173	0.96529	0.0217197	-0.0455775	0.72936	-0.0506751
ABCB7	ATP binding cassette subfamily B member 7	-0.987732	-0.998879	0.34516	-0.0111472	-0.841664	0.47452	0.146068
ABCB8	ATP binding cassette subfamily B member 8	0.0524714	0.0123812	0.81566	-0.0400902	0.00182707	0.67433	-0.0506444
ABCB9	ATP binding cassette subfamily B member 9	-0.00116197	-0.00289596	0.48139	-0.00173399	-0.0174558	0.43455	-0.0162939
ABCC1	ATP binding cassette subfamily C member 1	0.0620865	0.02818	0.81631	-0.0339065	0.101967	0.58035	0.0398802
ABCC10	ATP binding cassette subfamily C member 10	0.0280723	0.0614805	0.61861	0.0334082	0.0918452	0.37636	0.0637729
ABCC11	ATP binding cassette subfamily C member 11	-0.0769383	-0.0864396	0.4259	-0.00950129	-0.122911	0.68741	-0.0459729
ABCC12	ATP binding cassette subfamily C member 12	-0.0103782	0.0339284	0.9081	0.0443066	-0.00609721	0.4779	0.004281
ABCC2	ATP binding cassette subfamily C member 2	0.0280385	0.0906598	0.83685	0.0626213	0.10213	0.382	0.0740911
ABCC3	ATP binding cassette subfamily C member 3	0.0324889	0.000752451	0.66991	-0.0317365	0.00822247	0.97797	-0.0242665
ABCC4	ATP binding cassette subfamily C member 4	0.0613419	0.118448	0.91389	0.0571057	0.0886196	0.41447	0.0272777
ABCC5	ATP binding cassette subfamily C member 5	0.0179344	0.0107489	0.88372	-0.00718551	-0.000891332	0.49091	-0.0188257
ABCC6	ATP binding cassette subfamily C member 6	0.055686	0.00982377	0.74407	-0.0458623	0.0734561	0.59174	0.0177701
ABCC8	ATP binding cassette subfamily C member 8	0.0911696	0.14796	0.00022973	0.0567907	0.139221	0.0094458	0.0480513
ABCC9	ATP binding cassette subfamily C member 9	0.0926362	0.0540825	0.92712	-0.0385536	0.0424934	0.98673	-0.0501427
ABCD1	ATP binding cassette subfamily D member 1	0.0142928	-0.0140055	0.97976	-0.0282983	-0.0322454	0.87756	-0.0465382
ABCD2	ATP binding cassette subfamily D member 2	0.0153989	0.0232474	0.775	0.00784844	-0.0262439	0.31233	-0.0416428
ABCD3	ATP binding cassette subfamily D member 3	-0.187602	-0.233135	0.48545	-0.0455331	-0.29234	0.34552	-0.104738
ABCD4	ATP binding cassette subfamily D member 4	-0.0598077	-0.156694	0.42422	-0.0968863	0.00986409	0.30155	0.0696717
ABCE1	ATP binding cassette subfamily E member 1	-1.13067	-1.12888	0.6841	0.00178792	-1.22529	0.95382	-0.0946259
ABCF1	ATP binding cassette subfamily F member 1	-0.766506	-0.55716	0.44375	0.209346	-0.382582	0.42818	0.383924
ABCF2	ATP binding cassette subfamily F member 2	-0.0200835	-0.000153652	0.97818	0.0199298	0.042407	0.89456	0.0624905
ABCF3	ATP binding cassette subfamily F member 3	-0.0594749	-0.0147414	0.2946	0.0447334	-0.0428341	0.45791	0.0166407
ABCG1	ATP binding cassette subfamily G member 1	0.0617537	0.0747219	0.89659	0.0129682	0.0567224	0.98886	-0.00503126
ABCG2	ATP binding cassette subfamily G member 2 (Junior blood group)	-0.0249863	-0.00907518	0.91907	0.0159111	0.00617425	0.41465	0.0311606
ABCG4	ATP binding cassette subfamily G member 4	0.0897933	0.137847	0.15963	0.0480535	0.122448	0.31061	0.0326544
ABCG5	ATP binding cassette subfamily G member 5	-0.025952	0.00592439	0.61871	0.0318764	-0.04677	0.72087	-0.020818
ABCG8	ATP binding cassette subfamily G member 8	0.0130231	0.00625385	0.86885	-0.00676925	0.0931166	0.69026	0.0800935
ABHD1	abhydrolase domain containing 1	-0.0109755	-0.00185758	0.79045	0.00911797	-0.0628273	0.77335	-0.0518517
ABHD10	abhydrolase domain containing 10, depalmitoylase	-0.152867	-0.133167	0.151	0.0197003	-0.126863	0.083274	0.0260035
ABHD11	abhydrolase domain containing 11	0.0712751	0.133431	0.13681	0.062156	0.081041	0.94701	0.0097659
ABHD12	abhydrolase domain containing 12, lysophospholipase	0.0585385	0.0310559	0.00056833	-0.0274826	0.0775836	0.00082501	0.0190451
ABHD12B	abhydrolase domain containing 12B	0.0679866	0.00980825	0.012213	-0.0581783	-0.0283446	0.22282	-0.0963312
ABHD13	abhydrolase domain containing 13	0.084288	-0.00723933	0.97941	-0.0915273	0.00695854	0.65025	-0.0773295
ABHD14A	abhydrolase domain containing 14A	0.0362862	0.0237855	0.89202	-0.0125007	-0.0191469	0.67745	-0.0554331
ABHD14B	abhydrolase domain containing 14B	-0.0189091	-0.0353566	0.39948	-0.0164475	-0.0620556	0.55561	-0.0431465
ABHD15	abhydrolase domain containing 15	-0.0804073	-0.0468932	0.93453	0.0335141	-0.0410397	0.95985	0.0393675
ABHD16A	abhydrolase domain containing 16A, phospholipase	-0.0668867	-0.0150001	0.19846	0.0518865	-0.0485413	0.39539	0.0183454
ABHD16B	abhydrolase domain containing 16B	0.0452825	0.0645738	0.93925	0.0192914	0.0711324	0.50995	0.02585
ABHD17A	abhydrolase domain containing 17A, depalmitoylase	-0.460879	-0.395883	0.95208	0.0649961	-0.487317	0.31768	-0.0264374
ABHD17B	abhydrolase domain containing 17B, depalmitoylase	-0.0738698	-0.0656202	0.98166	0.00824952	-0.0837091	0.53037	-0.00983937
ABHD17C	abhydrolase domain containing 17C, depalmitoylase	0.0603435	0.0930459	0.24465	0.0327023	0.0524646	0.31085	-0.0078789
ABHD2	abhydrolase domain containing 2, acylglycerol lipase	0.145754	0.119764	0.21434	-0.0259897	0.21693	0.49024	0.0711757
ABHD3	abhydrolase domain containing 3, phospholipase	-0.0148603	0.00756418	0.64272	0.0224244	0.0167713	0.28626	0.0316315
ABHD4	abhydrolase domain containing 4, N-acyl phospholipase B	-0.0602702	-0.0559074	0.93271	0.00436276	-0.055947	0.80699	0.00432317
ABHD5	abhydrolase domain containing 5, lysophosphatidic acid acyltransferase	-0.0822687	-0.0355153	0.94135	0.0467534	-0.00573932	0.94915	0.0765293
ABHD6	abhydrolase domain containing 6, acylglycerol lipase	0.0602871	0.0541429	0.75877	-0.00614423	0.0512727	0.823	-0.0090144
ABHD8	abhydrolase domain containing 8	-0.0691203	-0.0884232	0.58389	-0.0193028	-0.0410065	0.37356	0.0281138
ABI1	abl interactor 1	0.00409826	0.0336421	0.59852	0.0295438	0.0598021	0.67357	0.0557038
ABI2	abl interactor 2	-0.0255978	-0.0423579	0.88933	-0.0167601	-0.107128	0.63358	-0.0815299
ABI3	ABI family member 3	0.0548157	0.1139	0.41137	0.059084	0.027841	0.40361	-0.0269747
ABI3BP	ABI family member 3 binding protein	0.091948	0.0845652	0.07066	-0.00738281	0.0802267	0.035983	-0.0117213
ABL1	ABL proto-oncogene 1, non-receptor tyrosine kinase	0.0595369	0.0147046	0.50448	-0.0448323	0.0539534	0.43412	-0.0055835
ABL2	ABL proto-oncogene 2, non-receptor tyrosine kinase	-0.0627351	-0.0521489	0.33349	0.0105862	-0.0628648	0.61263	-0.000129694
ABLIM1	actin binding LIM protein 1	0.0232276	-0.0175403	0.32219	-0.0407679	0.0184235	0.03617	-0.00480405
ABLIM2	actin binding LIM protein family member 2	0.0498593	0.0750151	0.96692	0.0251558	0.0999311	0.92874	0.0500718
ABLIM3	actin binding LIM protein family member 3	0.0569986	-0.00556705	0.52456	-0.0625657	0.0396906	0.55983	-0.017308
ABO	ABO, alpha 1-3-N-acetylgalactosaminyltransferase and alpha 1-3-galactosyltransferase	0.0673717	0.0665632	0.67668	-0.000808572	0.100564	0.95745	0.033192
ABR	ABR activator of RhoGEF and GTPase	0.0797868	0.0838925	0.60157	0.0041057	0.0595071	0.64909	-0.0202797
ABRA	actin binding Rho activating protein	0.0596272	0.0600834	0.36803	0.000456215	-0.00784667	0.70315	-0.0674738
ABRACL	ABRA C-terminal like	0.077728	0.0142481	0.6962	-0.0634799	-0.014234	0.50222	-0.0919619
ABT1	activator of basal transcription 1	-0.743266	-0.718528	0.55703	0.0247384	-0.663472	0.15326	0.0797941
ABTB1	ankyrin repeat and BTB domain containing 1	-0.103771	-0.10953	0.30728	-0.00575921	-0.119329	0.82966	-0.0155578
ABTB2	ankyrin repeat and BTB domain containing 2	0.0544829	0.0598476	0.53875	0.00536474	0.0771953	0.59296	0.0227124
ACAA1	acetyl-CoA acyltransferase 1	-0.00253654	-0.00409878	0.90437	-0.00156224	-0.126726	0.63825	-0.124189
ACAA2	acetyl-CoA acyltransferase 2	0.140424	0.107587	0.61092	-0.032837	0.0888826	0.56816	-0.051541
ACACA	acetyl-CoA carboxylase alpha	-0.170652	-0.132661	0.82961	0.0379911	-0.121114	0.83197	0.0495382
ACACB	acetyl-CoA carboxylase beta	0.0913726	0.0908265	0.40255	-0.000546143	0.119272	0.30905	0.0278996
ACAD10	acyl-CoA dehydrogenase family member 10	-0.090143	-0.0300825	0.9549	0.0600605	-0.0858888	0.64925	0.00425423
ACAD11	acyl-CoA dehydrogenase family member 11	-0.0511459	-0.000996809	0.48811	0.0501491	-0.0280659	0.34269	0.02308
ACAD8	acyl-CoA dehydrogenase family member 8	0.156404	0.170068	0.38568	0.013664	0.201297	0.5691	0.044893
ACAD9	acyl-CoA dehydrogenase family member 9	-0.254759	-0.201156	0.59778	0.0536036	-0.262489	0.95732	-0.00772975
ACADL	acyl-CoA dehydrogenase long chain	0.0342556	0.0788558	0.91198	0.0446003	0.00992797	0.91982	-0.0243276
ACADM	acyl-CoA dehydrogenase medium chain	-0.0547706	-0.0230973	0.0072545	0.0316733	-0.101315	0.040779	-0.0465447
ACADS	acyl-CoA dehydrogenase short chain	-0.0288383	-0.00297289	0.35932	0.0258654	0.00866779	0.35523	0.0375061
ACADSB	acyl-CoA dehydrogenase short/branched chain	0.0409448	0.136248	0.50112	0.0953036	0.107986	0.42502	0.0670409
ACADVL	acyl-CoA dehydrogenase very long chain	0.0603999	0.0735087	0.9728	0.0131088	0.132244	0.21838	0.0718436
ACAN	aggrecan	0.113179	0.108932	0.41484	-0.00424733	0.0970813	0.53854	-0.016098
ACAP1	ArfGAP with coiled-coil, ankyrin repeat and PH domains 1	0.0993316	0.15697	0.24451	0.0576384	0.170894	0.32847	0.0715628
ACAP2	ArfGAP with coiled-coil, ankyrin repeat and PH domains 2	0.0577714	0.0429731	0.47058	-0.0147983	0.0200207	0.38749	-0.0377507
ACAP3	ArfGAP with coiled-coil, ankyrin repeat and PH domains 3	-0.0850157	-0.083237	0.77281	0.00177863	-0.0242854	0.41318	0.0607303
ACAT1	acetyl-CoA acetyltransferase 1	-0.0011398	0.0281173	0.98111	0.0292571	-0.0263704	0.71891	-0.0252306
ACAT2	acetyl-CoA acetyltransferase 2	0.0557994	0.0951732	0.068874	0.0393738	0.014435	0.057922	-0.0413644
ACBD3	acyl-CoA binding domain containing 3	0.00635023	0.0532247	0.27868	0.0468744	0.0443912	0.17308	0.038041
ACBD4	acyl-CoA binding domain containing 4	-0.105835	-0.0902285	0.43367	0.0156067	-0.0961856	0.94039	0.00964959
ACBD5	acyl-CoA binding domain containing 5	0.0967087	0.0321627	0.79313	-0.064546	0.0470049	0.25459	-0.0497038
ACBD6	acyl-CoA binding domain containing 6	-0.000390304	0.0527796	0.97703	0.05317	-0.0388795	0.93397	-0.0384892
ACBD7	acyl-CoA binding domain containing 7	0.116338	0.121667	0.20819	0.00532929	0.0223105	0.42258	-0.0940276
ACCS	1-aminocyclopropane-1-carboxylate synthase homolog (inactive)	0.030812	0.0517401	0.41725	0.0209281	0.0869848	0.16482	0.0561729
ACCSL	1-aminocyclopropane-1-carboxylate synthase homolog (inactive) like	0.0197467	0.00237855	0.35499	-0.0173682	0.0372423	0.44	0.0174955
ACD	ACD shelterin complex subunit and telomerase recruitment factor	-0.0610768	-0.119356	0.11729	-0.0582792	-0.06294	0.14107	-0.0018632
ACE	angiotensin I converting enzyme	-0.0508402	0.00362265	0.60473	0.0544628	-0.0277809	0.83756	0.0230593
ACE2	angiotensin I converting enzyme 2	0.0479911	0.0895213	0.42701	0.0415303	0.0668608	0.84686	0.0188697
ACER1	alkaline ceramidase 1	-0.114855	-0.1712	0.64098	-0.0563456	-0.0833271	0.68783	0.0315275
ACER2	alkaline ceramidase 2	0.123034	0.116723	0.22634	-0.00631081	0.146937	0.8824	0.0239037
ACER3	alkaline ceramidase 3	0.0138055	0.0339135	0.47284	0.020108	0.0123588	0.58742	-0.00144669
ACHE	acetylcholinesterase (Cartwright blood group)	-0.0560403	-0.0744459	0.33154	-0.0184056	-0.00241939	0.33385	0.0536209
ACIN1	apoptotic chromatin condensation inducer 1	-0.125989	0.0103711	0.80148	0.13636	-0.0851873	0.71703	0.040802
ACKR1	atypical chemokine receptor 1 (Duffy blood group)	0.014299	0.0987782	0.61845	0.0844792	-0.00702806	0.73821	-0.0213271
ACKR2	atypical chemokine receptor 2	-0.119305	-0.0714676	0.27346	0.0478375	-0.139728	0.86694	-0.0204231
ACKR3	atypical chemokine receptor 3	0.114471	0.0715826	0.48117	-0.0428885	0.0670738	0.28694	-0.0473973
ACKR4	atypical chemokine receptor 4	-0.0105796	-0.00502797	0.97667	0.0055516	-0.0573193	0.66913	-0.0467397
ACLY	ATP citrate lyase	-0.206616	-0.224643	0.22245	-0.0180263	-0.157503	0.55847	0.049113
ACMSD	aminocarboxymuconate semialdehyde decarboxylase	0.0160702	-0.127538	0.97238	-0.143608	-0.0572723	0.76681	-0.0733425
ACO1	aconitase 1	0.0929182	0.0963634	0.40637	0.00344519	0.10191	0.56835	0.00899213
ACO2	aconitase 2	-0.163161	-0.124134	0.1448	0.039027	-0.150031	0.54262	0.0131297
ACOT1	acyl-CoA thioesterase 1	0.114212	0.0926089	0.3355	-0.0216027	0.108124	0.25255	-0.00608807
ACOT11	acyl-CoA thioesterase 11	0.0281124	0.00711284	0.66991	-0.0209995	0.00567049	0.89893	-0.0224419
ACOT12	acyl-CoA thioesterase 12	0.0647827	0.057841	0.43722	-0.00694167	0.0466328	0.98481	-0.0181498
ACOT13	acyl-CoA thioesterase 13	-0.0270576	0.0543809	0.91025	0.0814385	0.0717963	0.32306	0.0988539
ACOT2	acyl-CoA thioesterase 2	0.0524585	0.0141757	0.23292	-0.0382828	0.0308286	0.94831	-0.0216298
ACOT4	acyl-CoA thioesterase 4	-0.0619906	-0.00108685	0.5127	0.0609037	-0.0338876	0.24501	0.0281029
ACOT6	acyl-CoA thioesterase 6	0.00302541	0.0202564	0.47971	0.017231	-0.113347	0.54617	-0.116373
ACOT7	acyl-CoA thioesterase 7	0.00466249	-0.00770102	0.96069	-0.0123635	0.0191112	0.51444	0.0144487
ACOT8	acyl-CoA thioesterase 8	0.0618665	0.0768262	0.089323	0.0149597	0.0474665	0.33878	-0.0144
ACOT9	acyl-CoA thioesterase 9	0.0710212	0.143625	0.24389	0.0726039	0.00400125	0.63249	-0.06702
ACOX1	acyl-CoA oxidase 1	0.0726739	-0.0266368	0.38437	-0.0993107	-0.0395221	0.39362	-0.112196
ACOX2	acyl-CoA oxidase 2	-0.0839439	-0.122616	0.29801	-0.0386721	-0.0876675	0.24003	-0.00372361
ACOX3	acyl-CoA oxidase 3, pristanoyl	0.11129	0.0684375	0.53724	-0.0428522	0.0723287	0.54901	-0.038961
ACOXL	acyl-CoA oxidase like	-0.0324449	-0.0531166	0.91424	-0.0206716	-0.100946	0.93917	-0.0685008
ACP1	acid phosphatase 1	0.118792	0.0529849	0.46812	-0.0658069	0.121546	0.59604	0.00275401
ACP2	acid phosphatase 2, lysosomal	0.000637674	-0.0254581	0.58949	-0.0260958	-0.0104791	0.50343	-0.0111168
ACP5	acid phosphatase 5, tartrate resistant	0.0182779	0.0385683	0.8981	0.0202904	0.0823437	0.77512	0.0640658
ACP6	acid phosphatase 6, lysophosphatidic	0.00693065	-0.018562	0.98111	-0.0254927	-0.0674371	0.77068	-0.0743677
ACPP	acid phosphatase 3	-0.0463677	-0.025814	0.8396	0.0205537	-0.00637292	0.24724	0.0399948
ACPT	acid phosphatase 4	-0.0504166	-0.0203105	0.91903	0.0301061	-0.0361067	0.7983	0.0143098
ACR	acrosin	-0.0395414	0.0646256	0.36071	0.104167	0.0737192	0.60214	0.113261
ACRBP	acrosin binding protein	-0.0419376	-0.0664194	0.17422	-0.0244819	-0.0575266	0.97966	-0.0155891
ACRC	germ cell nuclear acidic peptidase	0.061184	0.0989219	0.76841	0.037738	0.00898472	0.67063	-0.0521993
ACRV1	acrosomal vesicle protein 1	0.162411	0.214615	0.20799	0.0522047	0.167017	0.41489	0.0046066
ACSBG1	acyl-CoA synthetase bubblegum family member 1	0.0153538	0.0244151	0.52029	0.00906131	-0.0239058	0.5326	-0.0392596
ACSBG2	acyl-CoA synthetase bubblegum family member 2	0.0087678	0.000270726	0.65292	-0.00849708	-0.0240524	0.41991	-0.0328202
ACSF2	acyl-CoA synthetase family member 2	-0.0968384	-0.0667069	0.66285	0.0301315	-0.0809909	0.3488	0.0158476
ACSF3	acyl-CoA synthetase family member 3	0.0802719	0.0930401	0.80677	0.0127682	0.0252593	0.93191	-0.0550126
ACSL1	acyl-CoA synthetase long chain family member 1	0.118848	0.06186	0.57064	-0.0569882	0.129932	0.27286	0.0110842
ACSL3	acyl-CoA synthetase long chain family member 3	-0.716699	-0.598879	0.87503	0.11782	-0.649192	0.53777	0.0675071
ACSL4	acyl-CoA synthetase long chain family member 4	-0.146865	-0.0461417	0.75044	0.100723	-0.114506	0.94921	0.0323594
ACSL5	acyl-CoA synthetase long chain family member 5	0.00508295	0.0770907	0.83903	0.0720078	0.07588	0.71593	0.070797
ACSL6	acyl-CoA synthetase long chain family member 6	-0.00536695	-0.0376869	0.49221	-0.03232	-0.0263623	0.47032	-0.0209953
ACSM1	acyl-CoA synthetase medium chain family member 1	0.0440816	0.00115136	0.45462	-0.0429302	-0.025233	0.55561	-0.0693146
ACSM2A	acyl-CoA synthetase medium chain family member 2A	0.0711792	0.123082	0.37878	0.0519026	0.0470168	0.95053	-0.0241624
ACSM2B	acyl-CoA synthetase medium chain family member 2B	-0.0386694	-0.0265637	0.0064516	0.0121056	-0.0950582	0.16281	-0.0563889
ACSM3	acyl-CoA synthetase medium chain family member 3	0.0168108	0.0628432	0.75053	0.0460324	0.072003	0.77057	0.0551922
ACSM4	acyl-CoA synthetase medium chain family member 4	0.0147339	0.0391703	0.97842	0.0244364	0.0663723	0.79745	0.0516384
ACSM5	acyl-CoA synthetase medium chain family member 5	0.0790648	0.0636999	0.41871	-0.0153649	0.0840035	0.36753	0.00493872
ACSM6	acyl-CoA synthetase medium chain family member 6	0.00105728	0.0492304	0.32388	0.0481731	0.0642866	0.81595	0.0632293
ACSS1	acyl-CoA synthetase short chain family member 1	0.0778126	0.150111	0.60665	0.0722981	0.119992	0.31846	0.0421799
ACSS2	acyl-CoA synthetase short chain family member 2	0.02479	0.0758488	0.0093524	0.0510588	0.0500608	0.012805	0.0252707
ACSS3	acyl-CoA synthetase short chain family member 3	-0.0220837	0.0132735	0.6831	0.0353572	0.020538	0.33878	0.0426217
ACTA1	actin alpha 1, skeletal muscle	0.0390637	0.0378778	0.27461	-0.00118583	0.0026693	0.31814	-0.0363944
ACTA2	actin alpha 2, smooth muscle	0.0479759	0.0971281	0.55885	0.0491522	0.0838281	0.71125	0.0358523
ACTB	actin beta	-0.705361	-0.688918	0.97772	0.0164438	-0.754228	0.72896	-0.0488663
ACTBL2	actin beta like 2	0.0539346	0.0524853	0.18828	-0.00144936	0.063748	0.65884	0.00981334
ACTC1	actin alpha cardiac muscle 1	-0.0384866	0.0225505	0.80978	0.0610371	-0.0341876	0.38279	0.00429897
ACTG1	actin gamma 1	0.0591195	0.0387937	0.55761	-0.0203258	0.00784166	0.53394	-0.0512778
ACTG2	actin gamma 2, smooth muscle	0.0522114	0.0549472	0.68395	0.00273584	0.00334392	0.50786	-0.0488675
ACTL10	actin like 10	0.0558942	0.0415001	0.45296	-0.0143941	0.102355	0.36763	0.0464608
ACTL6A	actin like 6A	-0.993541	-1.04539	0.56448	-0.0518517	-1.23287	0.48381	-0.239328
ACTL6B	actin like 6B	0.104459	0.0843122	0.15067	-0.0201467	0.0661218	0.34828	-0.0383372
ACTL7A	actin like 7A	-0.0790986	-0.0145011	0.35455	0.0645975	-0.0521508	0.56959	0.0269478
ACTL7B	actin like 7B	-0.0555354	0.0307782	0.86667	0.0863136	0.0095052	0.79329	0.0650406
ACTL8	actin like 8	-0.0871986	-0.10535	0.68107	-0.0181514	-0.236471	0.98214	-0.149273
ACTL9	actin like 9	-0.0893928	-0.0750898	0.32941	0.0143029	-0.00851246	0.42736	0.0808803
ACTN1	actinin alpha 1	-0.0120738	-0.027202	0.0031669	-0.0151282	-0.113522	0.0040105	-0.101449
ACTN2	actinin alpha 2	0.0508672	0.00964324	0.56151	-0.041224	0.101246	0.51087	0.0503792
ACTN3	actinin alpha 3	0.0221728	-0.0103171	0.77702	-0.0324899	-0.016641	0.67744	-0.0388138
ACTN4	actinin alpha 4	-0.0873227	-0.114089	0.64079	-0.0267667	-0.0704748	0.94105	0.0168479
ACTR10	actin related protein 10	-1.15176	-1.1651	0.43928	-0.0133386	-1.37455	0.9717	-0.222785
ACTR1A	actin related protein 1A	-0.213611	-0.381187	0.62172	-0.167576	-0.191513	0.26204	0.0220976
ACTR1B	actin related protein 1B	-0.0552224	-0.143159	0.00021211	-0.087937	-0.12526	7.3682e-05	-0.0700375
ACTR2	actin related protein 2	-0.513642	-0.604111	0.46123	-0.0904691	-0.491939	0.60177	0.0217028
ACTR3	actin related protein 3	-0.145511	-0.181274	0.86618	-0.0357621	-0.161625	0.51561	-0.0161132
ACTR3B	actin related protein 3B	-0.0524681	-0.0472687	0.67823	0.00519941	-0.0602593	0.9178	-0.00779124
ACTR3C	actin related protein 3C	-0.0219426	-0.062044	0.38661	-0.0401013	-0.0565439	0.02973	-0.0346013
ACTR5	actin related protein 5	-0.134129	-0.184741	0.41801	-0.0506119	-0.20275	0.94334	-0.0686209
ACTR6	actin related protein 6	-0.125075	-0.381015	0.77115	-0.255939	-0.301954	0.23064	-0.176879
ACTR8	actin related protein 8	-0.376197	-0.676441	0.92453	-0.300244	-0.561869	0.28899	-0.185672
ACTRT1	actin related protein T1	0.00309581	0.00593819	0.88416	0.00284239	-0.00552161	0.8146	-0.00861741
ACTRT2	actin related protein T2	0.086172	0.0664137	0.24239	-0.0197583	0.0770324	0.50025	-0.00913954
ACTRT3	actin related protein T3	-0.050588	0.00393894	7.2804e-05	0.054527	-0.00873356	0	0.0418545
ACVR1	activin A receptor type 1	-0.196666	-0.169493	0.0055983	0.0271738	-0.159959	0.33948	0.0367077
ACVR1B	activin A receptor type 1B	-0.00581662	0.0387506	0.15307	0.0445672	-0.0637855	0.28714	-0.0579689
ACVR1C	activin A receptor type 1C	0.06608	0.0337335	0.0035673	-0.0323465	-0.0348215	0.064509	-0.100902
ACVR2A	activin A receptor type 2A	-0.197857	-0.199529	0.11534	-0.00167197	-0.153814	0.24656	0.0440422
ACVR2B	activin A receptor type 2B	0.0468996	0.0334282	0.64272	-0.0134714	0.0893336	0.58159	0.042434
ACVRL1	activin A receptor like type 1	0.0259339	0.0347345	0.40295	0.00880056	0.0389121	0.47738	0.0129781
ACY1	aminoacylase 1	0.0137818	-0.0187115	0.18685	-0.0324933	0.0209764	0.18959	0.00719469
ACY3	aminoacylase 3	0.0203074	0.028004	0.014641	0.00769661	0.0303407	0.14769	0.0100333
ACYP1	acylphosphatase 1	0.0688157	0.0580768	0.0016107	-0.010739	0.102123	0.036127	0.0333075
ACYP2	acylphosphatase 2	-0.00990947	0.0306017	0.95876	0.0405112	0.0313998	0.96301	0.0413093
ADA	adenosine deaminase	0.10473	0.127469	0.49241	0.0227391	0.153025	0.4639	0.0482955
ADAD1	adenosine deaminase domain containing 1	0.0164425	0.0574748	0.96664	0.0410323	0.104779	0.92815	0.0883365
ADAD2	adenosine deaminase domain containing 2	0.0790309	0.0981975	0.3063	0.0191666	0.0128435	0.36472	-0.0661874
ADAL	adenosine deaminase like	-0.00897763	-0.0211988	0.73661	-0.0122212	-0.00328404	0.59321	0.00569359
ADAM10	ADAM metallopeptidase domain 10	0.101018	0.0917234	0.73458	-0.00929469	0.183152	0.74155	0.0821336
ADAM11	ADAM metallopeptidase domain 11	0.00651888	0.00921144	0.22786	0.00269256	-0.0680446	0.3947	-0.0745635
ADAM12	ADAM metallopeptidase domain 12	0.0995403	0.0904585	0.75533	-0.00908176	0.026294	0.41341	-0.0732463
ADAM15	ADAM metallopeptidase domain 15	-0.0406876	-0.0352675	0.73287	0.00542009	0.00446154	0.71703	0.0451491
ADAM17	ADAM metallopeptidase domain 17	0.0841244	0.0403266	0.81819	-0.0437979	0.0779532	0.80699	-0.00617128
ADAM18	ADAM metallopeptidase domain 18	-0.0313394	-0.0992842	0.72795	-0.0679448	-0.0775398	0.72265	-0.0462004
ADAM19	ADAM metallopeptidase domain 19	0.0416251	0.0664137	0.53798	0.0247886	0.0746712	0.32289	0.0330461
ADAM2	ADAM metallopeptidase domain 2	-0.101396	-0.0718758	0.70386	0.0295202	-0.0902919	0.71402	0.0111042
ADAM20	ADAM metallopeptidase domain 20	-0.0526029	-0.0195872	0.25963	0.0330157	-0.0629212	0.22121	-0.0103183
ADAM21	ADAM metallopeptidase domain 21	0.0605409	-0.0332321	0.49792	-0.0937731	-0.043773	0.26614	-0.104314
ADAM22	ADAM metallopeptidase domain 22	-0.0723976	-0.0621072	0.36954	0.0102903	-0.0457002	0.92674	0.0266973
ADAM23	ADAM metallopeptidase domain 23	0.00406154	0.00532862	0.80109	0.00126708	0.0470876	0.97437	0.043026
ADAM28	ADAM metallopeptidase domain 28	0.0324004	0.0176283	0.4504	-0.0147721	-0.0289064	0.096081	-0.0613068
ADAM29	ADAM metallopeptidase domain 29	0.00115351	0.0401184	0.9264	0.0389649	0.0259696	0.46181	0.0248161
ADAM30	ADAM metallopeptidase domain 30	-0.125702	-0.117683	0.3738	0.00801864	-0.0447438	0.82568	0.0809577
ADAM32	ADAM metallopeptidase domain 32	-0.0231435	-0.028997	0.63704	-0.00585346	-0.0393975	0.96262	-0.0162539
ADAM33	ADAM metallopeptidase domain 33	0.0103201	-0.00719333	0.72317	-0.0175134	0.00820807	0.50472	-0.00211204
ADAM7	ADAM metallopeptidase domain 7	0.124771	0.129406	0.30913	0.0046355	0.162264	0.45259	0.0374927
ADAM8	ADAM metallopeptidase domain 8	0.0115802	0.0341406	0.36979	0.0225604	0.0940686	0.35261	0.0824884
ADAM9	ADAM metallopeptidase domain 9	-0.0892913	-0.0542533	0.55102	0.035038	-0.115145	0.48605	-0.0258534
ADAMDEC1	ADAM like decysin 1	0.0539673	0.0202087	0.83301	-0.0337586	0.0758174	0.48256	0.02185
ADAMTS1	ADAM metallopeptidase with thrombospondin type 1 motif 1	-0.00410542	-0.0554607	0.72907	-0.0513553	0.0147207	0.66481	0.0188261
ADAMTS10	ADAM metallopeptidase with thrombospondin type 1 motif 10	-0.103517	-0.143924	0.49343	-0.0404072	-0.106714	0.64928	-0.00319733
ADAMTS12	ADAM metallopeptidase with thrombospondin type 1 motif 12	-0.0357842	-0.0593359	0.96345	-0.0235517	-0.0674308	0.64415	-0.0316466
ADAMTS13	ADAM metallopeptidase with thrombospondin type 1 motif 13	0.0560871	0.0127078	0.85879	-0.0433793	0.0494914	0.76787	-0.00659567
ADAMTS14	ADAM metallopeptidase with thrombospondin type 1 motif 14	-0.0145867	-0.003019	0.61866	0.0115677	0.0324558	0.77278	0.0470425
ADAMTS15	ADAM metallopeptidase with thrombospondin type 1 motif 15	0.11926	0.132097	0.2759	0.0128372	0.196004	0.70295	0.0767441
ADAMTS16	ADAM metallopeptidase with thrombospondin type 1 motif 16	0.0466667	0.1297	0.76325	0.0830329	0.0502944	0.6911	0.00362771
ADAMTS17	ADAM metallopeptidase with thrombospondin type 1 motif 17	0.0879262	0.0708754	0.94304	-0.0170508	0.0855443	0.94075	-0.00238194
ADAMTS18	ADAM metallopeptidase with thrombospondin type 1 motif 18	0.0764419	0.0700877	0.24344	-0.00635421	0.0900163	0.18492	0.0135744
ADAMTS19	ADAM metallopeptidase with thrombospondin type 1 motif 19	0.118837	0.0962024	0.73384	-0.0226345	0.0333158	0.36626	-0.0855211
ADAMTS2	ADAM metallopeptidase with thrombospondin type 1 motif 2	0.0888174	0.165594	0.62467	0.0767769	0.109783	0.33526	0.0209658
ADAMTS20	ADAM metallopeptidase with thrombospondin type 1 motif 20	-0.0667344	-0.0281926	0.85339	0.0385417	-0.0610616	0.46542	0.00567272
ADAMTS3	ADAM metallopeptidase with thrombospondin type 1 motif 3	-0.0781115	0.00246503	0.59378	0.0805765	-0.0900476	0.9097	-0.0119361
ADAMTS4	ADAM metallopeptidase with thrombospondin type 1 motif 4	-0.0161593	-0.0282484	0.30646	-0.0120891	0.0239709	0.47209	0.0401302
ADAMTS5	ADAM metallopeptidase with thrombospondin type 1 motif 5	-0.0386254	0.0200713	0.50175	0.0586967	0.00932983	0.48112	0.0479552
ADAMTS6	ADAM metallopeptidase with thrombospondin type 1 motif 6	-0.0204575	-0.0408038	0.93546	-0.0203463	-0.0753414	0.74153	-0.0548839
ADAMTS7	ADAM metallopeptidase with thrombospondin type 1 motif 7	0.0365987	0.0304626	0.97762	-0.00613614	0.0215683	0.72924	-0.0150304
ADAMTS8	ADAM metallopeptidase with thrombospondin type 1 motif 8	0.0750317	0.125117	0.22322	0.0500854	0.153652	0.070229	0.0786198
ADAMTS9	ADAM metallopeptidase with thrombospondin type 1 motif 9	0.039172	0.0286146	0.24066	-0.0105573	0.0571533	0.71048	0.0179814
ADAMTSL1	ADAMTS like 1	0.119773	0.146517	0.50241	0.0267439	0.104046	0.45578	-0.0157271
ADAMTSL2	ADAMTS like 2	0.0453806	0.0143188	0.47732	-0.0310618	0.00445697	0.40417	-0.0409236
ADAMTSL3	ADAMTS like 3	0.0333356	-0.0124669	0.39236	-0.0458025	0.0369698	0.79582	0.00363422
ADAMTSL4	ADAMTS like 4	-0.0573089	-0.114285	0.085409	-0.056976	-0.13116	0.41997	-0.0738511
ADAMTSL5	ADAMTS like 5	0.0197078	0.0529878	0.74583	0.03328	0.111312	0.49085	0.0916037
ADAP1	ArfGAP with dual PH domains 1	0.0263316	-0.000302659	0.97667	-0.0266343	0.00234047	0.36218	-0.0239911
ADAP2	ArfGAP with dual PH domains 2	-0.069126	-0.147006	0.79225	-0.0778799	-0.174082	0.83866	-0.104956
ADAR	adenosine deaminase RNA specific	-0.474778	-0.555291	0.80862	-0.0805132	-0.680822	0.92287	-0.206044
ADARB1	adenosine deaminase RNA specific B1	0.0624249	0.0946097	0.60697	0.0321848	0.093079	0.37626	0.0306541
ADARB2	adenosine deaminase RNA specific B2 (inactive)	0.0583919	0.00760673	0.74358	-0.0507851	0.0484066	0.83756	-0.00998524
ADAT1	adenosine deaminase tRNA specific 1	0.113879	0.0995889	0.27861	-0.0142899	0.116354	0.21709	0.00247472
ADAT2	adenosine deaminase tRNA specific 2	-0.0472962	-0.0985137	0.72125	-0.0512176	-0.035161	0.48927	0.0121352
ADAT3	adenosine deaminase tRNA specific 3	-0.152607	-0.204301	0.16556	-0.0516933	-0.170061	0.4698	-0.017454
ADCK1	aarF domain containing kinase 1	0.0339967	0.00792008	0.87773	-0.0260766	0.0106796	0.96562	-0.0233171
ADCK2	aarF domain containing kinase 2	-0.124449	-0.13718	0.88736	-0.0127305	-0.103464	0.65613	0.0209857
ADCK3	coenzyme Q8A	0.0382486	0.0643726	0.45883	0.026124	0.0589114	0.43683	0.0206629
ADCK4	coenzyme Q8B	0.0310946	-0.00672129	0.56356	-0.0378159	0.0408825	0.27126	0.00978794
ADCK5	aarF domain containing kinase 5	0.0801252	0.0959149	0.97964	0.0157897	0.113598	0.98372	0.0334724
ADCY1	adenylate cyclase 1	0.0514398	0.0986747	0.24594	0.0472349	0.0860453	0.19789	0.0346056
ADCY10	adenylate cyclase 10	-0.0235745	-0.0540164	0.015325	-0.0304419	-0.053897	0.0057971	-0.0303226
ADCY2	adenylate cyclase 2	0.0114742	0.0100175	0.37988	-0.00145664	0.0340574	0.42205	0.0225832
ADCY3	adenylate cyclase 3	-0.00501988	-0.0289792	0.9246	-0.0239593	-0.0149674	0.51159	-0.00994755
ADCY4	adenylate cyclase 4	-0.107742	-0.0822193	0.39187	0.0255224	-0.0983089	0.3571	0.00943287
ADCY5	adenylate cyclase 5	-0.16962	-0.193808	0.38715	-0.0241881	-0.225961	0.78483	-0.0563419
ADCY6	adenylate cyclase 6	-0.0179372	0.0201512	0.11098	0.0380884	-0.0253307	0.28082	-0.00739348
ADCY7	adenylate cyclase 7	-0.0699439	-0.0177853	0.92426	0.0521586	0.00725542	0.90452	0.0771993
ADCY8	adenylate cyclase 8	0.081118	0.0822998	0.2489	0.00118187	0.08587	0.41708	0.004752
ADCY9	adenylate cyclase 9	0.0693121	0.0768262	0.50268	0.00751409	0.0700175	0.57557	0.000705413
ADCYAP1	adenylate cyclase activating polypeptide 1	0.139769	0.107489	0.95287	-0.0322804	0.136584	0.68906	-0.00318531
ADCYAP1R1	ADCYAP receptor type I	0.0202053	0.0618715	0.45179	0.0416662	0.0680947	0.41447	0.0478894
ADD1	adducin 1	-0.018428	-0.00775622	0.27433	0.0106717	-0.00800326	0.37231	0.0104247
ADD2	adducin 2	0.0184624	0.00328245	0.57769	-0.0151799	0.0546154	0.61255	0.0361531
ADD3	adducin 3	0.0957554	0.0873422	0.91871	-0.00841318	0.108731	0.71433	0.0129756
ADGB	androglobin	0.105	0.0723415	0.74583	-0.0326589	0.0880496	0.88604	-0.0169508
ADGRA1	adhesion G protein-coupled receptor A1	-0.00327811	0.0642173	0.37073	0.0674954	0.0444338	0.32486	0.0477119
ADGRA2	adhesion G protein-coupled receptor A2	-0.142533	-0.0928389	0.16753	0.0496943	-0.0894776	0.13547	0.0530556
ADGRA3	adhesion G protein-coupled receptor A3	0.0123761	0.022527	0.66767	0.0101508	-0.0186208	0.61398	-0.0309969
ADGRB1	adhesion G protein-coupled receptor B1	-3.05175e-05	-0.053584	0.83747	-0.0535535	0.0105631	0.94216	0.0105936
ADGRB2	adhesion G protein-coupled receptor B2	0.0106822	0.0431548	0.4562	0.0324726	0.00940185	0.47403	-0.00128038
ADGRB3	adhesion G protein-coupled receptor B3	-0.00294007	0.0308777	0.32407	0.0338177	0.0513811	0.39802	0.0543211
ADGRD1	adhesion G protein-coupled receptor D1	-0.0473317	-0.0319534	0.38553	0.0153783	-0.0674746	0.31233	-0.0201429
ADGRE1	adhesion G protein-coupled receptor E1	-0.0333988	-0.0156642	0.40956	0.0177345	-0.173049	0.40239	-0.13965
ADGRE2	adhesion G protein-coupled receptor E2	-0.124506	-0.0844042	0.92489	0.0401015	-0.0334667	0.92994	0.091039
ADGRE3	adhesion G protein-coupled receptor E3	-0.0506969	-0.00551422	0.97037	0.0451827	0.0143186	0.4639	0.0650155
ADGRE5	adhesion G protein-coupled receptor E5	0.0550994	0.00789363	0.50215	-0.0472058	-0.0050372	0.44256	-0.0601366
ADGRF1	adhesion G protein-coupled receptor F1	0.131449	0.0959667	0.51761	-0.0354827	0.107591	0.46726	-0.0238582
ADGRF2	adhesion G protein-coupled receptor F2	0.089201	0.0829898	0.46269	-0.00621121	0.0888075	0.64811	-0.000393538
ADGRF3	adhesion G protein-coupled receptor F3	0.0193468	0.0154722	0.39167	-0.00387463	0.00728861	0.44287	-0.0120582
ADGRF4	adhesion G protein-coupled receptor F4	0.0477519	0.0523065	0.7329	0.00455453	0.0381924	0.79667	-0.00955952
ADGRF5	adhesion G protein-coupled receptor F5	-0.020982	-0.0145189	0.37613	0.00646313	-0.0430778	0.88725	-0.0220958
ADGRG1	adhesion G protein-coupled receptor G1	0.0152393	-0.0410372	0.44667	-0.0562765	-0.039901	0.89506	-0.0551403
ADGRG2	adhesion G protein-coupled receptor G2	0.0807626	0.079586	0.69924	-0.00117659	-0.0449756	0.53841	-0.125738
ADGRG3	adhesion G protein-coupled receptor G3	-0.0155794	-0.0119621	0.65716	0.00361738	-0.0324934	0.37763	-0.016914
ADGRG4	adhesion G protein-coupled receptor G4	0.0067101	0.0653328	0.89434	0.0586227	0.0427007	0.077071	0.0359906
ADGRG5	adhesion G protein-coupled receptor G5	0.0724709	0.0205157	0.57043	-0.0519551	0.047598	0.8516	-0.0248729
ADGRG6	adhesion G protein-coupled receptor G6	-0.00682348	0.0157913	0.96142	0.0226148	0.00348785	0.90011	0.0103113
ADGRG7	adhesion G protein-coupled receptor G7	0.0250422	0.0769757	0.93841	0.0519335	0.0797445	0.96458	0.0547023
ADGRL1	adhesion G protein-coupled receptor L1	0.0447342	0.0673681	0.43367	0.0226339	0.0565182	0.41816	0.011784
ADGRL2	adhesion G protein-coupled receptor L2	0.0381516	0.0105258	0.41686	-0.0276258	-0.0263353	0.42101	-0.0644869
ADGRL3	adhesion G protein-coupled receptor L3	0.0860648	0.0801782	0.77428	-0.00588657	0.0772517	0.90817	-0.00881315
ADGRL4	adhesion G protein-coupled receptor L4	0.0533424	0.0319339	0.46436	-0.0214085	0.120525	0.63064	0.0671825
ADGRV1	adhesion G protein-coupled receptor V1	0.0721099	0.0345017	0.8821	-0.0376082	0.0171302	0.63794	-0.0549797
ADH1A	alcohol dehydrogenase 1A (class I), alpha polypeptide	0.0546437	0.0438632	0.68367	-0.0107805	0.0960604	0.71239	0.0414167
ADH1B	alcohol dehydrogenase 1B (class I), beta polypeptide	-0.04059	-0.0578065	0.43485	-0.0172165	-0.0481548	0.69119	-0.00756482
ADH1C	alcohol dehydrogenase 1C (class I), gamma polypeptide	-0.00783202	0.0626477	0.89792	0.0704797	-0.0414412	0.71402	-0.0336092
ADH4	alcohol dehydrogenase 4 (class II), pi polypeptide	0.0315701	0.098853	0.49792	0.0672829	0.082018	0.69078	0.050448
ADH5	alcohol dehydrogenase 5 (class III), chi polypeptide	-0.0404309	-0.0398948	0.83685	0.000536162	-0.0468834	0.62579	-0.00645243
ADH6	alcohol dehydrogenase 6 (class V)	-0.00276408	0.00662239	0.89676	0.00938648	-0.00115057	0.97993	0.00161351
ADH7	alcohol dehydrogenase 7 (class IV), mu or sigma polypeptide	0.00534456	0.0174587	0.40014	0.0121141	-0.0350238	0.41925	-0.0403684
ADHFE1	alcohol dehydrogenase iron containing 1	0.0107849	0.00285002	0.47301	-0.00793487	-0.0201948	0.58519	-0.0309797
ADI1	acireductone dioxygenase 1	0.0147175	0.0368078	0.92812	0.0220903	0.0577001	0.82419	0.0429826
ADIG	adipogenin	0.140931	0.112991	0.4499	-0.02794	0.208737	0.50247	0.067806
ADIPOQ	adiponectin, C1Q and collagen domain containing	0.0790479	0.0753486	0.78703	-0.00369929	0.0811349	0.31424	0.00208705
ADIPOR1	adiponectin receptor 1	0.141518	0.158741	0.71952	0.0172229	0.0854942	0.87926	-0.0560237
ADIPOR2	adiponectin receptor 2	0.00894379	0.0459123	0.62022	0.0369685	0.0564462	0.31525	0.0475024
ADIRF	adipogenesis regulatory factor	0.0290402	0.0872158	0.49059	0.0581755	0.0695854	0.60245	0.0405451
ADK	adenosine kinase	0.0254923	0.0451528	0.49032	0.0196605	0.0684141	0.68263	0.0429218
ADM	adrenomedullin	0.0202048	0.00566951	0.43359	-0.0145352	0.0242922	0.55107	0.00408749
ADM2	adrenomedullin 2	0.0618439	0.0254817	0.67471	-0.0363623	0.0994363	0.64538	0.0375924
ADM5	adrenomedullin 5 (putative)	-0.0638407	-0.0461998	0.92813	0.0176409	-0.0321677	0.98886	0.031673
ADNP	activity dependent neuroprotector homeobox	0.0204535	0.0600201	0.81431	0.0395666	0.107547	0.63691	0.0870938
ADNP2	ADNP homeobox 2	0.0812364	0.0597901	0.97642	-0.0214463	0.118276	0.841	0.0370399
ADO	2-aminoethanethiol dioxygenase	0.0368441	0.0518775	0.70262	0.0150335	0.0778467	0.56743	0.0410026
ADORA1	adenosine A1 receptor	-0.0343069	0.0105471	0.36608	0.044854	0.0165752	0.04771	0.0508821
ADORA2A	adenosine A2a receptor	-0.0134552	-0.0073388	0.49658	0.00611638	-0.0694037	0.49943	-0.0559486
ADORA2B	adenosine A2b receptor	0.0281468	-0.0087624	0.10627	-0.0369092	-0.0566153	0.54618	-0.0847621
ADORA3	adenosine A3 receptor	-0.0587529	-0.113957	0.52833	-0.0552043	-0.132751	0.47252	-0.073998
ADPGK	ADP dependent glucokinase	0.067022	0.0956562	0.32615	0.0286341	0.0515752	0.45804	-0.0154468
ADPRH	ADP-ribosylarginine hydrolase	-0.0375311	-0.0358712	0.56189	0.00165989	0.0215852	0.41605	0.0591163
ADPRHL1	ADP-ribosylhydrolase like 1	0.00859238	-0.0356786	0.96427	-0.044271	-0.0498058	0.841	-0.0583982
ADPRHL2	ADP-ribosylserine hydrolase	-0.0283419	0.0420607	0.82511	0.0704026	0.0158675	0.37835	0.0442094
ADPRM	ADP-ribose/CDP-alcohol diphosphatase, manganese dependent	0.0783879	0.123852	0.62325	0.0454643	0.116435	0.75924	0.038047
ADRA1A	adrenoceptor alpha 1A	0.115249	0.138284	0.55956	0.0230343	0.106238	0.33782	-0.0090112
ADRA1B	adrenoceptor alpha 1B	0.0435547	0.0735087	0.51786	0.029954	0.083778	0.24501	0.0402233
ADRA1D	adrenoceptor alpha 1D	-0.0378278	-0.0202875	0.55481	0.0175403	-0.113084	0.41202	-0.0752563
ADRA2A	adrenoceptor alpha 2A	0.0396666	0.0855484	0.89858	0.0458817	0.0795065	0.84634	0.0398398
ADRA2B	adrenoceptor alpha 2B	-0.135432	-0.080115	0.93857	0.0553167	-0.0758299	0.42934	0.0596018
ADRA2C	adrenoceptor alpha 2C	0.0769947	0.144413	0.93877	0.0674182	0.126794	0.59321	0.0497998
ADRB1	adrenoceptor beta 1	0.0481789	0.0425637	0.23582	-0.00561517	0.133051	0.1982	0.0848726
ADRB2	adrenoceptor beta 2	-0.00160053	-0.00350042	0.36454	-0.00189989	-0.00254979	0.65329	-0.000949263
ADRB3	adrenoceptor beta 3	-0.135793	-0.0909472	0.68608	0.0448454	-0.10394	0.83197	0.031853
ADRBK1	G protein-coupled receptor kinase 2	-0.00674507	-0.01381	0.63811	-0.0070649	0.00673556	0.53844	0.0134806
ADRBK2	G protein-coupled receptor kinase 3	0.0819584	0.114285	0.59607	0.0323265	0.126876	0.86841	0.0449174
ADRM1	adhesion regulating molecule 1	-0.0957893	-0.0296392	0.29043	0.0661501	0.0117744	0.39178	0.107564
ADSL	adenylosuccinate lyase	-0.134789	-0.0951042	0.19718	0.0396844	-0.147407	0.42037	-0.0126184
ADSS	adenylosuccinate synthase 2	0.00504273	-0.0675291	0.30646	-0.0725718	-0.0425836	0.28199	-0.0476263
ADSSL1	adenylosuccinate synthase 1	-0.00495028	-0.0529464	0.86442	-0.0479961	0.0474684	0.31758	0.0524186
ADTRP	androgen dependent TFPI regulating protein	0.0381922	0.0328895	0.43722	-0.00530271	0.0926907	0.50341	0.0544985
AEBP1	AE binding protein 1	0.0643484	0.107109	0.43102	0.042761	0.0944883	0.48947	0.0301399
AEBP2	AE binding protein 2	0.103348	0.0900618	0.1735	-0.0132859	0.061118	0.35523	-0.0422297
AEN	apoptosis enhancing nuclease	-0.00681558	-0.0319299	0.7192	-0.0251143	-0.0477277	0.2864	-0.0409121
AES	TLE family member 5, transcriptional modulator	-0.113416	-0.10355	0.97832	0.00986587	-0.0730114	0.98484	0.0404049
AFAP1	actin filament associated protein 1	0.0267738	0.0454092	0.40031	0.0186354	0.0549104	0.37531	0.0281366
AFAP1L1	actin filament associated protein 1 like 1	0.0291124	0.0463504	0.80082	0.017238	-0.0295691	0.91588	-0.0586815
AFAP1L2	actin filament associated protein 1 like 2	-0.0186141	-0.00341624	0.34221	0.0151979	0.0528843	0.32804	0.0714983
AFF1	AF4/FMR2 family member 1	-0.00170274	0.00627339	0.79228	0.00797613	-0.0809658	0.92987	-0.0792631
AFF2	AF4/FMR2 family member 2	0.0224119	0.0844157	0.34285	0.0620038	0.00363284	0.15166	-0.0187791
AFF3	AF4/FMR2 family member 3	-0.110743	-0.0924249	0.47545	0.0183177	-0.209539	0.68652	-0.0987964
AFF4	AF4/FMR2 family member 4	0.0647601	0.0735202	0.56536	0.00876006	0.0538244	0.63808	-0.0109358
AFG3L1P	AFG3 like matrix AAA peptidase subunit 1, pseudogene	0.074242	0.0454673	0.72634	-0.0287747	0.0696918	0.34478	-0.00455019
AFG3L2	AFG3 like matrix AAA peptidase subunit 2	-0.765603	-0.646026	0.34568	0.119578	-0.654766	0.4352	0.110837
AFM	afamin	0.0816933	0.027728	0.41736	-0.0539653	0.081066	0.61613	-0.000627303
AFMID	arylformamidase	0.0474062	0.0254771	0.69292	-0.0219291	0.0472798	0.57356	-0.000126309
AFP	alpha fetoprotein	0.0229427	-0.0104522	0.34075	-0.0333949	0.00544601	0.52827	-0.0174967
AFTPH	aftiphilin	-0.0273746	-0.0404582	0.65045	-0.0130837	-0.0707817	0.6112	-0.0434071
AGA	aspartylglucosaminidase	0.0960262	0.160747	0.57584	0.0647213	0.157409	0.75046	0.0613833
AGAP1	ArfGAP with GTPase domain, ankyrin repeat and PH domain 1	0.00350537	-0.0243341	0.97117	-0.0278394	-0.118696	0.50288	-0.122201
AGAP10P		-0.0534275	-0.0941153	0.96346	-0.0406877	-0.0468915	0.49125	0.00653601
AGAP11		-0.184302	-0.223309	0.28663	-0.0390068	-0.214731	0.9717	-0.0304292
AGAP2	ArfGAP with GTPase domain, ankyrin repeat and PH domain 2	-0.109733	-0.0565761	0.43937	0.0531568	-0.105117	0.067938	0.00461579
AGAP3	ArfGAP with GTPase domain, ankyrin repeat and PH domain 3	0.0370251	0.0424304	0.55599	0.00540523	0.0691407	0.69599	0.0321155
AGAP4	ArfGAP with GTPase domain, ankyrin repeat and PH domain 4	-0.666497	-0.811787	0.68807	-0.145289	-0.720782	0.559	-0.0542842
AGAP5	ArfGAP with GTPase domain, ankyrin repeat and PH domain 5	-0.292529	-0.27835	0.013992	0.0141791	-0.309501	0.033016	-0.0169725
AGAP6	ArfGAP with GTPase domain, ankyrin repeat and PH domain 6	-0.390417	-0.351548	0.79087	0.0388685	-0.46465	0.43604	-0.0742333
AGAP7P		-0.216256	-0.292885	0.80156	-0.0766286	-0.295916	0.6435	-0.07966
AGAP9	ArfGAP with GTPase domain, ankyrin repeat and PH domain 9	-0.447562	-0.522196	0.8975	-0.0746345	-0.452806	0.9522	-0.00524413
AGBL1	ATP/GTP binding protein like 1	0.051706	0.0545304	0.63232	0.00282439	0.0292553	0.43134	-0.0224507
AGBL2	ATP/GTP binding protein like 2	-0.00227707	-0.0412678	0.096452	-0.0389907	-0.053131	0.20741	-0.050854
AGBL3	ATP/GTP binding protein like 3	0.0441453	0.0663389	0.83297	0.0221936	0.0589622	0.29613	0.0148169
AGBL4	ATP/GTP binding protein like 4	-0.0059159	0.000234101	0.42508	0.00615	0.0517512	0.72091	0.0576671
AGBL5	ATP/GTP binding protein like 5	0.0599825	0.0541981	0.17516	-0.00578444	0.0363641	0.25659	-0.0236184
AGER	advanced glycosylation end-product specific receptor	0.0408974	0.0996694	0.55761	0.058772	0.0865026	0.31892	0.0456051
AGFG1	ArfGAP with FG repeats 1	0.0790479	0.115113	0.72841	0.036065	0.101578	0.58691	0.0225305
AGFG2	ArfGAP with FG repeats 2	-0.0109118	-0.0203134	0.0011355	-0.00940154	-0.0297789	0.016445	-0.0188671
AGGF1	angiogenic factor with G-patch and FHA domains 1	0.0686352	0.0450464	0.10015	-0.0235888	-0.0114543	0.10149	-0.0800896
AGK	acylglycerol kinase	-0.0323496	0.0118666	0.13446	0.0442162	-0.0555386	0.051109	-0.023189
AGL	amylo-alpha-1, 6-glucosidase, 4-alpha-glucanotransferase	-0.179101	-0.140066	0.1498	0.0390353	-0.202324	0.20704	-0.0232222
AGMAT	agmatinase	0.0102169	0.00971453	0.008257	-0.00050235	-0.00901541	0.069332	-0.0192323
AGMO	alkylglycerol monooxygenase	0.0159331	0.057519	0.43253	0.0415859	0.00128673	0.70414	-0.0146464
AGO1	argonaute RISC component 1	-0.0874863	-0.0359471	0.45625	0.0515391	-0.0932168	0.38174	-0.00573058
AGO2	argonaute RISC catalytic component 2	0.003676	0.0336461	0.46329	0.0299701	0.0243048	0.55376	0.0206288
AGO3	argonaute RISC catalytic component 3	-0.034519	-0.0556763	0.97842	-0.0211573	-0.0600069	0.62339	-0.0254879
AGO4	argonaute RISC component 4	-0.0453197	-0.0717263	0.61411	-0.0264066	-0.110428	0.76173	-0.0651087
AGPAT1	1-acylglycerol-3-phosphate O-acyltransferase 1	-0.00361559	0.0152117	0.33792	0.0188273	-0.0446424	0.43438	-0.0410268
AGPAT2	1-acylglycerol-3-phosphate O-acyltransferase 2	-0.0960205	-0.149087	0.29429	-0.0530667	-0.139866	0.3836	-0.0438454
AGPAT3	1-acylglycerol-3-phosphate O-acyltransferase 3	0.0201512	0.0151284	0.87728	-0.00502281	0.0176118	0.82162	-0.00253937
AGPAT4	1-acylglycerol-3-phosphate O-acyltransferase 4	0.0189508	-0.00184085	0.58182	-0.0207917	-0.011993	0.91126	-0.0309438
AGPAT5	1-acylglycerol-3-phosphate O-acyltransferase 5	0.0346273	0.0381412	0.91361	0.00351386	0.0835087	0.58797	0.0488814
AGPAT6	glycerol-3-phosphate acyltransferase 4	-0.166089	-0.20491	0.31803	-0.0388217	-0.160666	0.16013	0.00542209
AGPAT9	glycerol-3-phosphate acyltransferase 3	-0.0444268	-0.000956619	0.90786	0.0434702	0.0573732	0.92146	0.1018
AGPS	alkylglycerone phosphate synthase	-0.00761881	-0.0880034	0.45625	-0.0803846	-0.0385814	0.98673	-0.0309626
AGR2	anterior gradient 2, protein disulphide isomerase family member	0.0736667	0.0601466	0.71051	-0.0135201	0.14306	0.35756	0.0693936
AGR3	anterior gradient 3, protein disulphide isomerase family member	0.0532764	0.0669196	0.66285	0.0136433	0.0526369	0.77619	-0.00063951
AGRN	agrin	0.0949037	0.123823	0.61628	0.0289198	0.113491	0.6178	0.0185875
AGRP	agouti related neuropeptide	0.0121685	0.00997786	0.44205	-0.00219068	0.0374389	0.28601	0.0252704
AGT	angiotensinogen	-0.0233488	-0.0888544	0.84105	-0.0655055	-0.0363447	0.54494	-0.0129959
AGTPBP1	ATP/GTP binding protein 1	-0.0386113	-0.0331677	0.24132	0.00544353	-0.0168627	0.31515	0.0217486
AGTR1	angiotensin II receptor type 1	-0.109349	-0.0899698	0.89359	0.0193795	-0.13696	0.88308	-0.0276104
AGTR2	angiotensin II receptor type 2	-0.0172417	0.00777979	0.98166	0.0250215	-0.0111186	0.9039	0.0061231
AGTRAP	angiotensin II receptor associated protein	-0.0641058	-0.0301308	0.68957	0.033975	-0.00712013	0.40395	0.0569857
AGXT	alanine--glyoxylate and serine--pyruvate aminotransferase	0.0382097	-0.00400092	0.11868	-0.0422106	-0.00139822	0.31224	-0.0396079
AGXT2	alanine--glyoxylate aminotransferase 2	0.0313129	-0.0200558	0.98111	-0.0513686	0.0641488	0.5623	0.032836
AHCTF1	AT-hook containing transcription factor 1	-0.471749	-0.411884	0.4989	0.0598644	-0.445779	0.79781	0.0259703
AHCY	adenosylhomocysteinase	-0.0620921	-0.00177939	0.51359	0.0603127	0.0555562	0.12976	0.117648
AHCYL1	adenosylhomocysteinase like 1	-0.177612	-0.075751	0.38948	0.101861	-0.105155	0.52968	0.0724576
AHCYL2	adenosylhomocysteinase like 2	-0.0318357	-0.0094121	0.29065	0.0224236	-0.0294983	0.37806	0.00233744
AHDC1	AT-hook DNA binding motif containing 1	0.0144462	0.0483657	0.90593	0.0339194	0.0360391	0.63678	0.0215929
AHI1	Abelson helper integration site 1	0.00642356	0.00533713	0.28663	-0.00108643	-0.0349436	0.68703	-0.0413672
AHNAK	AHNAK nucleoprotein	0.0134721	0.0207612	0.7192	0.00728915	0.0604478	0.8756	0.0469757
AHNAK2	AHNAK nucleoprotein 2	0.0356787	0.0349225	0.42919	-0.000756185	0.0606858	0.2773	0.0250071
AHR	aryl hydrocarbon receptor	0.290481	0.167377	0.91915	-0.123105	0.141939	0.8925	-0.148542
AHRR	aryl-hydrocarbon receptor repressor	0.0701131	0.0339255	0.75053	-0.0361876	0.0485131	0.95104	-0.0216
AHSA1	activator of HSP90 ATPase activity 1	-0.0216048	-0.15609	0.97364	-0.134486	-0.103163	0.98886	-0.0815582
AHSA2	activator of HSP90 ATPase homolog 2, pseudogene	-0.0612178	-0.0665747	0.83296	-0.00535686	-0.0924715	0.48407	-0.0312537
AHSG	alpha 2-HS glycoprotein	0.0431407	0.0417059	0.05688	-0.0014348	0.0853313	0.070776	0.0421906
AHSP	alpha hemoglobin stabilizing protein	0.104188	0.0494564	0.98166	-0.0547318	0.0545096	0.61304	-0.0496786
AICDA	activation induced cytidine deaminase	0.0836901	0.0732212	0.5056	-0.0104689	0.120375	0.39722	0.0366844
AIDA	axin interactor, dorsalization associated	-0.0518183	-0.0308587	0.89846	0.0209596	-0.0121057	0.67446	0.0397125
AIF1	allograft inflammatory factor 1	-0.0784161	-0.0499692	0.48636	0.0284469	-0.068245	0.63984	0.0101711
AIF1L	allograft inflammatory factor 1 like	0.0531015	0.072514	0.95735	0.0194125	-0.0615809	0.69078	-0.114682
AIFM1	apoptosis inducing factor mitochondria associated 1	-0.154999	-0.217479	0.76668	-0.0624798	-0.134912	0.39254	0.0200873
AIFM2	apoptosis inducing factor mitochondria associated 2	0.0547316	0.0471939	0.69268	-0.00753774	0.0510065	0.50699	-0.00372513
AIFM3	apoptosis inducing factor mitochondria associated 3	-0.0114922	0.0253776	0.0799	0.0368698	-0.0152142	0.28227	-0.00372198
AIG1	androgen induced 1	0.0328195	-0.0273365	0.69894	-0.060156	0.0202825	0.59856	-0.012537
AIM1	crystallin beta-gamma domain containing 1	0.0264856	-0.0104695	0.1106	-0.0369551	0.0201591	0.38235	-0.00632651
AIM1L	crystallin beta-gamma domain containing 2	-0.00459035	0.0707431	0.46113	0.0753335	0.139127	0.35374	0.143717
AIM2	absent in melanoma 2	0.00657698	0.0616415	0.60384	0.0550645	0.0182688	0.32544	0.0116918
AIMP1	aminoacyl tRNA synthetase complex interacting multifunctional protein 1	-0.0258414	0.0157413	0.60051	0.0415827	0.008939	0.59252	0.0347804
AIMP2	aminoacyl tRNA synthetase complex interacting multifunctional protein 2	-0.0810898	-0.043271	0.46983	0.0378188	-0.0709946	0.2864	0.0100952
AIP	aryl hydrocarbon receptor interacting protein	-0.00207395	-0.0191939	0.70283	-0.01712	-0.0362652	0.90097	-0.0341912
AIPL1	aryl hydrocarbon receptor interacting protein like 1	0.0428908	-0.0128394	0.54708	-0.0557303	0.00310504	0.44586	-0.0397858
AIRE	autoimmune regulator	-0.0242226	-0.0172356	0.42177	0.00698699	0.0203595	0.52849	0.0445821
AJAP1	adherens junctions associated protein 1	0.108898	0.156895	0.031303	0.0479971	0.191513	0.32486	0.0826151
AJUBA	ajuba LIM protein	0.0183924	0.0414098	0.59806	0.0230174	0.0334811	0.59788	0.0150887
AK1	adenylate kinase 1	0.0427515	0.062366	0.75059	0.0196145	0.0670425	0.8686	0.024291
AK2	adenylate kinase 2	-0.0929577	-0.0611643	0.74488	0.0317934	-0.0680947	0.82934	0.024863
AK3	adenylate kinase 3	0.0218546	-0.0109961	0.9097	-0.0328508	-0.0275655	0.82906	-0.0494201
AK4	adenylate kinase 4	-0.0676087	-0.0847549	0.46486	-0.0171463	-0.0708819	0.18169	-0.00327322
AK5	adenylate kinase 5	-0.000299529	-0.0314762	0.29201	-0.0311767	-0.0176162	0.77808	-0.0173167
AK6	adenylate kinase 6	-0.607384	-0.622567	0.89377	-0.0151836	-0.462101	0.94558	0.145283
AK7	adenylate kinase 7	0.022426	0.0539163	0.72827	0.0314903	0.0288181	0.58364	0.00639208
AK8	adenylate kinase 8	0.0528889	-0.00343654	0.77115	-0.0563254	0.0569761	0.58771	0.00408722
AK9	adenylate kinase 9	0.00566997	-0.0623027	0.85761	-0.0679727	0.0063629	0.96981	0.00069293
AKAP1	A-kinase anchoring protein 1	-0.0270598	-0.05251	0.81569	-0.0254502	-0.0941751	0.79137	-0.0671153
AKAP10	A-kinase anchoring protein 10	-0.074964	-0.0441679	0.11806	0.0307962	-0.110234	0.075444	-0.0352702
AKAP11	A-kinase anchoring protein 11	-0.0865781	-0.0590542	0.59235	0.0275239	-0.0606464	0.69181	0.0259317
AKAP12	A-kinase anchoring protein 12	0.0689568	0.00291919	0.51013	-0.0660376	-0.0167255	0.51229	-0.0856823
AKAP13	A-kinase anchoring protein 13	0.0661195	-0.0144626	0.5835	-0.0805821	0.0422354	0.57287	-0.0238841
AKAP14	A-kinase anchoring protein 14	0.0158609	-0.0123944	0.91903	-0.0282553	0.0303846	0.79626	0.0145237
AKAP17A	A-kinase anchoring protein 17A	0.0491531	0.0374932	0.39042	-0.0116599	0.0020218	0.5023	-0.0471313
AKAP2		0.00987957	-0.0440103	0.72602	-0.0538899	-0.000944507	0.86603	-0.0108241
AKAP3	A-kinase anchoring protein 3	0.0858279	0.0464229	0.010052	-0.039405	0.0804272	0.16224	-0.00540075
AKAP4	A-kinase anchoring protein 4	0.0755055	0.125669	0.54788	0.0501636	0.0891394	0.77662	0.0136339
AKAP5	A-kinase anchoring protein 5	0.0540965	0.0381003	0.97833	-0.0159962	0.0037749	0.61113	-0.0503216
AKAP6	A-kinase anchoring protein 6	-0.0144254	0.0127359	0.51661	0.0271613	0.0108731	0.9591	0.0252985
AKAP7	A-kinase anchoring protein 7	0.0276882	0.0597096	0.5632	0.0320215	0.0758362	0.34297	0.048148
AKAP8	A-kinase anchoring protein 8	0.0197772	0.04739	0.69472	0.0276128	-0.00535651	0.35246	-0.0251337
AKAP8L	A-kinase anchoring protein 8 like	-0.0605127	-0.030554	0.56627	0.0299588	0.018002	0.58936	0.0785147
AKAP9	A-kinase anchoring protein 9	0.0961503	0.0564117	0.97642	-0.0397386	0.0659339	0.88857	-0.0302164
AKIP1	A-kinase interacting protein 1	0.00651324	0.0640103	0.91059	0.0574971	0.0238526	0.73046	0.0173393
AKIRIN1	akirin 1	-0.105474	-0.113693	0.86282	-0.00821845	-0.133477	0.65847	-0.0280032
AKIRIN2	akirin 2	-0.613419	-0.51367	0.63353	0.0997494	-0.487787	0.98416	0.125633
AKNA	AT-hook transcription factor	-0.0629664	-0.0990542	0.5616	-0.0360878	-0.100482	0.98886	-0.0375159
AKNAD1	AKNA domain containing 1	-0.0723355	-0.111974	0.71494	-0.039638	-0.126675	0.54244	-0.0543399
AKR1A1	aldo-keto reductase family 1 member A1	-0.0878416	-0.130654	0.16982	-0.0428124	-0.115934	0.39284	-0.0280922
AKR1B1	aldo-keto reductase family 1 member B	0.0256948	0.048211	0.75478	0.0225162	0.000611975	0.98003	-0.0250828
AKR1B10	aldo-keto reductase family 1 member B10	0.0473373	0.0442283	0.90786	-0.00310908	0.00425955	0.92857	-0.0430778
AKR1B15	aldo-keto reductase family 1 member B15	0.0227803	0.0941095	0.55082	0.0713293	0.109257	0.48086	0.0864769
AKR1C1	aldo-keto reductase family 1 member C1	-0.0132617	-0.0262262	0.62939	-0.0129645	-0.0599336	0.96608	-0.0466719
AKR1C2	aldo-keto reductase family 1 member C2	0.052071	0.051141	0.75053	-0.00092995	0.0459483	0.87111	-0.00612269
AKR1C3	aldo-keto reductase family 1 member C3	0.0531652	0.0432307	0.54512	-0.00993454	-0.0718151	0.50939	-0.12498
AKR1C4	aldo-keto reductase family 1 member C4	0.0908537	-0.00475257	0.432	-0.0956063	0.0232218	0.79918	-0.0676319
AKR1D1	aldo-keto reductase family 1 member D1	-0.00345793	0.0068748	0.31522	0.0103327	-0.0207215	0.27604	-0.0172636
AKR1E2	aldo-keto reductase family 1 member E2	0.0811575	0.102147	0.019263	0.02099	0.0738883	0.067432	-0.0072692
AKR7A2	aldo-keto reductase family 7 member A2	0.0343949	0.0624292	0.19112	0.0280343	0.0796505	0.23994	0.0452556
AKR7A3	aldo-keto reductase family 7 member A3	-0.000933525	0.0363461	0.29402	0.0372797	0.0587999	0.27222	0.0597335
AKT1	AKT serine/threonine kinase 1	0.00311436	-0.0487906	0.16279	-0.0519049	-0.0263228	0.28714	-0.0294372
AKT1S1	AKT1 substrate 1	0.0929125	0.0754061	0.50432	-0.0175065	0.135369	0.98673	0.0424564
AKT2	AKT serine/threonine kinase 2	0.00445323	-0.0190709	0.62547	-0.0235241	-0.0756984	0.97118	-0.0801516
AKT3	AKT serine/threonine kinase 3	0.0871253	0.084318	0.31657	-0.0028073	0.110842	0.28296	0.0237165
AKTIP	AKT interacting protein	-0.14647	-0.120805	0.77933	0.0256654	-0.245328	0.52451	-0.0988572
ALAD	aminolevulinate dehydratase	-0.0949093	-0.11935	0.52448	-0.024441	-0.115383	0.60245	-0.0204734
ALAS1	5'-aminolevulinate synthase 1	-0.00167815	-0.0253759	0.627	-0.0236977	-0.0736503	0.44928	-0.0719721
ALAS2	5'-aminolevulinate synthase 2	0.119384	0.117068	0.9697	-0.00231634	0.167875	0.84339	0.0484914
ALB	albumin	0.0699439	0.0378117	0.9411	-0.0321322	0.0951209	0.82386	0.025177
ALCAM	activated leukocyte cell adhesion molecule	-0.0161136	0.0124456	0.38575	0.0285592	0.0159821	0.56146	0.0320957
ALDH16A1	aldehyde dehydrogenase 16 family member A1	-0.00338523	-0.013925	0.51174	-0.0105397	-0.0420732	0.44041	-0.0386879
ALDH18A1	aldehyde dehydrogenase 18 family member A1	-0.0365457	-0.0768262	0.66405	-0.0402805	-0.0356414	0.50341	0.000904312
ALDH1A1	aldehyde dehydrogenase 1 family member A1	0.0208991	0.0375288	0.49059	0.0166297	0.0354848	0.74085	0.0145857
ALDH1A2	aldehyde dehydrogenase 1 family member A2	-0.0808867	-0.083881	0.50095	-0.00299428	0.00878304	0.27755	0.0896697
ALDH1A3	aldehyde dehydrogenase 1 family member A3	0.0825056	0.0888716	0.94297	0.00636607	0.0591325	0.76656	-0.023373
ALDH1B1	aldehyde dehydrogenase 1 family member B1	-0.168113	-0.0837602	0.42804	0.0843532	-0.210266	0.34161	-0.0421521
ALDH1L1	aldehyde dehydrogenase 1 family member L1	-0.108498	-0.195061	0.33442	-0.0865635	-0.151171	0.024823	-0.0426736
ALDH1L2	aldehyde dehydrogenase 1 family member L2	-0.0154322	-0.056514	0.23178	-0.0410818	0.0364293	0.29451	0.0518615
ALDH2	aldehyde dehydrogenase 2 family member	0.0292602	0.0396475	0.81198	0.0103873	-0.0102975	0.48042	-0.0395577
ALDH3A1	aldehyde dehydrogenase 3 family member A1	-0.0308097	-0.0914992	0.33396	-0.0606895	-0.0781724	0.15582	-0.0473627
ALDH3A2	aldehyde dehydrogenase 3 family member A2	0.035096	-0.0300181	0.73218	-0.0651141	-0.0629776	0.40403	-0.0980736
ALDH3B1	aldehyde dehydrogenase 3 family member B1	-0.0293251	-0.0228857	0.89316	0.00643937	-0.00238331	0.86942	0.0269418
ALDH3B2	aldehyde dehydrogenase 3 family member B2	-0.0262887	-0.010796	0.88224	0.0154927	0.0232682	0.63311	0.0495569
ALDH4A1	aldehyde dehydrogenase 4 family member A1	-0.00573822	0.0126831	0.32393	0.0184213	0.0173763	0.673	0.0231145
ALDH5A1	aldehyde dehydrogenase 5 family member A1	0.0358976	0.0667414	0.68807	0.0308438	0.109326	0.72405	0.0734285
ALDH6A1	aldehyde dehydrogenase 6 family member A1	0.0554976	0.00590829	0.29558	-0.0495894	-0.0273074	0.93138	-0.082805
ALDH7A1	aldehyde dehydrogenase 7 family member A1	0.0206391	0.0158793	0.31645	-0.00475983	0.0190599	0.52968	-0.00157921
ALDH8A1	aldehyde dehydrogenase 8 family member A1	0.0740841	0.0715653	0.51812	-0.00251877	0.0468564	0.10524	-0.0272277
ALDH9A1	aldehyde dehydrogenase 9 family member A1	0.0383225	-0.00489464	0.066651	-0.0432171	-0.0390724	0.27276	-0.0773949
ALDOA	aldolase, fructose-bisphosphate A	-1.47452	-1.43228	0.48755	0.0422344	-1.66723	0.68783	-0.192712
ALDOB	aldolase, fructose-bisphosphate B	-0.0208918	-0.0806037	0.56135	-0.0597119	-0.105775	0.90415	-0.084883
ALDOC	aldolase, fructose-bisphosphate C	-0.120896	-0.244456	0.27139	-0.12356	-0.246486	0.37807	-0.125591
ALG1	ALG1 chitobiosyldiphosphodolichol beta-mannosyltransferase	-0.426122	-0.429093	0.73379	-0.00297122	-0.226156	0.48623	0.199966
ALG10	ALG10 alpha-1,2-glucosyltransferase	-0.088919	-0.109904	0.67065	-0.0209847	-0.16708	0.97272	-0.0781611
ALG10B	ALG10 alpha-1,2-glucosyltransferase B	-0.195194	-0.228392	0.88933	-0.0331974	-0.24725	0.7575	-0.0520562
ALG11	ALG11 alpha-1,2-mannosyltransferase	-0.958344	-0.933966	0.88045	0.0243781	-1.06789	0.83968	-0.10955
ALG12	ALG12 alpha-1,6-mannosyltransferase	-0.0723637	-0.0084042	0.48536	0.0639595	0.0230058	0.30284	0.0953695
ALG13	ALG13 UDP-N-acetylglucosaminyltransferase subunit	-0.362501	-0.343332	0.94555	0.0191692	-0.237423	0.73611	0.125078
ALG14	ALG14 UDP-N-acetylglucosaminyltransferase subunit	-0.396915	-0.417203	0.86866	-0.0202882	-0.303714	0.84816	0.0932004
ALG1L	ALG1 chitobiosyldiphosphodolichol beta-mannosyltransferase like	-0.293076	-0.249654	0.50583	0.0434225	-0.267518	0.69544	0.0255576
ALG1L2	ALG1 chitobiosyldiphosphodolichol beta-mannosyltransferase like 2	-0.842824	-0.799885	0.96346	0.0429387	-0.80471	0.68065	0.0381137
ALG2	ALG2 alpha-1,3/1,6-mannosyltransferase	-1.0949	-0.916487	0	0.178417	-0.796505	0	0.298399
ALG3	ALG3 alpha-1,3- mannosyltransferase	0.0234064	0.0219399	0.35122	-0.00146646	0.0623525	0.2585	0.0389461
ALG5	ALG5 dolichyl-phosphate beta-glucosyltransferase	-0.152489	-0.14332	0.051416	0.00916853	-0.0994363	0.097072	0.0530526
ALG6	ALG6 alpha-1,3-glucosyltransferase	-0.0760922	-0.00552658	0.01276	0.0705656	0.0249286	0.35374	0.101021
ALG8	ALG8 alpha-1,3-glucosyltransferase	-0.0771752	0.0079632	0.34238	0.0851384	0.0163341	0.16223	0.0935093
ALG9	ALG9 alpha-1,2-mannosyltransferase	-0.04048	0.064913	0.15086	0.105393	0.0415464	0.16658	0.0820264
ALK	ALK receptor tyrosine kinase	0.0554672	0.107834	0.00086758	0.0523667	0.116322	0.00057161	0.060855
ALKBH1	alkB homolog 1, histone H2A dioxygenase	0.0750712	0.0612505	0.92176	-0.0138207	0.0712953	0.78161	-0.00377596
ALKBH2	alkB homolog 2, alpha-ketoglutarate dependent dioxygenase	-0.0170533	-0.0226218	0.045757	-0.00556849	0.00850996	0.29892	0.0255633
ALKBH3	alkB homolog 3, alpha-ketoglutarate dependent dioxygenase	-0.0827312	-0.0280063	0.017923	0.0547249	-0.0396969	0.21135	0.0430343
ALKBH4	alkB homolog 4, lysine demethylase	0.104972	0.1014	0.16753	-0.00357219	0.123644	0.18697	0.0186718
ALKBH5	alkB homolog 5, RNA demethylase	-0.152517	-0.2191	0.0039545	-0.0665831	-0.18919	0.012422	-0.0366724
ALKBH6	alkB homolog 6	-0.0449858	-0.009883	0.00055147	0.0351028	0.00927909	0.012312	0.0542649
ALKBH7	alkB homolog 7	-0.191494	-0.176858	0.84613	0.0146361	-0.146605	0.56965	0.0448886
ALKBH8	alkB homolog 8, tRNA methyltransferase	-0.0343966	-0.0868478	0.23202	-0.0524512	-0.0947576	0.44459	-0.060361
ALLC	allantoicase	0.0433703	0.0487026	0.95569	0.00533232	0.0337674	0.7846	-0.0096029
ALMS1	ALMS1 centrosome and basal body associated protein	-0.0710494	-0.0452517	0.95511	0.0257978	-0.0638357	0.90955	0.00721379
ALOX12	arachidonate 12-lipoxygenase, 12S type	0.144316	0.131447	0.56448	-0.0128682	0.13545	0.74051	-0.00886532
ALOX12B	arachidonate 12-lipoxygenase, 12R type	-0.0138985	-0.019344	0.41418	-0.00544545	-0.0648942	0.41673	-0.0509956
ALOX15	arachidonate 15-lipoxygenase	0.05974	0.0282478	0.58415	-0.0314922	0.0149787	0.55561	-0.0447613
ALOX15B	arachidonate 15-lipoxygenase type B	0.0335629	0.0636366	0.73489	0.0300737	0.0881623	0.91612	0.0545994
ALOX5	arachidonate 5-lipoxygenase	0.0425693	0.0993014	0.82215	0.0567321	0.0643054	0.75507	0.0217361
ALOX5AP	arachidonate 5-lipoxygenase activating protein	0.0693178	0.0675004	0.39065	-0.00181741	0.085657	0.33603	0.0163393
ALOXE3	arachidonate lipoxygenase 3	0.0793637	0.0870318	0.069047	0.00766803	0.0398196	0.2142	-0.0395441
ALPI	alkaline phosphatase, intestinal	0.0105305	0.0193658	0.88114	0.00883532	0.00337292	0.89487	-0.00715758
ALPK1	alpha kinase 1	0.0424362	0.0316297	0.13086	-0.0108065	0.0557522	0.29487	0.013316
ALPK2	alpha kinase 2	0.150323	0.136415	0.3903	-0.0139078	0.0899098	0.38572	-0.0604131
ALPK3	alpha kinase 3	0.0031618	0.00574679	0.57371	0.00258499	-0.0880058	0.72578	-0.0911676
ALPL	alkaline phosphatase, biomineralization associated	0.0245356	0.0600431	0.63784	0.0355075	0.119197	0.53271	0.0946614
ALPP	alkaline phosphatase, placental	0.00857546	0.0251614	0.2273	0.016586	0.00993424	0.3386	0.00135878
ALPPL2	alkaline phosphatase, germ cell	0.0184031	0.072192	0.84541	0.0537889	0.0529838	0.49627	0.0345807
ALS2	alsin Rho guanine nucleotide exchange factor ALS2	-0.0722283	-0.0903378	0.66548	-0.0181095	-0.12992	0.84514	-0.0576915
ALS2CL	ALS2 C-terminal like	0.04059	0.00412661	0.51472	-0.0364634	0.103739	0.40744	0.0631492
ALS2CR11	C2 calcium dependent domain containing 6	-0.0787602	-0.100497	0.30646	-0.0217372	-0.151773	0.53242	-0.0730123
ALS2CR12	flagellum associated containing coiled-coil domains 1	0.057275	0.0198338	0.51213	-0.0374412	-0.00588519	0.44339	-0.0631602
ALX1	ALX homeobox 1	-0.0344564	0.0263159	0.43308	0.0607723	-0.0077402	0.75012	0.0267162
ALX3	ALX homeobox 3	-0.0774234	-0.0644761	0.82997	0.0129473	-0.0697733	0.97475	0.00765009
ALX4	ALX homeobox 4	-0.0477604	0.00880494	0.73452	0.0565653	-0.0449787	0.56349	0.00278168
ALYREF	Aly/REF export factor	-0.54369	-0.603881	0.20808	-0.0601914	-0.691657	0.54205	-0.147968
AMACR	alpha-methylacyl-CoA racemase	0.0766224	0.0472204	0.95132	-0.029402	0.0340918	0.30063	-0.0425306
AMBN	ameloblastin	-0.0946273	-0.083536	0.48216	0.0110913	-0.0510147	0.19761	0.0436126
AMBP	alpha-1-microglobulin/bikunin precursor	-0.135313	-0.0428811	0.71342	0.0924321	-0.0613259	0.90397	0.0739873
AMBRA1	autophagy and beclin 1 regulator 1	-0.222139	-0.188662	0.46829	0.0334777	-0.122717	0.63209	0.0994225
AMD1	adenosylmethionine decarboxylase 1	-0.169761	-0.155199	0.37737	0.0145615	-0.116504	0.24313	0.0532567
AMDHD1	amidohydrolase domain containing 1	0.0147559	0.105172	0.97534	0.0904159	-0.000964174	0.38314	-0.0157201
AMDHD2	amidohydrolase domain containing 2	0.0730519	-0.0288101	0.34765	-0.101862	0.0508217	0.17289	-0.0222301
AMELX	amelogenin X-linked	0.103562	0.136881	0.76451	0.0333188	0.0923462	0.94118	-0.0112158
AMELY	amelogenin Y-linked	0.149697	0.0915682	0.64988	-0.0581286	0.134016	0.91504	-0.0156808
AMER1	APC membrane recruitment protein 1	0.0934202	0.108156	0.42347	0.0147356	0.070456	0.42352	-0.0229642
AMER2	APC membrane recruitment protein 2	0.105469	0.123001	0.92426	0.0175327	0.0715333	0.60219	-0.0339353
AMER3	APC membrane recruitment protein 3	0.0118335	-0.0670461	0.0067396	-0.0788796	0.030979	0.0050174	0.0191455
AMFR	autocrine motility factor receptor	-0.0739713	-0.0442576	0.66145	0.0297137	-0.0619949	0.77518	0.0119764
AMH	anti-Mullerian hormone	0.0447923	0.00294414	0.46061	-0.0418481	-0.0209902	0.6866	-0.0657825
AMHR2	anti-Mullerian hormone receptor type 2	0.0401647	0.0627109	0.67589	0.0225462	0.000139309	0.57268	-0.0400254
AMICA1	junction adhesion molecule like	0.104403	0.0768032	0.22282	-0.0275993	0.129914	0.46604	0.0255111
AMIGO1	adhesion molecule with Ig like domain 1	-0.0611501	-0.0487561	0.21069	0.0123941	-0.111863	0.39493	-0.0507126
AMIGO2	adhesion molecule with Ig like domain 2	-0.0327416	0.0136559	0.25508	0.0463975	-0.00681761	0.98886	0.025924
AMIGO3	adhesion molecule with Ig like domain 3	-0.071715	-0.084157	0.78866	-0.0124419	-0.0442534	0.64061	0.0274616
AMMECR1	AMMECR nuclear protein 1	-0.0135426	0.0146494	0.20621	0.028192	0.0493311	0.4497	0.0628737
AMMECR1L	AMMECR1 like	-0.118431	-0.187391	0.50903	-0.0689603	-0.184254	0.34542	-0.0658233
AMN	amnion associated transmembrane protein	0.0670051	0.125238	0.32695	0.0582328	0.0827007	0.54952	0.0156956
AMN1	antagonist of mitotic exit network 1 homolog	0.123897	0.0883254	0.29573	-0.0355711	0.0920393	0.69621	-0.0318572
AMOT	angiomotin	-0.0304149	0.0149001	0.47021	0.045315	-0.0233471	0.77055	0.00706776
AMOTL1	angiomotin like 1	0.0665426	0.0866925	0.66978	0.02015	0.0212671	0.57405	-0.0452755
AMOTL2	angiomotin like 2	0.0540508	0.0877332	0.97642	0.0336824	0.0200758	0.8487	-0.033975
AMPD1	adenosine monophosphate deaminase 1	-0.0939673	-0.158011	0.39042	-0.0640433	-0.176425	0.98708	-0.0824576
AMPD2	adenosine monophosphate deaminase 2	-0.222495	-0.210027	0.54749	0.0124675	-0.214562	0.35095	0.00793266
AMPD3	adenosine monophosphate deaminase 3	0.113422	0.0779646	0.60802	-0.0354573	0.0902104	0.28129	-0.0232114
AMPH	amphiphysin	0.175531	0.107403	0.90653	-0.0681283	0.163504	0.95783	-0.0120272
AMT	aminomethyltransferase	0.0263959	0.0334886	0.39701	0.00709266	0.0392609	0.68608	0.012865
AMTN	amelotin	0.0795668	0.0398919	0.88416	-0.0396749	0.057159	0.59928	-0.0224078
AMY1A	amylase alpha 1A	-0.581437	-0.560793	0.083378	0.0206432	-0.617894	0.1549	-0.0364576
AMY1B	amylase alpha 1B	-0.462273	-0.438804	0.27726	0.0234685	-0.515546	0.52173	-0.0532729
AMY1C	amylase alpha 1C	-0.593056	-0.600489	0.42369	-0.00743234	-0.564575	0.44127	0.0284817
AMY2A	amylase alpha 2A	-0.44997	-0.539112	0.86841	-0.0891413	-0.543023	0.79269	-0.0930523
AMY2B	amylase alpha 2B	-0.288682	-0.382757	0.48884	-0.0940749	-0.294407	0.89255	-0.0057248
AMZ1	archaelysin family metallopeptidase 1	0.0785402	0.069691	0.3657	-0.00884924	0.0929475	0.86332	0.0144073
AMZ2	archaelysin family metallopeptidase 2	-0.00700454	0.0392595	0.13441	0.046264	-0.0495209	0.13213	-0.0425163
ANAPC1	anaphase promoting complex subunit 1	-0.753814	-1.07978	0.17096	-0.325961	-1.06758	0.21891	-0.313767
ANAPC10	anaphase promoting complex subunit 10	-0.925967	-1.05321	0.45518	-0.127246	-1.204	0.42915	-0.278029
ANAPC11	anaphase promoting complex subunit 11	-1.60865	-1.51577	0.41515	0.0928844	-1.86734	0.17939	-0.25869
ANAPC13	anaphase promoting complex subunit 13	-0.54154	-0.951732	0.66936	-0.410192	-1.27195	0.64082	-0.730412
ANAPC15	anaphase promoting complex subunit 15	-0.515278	-0.780279	0.63694	-0.265001	-0.682638	0.52436	-0.16736
ANAPC16	anaphase promoting complex subunit 16	-0.0499332	-0.171505	0.012368	-0.121572	-0.315896	0.014334	-0.265963
ANAPC2	anaphase promoting complex subunit 2	-0.996587	-1.29878	0.035611	-0.302191	-1.36728	0.023603	-0.370693
ANAPC4	anaphase promoting complex subunit 4	-0.539521	-0.953917	0.0071716	-0.414396	-1.17418	0.035629	-0.634662
ANAPC5	anaphase promoting complex subunit 5	-1.16778	-1.29602	0.012732	-0.128238	-1.54253	0.032237	-0.374747
ANAPC7	anaphase promoting complex subunit 7	0.0168672	-0.00492971	0.033924	-0.0217969	-0.245221	0.22364	-0.262088
ANG	angiogenin	-0.0557763	-0.0624695	0.5187	-0.00669316	-0.121026	0.42956	-0.0652496
ANGEL1	angel homolog 1	-0.000599148	0.00175886	0.65907	0.00235801	0.0257215	0.6027	0.0263207
ANGEL2	angel homolog 2	0.021924	-0.0464005	5.2579e-05	-0.0683245	0.0136346	0.00034251	-0.00828942
ANGPT1	angiopoietin 1	0.0899568	0.0611988	0.0002285	-0.0287581	0.0477465	0.0001401	-0.0422104
ANGPT2	angiopoietin 2	0.0546843	0.0378439	0	-0.0168404	-0.0238538	0	-0.0785381
ANGPT4	angiopoietin 4	0.104092	0.0749633	0.00028121	-0.0291289	0.0755042	1.0182e-05	-0.0285881
ANGPTL1	angiopoietin like 1	0.102942	0.102004	0.0011507	-0.000937854	0.0524364	0.019252	-0.0505052
ANGPTL2	angiopoietin like 2	0.00485986	0.033695	0.30419	0.0288351	-0.0119416	0.032414	-0.0168015
ANGPTL3	angiopoietin like 3	-0.000880108	0.00899238	0	0.00987249	0.0501572	0	0.0510373
ANGPTL4	angiopoietin like 4	0.0415523	-0.0209102	0.00010904	-0.0624625	-0.0275642	1.4664e-05	-0.0691165
ANGPTL5	angiopoietin like 5	0.0884339	0.105954	0	0.0175198	0.0879306	0	-0.000503275
ANGPTL6	angiopoietin like 6	-0.240201	-0.201506	0.97476	0.0386944	-0.184454	0.026678	0.0557463
ANGPTL7	angiopoietin like 7	0.0348518	0.0620037	0.56483	0.0271519	0.11289	0.31003	0.0780381
ANHX	anomalous homeobox	0.0683307	0.0868133	0.97667	0.0184826	0.104059	0.77417	0.035728
ANK1	ankyrin 1	-0.0922413	-0.0800057	0.59773	0.0122356	-0.133459	0.9003	-0.0412173
ANK2	ankyrin 2	-0.0544897	-0.0138951	0.4989	0.0405946	-0.0512596	0.63369	0.00323011
ANK3	ankyrin 3	0.017984	0.00680581	0.69942	-0.0111782	-0.0527696	0.83123	-0.0707537
ANKAR	ankyrin and armadillo repeat containing	0.0416775	0.0507213	0.52833	0.00904376	-0.0163491	0.56073	-0.0580266
ANKDD1A	ankyrin repeat and death domain containing 1A	-0.0528872	0.000462009	0.30657	0.0533492	-0.0680446	0.62572	-0.0151574
ANKDD1B	ankyrin repeat and death domain containing 1B	0.119316	0.129504	0.71242	0.0101877	0.139102	0.91475	0.0197855
ANKEF1	ankyrin repeat and EF-hand domain containing 1	0.0214547	0.0426189	0.89816	0.0211642	0.00104353	0.44268	-0.0204112
ANKFN1	ankyrin repeat and fibronectin type III domain containing 1	0.087255	0.0885899	0.77678	0.00133492	0.120224	0.71744	0.0329692
ANKFY1	ankyrin repeat and FYVE domain containing 1	0.121894	0.0137289	0.35175	-0.108165	-0.0201284	0.46659	-0.142023
ANKH	ANKH inorganic pyrophosphate transport regulator	0.0301887	-0.0118706	0.16817	-0.0420593	-0.00157597	0.27772	-0.0317647
ANKHD1	ankyrin repeat and KH domain containing 1	0.0616183	-0.0203726	0.49685	-0.0819909	0.123895	0.26533	0.0622762
ANKHD1-EIF4EBP3	ANKHD1-EIF4EBP3 readthrough	0.073018	-0.0514929	0.43538	-0.124511	0.0234035	0.39138	-0.0496145
ANKIB1	ankyrin repeat and IBR domain containing 1	-0.018371	-0.0340733	0.49116	-0.0157023	0.00372241	0.30062	0.0220934
ANKK1	ankyrin repeat and kinase domain containing 1	-0.0613927	-0.0963346	0.9016	-0.034942	-0.0203201	0.62843	0.0410726
ANKLE1	ankyrin repeat and LEM domain containing 1	-0.0374245	-0.051739	0.94315	-0.0143145	-0.0496981	0.54724	-0.0122736
ANKLE2	ankyrin repeat and LEM domain containing 2	-0.848126	-0.83191	0.60577	0.0162156	-0.838845	0.8925	0.00928085
ANKMY1	ankyrin repeat and MYND domain containing 1	0.0692219	0.0329648	0.97829	-0.0362571	0.0358268	0.45115	-0.0333951
ANKMY2	ankyrin repeat and MYND domain containing 2	0.0399154	0.0667702	0.24328	0.0268548	0.0335056	0.28877	-0.00640982
ANKRA2	ankyrin repeat family A member 2	0.0104995	-0.00220325	0.67872	-0.0127027	0.00207165	0.98673	-0.00842783
ANKRD1	ankyrin repeat domain 1	0.0419229	0.0428139	0.46117	0.000890964	0.170951	0.36395	0.129028
ANKRD10	ankyrin repeat domain 10	-0.00191438	-0.00902573	0.89712	-0.00711135	-0.0109019	0.85457	-0.00898754
ANKRD11	ankyrin repeat domain 11	-0.0238007	-0.0222832	0.91375	0.00151749	-0.0356933	0.98886	-0.0118927
ANKRD12	ankyrin repeat domain 12	0.0604338	0.0693747	0.86367	0.00894097	0.085062	0.27662	0.0246282
ANKRD13A	ankyrin repeat domain 13A	-0.0213244	0.0463545	0.55761	0.0676789	-0.00639171	0.8204	0.0149327
ANKRD13B	ankyrin repeat domain 13B	-0.0146465	0.0119546	0.64562	0.0266011	-0.0680947	0.96889	-0.0534482
ANKRD13C	ankyrin repeat domain 13C	-0.0256801	-0.0114705	0.4917	0.0142097	-0.094958	0.90917	-0.0692779
ANKRD13D	ankyrin repeat domain 13D	0.0502535	0.0745149	0.62629	0.0242613	0.0621803	0.6672	0.0119267
ANKRD16	ankyrin repeat domain 16	-0.0242045	-0.00315832	0.00092637	0.0210462	-0.0156645	0.0034776	0.00853999
ANKRD17	ankyrin repeat domain 17	-0.0855233	-0.087762	0.72465	-0.00223866	-0.0401898	0.71744	0.0453335
ANKRD18A	ankyrin repeat domain 18A	-0.129774	-0.0919132	0.36454	0.0378609	-0.0488331	0.6784	0.0809409
ANKRD18B	ankyrin repeat domain 18B	0.00712469	-0.00358517	0.98157	-0.0107099	-0.104109	0.98377	-0.111233
ANKRD2	ankyrin repeat domain 2	-0.0308379	0.0357384	0.73604	0.0665763	-0.0177947	0.14107	0.0130432
ANKRD20A1	ankyrin repeat domain 20 family member A1	-0.849085	-0.987092	0.89596	-0.138007	-0.880747	0.88057	-0.0316618
ANKRD20A2		-0.524015	-0.564749	0.83226	-0.0407342	-0.474959	0.73422	0.0490557
ANKRD20A3	general transcription factor II, i pseudogene	-0.68545	-0.61423	0.54047	0.0712197	-0.834335	0.48597	-0.148885
ANKRD20A4		-0.720422	-0.676096	0.59709	0.0443259	-0.794125	0.9547	-0.0737031
ANKRD22	ankyrin repeat domain 22	0.00172761	0.00559126	0.91109	0.00386365	-0.0375467	0.49049	-0.0392743
ANKRD23	ankyrin repeat domain 23	-0.122469	-0.185517	0.90247	-0.0630473	-0.255048	0.28464	-0.132579
ANKRD24	ankyrin repeat domain 24	-0.0720873	-0.0934311	0.38641	-0.0213438	0.000128868	0.49909	0.0722162
ANKRD26	ankyrin repeat domain 26	0.0882985	0.132028	0.98109	0.0437297	0.175473	0.9075	0.0871744
ANKRD27	ankyrin repeat domain 27	-0.0960149	-0.112163	0.35932	-0.0161484	-0.0900789	0.70184	0.00593597
ANKRD28	ankyrin repeat domain 28	-0.00823307	-0.0536013	0.39701	-0.0453682	-0.0449706	0.68349	-0.0367375
ANKRD29	ankyrin repeat domain 29	0.090284	0.0802932	0.97364	-0.00999078	0.0940749	0.27458	0.0037909
ANKRD30A	ankyrin repeat domain 30A	0.0244414	-0.0072215	0.59132	-0.0316629	0.0340636	0.81823	0.0096222
ANKRD30B	ankyrin repeat domain 30B	-0.023597	0.0179888	0.00021401	0.0415858	-0.00292052	0.0046537	0.0206765
ANKRD31	ankyrin repeat domain 31	0.147486	0.066063	0.01819	-0.0814227	0.110485	0.12567	-0.0370009
ANKRD32	SMC5-SMC6 complex localization factor 1	0.148309	0.112089	0.012732	-0.0362207	0.0820368	0.0012241	-0.0662724
ANKRD33	ankyrin repeat domain 33	-0.0450636	0.00891131	0.0174	0.0539749	-0.0575861	0.010732	-0.0125225
ANKRD33B	ankyrin repeat domain 33B	0.0329216	-0.0611125	0.95488	-0.0940341	-0.0168107	0.66862	-0.0497323
ANKRD34A	ankyrin repeat domain 34A	-0.0420205	-0.00789306	0.22245	0.0341274	-0.0539321	0.090058	-0.0119116
ANKRD34B	ankyrin repeat domain 34B	-0.00916829	0.0391611	0.20014	0.0483294	-0.02145	0.98708	-0.0122817
ANKRD34C	ankyrin repeat domain 34C	0.0276983	-0.0313325	0.22407	-0.0590308	0.0298866	0.12346	0.0021883
ANKRD35	ankyrin repeat domain 35	-0.0274186	-0.0544367	0.29475	-0.0270181	0.00369567	0.42744	0.0311142
ANKRD36	ankyrin repeat domain 36	-0.451538	-0.470381	0.41153	-0.0188424	-0.458549	0.52348	-0.00701093
ANKRD36B	ankyrin repeat domain 36B	-0.141552	-0.107104	0.46152	0.0344481	-0.0844607	0.43085	0.057091
ANKRD37	ankyrin repeat domain 37	-0.0026476	0.0457364	0.96051	0.048384	0.0646311	0.79928	0.0672787
ANKRD39	ankyrin repeat domain 39	-0.0225964	-0.0182625	0.88414	0.00433391	-0.0861017	0.98346	-0.0635053
ANKRD40	ankyrin repeat domain 40	-0.0320625	-0.0244295	0.57214	0.007633	-0.060813	0.38347	-0.0287505
ANKRD42	ankyrin repeat domain 42	0.0562067	-0.00664022	0.37569	-0.0628469	0.0115095	0.56881	-0.0446972
ANKRD44	ankyrin repeat domain 44	0.0350204	-0.0192169	0.92139	-0.0542374	0.0354315	0.48799	0.000411095
ANKRD45	ankyrin repeat domain 45	-0.0101176	0.00722783	0.43436	0.0173454	-0.0447777	0.85999	-0.03466
ANKRD46	ankyrin repeat domain 46	0.0943509	0.0819261	0.88361	-0.0124248	0.136747	0.28762	0.0423959
ANKRD49	ankyrin repeat domain 49	-0.142984	-0.251718	0.62022	-0.108733	-0.323813	0.81421	-0.180829
ANKRD50	ankyrin repeat domain 50	0.0141789	0.0570648	0.72667	0.042886	0.0786797	0.75706	0.0645008
ANKRD52	ankyrin repeat domain 52	-0.00566658	0.0253517	0.6595	0.0310183	-0.0246392	0.98179	-0.0189727
ANKRD53	ankyrin repeat domain 53	0.035884	0.0131327	0.013283	-0.0227514	0.0506977	0.042835	0.0148137
ANKRD54	ankyrin repeat domain 54	-0.00834983	0.0387414	0.43019	0.0470912	0.0199593	0.56812	0.0283091
ANKRD55	ankyrin repeat domain 55	0.0491113	0.018838	0.5535	-0.0302733	0.0101616	0.437	-0.0389497
ANKRD6	ankyrin repeat domain 6	-0.0184601	-0.037204	0.82189	-0.0187439	0.0453326	0.28714	0.0637927
ANKRD60	ankyrin repeat domain 60	0.0130851	-0.0219819	0.77862	-0.035067	-0.0126212	0.48552	-0.0257063
ANKRD61	ankyrin repeat domain 61	0.0877119	0.0625212	0.92735	-0.0251907	0.0831329	0.88166	-0.00457897
ANKRD62	ankyrin repeat domain 62	0.0277948	0.0109053	0.79045	-0.0168895	-0.0156332	0.62815	-0.043428
ANKRD63	ankyrin repeat domain 63	-0.0373303	0.0101843	0.94828	0.0475146	-0.081993	0.66261	-0.0446627
ANKRD65	ankyrin repeat domain 65	0.0148947	0.0169458	0.42363	0.00205115	0.00162639	0.21839	-0.0132683
ANKRD66	ankyrin repeat domain 66	0.0643202	0.104039	0.083894	0.0397189	0.069742	0.031764	0.00542179
ANKRD7	ankyrin repeat domain 7	0.136831	0.048786	0.50773	-0.0880446	0.0697607	0.40217	-0.0670698
ANKRD9	ankyrin repeat domain 9	-0.0336413	0.0261251	0.70356	0.0597664	0.0145459	0.72956	0.0481872
ANKS1A	ankyrin repeat and sterile alpha motif domain containing 1A	-0.0957216	0.0338985	0.90167	0.12962	0.142484	0.61296	0.238206
ANKS1B	ankyrin repeat and sterile alpha motif domain containing 1B	0.00721099	0.0479011	0.59709	0.0406901	-0.0863397	0.81419	-0.0935507
ANKS3	ankyrin repeat and sterile alpha motif domain containing 3	0.0234256	0.00180923	0.86282	-0.0216163	-0.0123206	0.93397	-0.0357461
ANKS4B	ankyrin repeat and sterile alpha motif domain containing 4B	0.126931	0.113612	0.63763	-0.013319	0.123995	0.59281	-0.00293647
ANKS6	ankyrin repeat and sterile alpha motif domain containing 6	-0.109823	-0.103619	0.80769	0.00620379	-0.0796505	0.90256	0.0301727
ANKUB1	ankyrin repeat and ubiquitin domain containing 1	0.0238086	0.0291258	0.56488	0.00531722	0.055404	0.476	0.0315954
ANKZF1	ankyrin repeat and zinc finger peptidyl tRNA hydrolase 1	0.021343	0.00283214	0.91088	-0.0185109	0.117901	0.87868	0.0965575
ANLN	anillin actin binding protein	-0.274236	-0.356596	0.92372	-0.0823598	-0.354009	0.40343	-0.0797721
ANO1	anoctamin 1	0.0234814	0.0229311	0.80117	-0.000550252	-0.00314155	0.98405	-0.026623
ANO10	anoctamin 10	0.019595	0.0204099	0.35932	0.000814944	0.0663848	0.56835	0.0467898
ANO2	anoctamin 2	0.057557	0.0472744	0.70356	-0.0102826	0.00384649	0.60489	-0.0537106
ANO3	anoctamin 3	0.012503	-0.00187483	0.70353	-0.0143779	0.100708	0.85477	0.0882047
ANO4	anoctamin 4	0.0432479	-0.00182096	0.77402	-0.0450688	0.0035394	0.23433	-0.0397085
ANO5	anoctamin 5	0.0424813	0.0631249	0.62246	0.0206436	0.0916072	0.40662	0.0491258
ANO6	anoctamin 6	0.0183479	-0.0196855	0.97667	-0.0380334	-0.0179907	0.92184	-0.0363386
ANO7	anoctamin 7	0.0446338	0.0558844	0.36296	0.0112507	0.0328968	0.35918	-0.011737
ANO8	anoctamin 8	0.0513033	0.0188685	0.39235	-0.0324348	0.0992296	0.54266	0.0479263
ANO9	anoctamin 9	0.0686917	0.00267713	0.83337	-0.0660145	0.0898973	0.68608	0.0212056
ANOS1	anosmin 1	0.142951	0.0812937	0.97642	-0.061657	0.131304	0.22707	-0.0116466
ANP32A	acidic nuclear phosphoprotein 32 family member A	0.0252323	-0.0341935	0.086653	-0.0594257	-0.00659526	0.15376	-0.0318275
ANP32B	acidic nuclear phosphoprotein 32 family member B	0.0466091	0.0313405	0.67269	-0.0152686	0.00444257	0.96357	-0.0421666
ANP32C	acidic nuclear phosphoprotein 32 family member C	0.135403	0.136478	0.83281	0.00107492	0.254009	0.47582	0.118605
ANP32D	acidic nuclear phosphoprotein 32 family member D	0.044332	0.0684893	0.55026	0.0241573	0.119648	0.97026	0.075316
ANP32E	acidic nuclear phosphoprotein 32 family member E	-0.0749302	-0.0972086	0.98166	-0.0222784	-0.0634473	0.37231	0.0114829
ANPEP	alanyl aminopeptidase, membrane	0.0495276	0.0180756	0.98166	-0.031452	0.0140023	0.97298	-0.0355253
ANTXR1	ANTXR cell adhesion molecule 1	-0.00623911	0.0209602	0.40348	0.0271993	0.0237924	0.27227	0.0300315
ANTXR2	ANTXR cell adhesion molecule 2	0.0449576	0.0309036	0.85461	-0.014054	0.0654954	0.87637	0.0205379
ANTXRL	ANTXR like	-0.101678	-0.100532	0.50057	0.00114625	-0.113422	0.72286	-0.0117442
ANXA1	annexin A1	0.0559602	0.0439115	0.88714	-0.0120487	0.100388	0.41996	0.0444281
ANXA10	annexin A10	0.0742308	0.0991117	0.97642	0.0248809	0.117161	0.30058	0.0429307
ANXA11	annexin A11	-0.00536007	0.0580883	0.50027	0.0634483	0.100833	0.32289	0.106193
ANXA13	annexin A13	0.0444273	0.05432	0.69924	0.00989263	0.150351	0.95259	0.105923
ANXA2	annexin A2	-0.0279623	-0.0558775	0.61866	-0.0279152	-0.042997	0.95634	-0.0150347
ANXA2R	annexin A2 receptor	-0.0382373	-0.0411091	0.20645	-0.0028718	-0.00916635	0.0045045	0.0290709
ANXA3	annexin A3	-0.00897707	0.0216047	0.64569	0.0305818	0.0180158	0.44971	0.0269929
ANXA4	annexin A4	-0.0914347	-0.0245048	0.35089	0.0669299	-0.0826757	0.56954	0.00875901
ANXA5	annexin A5	0.114381	0.0662354	0.85318	-0.0481454	0.14549	0.89635	0.0311096
ANXA6	annexin A6	0.0288547	0.0787696	0.87602	0.0499149	0.0491087	0.86402	0.0202541
ANXA7	annexin A7	-0.0231204	0.0145264	0.6938	0.0376468	0.0583196	0.42346	0.08144
ANXA8	annexin A8	-0.0113467	-0.00849734	0.3722	0.00284936	-0.0073406	0.35374	0.0040061
ANXA8L1	annexin A8 like 1	-0.0832501	-0.138037	0.64562	-0.0547864	-0.10275	0.32822	-0.0194995
ANXA8L2	annexin A8 like 1	-0.0571058	-0.150588	0.34905	-0.0934821	-0.124533	0.30544	-0.0674276
ANXA9	annexin A9	0.000595313	0.0468282	0.59517	0.0462329	-0.0210078	0.39049	-0.0216031
AOAH	acyloxyacyl hydrolase	0.0694983	0.0902688	0.6664	0.0207705	0.134154	0.23355	0.0646556
AOC1	amine oxidase copper containing 1	0.0716473	0.0639874	0.5548	-0.00766	0.0937555	0.68093	0.0221081
AOC2	amine oxidase copper containing 2	0.0100133	-0.0808969	0.66837	-0.0909102	-0.139002	0.94044	-0.149015
AOC3	amine oxidase copper containing 3	0.00707166	0.0176691	0.7536	0.0105974	0.0178874	0.81228	0.0108157
AOX1	aldehyde oxidase 1	0.0152878	-0.0154273	0.83626	-0.0307152	-0.0811349	0.46911	-0.0964227
AP1AR	adaptor related protein complex 1 associated regulatory protein	0.0883718	0.0984677	0.54933	0.0100959	0.03734	0.22599	-0.0510319
AP1B1	adaptor related protein complex 1 subunit beta 1	0.0656965	0.0799885	0.35213	0.014292	-0.00374195	0.59072	-0.0694384
AP1G1	adaptor related protein complex 1 subunit gamma 1	0.0366286	0.0127618	0.86051	-0.0238668	0.0679193	0.45375	0.0312907
AP1G2	adaptor related protein complex 1 subunit gamma 2	-0.067744	-0.113589	0.91872	-0.0458452	-0.118245	0.9376	-0.050501
AP1M1	adaptor related protein complex 1 subunit mu 1	-0.124681	-0.0980595	0.22768	0.0266211	-0.0918076	0.40955	0.032873
AP1M2	adaptor related protein complex 1 subunit mu 2	0.0325809	0.0495852	0.11086	0.0170043	0.0249743	0.28356	-0.00760655
AP1S1	adaptor related protein complex 1 subunit sigma 1	0.0205274	0.0576168	0.5771	0.0370894	0.0222498	0.83256	0.00172238
AP1S2	adaptor related protein complex 1 subunit sigma 2	-0.136001	-0.168009	0.45444	-0.0320078	-0.109952	0.31525	0.026049
AP1S3	adaptor related protein complex 1 subunit sigma 3	0.0672702	0.0246141	0.46728	-0.0426562	-0.0139885	0.33498	-0.0812587
AP2A1	adaptor related protein complex 2 subunit alpha 1	-0.00171075	0.000660285	0.44589	0.00237103	-0.0227897	0.23256	-0.0210789
AP2A2	adaptor related protein complex 2 subunit alpha 2	0.0635982	0.024556	0.85761	-0.0390422	0.075191	0.86412	0.0115929
AP2B1	adaptor related protein complex 2 subunit beta 1	0.0314155	-0.00598649	0.87956	-0.037402	0.0310134	0.39049	-0.000402114
AP2M1	adaptor related protein complex 2 subunit mu 1	-0.343193	-0.36491	0.45838	-0.021717	-0.240599	0.81196	0.102594
AP2S1	adaptor related protein complex 2 subunit sigma 1	-0.296297	-0.314256	0.43208	-0.0179592	-0.257322	0.97805	0.0389751
AP3B1	adaptor related protein complex 3 subunit beta 1	0.0133751	-0.0182481	0.9016	-0.0316232	-0.0680509	0.47491	-0.0814259
AP3B2	adaptor related protein complex 3 subunit beta 2	0.0578278	0.103941	0.37096	0.0461136	0.0885444	0.38732	0.0307166
AP3D1	adaptor related protein complex 3 subunit delta 1	-0.0565474	-0.0605318	0.36377	-0.00398447	-0.0541313	0.42683	0.00241609
AP3M1	adaptor related protein complex 3 subunit mu 1	-0.0950955	-0.0308098	0.45598	0.0642856	-0.107059	0.73858	-0.0119633
AP3M2	adaptor related protein complex 3 subunit mu 2	-0.190287	-0.168849	0.4851	0.0214382	-0.19534	0.8204	-0.00505327
AP3S1	adaptor related protein complex 3 subunit sigma 1	0.00679584	-0.0606928	0.16002	-0.0674887	-0.0437248	0.42205	-0.0505206
AP3S2	adaptor related protein complex 3 subunit sigma 2	0.07418	0.0634699	0.74562	-0.0107101	0.0276212	0.87319	-0.0465588
AP4B1	adaptor related protein complex 4 subunit beta 1	-0.149026	-0.125203	0.97818	0.0238222	-0.141313	0.83493	0.00771279
AP4E1	adaptor related protein complex 4 subunit epsilon 1	0.0796796	0.0675176	0.78703	-0.012162	0.117544	0.4083	0.0378639
AP4M1	adaptor related protein complex 4 subunit mu 1	0.0711566	0.032537	0.95023	-0.0386196	0.0567249	0.72545	-0.0144317
AP4S1	adaptor related protein complex 4 subunit sigma 1	-0.135505	-0.0651258	0.023841	0.0703792	-0.0550451	0.28377	0.0804599
AP5B1	adaptor related protein complex 5 subunit beta 1	-0.0157943	-0.0426713	0.033756	-0.0268769	0.00506721	0.18591	0.0208615
AP5M1	adaptor related protein complex 5 subunit mu 1	0.0832106	-0.0382245	0.81013	-0.121435	0.0251284	0.36626	-0.0580823
AP5S1	adaptor related protein complex 5 subunit sigma 1	0.0914178	0.0642173	0.3077	-0.0272004	0.040962	0.41341	-0.0504557
AP5Z1	adaptor related protein complex 5 subunit zeta 1	-0.0618721	-0.0315728	0.53216	0.0302993	0.0226744	0.61201	0.0845466
APAF1	apoptotic peptidase activating factor 1	0.0932059	0.0640678	0.78589	-0.029138	0.0434091	0.35027	-0.0497967
APBA1	amyloid beta precursor protein binding family A member 1	0.0337586	-0.0536731	0.20366	-0.0874318	0.0477703	0.17343	0.0140116
APBA2	amyloid beta precursor protein binding family A member 2	0.00756409	0.052468	0.449	0.0449039	0.0706564	0.62241	0.0630923
APBA3	amyloid beta precursor protein binding family A member 3	-0.0258821	-0.0545862	0.44173	-0.0287041	-0.0306689	0.76862	-0.00478687
APBB1	amyloid beta precursor protein binding family B member 1	-0.014083	-0.0463458	0.31123	-0.0322629	-0.113084	0.28933	-0.0990011
APBB1IP	amyloid beta precursor protein binding family B member 1 interacting protein	0.0524545	0.0821676	0.45625	0.0297131	0.066842	0.24014	0.0143875
APBB2	amyloid beta precursor protein binding family B member 2	-0.00817836	-0.0236223	0.75344	-0.0154439	-0.0526663	0.5942	-0.0444879
APBB3	amyloid beta precursor protein binding family B member 3	0.0324235	0.0529199	0.63148	0.0204964	0.0344338	0.71009	0.0020103
APC	APC regulator of WNT signaling pathway	0.0459763	-0.026769	0.57677	-0.0727453	0.0613892	0.95884	0.0154129
APC2	APC regulator of WNT signaling pathway 2	-0.00495479	0.00334161	0.79954	0.0082964	0.0182945	0.88192	0.0232493
APCDD1	APC down-regulated 1	-0.0180827	-0.0314227	0.46113	-0.01334	0.0121101	0.67443	0.0301929
APCDD1L	APC down-regulated 1 like	0.0750092	0.100193	0.76856	0.0251834	0.0807779	0.85062	0.00576874
APCS	amyloid P component, serum	-0.0212878	-0.0520144	0.62596	-0.0307266	-0.0695728	0.76748	-0.0482851
APEH	acylaminoacyl-peptide hydrolase	-0.0462306	-0.124922	0.52876	-0.078691	-0.131335	0.6112	-0.0851047
APELA	apelin receptor early endogenous ligand	0.0877626	0.107966	0.63353	0.0202034	0.0552969	0.54797	-0.0324658
APEX1	apurinic/apyrimidinic endodeoxyribonuclease 1	-0.0191579	0.00283318	0.36979	0.021991	0.0236315	0.64432	0.0427893
APEX2	apurinic/apyrimidinic endodeoxyribonuclease 2	0.0750374	0.0602099	0.56624	-0.0148275	0.0217544	0.18941	-0.053283
APH1A	aph-1 homolog A, gamma-secretase subunit	-0.112474	-0.0885899	0.42334	0.0238844	-0.0972755	0.54969	0.0151988
APH1B	aph-1 homolog B, gamma-secretase subunit	0.0509755	-0.00274147	0.80928	-0.053717	0.0744269	0.58782	0.0234514
API5	apoptosis inhibitor 5	-0.0837296	-0.0290275	0.55952	0.0547021	-0.0659902	0.73216	0.0177394
APIP	APAF1 interacting protein	-0.0389779	-0.11509	0.75297	-0.0761119	-0.0749468	0.47677	-0.0359688
APITD1	centromere protein S	-0.00898553	-0.0606411	0.97117	-0.0516555	-0.106695	0.82906	-0.0977099
APITD1-CORT	CENPS-CORT readthrough	0.0261082	-0.00814144	0.72795	-0.0342497	-0.0623982	0.91126	-0.0885065
APLF	aprataxin and PNKP like factor	0.0386327	0.0475694	0.31884	0.00893664	0.0575335	0.44827	0.0189008
APLN	apelin	0.0311064	0.0750611	0.64982	0.0439547	-0.00716585	0.56959	-0.0382723
APLNR	apelin receptor	-0.013625	-0.0202288	0.24619	-0.00660388	-0.00083778	0.26591	0.0127872
APLP1	amyloid beta precursor like protein 1	-0.000303917	-0.00806842	0.41283	-0.0077645	-0.014254	0.73684	-0.0139501
APLP2	amyloid beta precursor like protein 2	0.108853	0.0866293	0.97642	-0.0222237	0.0857948	0.8321	-0.0230582
APMAP	adipocyte plasma membrane associated protein	0.111741	0.0658215	0.50432	-0.0459195	0.0736941	0.84133	-0.0380469
APOA1	apolipoprotein A1	0.0755902	0.0979273	0.36979	0.0223371	0.106219	0.36203	0.0306293
APOA1BP	NAD(P)HX epimerase	-0.026551	-0.0271341	0.9824	-0.000583076	0.0162376	0.55267	0.0427887
APOA2	apolipoprotein A2	0.0476673	0.0105436	0.75596	-0.0371237	0.0687523	0.48482	0.021085
APOA4	apolipoprotein A4	-0.005061	-0.0346851	0.27425	-0.0296241	-0.0236478	0.4998	-0.0185867
APOA5	apolipoprotein A5	0.0906676	0.0230571	0.39945	-0.0676105	0.110529	0.15395	0.0198611
APOB	apolipoprotein B	0.0385222	-0.0126267	0.94304	-0.0511489	0.0453069	0.55107	0.00678475
APOBEC1	apolipoprotein B mRNA editing enzyme catalytic subunit 1	-0.0697465	-0.0388673	0.67145	0.0308791	-0.0938056	0.6329	-0.0240591
APOBEC2	apolipoprotein B mRNA editing enzyme catalytic subunit 2	0.0212906	0.0320241	0.42719	0.0107336	-0.0205994	0.9537	-0.04189
APOBEC3A	apolipoprotein B mRNA editing enzyme catalytic subunit 3A	0.111566	0.0823113	0.83477	-0.0292548	0.0796004	0.98886	-0.0319657
APOBEC3B	apolipoprotein B mRNA editing enzyme catalytic subunit 3B	0.0580816	0.0618887	0.95945	0.00380713	-0.00643242	0.93054	-0.064514
APOBEC3C	apolipoprotein B mRNA editing enzyme catalytic subunit 3C	0.0840849	0.065396	0.39637	-0.0186889	0.043198	0.4359	-0.0408869
APOBEC3D	apolipoprotein B mRNA editing enzyme catalytic subunit 3D	0.069566	0.0739054	0.46737	0.00433947	0.0305963	0.45578	-0.0389697
APOBEC3F	apolipoprotein B mRNA editing enzyme catalytic subunit 3F	0.0145348	-0.0217416	0.35499	-0.0362763	0.0696167	0.35263	0.0550819
APOBEC3G	apolipoprotein B mRNA editing enzyme catalytic subunit 3G	0.0781341	0.0302435	0.83747	-0.0478906	-0.0115395	0.91426	-0.0896736
APOBEC3H	apolipoprotein B mRNA editing enzyme catalytic subunit 3H	0.125453	0.0625557	0.92266	-0.0628977	0.0404284	0.48973	-0.085025
APOBEC4	apolipoprotein B mRNA editing enzyme catalytic polypeptide like 4	-0.0478642	0.00951445	0.69684	0.0573786	-0.0897532	0.81324	-0.0418891
APOBR	apolipoprotein B receptor	0.0903968	0.0609803	0.87626	-0.0294165	0.104935	0.41793	0.0145387
APOC1	apolipoprotein C1	-0.0377804	-0.0153744	0.86431	0.022406	-0.0839847	0.51087	-0.0462043
APOC2	apolipoprotein C2	0.0436258	0.0286635	0.70955	-0.0149623	-0.0145935	0.38732	-0.0582193
APOC3	apolipoprotein C3	0.123067	0.0369355	0.75756	-0.0861319	0.00323218	0.86195	-0.119835
APOC4	apolipoprotein C4	-0.0423228	-0.0448366	0.42999	-0.00251375	-0.0435807	0.4779	-0.00125792
APOD	apolipoprotein D	0.030143	0.0247566	0.51786	-0.00538634	0.14276	0.9586	0.112617
APOE	apolipoprotein E	0.0505942	0.0419278	0.36979	-0.0086664	0.0941563	0.58364	0.0435621
APOF	apolipoprotein F	-0.0412133	0.06163	0.36567	0.102843	0.0154604	0.73422	0.0566737
APOH	apolipoprotein H	0.00315667	-0.0080184	0.79287	-0.0111751	-0.00539684	0.39904	-0.00855351
APOL1	apolipoprotein L1	0.142308	0.0921892	0.66162	-0.0501184	0.159295	0.8904	0.0169872
APOL2	apolipoprotein L2	0.0189802	0.00746471	0.4904	-0.0115155	0.0496311	0.68896	0.0306509
APOL3	apolipoprotein L3	0.0557379	0.0463182	0.93003	-0.0094197	0.067982	0.37834	0.012244
APOL4	apolipoprotein L4	0.104498	0.124324	0.48915	0.0198253	0.121383	0.2844	0.0168845
APOL5	apolipoprotein L5	0.153769	0.135047	0.87773	-0.0187226	0.145058	0.36686	-0.00871111
APOL6	apolipoprotein L6	0.104374	0.0939255	0.7259	-0.0104488	0.108305	0.87874	0.00393084
APOLD1	apolipoprotein L domain containing 1	0.0237753	-0.0152353	0.70781	-0.0390106	-0.0144019	0.97923	-0.0381771
APOM	apolipoprotein M	-0.0185803	0.0608711	0.61471	0.0794513	0.00364262	0.65171	0.0222229
APOO	apolipoprotein O	0.117105	0.117131	0.80996	2.57212e-05	0.017432	0.13794	-0.0996732
APOOL	apolipoprotein O like	0.0805313	0.130602	0.7192	0.0500709	0.0600482	0.4347	-0.0204831
APOPT1	cytochrome c oxidase assembly factor 8	0.0482449	0.0926491	0.38473	0.0444042	0.0934548	0.85592	0.0452099
APP	amyloid beta precursor protein	0.0663734	0.0737329	0.90632	0.00735958	0.0590661	0.94295	-0.00730721
APPBP2	amyloid beta precursor protein binding protein 2	0.0573483	0.090194	0.54233	0.0328457	0.0770951	0.19744	0.0197467
APPL1	adaptor protein, phosphotyrosine interacting with PH domain and leucine zipper 1	0.0588544	0.0321046	0.9446	-0.0267497	0.0148121	0.61773	-0.0440423
APPL2	adaptor protein, phosphotyrosine interacting with PH domain and leucine zipper 2	0.0154514	-0.065327	0.57762	-0.0807784	-0.0595641	0.44934	-0.0750155
APRT	adenine phosphoribosyltransferase	-0.0672589	-0.00314049	0.2847	0.0641184	-0.0366009	0.35374	0.030658
APTX	aprataxin	0.0314268	0.00763433	0.21257	-0.0237925	-0.0511224	0.26233	-0.0825492
AQP1	aquaporin 1 (Colton blood group)	0.0897087	0.0527883	0.4247	-0.0369204	0.0844169	0.39714	-0.00529178
AQP10	aquaporin 10	0.0214361	0.0381923	0.88236	0.0167562	0.0547482	0.89534	0.0333121
AQP11	aquaporin 11	0.0345991	0.0430962	0.38031	0.00849707	0.0484843	0.96766	0.0138852
AQP12A	aquaporin 12A	-0.0778182	-0.0512911	0.33349	0.0265271	0.00163548	0.91713	0.0794537
AQP12B	aquaporin 12B	0.00437115	-0.0224528	0.23373	-0.0268239	0.0627834	0.62945	0.0584123
AQP2	aquaporin 2	0.0126813	0.0656087	0.45687	0.0529275	0.0140643	0.49022	0.00138299
AQP3	aquaporin 3 (Gill blood group)	0.0124043	0.0253523	0.41725	0.012948	0.00551816	0.55002	-0.00688616
AQP4	aquaporin 4	-0.0195189	0.00997326	0.51745	0.0294921	-0.0115809	0.61597	0.00793799
AQP5	aquaporin 5	-0.100087	-0.0782981	0.66126	0.0217893	-0.0734686	0.86437	0.0266188
AQP6	aquaporin 6	-0.0623798	-0.0351767	0.43943	0.0272031	0.0080258	0.51482	0.0704056
AQP7	aquaporin 7	-0.678061	-0.671151	0.9719	0.00690939	-0.715583	0.63453	-0.0375224
AQP8	aquaporin 8	0.0189683	0.0192623	0.92614	0.000293998	-0.0466698	0.50141	-0.0656381
AQP9	aquaporin 9	0.0192069	0.0621417	0.5572	0.0429348	0.0136283	0.38617	-0.00557859
AQR	aquarius intron-binding spliceosomal factor	-1.12463	-1.08662	0.66546	0.038012	-0.994363	0.55977	0.130267
AR	androgen receptor	0.0299078	0.0148553	0.55956	-0.0150525	0.0498328	0.54432	0.019925
ARAF	A-Raf proto-oncogene, serine/threonine kinase	0.023434	0.0143309	0.49586	-0.00910313	-0.0575629	0.98673	-0.080997
ARAP1	ArfGAP with RhoGAP domain, ankyrin repeat and PH domain 1	0.0228333	-0.00922524	0.84469	-0.0320585	-0.0219892	0.5728	-0.0448225
ARAP2	ArfGAP with RhoGAP domain, ankyrin repeat and PH domain 2	0.0720422	0.0474089	0.46931	-0.0246333	0.048515	0.90265	-0.0235272
ARAP3	ArfGAP with RhoGAP domain, ankyrin repeat and PH domain 3	0.0986829	0.0957769	0.77726	-0.002906	0.101672	0.95901	0.00298939
ARC	activity regulated cytoskeleton associated protein	0.0144034	0.0263378	0.90475	0.0119344	0.0792309	0.89656	0.0648275
ARCN1	archain 1	-1.02581	-1.103	0.44564	-0.0771983	-1.26356	0.5079	-0.237754
AREG	amphiregulin	0.0151694	0.0383292	0.6831	0.0231598	-0.0529112	0.94096	-0.0680805
AREL1	apoptosis resistant E3 ubiquitin protein ligase 1	-0.0583354	-0.0491447	0.017803	0.0091907	0.0249073	0.026903	0.0832428
ARF1	ADP ribosylation factor 1	-0.412906	-0.406808	0.78536	0.00609824	-0.433991	0.50657	-0.0210852
ARF3	ADP ribosylation factor 3	0.0259176	0.0308662	0.30425	0.00494859	0.042303	0.84743	0.0163854
ARF4	ADP ribosylation factor 4	-0.843501	-0.818456	0.00016849	0.0250443	-0.691407	0.002826	0.152094
ARF5	ADP ribosylation factor 5	-0.0257997	-0.0962369	0.86257	-0.0704372	-0.0190104	0.53851	0.0067893
ARF6	ADP ribosylation factor 6	-0.00817779	-0.0329136	0.86843	-0.0247358	-0.000435588	0.47386	0.0077422
ARFGAP1	ADP ribosylation factor GTPase activating protein 1	0.06696	0.090815	0.91772	0.023855	0.183928	0.8029	0.116968
ARFGAP2	ADP ribosylation factor GTPase activating protein 2	-0.0354198	0.00169596	0.60755	0.0371158	-0.00823876	0.62859	0.027181
ARFGAP3	ADP ribosylation factor GTPase activating protein 3	0.0665426	0.0642806	0.37649	-0.00226199	0.0853063	0.38455	0.0187637
ARFGEF1	ADP ribosylation factor guanine nucleotide exchange factor 1	-0.0676538	-0.0690298	0.72721	-0.00137598	-0.11227	0.31601	-0.044616
ARFGEF2	ADP ribosylation factor guanine nucleotide exchange factor 2	-0.0194201	-0.000412247	0.00022917	0.0190079	-0.0208274	0.00013642	-0.00140724
ARFGEF3	ARFGEF family member 3	0.0202668	0.0496404	0.65461	0.0293736	-0.0792559	0.56189	-0.0995227
ARFIP1	ADP ribosylation factor interacting protein 1	0.000158073	-0.0504327	0.63371	-0.0505907	0.098334	0.83652	0.0981759
ARFIP2	ADP ribosylation factor interacting protein 2	0.0985645	0.0608653	0.037768	-0.0376991	0.0375755	0.053573	-0.060989
ARFRP1	ADP ribosylation factor related protein 1	-0.344287	-0.371539	0.78537	-0.027252	-0.352599	0.71588	-0.00831183
ARG1	arginase 1	0.123976	0.0943568	0.00097297	-0.0296188	0.109339	0.022793	-0.0146369
ARG2	arginase 2	-0.0381324	0.0125232	0.31944	0.0506556	-0.0237116	0.86971	0.0144207
ARGFX	arginine-fifty homeobox	-0.0544536	-0.0264079	0.70905	0.0280456	0.0296837	0.98808	0.0841373
ARGLU1	arginine and glutamate rich 1	-0.470096	-0.579273	0.54332	-0.109177	-0.548797	0.095541	-0.0787013
ARHGAP1	Rho GTPase activating protein 1	-0.0362806	-0.00790916	0.97667	0.0283714	0.0670299	0.94183	0.103311
ARHGAP10	Rho GTPase activating protein 10	-0.000290634	-0.00736294	0.50903	-0.00707231	0.00254723	0.41996	0.00283786
ARHGAP11A	Rho GTPase activating protein 11A	-0.12296	-0.0627109	0.49384	0.0602493	-0.0744332	0.31424	0.048527
ARHGAP11B	Rho GTPase activating protein 11B	-0.135138	-0.0783326	0.97971	0.0568057	-0.0677314	0.85593	0.0674069
ARHGAP12	Rho GTPase activating protein 12	0.0212601	0.0541354	0.55777	0.0328753	0.0913441	0.38732	0.070084
ARHGAP15	Rho GTPase activating protein 15	-0.0483555	-0.0248239	0.62342	0.0235316	-0.0244958	0.37259	0.0238597
ARHGAP17	Rho GTPase activating protein 17	0.106619	0.0401179	0.57542	-0.0665014	0.0526938	0.75955	-0.0539254
ARHGAP18	Rho GTPase activating protein 18	0.0235378	0.0113043	0.027758	-0.0122335	0.0668295	0.086496	0.0432917
ARHGAP19	Rho GTPase activating protein 19	-0.0168503	-0.00280345	0.38803	0.0140468	-0.114318	0.35685	-0.0974677
ARHGAP20	Rho GTPase activating protein 20	0.00168305	-0.0128964	0.87773	-0.0145794	-0.115383	0.76342	-0.117066
ARHGAP21	Rho GTPase activating protein 21	-0.0764137	0.0213494	0.79983	0.0977631	-0.0406075	0.78405	0.0358061
ARHGAP22	Rho GTPase activating protein 22	0.0783259	0.0557579	0.0045197	-0.0225679	0.114468	0.02398	0.0361424
ARHGAP23	Rho GTPase activating protein 23	-0.00327783	0.0196297	0.93198	0.0229076	-0.00711136	0.43662	-0.00383353
ARHGAP24	Rho GTPase activating protein 24	0.0212483	-0.0235872	0.9446	-0.0448355	-0.0677878	0.98294	-0.0890361
ARHGAP25	Rho GTPase activating protein 25	-0.00497656	-0.00664194	0.65278	-0.00166538	0.0440762	0.61961	0.0490527
ARHGAP26	Rho GTPase activating protein 26	0.0439479	0.00209027	0.49294	-0.0418576	-0.0263748	0.58992	-0.0703227
ARHGAP27	Rho GTPase activating protein 27	-0.102693	-0.103648	0.46983	-0.000954721	-0.0583001	0.27486	0.0443933
ARHGAP28	Rho GTPase activating protein 28	0.0557994	0.0873077	0.66837	0.0315083	-7.12389e-05	0.69517	-0.0558707
ARHGAP29	Rho GTPase activating protein 29	-0.158073	-0.173259	0.71239	-0.0151854	-0.223231	0.64603	-0.0651575
ARHGAP30	Rho GTPase activating protein 30	0.0235265	0.0286946	0.8975	0.00516803	-0.0248816	0.41245	-0.0484081
ARHGAP31	Rho GTPase activating protein 31	0.0132583	0.0458634	0.97833	0.0326051	0.0587555	0.20426	0.0454972
ARHGAP32	Rho GTPase activating protein 32	0.051754	0.0469656	0.91335	-0.00478831	0.0497463	0.30167	-0.00200762
ARHGAP33	Rho GTPase activating protein 33	-0.0243078	0.0242668	0.84359	0.0485745	-0.0421878	0.70428	-0.01788
ARHGAP35	Rho GTPase activating protein 35	-0.0751897	-0.108288	0.61471	-0.0330984	-0.0862646	0.338	-0.0110749
ARHGAP36	Rho GTPase activating protein 36	0.0244454	0.0695817	0.80634	0.0451363	-0.00541501	0.94065	-0.0298604
ARHGAP39	Rho GTPase activating protein 39	-0.0163336	0.0122444	0.75756	0.0285779	0.0230546	0.38428	0.0393882
ARHGAP4	Rho GTPase activating protein 4	0.0223036	0.0675809	0.95828	0.0452772	0.0432644	0.69258	0.0209608
ARHGAP40	Rho GTPase activating protein 40	-0.0750656	-0.065741	0.97667	0.00932459	-0.0486277	0.75656	0.0264379
ARHGAP42	Rho GTPase activating protein 42	-0.278535	-0.268369	0.29839	0.010166	-0.229387	0.58342	0.0491471
ARHGAP44	Rho GTPase activating protein 44	0.0407107	0.0309697	0.36415	-0.00974105	0.0742453	0.98724	0.0335346
ARHGAP5	Rho GTPase activating protein 5	-0.104527	-0.080575	0.30425	0.0239516	-0.120775	0.20997	-0.0162488
ARHGAP6	Rho GTPase activating protein 6	0.0815861	0.146115	0.6895	0.0645286	0.136822	0.74967	0.0552359
ARHGAP8	Rho GTPase activating protein 8	0.0227086	0.0583125	0.53474	0.0356039	0.108919	0.46181	0.0862103
ARHGAP9	Rho GTPase activating protein 9	-0.0286967	-0.0193589	0.48762	0.00933781	0.0415308	0.49826	0.0702275
ARHGDIA	Rho GDP dissociation inhibitor alpha	-0.0203063	0.0728762	0.71428	0.0931825	0.0586478	0.53991	0.078954
ARHGDIB	Rho GDP dissociation inhibitor beta	0.0677779	0.0748714	0.36979	0.00709348	0.109126	0.5028	0.0413478
ARHGDIG	Rho GDP dissociation inhibitor gamma	0.0563765	0.0255259	0.3971	-0.0308505	0.0412063	0.95901	-0.0151701
ARHGEF1	Rho guanine nucleotide exchange factor 1	-0.0624418	-0.0321052	0.87728	0.0303366	-0.100914	0.76342	-0.0384726
ARHGEF10	Rho guanine nucleotide exchange factor 10	0.056773	0.0671784	0.46014	0.0104054	-0.0324189	0.67233	-0.0891919
ARHGEF10L	Rho guanine nucleotide exchange factor 10 like	0.0350188	0.0314187	0.48394	-0.00360004	-0.00160579	0.64033	-0.0366245
ARHGEF11	Rho guanine nucleotide exchange factor 11	-0.020581	-0.0811557	0.22794	-0.0605747	-0.0277966	0.3488	-0.00721558
ARHGEF12	Rho guanine nucleotide exchange factor 12	0.151637	0.0966336	0.70813	-0.0550036	0.132657	0.38778	-0.0189803
ARHGEF15	Rho guanine nucleotide exchange factor 15	0.079093	0.0938968	0.4499	0.0148038	0.0696543	0.30667	-0.00943872
ARHGEF16	Rho guanine nucleotide exchange factor 16	0.00949939	-0.0743424	0.1668	-0.0838418	-0.102812	0.32813	-0.112312
ARHGEF17	Rho guanine nucleotide exchange factor 17	0.0476893	0.0370666	0.61068	-0.0106228	0.0238739	0.37524	-0.0238155
ARHGEF18	Rho/Rac guanine nucleotide exchange factor 18	0.0404473	0.0287141	0.76996	-0.0117332	-0.0106677	0.53271	-0.051115
ARHGEF19	Rho guanine nucleotide exchange factor 19	0.0790535	0.0387765	0.43367	-0.040277	-0.0266936	0.56399	-0.105747
ARHGEF2	Rho/Rac guanine nucleotide exchange factor 2	-0.00302784	-0.0676958	0.41686	-0.064668	-0.0082945	0.28377	-0.00526666
ARHGEF25	Rho guanine nucleotide exchange factor 25	0.0146239	0.0543263	0.69166	0.0397024	0.0372592	0.54127	0.0226353
ARHGEF26	Rho guanine nucleotide exchange factor 26	-0.0785064	-0.0660457	0.73157	0.0124607	-0.00406702	0.30284	0.0744393
ARHGEF28	Rho guanine nucleotide exchange factor 28	0.0895507	0.103274	0.51745	0.0137237	0.100207	0.7846	0.010656
ARHGEF3	Rho guanine nucleotide exchange factor 3	-0.0248058	-0.0435625	0.61277	-0.0187566	0.00955343	0.98416	0.0343592
ARHGEF33	Rho guanine nucleotide exchange factor 33	-0.0599317	-0.0588875	0.32363	0.0010443	0.0101278	0.75982	0.0700595
ARHGEF35	Rho guanine nucleotide exchange factor 35	-0.0811236	-0.0484559	0.44804	0.0326677	-0.0695791	0.3456	0.0115445
ARHGEF37	Rho guanine nucleotide exchange factor 37	0.0110303	0.0151157	0.35213	0.00408545	0.108944	0.5164	0.0979137
ARHGEF38	Rho guanine nucleotide exchange factor 38	-0.00767239	-0.0209809	0.43937	-0.0133085	0.0663034	0.32958	0.0739758
ARHGEF39	Rho guanine nucleotide exchange factor 39	-0.0278309	-0.0771137	0.63183	-0.0492828	-0.0439684	0.78235	-0.0161375
ARHGEF4	Rho guanine nucleotide exchange factor 4	-0.012005	-0.0327607	0.69861	-0.0207557	-0.0698171	0.90514	-0.0578121
ARHGEF40	Rho guanine nucleotide exchange factor 40	0.0365553	-0.011785	0.66585	-0.0483402	-0.0848115	0.78965	-0.121367
ARHGEF5	Rho guanine nucleotide exchange factor 5	-0.152816	-0.174374	0.29459	-0.0215579	-0.150263	0.91812	0.00255303
ARHGEF6	Rac/Cdc42 guanine nucleotide exchange factor 6	0.068827	0.0804715	0.60675	0.0116444	0.036279	0.75073	-0.0325481
ARHGEF7	Rho guanine nucleotide exchange factor 7	-0.0783766	-0.0816731	0.48335	-0.00329651	-0.117725	0.97433	-0.0393485
ARHGEF9	Cdc42 guanine nucleotide exchange factor 9	0.13762	0.171355	0.42334	0.0337353	0.202718	0.47099	0.0650981
ARID1A	AT-rich interaction domain 1A	0.110246	0.148731	0.57217	0.0384846	0.0331028	0.92252	-0.0771434
ARID1B	AT-rich interaction domain 1B	0.0119164	-0.0266028	0.39413	-0.0385193	-0.0791056	0.90701	-0.091022
ARID2	AT-rich interaction domain 2	-0.25195	-0.336386	0.55761	-0.0844361	-0.329751	0.4352	-0.0778005
ARID3A	AT-rich interaction domain 3A	0.0805426	0.0830645	0.90306	0.00252191	0.0839534	0.34988	0.00341077
ARID3B	AT-rich interaction domain 3B	-0.134856	-0.139158	0.82979	-0.00430138	-0.145509	0.48334	-0.0106529
ARID3C	AT-rich interaction domain 3C	-0.181059	-0.144856	0.30913	0.0362032	-0.207629	0.58754	-0.02657
ARID4A	AT-rich interaction domain 4A	-0.140198	-0.0667242	0.73918	0.0734738	-0.0814418	0.48802	0.0587562
ARID4B	AT-rich interaction domain 4B	-0.041721	-0.0656375	0.90167	-0.0239165	-0.0569454	0.3442	-0.0152244
ARID5A	AT-rich interaction domain 5A	-0.24024	-0.176036	0.10687	0.0642046	-0.273143	0.25844	-0.0329026
ARID5B	AT-rich interaction domain 5B	0.0470237	0.0192876	0.3738	-0.0277361	-0.044073	0.71586	-0.0910967
ARIH1	ariadne RBR E3 ubiquitin protein ligase 1	-0.899963	-0.806095	0.43257	0.0938688	-1.00344	0.30413	-0.103481
ARIH2	ariadne RBR E3 ubiquitin protein ligase 2	0.118865	0.0660975	0.066127	-0.0527676	-0.0835588	0.056604	-0.202424
ARIH2OS		-0.00960769	-0.0572327	0.15923	-0.047625	-0.0874358	0.81037	-0.0778281
ARL1	ADP ribosylation factor like GTPase 1	0.0411089	0.00387765	0.74744	-0.0372313	-0.0372141	0.35405	-0.078323
ARL10	ADP ribosylation factor like GTPase 10	-0.108029	-0.158373	0.022721	-0.0503434	-0.15372	0.062116	-0.045691
ARL11	ADP ribosylation factor like GTPase 11	-0.0787602	-0.0982722	0.40917	-0.0195121	-0.0024291	0.44003	0.0763311
ARL13A	ADP ribosylation factor like GTPase 13A	-0.0559568	0.0277637	0.36717	0.0837205	-0.0217506	0.37949	0.0342062
ARL13B	ADP ribosylation factor like GTPase 13B	-0.0278004	-0.0773552	0.32406	-0.0495547	-0.0516316	0.17308	-0.0238312
ARL14	ADP ribosylation factor like GTPase 14	-0.110618	-0.0932183	0.50972	0.0174002	-0.139722	0.45791	-0.0291034
ARL14EP	ADP ribosylation factor like GTPase 14 effector protein	-0.0187974	-0.120126	0.41397	-0.101329	-0.12578	0.50888	-0.106982
ARL14EPL	ADP ribosylation factor like GTPase 14 effector protein like	0.0839947	0.112428	0.30608	0.0284331	0.0604434	0.10229	-0.0235513
ARL15	ADP ribosylation factor like GTPase 15	0.0648729	-0.00196418	0.85093	-0.0668371	0.0233866	0.66022	-0.0414864
ARL16	ADP ribosylation factor like GTPase 16	0.0516648	0.0804657	0.005624	0.0288009	0.0718276	0.0014481	0.0201628
ARL17A	ADP ribosylation factor like GTPase 17A	-0.466593	-0.51774	0.49615	-0.0511471	-0.569654	0.43008	-0.103061
ARL17B	ADP ribosylation factor like GTPase 17A	-0.197112	-0.254759	0.56596	-0.0576472	-0.286628	0.41673	-0.0895158
ARL2	ADP ribosylation factor like GTPase 2	-1.20619	-1.18942	0.97609	0.0167727	-1.47069	0.78362	-0.264494
ARL2BP	ADP ribosylation factor like GTPase 2 binding protein	-0.0495863	-0.0318574	0.11529	0.0177288	-0.0810973	0.19814	-0.0315111
ARL3	ADP ribosylation factor like GTPase 3	0.0234402	0.0242242	0.42919	0.000784011	0.032665	0.98821	0.00922481
ARL4A	ADP ribosylation factor like GTPase 4A	-0.0748512	-0.0407883	0.77402	0.034063	-0.154159	0.83969	-0.0793076
ARL4C	ADP ribosylation factor like GTPase 4C	0.0824266	0.0622855	0.40348	-0.0201411	0.0883252	0.6112	0.00589859
ARL4D	ADP ribosylation factor like GTPase 4D	0.0126615	0.00100837	0.36281	-0.0116532	-0.0243248	0.19944	-0.0369863
ARL5A	ADP ribosylation factor like GTPase 5A	-0.0264946	0.0111266	0.21146	0.0376213	-0.0776149	0.23994	-0.0511203
ARL5B	ADP ribosylation factor like GTPase 5B	0.125273	0.0477102	0.29451	-0.0775626	0.0728736	0.59808	-0.0523993
ARL5C	ADP ribosylation factor like GTPase 5C	-0.0830301	-0.0240885	0.98166	0.0589416	-0.111186	0.83363	-0.0281561
ARL6	ADP ribosylation factor like GTPase 6	-0.0232964	-0.0303412	0.39187	-0.00704485	-0.0883252	0.47542	-0.0650288
ARL6IP1	ADP ribosylation factor like GTPase 6 interacting protein 1	-0.140689	-0.138243	0.018955	0.00244523	-0.195678	0.022046	-0.0549896
ARL6IP4	ADP ribosylation factor like GTPase 6 interacting protein 4	-8.77796e-05	0.0482794	0.11386	0.0483672	-0.0970187	0.10827	-0.0969309
ARL6IP5	ADP ribosylation factor like GTPase 6 interacting protein 5	0.00185831	-0.0188024	0	-0.0206607	-0.0239152	0	-0.0257735
ARL6IP6	ADP ribosylation factor like GTPase 6 interacting protein 6	0.047814	0.00677361	0.81494	-0.0410404	0.0641426	0.54777	0.0163286
ARL8A	ADP ribosylation factor like GTPase 8A	-0.0369631	-0.133581	0.77186	-0.0966175	-0.065533	0.70372	-0.0285699
ARL8B	ADP ribosylation factor like GTPase 8B	-0.000300003	-0.0657525	0.69781	-0.0654525	0.0227627	0.13691	0.0230627
ARL9	ADP ribosylation factor like GTPase 9	-0.0910906	-0.0510036	0.51818	0.040087	-0.114832	0.40074	-0.0237409
ARMC1	armadillo repeat containing 1	-0.0221666	0.0484628	0.9781	0.0706294	0.00827007	0.77659	0.0304366
ARMC10	armadillo repeat containing 10	-0.113089	-0.0513106	0.92415	0.0617785	-0.068815	0.46834	0.0442741
ARMC12	armadillo repeat containing 12	0.0279217	0.0814834	0.69987	0.0535617	0.134342	0.57405	0.10642
ARMC2	armadillo repeat containing 2	0.0254404	-0.0108409	0.79926	-0.0362813	0.0120763	0.24003	-0.0133641
ARMC3	armadillo repeat containing 3	0.0922469	0.0264465	0.73663	-0.0658005	0.119304	0.34667	0.0270566
ARMC4	outer dynein arm docking complex subunit 2	0.0614491	-0.0267794	0.28966	-0.0882284	0.0853501	0.1349	0.023901
ARMC5	armadillo repeat containing 5	-0.106033	-0.160655	0.64562	-0.0546228	-0.135106	0.38685	-0.0290732
ARMC6	armadillo repeat containing 6	0.0018173	-0.0224706	0.86367	-0.0242879	-0.0325072	0.83197	-0.0343245
ARMC7	armadillo repeat containing 7	-1.04859	-0.857151	0.92981	0.191443	-0.928911	0.37565	0.119683
ARMC8	armadillo repeat containing 8	-0.0537688	-0.0323019	0.073352	0.0214669	-0.0793561	0.48268	-0.0255873
ARMC9	armadillo repeat containing 9	0.0624418	0.0232422	0.43367	-0.0391996	0.0807904	0.81825	0.0183486
ARMCX1	armadillo repeat containing X-linked 1	0.0401512	0.0607848	0.57384	0.0206337	0.0849618	0.24683	0.0448106
ARMCX2	armadillo repeat containing X-linked 2	-0.00183699	0.0117723	0.47623	0.0136093	0.0344482	0.92529	0.0362852
ARMCX3	armadillo repeat containing X-linked 3	0.0109868	0.0181923	0.52324	0.0072055	-0.0398998	0.4306	-0.0508866
ARMCX4	armadillo repeat containing X-linked 4	0.132216	0.145959	0.38604	0.013743	0.0795691	0.17411	-0.0526474
ARMCX5	armadillo repeat containing X-linked 5	-0.140881	-0.160057	0.90701	-0.019177	-0.110936	0.90387	0.0299448
ARMCX5-GPRASP2		0.0262436	0.0291534	0.8175	0.00290975	0.0431216	0.29747	0.016878
ARMCX6	armadillo repeat containing X-linked 6	-0.0945032	-0.0782866	0.81852	0.0162166	-0.17687	0.45564	-0.0823664
ARMS2	age-related maculopathy susceptibility 2	0.103229	0.137778	0.2056	0.0345485	0.185513	0.33948	0.0822837
ARMT1	acidic residue methyltransferase 1	0.116671	0.115136	0.80327	-0.00153506	0.151823	0.72243	0.0351517
ARNT	aryl hydrocarbon receptor nuclear translocator	0.0724314	-0.040928	0.0009806	-0.113359	-0.0115871	0.0014019	-0.0840185
ARNT2	aryl hydrocarbon receptor nuclear translocator 2	0.0734693	0.0211643	0.72831	-0.052305	0.0285275	0.40916	-0.0449418
ARNTL	aryl hydrocarbon receptor nuclear translocator like	-0.0508813	0.0493943	0.79488	0.100276	-0.0212094	0.36686	0.0296719
ARNTL2	aryl hydrocarbon receptor nuclear translocator like 2	0.089139	0.0937646	0.52614	0.0046256	0.0121928	0.41489	-0.0769462
ARPC1A	actin related protein 2/3 complex subunit 1A	-0.047207	-0.00624177	0.88265	0.0409653	-0.0148822	0.64539	0.0323248
ARPC1B	actin related protein 2/3 complex subunit 1B	-0.0807006	-0.072652	0.85493	0.00804856	-0.0870287	0.68111	-0.00632812
ARPC2	actin related protein 2/3 complex subunit 2	-0.200073	-0.1763	0.1668	0.0237732	-0.164324	0.59742	0.0357491
ARPC3	actin related protein 2/3 complex subunit 3	-0.325301	-0.378427	0.21779	-0.0531264	-0.318176	0.43572	0.00712494
ARPC4	actin related protein 2/3 complex subunit 4	-0.183089	-0.158177	0.78516	0.024912	-0.177734	0.6928	0.00535544
ARPC4-TTLL3	ARPC4-TTLL3 readthrough	0.0699044	0.0701164	0.51207	0.000212038	0.0481667	0.1587	-0.0217377
ARPC5	actin related protein 2/3 complex subunit 5	-0.0349545	-0.0565048	0.19874	-0.0215504	0.0170744	0.091969	0.0520289
ARPC5L	actin related protein 2/3 complex subunit 5 like	-0.0830584	-0.120201	0.35025	-0.0371429	-0.217255	0.2264	-0.134197
ARPIN	actin related protein 2/3 complex inhibitor	0.0387912	0.124048	0.62172	0.0852565	0.105568	0.91078	0.0667769
ARPP19	cAMP regulated phosphoprotein 19	-0.161762	-0.110088	0.86926	0.0516745	-0.0791244	0.8279	0.0826377
ARPP21	cAMP regulated phosphoprotein 21	0.130197	0.146241	0.57647	0.0160441	0.220938	0.84077	0.0907411
ARR3	arrestin 3	0.101154	0.0981055	0.34568	-0.003048	0.149455	0.92219	0.0483016
ARRB1	arrestin beta 1	0.015791	0.0231462	0.95659	0.00735523	0.0110591	0.89723	-0.00473183
ARRB2	arrestin beta 2	0.0440054	-0.0204841	0.44804	-0.0644895	-0.122122	0.40626	-0.166127
ARRDC1	arrestin domain containing 1	-0.0379795	-0.0568078	0.14758	-0.0188283	-0.0555862	0.25046	-0.0176067
ARRDC2	arrestin domain containing 2	-0.0375819	-0.000666207	0.040936	0.0369157	0.0207259	0.18582	0.0583078
ARRDC3	arrestin domain containing 3	0.0829794	0.0759005	0.27294	-0.00707885	0.0880246	0.25334	0.00504517
ARRDC4	arrestin domain containing 4	0.159111	0.117493	0.47114	-0.0416179	0.205743	0.65615	0.0466324
ARRDC5	arrestin domain containing 5	-0.0161971	-0.0478068	0.48738	-0.0316097	-0.0109508	0.86402	0.00524631
ARSA	arylsulfatase A	0.0547565	0.0633836	0.35656	0.00862718	0.00110936	0.082698	-0.0536471
ARSB	arylsulfatase B	-0.00435649	-0.0578928	0.28889	-0.0535363	-0.0690342	0.43261	-0.0646777
ARSD	arylsulfatase D	0.0149105	0.0111358	0.35185	-0.00377462	-0.00601497	0.53065	-0.0209254
ARSE	arylsulfatase L	0.0252029	0.0483858	0.16625	0.0231829	0.0805336	0.031963	0.0553307
ARSF	arylsulfatase F	0.0440861	0.0207446	0.39842	-0.0233415	0.0660153	0.23722	0.0219292
ARSG	arylsulfatase G	0.0457766	0.0253	0.82151	-0.0204766	0.0609552	0.92624	0.0151786
ARSH	arylsulfatase family member H	0.0698254	0.0937301	0.82151	0.0239046	0.104253	0.15395	0.0344274
ARSI	arylsulfatase family member I	0.0276216	0.0365911	0.52958	0.00896943	-0.00202718	0.57333	-0.0296488
ARSJ	arylsulfatase family member J	0.0627746	0.050807	0.98022	-0.0119677	0.0200094	0.84529	-0.0427652
ARSK	arylsulfatase family member K	0.048325	0.0381969	0.4774	-0.0101281	0.0641488	0.45008	0.0158238
ART1	ADP-ribosyltransferase 1	0.125504	0.0910047	0.33208	-0.0344994	0.0995804	0.055655	-0.0259238
ART3	ADP-ribosyltransferase 3 (inactive)	-0.069707	-0.0132132	0.43367	0.0564938	-0.0879682	0.8848	-0.0182612
ART4	ADP-ribosyltransferase 4 (inactive) (Dombrock blood group)	-0.0517297	-0.0895213	0.44707	-0.0377916	-0.0289997	0.98673	0.02273
ART5	ADP-ribosyltransferase 5	0.0790535	0.110766	0.46486	0.0317126	0.179488	0.42557	0.100434
ARTN	artemin	-0.076645	-0.0491183	0.92171	0.0275267	-0.0469905	0.96153	0.0296545
ARV1	ARV1 homolog, fatty acid homeostasis modulator	0.0352224	-0.0330171	0.70386	-0.0682395	-0.0140987	0.54425	-0.0493211
ARVCF	ARVCF delta catenin family member	0.0309705	-0.00826218	0.84788	-0.0392327	0.0173638	0.52537	-0.0136067
ARX	aristaless related homeobox	0.0130079	0.0173397	0.7709	0.00433179	0.000332951	0.48304	-0.0126749
AS3MT	arsenite methyltransferase	-0.0102394	0.0328918	0.33851	0.0431312	0.0327978	0.32336	0.0430373
ASAH1	N-acylsphingosine amidohydrolase 1	0.0720704	0.110111	0.61724	0.0380403	0.0144394	0.9832	-0.057631
ASAH2	N-acylsphingosine amidohydrolase 2	-0.0065358	0.0200466	0.58852	0.0265824	-0.0616767	0.85961	-0.0551409
ASAH2B	N-acylsphingosine amidohydrolase 2B	-0.00985475	-0.0338473	0.65067	-0.0239926	0.00708881	0.47153	0.0169436
ASAP1	ArfGAP with SH3 domain, ankyrin repeat and PH domain 1	0.0387427	0.0492293	0.37785	0.0104866	0.0689027	0.37259	0.03016
ASAP2	ArfGAP with SH3 domain, ankyrin repeat and PH domain 2	0.0705023	0.0816731	0.92453	0.0111708	0.0855568	0.49125	0.0150545
ASAP3	ArfGAP with SH3 domain, ankyrin repeat and PH domain 3	0.00585216	-0.0020184	0.29679	-0.00787056	0.0782162	0.75982	0.0723641
ASB1	ankyrin repeat and SOCS box containing 1	0.00386355	0.0364812	0.38891	0.0326177	0.0109326	0.10602	0.00706905
ASB10	ankyrin repeat and SOCS box containing 10	0.0870124	0.055513	0.5438	-0.0314994	-0.00229676	0.59358	-0.0893092
ASB11	ankyrin repeat and SOCS box containing 11	0.135843	0.126831	0.62587	-0.00901289	0.148127	0.862	0.0122839
ASB12	ankyrin repeat and SOCS box containing 12	0.0253411	-0.0737502	0.94417	-0.0990913	-0.00208925	0.88811	-0.0274304
ASB13	ankyrin repeat and SOCS box containing 13	0.0505728	0.042347	0.81431	-0.00822582	0.018582	0.98673	-0.0319908
ASB14	ankyrin repeat and SOCS box containing 14	0.000766901	0.00234331	0.7576	0.00157641	0.0425454	0.77238	0.0417785
ASB15	ankyrin repeat and SOCS box containing 15	0.110455	0.120293	0.27294	0.00983831	0.1267	0.90727	0.0162456
ASB16	ankyrin repeat and SOCS box containing 16	-0.10834	-0.0307052	0.76635	0.0776345	-0.157234	0.36739	-0.0488944
ASB17	ankyrin repeat and SOCS box containing 17	0.0137761	0.113244	0.64621	0.0994681	0.0223769	0.94044	0.0086008
ASB18	ankyrin repeat and SOCS box containing 18	0.0313253	0.0972718	0.52029	0.0659465	0.133978	0.40893	0.102653
ASB2	ankyrin repeat and SOCS box containing 2	0.0719407	0.0474492	0.43968	-0.0244915	0.054787	0.45564	-0.0171536
ASB3	ankyrin repeat and SOCS box containing 3	-0.0211755	0.00079563	0.98186	0.0219711	0.0922272	0.37653	0.113403
ASB4	ankyrin repeat and SOCS box containing 4	0.06991	0.0554457	0.75877	-0.0144643	0.111524	0.94039	0.0416145
ASB5	ankyrin repeat and SOCS box containing 5	0.143802	0.145925	0.56905	0.00212262	0.0824126	0.98544	-0.0613897
ASB6	ankyrin repeat and SOCS box containing 6	-0.0384872	-0.117855	0.26709	-0.0793682	-0.0913441	0.242	-0.0528569
ASB7	ankyrin repeat and SOCS box containing 7	0.110269	0.0751991	0.36087	-0.0350697	0.142785	0.98416	0.0325159
ASB8	ankyrin repeat and SOCS box containing 8	-0.0520913	0.00564048	0.66285	0.0577317	0.0135175	0.87223	0.0656087
ASB9	ankyrin repeat and SOCS box containing 9	0.0518814	0.123116	0.97611	0.0712349	0.047625	0.5243	-0.00425648
ASCC1	activating signal cointegrator 1 complex subunit 1	-0.0322396	0.00566618	0.31978	0.0379058	0.00878805	0.34734	0.0410277
ASCC2	activating signal cointegrator 1 complex subunit 2	0.0447331	0.0854449	0.8238	0.0407118	0.104315	0.24988	0.0595824
ASCC3	activating signal cointegrator 1 complex subunit 3	-0.423538	-0.483841	0.2594	-0.0603024	-0.475085	0.85159	-0.0515462
ASCL1	achaete-scute family bHLH transcription factor 1	-0.0663846	-0.0638494	0.39154	0.00253527	-0.125116	0.2834	-0.0587312
ASCL2	achaete-scute family bHLH transcription factor 2	-0.0015963	-0.00874917	0.67019	-0.00715287	0.095434	0.64736	0.0970303
ASCL3	achaete-scute family bHLH transcription factor 3	0.0289923	-0.0072077	0.97818	-0.0362	-0.0456395	0.35724	-0.0746318
ASCL4	achaete-scute family bHLH transcription factor 4	0.0154435	0.0408279	0.61182	0.0253844	0.0202349	0.3442	0.00479138
ASCL5	achaete-scute family bHLH transcription factor 5	-0.00204586	-0.00886014	0.1668	-0.00681428	0.020667	0.56121	0.0227129
ASF1A	anti-silencing function 1A histone chaperone	-0.00899061	-0.118189	0.12311	-0.109198	-0.0969372	0.32044	-0.0879466
ASF1B	anti-silencing function 1B histone chaperone	0.00127997	0.0147794	0.50972	0.0134994	0.0578767	0.25781	0.0565968
ASGR1	asialoglycoprotein receptor 1	0.00789407	0.0249222	0.9572	0.0170282	0.0647877	0.89752	0.0568936
ASGR2	asialoglycoprotein receptor 2	0.134947	0.103688	0.20748	-0.0312582	0.0374396	0.66468	-0.097507
ASH1L	ASH1 like histone lysine methyltransferase	-0.0355478	-0.058094	0.96103	-0.0225462	-0.0169429	0.94143	0.018605
ASH2L	ASH2 like, histone lysine methyltransferase complex subunit	-0.332329	-0.427196	0.38002	-0.0948663	-0.495472	0.32512	-0.163142
ASIC1	acid sensing ion channel subunit 1	0.0286871	0.0741354	0.023348	0.0454483	-0.0301416	0.062702	-0.0588287
ASIC2	acid sensing ion channel subunit 2	0.0333187	0.0733707	0.57371	0.040052	0.0627208	0.3145	0.0294021
ASIC3	acid sensing ion channel subunit 3	0.0815241	0.0500319	0.92518	-0.0314922	0.0576168	0.28082	-0.0239073
ASIC4	acid sensing ion channel subunit family member 4	0.0351327	-0.000998649	0.94048	-0.0361313	-0.00659714	0.61202	-0.0417298
ASIC5	acid sensing ion channel subunit family member 5	0.103105	0.107305	0.65898	0.0041997	0.0394883	0.85249	-0.0636169
ASIP	agouti signaling protein	-0.0349635	0.0601179	0.93751	0.0950813	0.0909495	0.8593	0.125913
ASL	argininosuccinate lyase	0.0493505	0.0670519	0.10728	0.0177014	0.0637981	0.28378	0.0144476
ASMT	acetylserotonin O-methyltransferase	0.0667513	0.130482	0.88416	0.0637303	0.102856	0.53883	0.0361048
ASMTL	acetylserotonin O-methyltransferase like	0.0570381	0.00233405	0.85453	-0.0547041	0.0830577	0.62132	0.0260196
ASNA1	guided entry of tail-anchored proteins factor 3, ATPase	-0.101605	-0.0717263	0.36829	0.0298784	-0.0321846	0.77228	0.0694201
ASNS	asparagine synthetase (glutamine-hydrolyzing)	0.035518	0.00271709	0.40348	-0.0328009	-0.0742766	0.83798	-0.109795
ASNSD1	asparagine synthetase domain containing 1	-0.0260501	-0.0537209	0.022888	-0.0276707	-0.132757	0.016603	-0.106707
ASPA	aspartoacylase	0.0233116	0.0615668	0.41746	0.0382552	0.0305349	0.77068	0.00722327
ASPDH	aspartate dehydrogenase domain containing	0.0231097	0.0197924	0.41534	-0.00331724	0.0514587	0.51751	0.028349
ASPG	asparaginase	0.165632	0.208584	0.51066	0.0429525	0.157579	0.48368	-0.00805301
ASPH	aspartate beta-hydroxylase	-0.00276419	0.113434	0.98111	0.116198	0.0511531	0.91085	0.0539173
ASPHD1	aspartate beta-hydroxylase domain containing 1	-0.0464839	-0.065649	0.29614	-0.0191651	-0.0306395	0.72405	0.0158444
ASPHD2	aspartate beta-hydroxylase domain containing 2	0.0188815	-0.00509846	0.56151	-0.0239799	0.0327346	0.41617	0.0138531
ASPM	assembly factor for spindle microtubules	-0.117094	0.0703407	0.50443	0.187435	0.0622961	0.56167	0.17939
ASPN	asporin	-0.0329035	-0.0406658	0.23373	-0.00776229	-0.0285801	0.41302	0.00432341
ASPRV1	aspartic peptidase retroviral like 1	0.0501396	0.0335886	0.97667	-0.016551	0.0679694	0.44679	0.0178298
ASPSCR1	ASPSCR1 tether for SLC2A4, UBX domain containing	-0.00930987	-0.0456829	0.35862	-0.036373	-0.0551779	0.70602	-0.045868
ASRGL1	asparaginase and isoaspartyl peptidase 1	0.0401393	0.0607331	0.97642	0.0205938	0.0163817	0.37186	-0.0237576
ASS1	argininosuccinate synthase 1	-0.0639874	-0.113957	0.59197	-0.0499698	-0.00671302	0.21646	0.0572743
ASTE1	asteroid homolog 1	-0.1101	-0.0643553	0.64482	0.0457442	-0.0806151	0.84638	0.0294845
ASTL	astacin like metalloendopeptidase	-0.0167634	-0.126371	0.81126	-0.109607	-0.148503	0.52807	-0.13174
ASTN1	astrotactin 1	-0.0308988	-0.0826908	0.0086705	-0.051792	-0.0671114	0.2073	-0.0362125
ASTN2	astrotactin 2	-0.0345664	0.019992	0.25998	0.0545583	0.0068721	0.63957	0.0414385
ASUN	integrator complex subunit 13	-0.649576	-0.778152	0.32642	-0.128576	-0.797131	0.67259	-0.147556
ASXL1	ASXL transcriptional regulator 1	-0.00886595	0.0340699	0.94787	0.0429358	0.0202123	0.64832	0.0290783
ASXL2	ASXL transcriptional regulator 2	0.0262504	0.0425419	0.5632	0.0162915	0.0843229	0.64067	0.0580725
ASXL3	ASXL transcriptional regulator 3	0.056993	0.00469771	0.63454	-0.0522953	0.0604779	0.76401	0.00348491
ASZ1	ankyrin repeat, SAM and basic leucine zipper domain containing 1	0.0625152	0.0641656	0.68706	0.00165043	-0.0211737	0.43592	-0.0836889
ATAD1	ATPase family AAA domain containing 1	0.00145376	0.0143211	0.68807	0.0128674	0.0025548	0.64898	0.00110104
ATAD2	ATPase family AAA domain containing 2	-0.0695208	-0.033093	0.39005	0.0364278	-0.00978893	0.84611	0.0597319
ATAD2B	ATPase family AAA domain containing 2B	0.0184274	0.064775	0.20402	0.0463477	0.0882062	0.95501	0.0697788
ATAD3A	ATPase family AAA domain containing 3A	-0.240364	-0.168308	0.4527	0.0720562	-0.120957	0.39049	0.119407
ATAD3B	ATPase family AAA domain containing 3B	0.00190924	0.0106391	0.22856	0.00872983	0.0192277	0.18731	0.0173185
ATAD3C	ATPase family AAA domain containing 3C	-0.216149	-0.226741	0.34221	-0.0105923	-0.20362	0.46789	0.0125289
ATAD5	ATPase family AAA domain containing 5	-0.0727924	-0.0804657	0.80356	-0.00767332	-0.129444	0.94205	-0.0566514
ATAT1	alpha tubulin acetyltransferase 1	-0.0280802	0.0436487	0.0021477	0.0717289	0.0230753	0.0060873	0.0511555
ATCAY	ATCAY kinesin light chain interacting caytaxin	-0.0472031	0.0238281	0.57059	0.0710312	-0.0104034	0.76578	0.0367997
ATE1	arginyltransferase 1	0.0960036	0.105212	0.58328	0.00920841	0.134605	0.3188	0.0386012
ATF1	activating transcription factor 1	-0.166737	-0.0675521	0.96901	0.0991851	-0.0185651	0.55964	0.148172
ATF2	activating transcription factor 2	0.0112311	0.00995429	0.55481	-0.00127678	0.0126475	0.87268	0.00141643
ATF3	activating transcription factor 3	0.0943791	0.108098	0.89749	0.0137192	0.112088	0.98377	0.0177091
ATF4	activating transcription factor 4	-0.0710607	-0.0338422	0.77269	0.0372185	-0.0503739	0.94328	0.0206868
ATF5	activating transcription factor 5	-0.0305181	0.0306212	0.46223	0.0611393	0.0351566	0.36306	0.0656747
ATF6	activating transcription factor 6	-0.0158079	-0.0275935	0.23611	-0.0117856	-0.0243392	0.43187	-0.00853134
ATF6B	activating transcription factor 6 beta	-0.00426235	0.0852149	0.92247	0.0894772	0.0684642	0.86498	0.0727266
ATF7	activating transcription factor 7	-0.150661	-0.0620095	0.15645	0.0886519	-0.12283	0.27895	0.0278316
ATF7IP	activating transcription factor 7 interacting protein	0.0423335	0.0521179	0.4531	0.00978434	0.0875423	0.27922	0.0452087
ATF7IP2	activating transcription factor 7 interacting protein 2	0.0567617	0.0936266	0.58773	0.0368649	0.100075	0.80251	0.0433134
ATG10	autophagy related 10	-0.0261218	-0.0317947	0.75102	-0.00567296	-0.015927	0.90702	0.0101948
ATG101	autophagy related 101	-0.0393282	-0.11674	0.37181	-0.0774118	-0.163172	0.2954	-0.123844
ATG12	autophagy related 12	-0.0487503	-0.160241	0.56021	-0.111491	-0.1295	0.8979	-0.0807499
ATG13	autophagy related 13	-0.0410311	-0.0635101	0.93873	-0.022479	-0.108587	0.92925	-0.0675559
ATG14	autophagy related 14	-0.0489624	-0.0346126	0.35665	0.0143498	-0.0659965	0.37314	-0.0170341
ATG16L1	autophagy related 16 like 1	0.043566	-0.0378065	0.74583	-0.0813725	-0.039963	0.6436	-0.0835291
ATG16L2	autophagy related 16 like 2	-0.0377906	-0.0160092	0.72605	0.0217814	-0.00669673	0.70337	0.0310938
ATG2A	autophagy related 2A	-0.0480684	0.0215455	0.69966	0.0696139	0.0213059	0.75402	0.0693743
ATG2B	autophagy related 2B	0.091006	0.083674	0.36234	-0.00733201	0.0219635	0.4918	-0.0690425
ATG3	autophagy related 3	-0.078732	-0.188599	0.55508	-0.109867	-0.154835	0.28762	-0.0761033
ATG4A	autophagy related 4A cysteine peptidase	0.0155806	0.0281805	0.66159	0.0126	-0.0242584	0.48432	-0.039839
ATG4B	autophagy related 4B cysteine peptidase	0.0888569	0.0760328	0.35932	-0.0128242	0.100081	0.36218	0.0112245
ATG4C	autophagy related 4C cysteine peptidase	-0.0844798	-0.0290142	0.71494	0.0554656	-0.0473036	0.87577	0.0371761
ATG4D	autophagy related 4D cysteine peptidase	-0.0303461	-0.0690643	0.29785	-0.0387182	-0.0604986	0.15395	-0.0301525
ATG5	autophagy related 5	-0.133802	-0.171994	0.067614	-0.0381922	-0.119491	0.2496	0.0143101
ATG7	autophagy related 7	0.0212816	-0.0141831	0.47033	-0.0354647	-0.111017	0.26845	-0.132299
ATG9A	autophagy related 9A	-0.126395	-0.257519	0.73737	-0.131124	-0.438488	0.53519	-0.312093
ATG9B	autophagy related 9B	0.04409	0.0637516	0.71431	0.0196616	0.0539127	0.71549	0.00982266
ATHL1	protein-glucosylgalactosylhydroxylysine glucosidase	0.0185791	-0.000559304	0.88933	-0.0191384	-0.0238601	0.95807	-0.0424392
ATIC	5-aminoimidazole-4-carboxamide ribonucleotide formyltransferase/IMP cyclohydrolase	0.0417221	0.0637631	0.76398	0.022041	-0.0284285	0.77859	-0.0701506
ATL1	atlastin GTPase 1	0.0520557	0.0326026	0.39558	-0.0194532	0.0284279	0.85249	-0.0236278
ATL2	atlastin GTPase 2	-0.172914	-0.102584	0.12286	0.0703292	-0.16708	0.29417	0.00583362
ATL3	atlastin GTPase 3	-0.0273007	-0.0365382	0.75059	-0.00923749	-0.0359545	0.80158	-0.00865385
ATM	ATM serine/threonine kinase	0.0263474	-3.14917e-05	0.51923	-0.0263789	0.0162727	0.43591	-0.0100747
ATMIN	ATM interactor	-0.0542026	-0.103568	0.83687	-0.0493651	-0.0619141	0.73611	-0.00771151
ATN1	atrophin 1	0.0462194	0.0695415	0.41958	0.0233221	0.0958286	0.51072	0.0496093
ATOH1	atonal bHLH transcription factor 1	0.00509022	0.0458232	0.13392	0.040733	0.0126563	0.37714	0.00756605
ATOH7	atonal bHLH transcription factor 7	-0.0005267	0.0607848	0.86404	0.0613115	0.0653702	0.13055	0.0658969
ATOH8	atonal bHLH transcription factor 8	-0.0695942	-0.0473233	0.11386	0.0222709	-0.142478	0.0031852	-0.0728836
ATOX1	antioxidant 1 copper chaperone	0.0544163	0.0274854	0.48431	-0.0269309	0.00576838	0.59137	-0.048648
ATP10A	ATPase phospholipid transporting 10A (putative)	0.0181634	0.0365094	0.98	0.018346	0.0933859	0.7408	0.0752225
ATP10B	ATPase phospholipid transporting 10B (putative)	0.05444	0.0714446	0.39945	0.0170046	0.0752036	0.73518	0.0207635
ATP10D	ATPase phospholipid transporting 10D (putative)	0.0600333	0.043379	0.66548	-0.0166542	0.0436903	0.72896	-0.0163429
ATP11A	ATPase phospholipid transporting 11A	0.0942607	0.013415	0.39167	-0.0808457	-0.0670362	0.18941	-0.161297
ATP11AUN	ATP11A upstream neighbor lncRNA	0.00204874	-0.0113762	0.57768	-0.0134249	-0.0588012	0.61769	-0.0608499
ATP11B	ATPase phospholipid transporting 11B (putative)	0.0619116	0.0327871	0.97897	-0.0291245	0.0420237	0.88764	-0.0198879
ATP11C	ATPase phospholipid transporting 11C	0.0187901	0.032257	0.21897	0.0134669	0.0033644	0.49965	-0.0154257
ATP12A	ATPase H+/K+ transporting non-gastric alpha2 subunit	0.0555619	0.0771769	0.48678	0.021615	-0.0296987	0.38125	-0.0852607
ATP13A1	ATPase 13A1	-0.115706	-0.163444	0.5284	-0.0477377	-0.26257	0.88857	-0.146864
ATP13A2	ATPase cation transporting 13A2	-0.0265437	0.0235504	0.59209	0.0500941	0.00476744	0.59321	0.0313111
ATP13A3	ATPase 13A3	0.0646078	0.0663274	0.66661	0.00171961	0.0805399	0.22201	0.0159321
ATP13A4	ATPase 13A4	0.0363336	0.0753946	0.70285	0.039061	0.0557648	0.94919	0.0194312
ATP13A5	ATPase 13A5	0.057997	-0.0412931	0.66681	-0.0992901	-0.0419141	0.30448	-0.0999111
ATP1A1	ATPase Na+/K+ transporting subunit alpha 1	-0.478918	-0.570769	0.37392	-0.0918509	-0.530095	0.38602	-0.0511771
ATP1A2	ATPase Na+/K+ transporting subunit alpha 2	0.0464625	0.0127319	0.70777	-0.0337306	0.0566823	0.72269	0.0102198
ATP1A3	ATPase Na+/K+ transporting subunit alpha 3	-0.0156071	0.0179566	0.90035	0.0335637	-0.00279594	0.49722	0.0128111
ATP1A4	ATPase Na+/K+ transporting subunit alpha 4	0.0463344	0.0513181	0.9007	0.00498366	0.0897407	0.48482	0.0434063
ATP1B1	ATPase Na+/K+ transporting subunit beta 1	0.0301458	0.0386023	0.74456	0.00845646	0.00448979	0.68958	-0.025656
ATP1B2	ATPase Na+/K+ transporting subunit beta 2	-0.0489669	-0.105873	0.80354	-0.0569063	-0.168433	0.98298	-0.119466
ATP1B3	ATPase Na+/K+ transporting subunit beta 3	-0.0681558	-0.197666	0.35862	-0.12951	-0.0915633	0.75012	-0.0234075
ATP1B4	ATPase Na+/K+ transporting family member beta 4	0.0454878	0.058784	0.20711	0.0132962	-0.0570938	0.025941	-0.102582
ATP2A1	ATPase sarcoplasmic/endoplasmic reticulum Ca2+ transporting 1	0.0210198	-0.0170597	0.72495	-0.0380795	-0.00574277	0.95431	-0.0267626
ATP2A2	ATPase sarcoplasmic/endoplasmic reticulum Ca2+ transporting 2	-0.926474	-0.912002	0.54842	0.014472	-0.881937	0.4973	0.0445377
ATP2A3	ATPase sarcoplasmic/endoplasmic reticulum Ca2+ transporting 3	-0.0409798	0.0161472	0.35126	0.057127	-0.0404848	0.51561	0.000494998
ATP2B1	ATPase plasma membrane Ca2+ transporting 1	-0.0815297	-0.152606	0.57248	-0.0710763	-0.187862	0.59939	-0.106332
ATP2B2	ATPase plasma membrane Ca2+ transporting 2	0.070632	0.130689	0.0056673	0.0600565	0.100119	0.033326	0.029487
ATP2B3	ATPase plasma membrane Ca2+ transporting 3	0.0154768	-0.0259209	0.88736	-0.0413977	-0.116792	0.49448	-0.132269
ATP2B4	ATPase plasma membrane Ca2+ transporting 4	0.0175463	0.0449355	0.7957	0.0273891	-0.014395	0.97355	-0.0319413
ATP2C1	ATPase secretory pathway Ca2+ transporting 1	-0.197569	-0.181538	0.59956	0.0160309	-0.292697	0.39254	-0.0951281
ATP2C2	ATPase secretory pathway Ca2+ transporting 2	-0.00116282	0.0354135	0.70353	0.0365764	0.00506357	0.97232	0.00622639
ATP4A	ATPase H+/K+ transporting subunit alpha	-0.0294464	-0.0488613	0.31932	-0.0194149	0.0174872	0.10451	0.0469335
ATP4B	ATPase H+/K+ transporting subunit beta	-0.0263705	-0.0869973	0.11868	-0.0606267	-0.121915	0.54624	-0.0955448
ATP5A1	ATP synthase F1 subunit alpha	-0.812703	-0.768665	0.533	0.0440381	-0.699299	0.57976	0.113404
ATP5B	ATP synthase F1 subunit beta	-0.627069	-0.562058	0.81745	0.065011	-0.364337	0.94786	0.262733
ATP5C1	ATP synthase F1 subunit gamma	-0.275145	-0.321483	0.00040204	-0.0463389	-0.279024	0.0029252	-0.00387964
ATP5D	ATP synthase F1 subunit delta	-0.456858	-0.40514	0.85036	0.0517175	-0.279807	0.62771	0.177051
ATP5E	ATP synthase F1 subunit epsilon	-0.486708	-0.373316	0.25357	0.113392	-0.220656	0.18169	0.266051
ATP5F1	ATP synthase peripheral stalk-membrane subunit b	-0.513433	-0.47785	0.22445	0.0355835	-0.407052	0.39514	0.106381
ATP5G1	ATP synthase membrane subunit c locus 1	-0.333841	-0.340917	0.88884	-0.00707607	-0.342039	0.49472	-0.00819834
ATP5G2	ATP synthase membrane subunit c locus 2	-0.163415	-0.201874	0.47971	-0.0384595	-0.207954	0.85226	-0.0445396
ATP5G3	ATP synthase membrane subunit c locus 3	-0.0312407	-0.0605663	0.26885	-0.0293257	-0.0501259	0.052683	-0.0188852
ATP5H	ATP synthase peripheral stalk subunit d	-0.615845	-0.476355	0.59852	0.13949	-0.452098	0.95344	0.163746
ATP5I	ATP synthase membrane subunit e	-0.350853	-0.295673	0.77625	0.0551797	-0.190586	0.93254	0.160267
ATP5J	ATP synthase peripheral stalk subunit F6	-0.266819	-0.280138	0.36415	-0.013319	-0.201347	0.24004	0.0654724
ATP5J2	ATP synthase membrane subunit f	-0.9201	-0.869225	0.0017585	0.0508752	-0.828886	0.018123	0.091214
ATP5J2-PTCD1	ATP5MF-PTCD1 readthrough	-0.151739	-0.111577	0.0056928	0.0401619	-0.105881	0.2138	0.0458575
ATP5L	ATP synthase membrane subunit g	-0.354565	-0.281455	0.026138	0.07311	-0.13748	0.13162	0.217085
ATP5L2	ATP synthase membrane subunit g like	-0.278523	-0.233405	0.023887	0.0451181	-0.219905	0.26009	0.0586185
ATP5O	ATP synthase peripheral stalk subunit OSCP	-0.315678	-0.254184	0.034486	0.0614939	-0.166385	0.35295	0.149293
ATP5S	distal membrane arm assembly complex 2 like	-0.0411913	-0.114078	0.013727	-0.0728866	-0.0875235	0.10175	-0.0463322
ATP5SL	distal membrane arm assembly complex 2	-0.115041	-0.087003	0.16008	0.0280377	-0.122185	0.22058	-0.00714389
ATP6AP1	ATPase H+ transporting accessory protein 1	-0.469092	-0.546598	0.11053	-0.0775055	-0.380039	0.1575	0.0890533
ATP6AP1L	ATPase H+ transporting accessory protein 1 like	0.151355	0.185816	0.39945	0.0344606	0.307353	0.51638	0.155998
ATP6AP2	ATPase H+ transporting accessory protein 2	-0.288169	-0.331442	0.03306	-0.0432729	-0.227602	0.097047	0.0605664
ATP6V0A1	ATPase H+ transporting V0 subunit a1	0.0454269	-0.0262314	0.058074	-0.0716583	0.0296073	0.34675	-0.0158196
ATP6V0A2	ATPase H+ transporting V0 subunit a2	-0.007713	-0.0245439	0.043842	-0.0168309	-0.0439309	0.28035	-0.0362178
ATP6V0A4	ATPase H+ transporting V0 subunit a4	-0.00744507	0.0716573	0.0011706	0.0791024	0.0399286	0.0080851	0.0473737
ATP6V0B	ATPase H+ transporting V0 subunit b	-0.963364	-0.988185	0.29991	-0.0248205	-1.15646	0.35678	-0.193093
ATP6V0C	ATPase H+ transporting V0 subunit c	-1.08864	-1.25612	0.096035	-0.167474	-1.11606	0.50328	-0.0274165
ATP6V0D1	ATPase H+ transporting V0 subunit d1	-0.611783	-0.605318	0.20434	0.0064649	-0.647939	0.28762	-0.0361561
ATP6V0D2	ATPase H+ transporting V0 subunit d2	0.185255	0.146092	0.12474	-0.0391637	0.179168	0.39722	-0.00608715
ATP6V0E1	ATPase H+ transporting V0 subunit e1	-0.0344462	-0.0595717	0.33643	-0.0251254	-0.100288	0.48563	-0.0658419
ATP6V0E2	ATPase H+ transporting V0 subunit e2	-0.0521076	-0.0781026	0.35991	-0.025995	-0.10528	0.2333	-0.0531723
ATP6V1A	ATPase H+ transporting V1 subunit A	-1.02084	-0.964841	0.0027528	0.056001	-1.0813	0.13561	-0.0604556
ATP6V1B1	ATPase H+ transporting V1 subunit B1	-0.0140655	0.032165	0.032646	0.0462305	-0.0182206	0.0045045	-0.00415511
ATP6V1B2	ATPase H+ transporting V1 subunit B2	-0.922131	-1.06017	0.026007	-0.138039	-1.08343	0.2687	-0.161296
ATP6V1C1	ATPase H+ transporting V1 subunit C1	-0.826579	-0.789133	0.72731	0.0374454	-0.68696	0.71022	0.139619
ATP6V1C2	ATPase H+ transporting V1 subunit C2	0.193953	0.199615	0.77439	0.00566154	0.157973	0.61616	-0.03598
ATP6V1D	ATPase H+ transporting V1 subunit D	-0.690357	-0.760558	0.44804	-0.0702004	-0.732932	0.70511	-0.0425751
ATP6V1E1	ATPase H+ transporting V1 subunit E1	-0.780156	-0.878425	0.00028021	-0.0982684	-0.804334	0.00011562	-0.024178
ATP6V1E2	ATPase H+ transporting V1 subunit E2	0.0783259	0.106368	0	0.0280418	0.0913253	0.00027649	0.0129995
ATP6V1F	ATPase H+ transporting V1 subunit F	-0.455013	-0.511813	0.012099	-0.0567994	-0.45994	0.01852	-0.00492676
ATP6V1G1	ATPase H+ transporting V1 subunit G1	-0.69487	-0.912002	0.1668	-0.217132	-0.61698	0.10778	0.07789
ATP6V1G2	ATPase H+ transporting V1 subunit G2	-0.0334586	0.000373845	0.48237	0.0338324	-0.0169535	0.28714	0.016505
ATP6V1G3	ATPase H+ transporting V1 subunit G3	0.0386327	0.0794998	0.47397	0.0408671	0.0695415	0.37869	0.0309088
ATP6V1H	ATPase H+ transporting V1 subunit H	-0.280289	-0.386178	0.00053864	-0.105889	-0.331467	0.00046884	-0.0511781
ATP7A	ATPase copper transporting alpha	0.0660011	0.0188823	0.69461	-0.0471188	-0.000804146	0.84727	-0.0668052
ATP7B	ATPase copper transporting beta	-0.0168796	-0.0171189	0.00020498	-0.000239272	0.0330772	0.00074099	0.0499568
ATP8A1	ATPase phospholipid transporting 8A1	0.115216	0.0782521	0.00079482	-0.0369635	0.095196	0.015665	-0.0200196
ATP8A2	ATPase phospholipid transporting 8A2	0.0455966	0.0274153	0.025743	-0.0181814	-0.051859	0.20603	-0.0974556
ATP8B1	ATPase phospholipid transporting 8B1	0.0664749	0.09488	0.0019614	0.0284051	0.0924214	0.011034	0.0259465
ATP8B2	ATPase phospholipid transporting 8B2	0.0300522	-0.0429714	0.00032566	-0.0730236	-0.109389	0.0048143	-0.139441
ATP8B3	ATPase phospholipid transporting 8B3	0.0316643	0.0397326	0.24916	0.00806837	0.0187999	0.3597	-0.0128643
ATP8B4	ATPase phospholipid transporting 8B4 (putative)	0.0629495	0.00297646	0.013287	-0.059973	0.0306702	0.074588	-0.0322793
ATP9A	ATPase phospholipid transporting 9A (putative)	0.0793468	0.129918	0.00011574	0.0505713	0.139277	0.043823	0.0599304
ATP9B	ATPase phospholipid transporting 9B (putative)	0.105395	0.0882679	0.97829	-0.0171273	0.114681	0.84559	0.00928593
ATPAF1	ATP synthase mitochondrial F1 complex assembly factor 1	-0.0805426	-0.0556981	0.4504	0.0248445	-0.0718214	0.54765	0.00872126
ATPAF2	ATP synthase mitochondrial F1 complex assembly factor 2	-0.155868	-0.154722	0.01749	0.00114581	-0.116836	0.11108	0.0390319
ATPIF1	ATP synthase inhibitory factor subunit 1	-0.0780043	0.029193	0.81446	0.107197	-0.158474	0.98886	-0.0804699
ATR	ATR serine/threonine kinase	-0.758383	-0.804312	0.8373	-0.0459288	-0.55037	0.68873	0.208014
ATRAID	all-trans retinoic acid induced differentiation factor	0.0195978	0.00610033	0.51258	-0.0134975	0.0263435	0.4627	0.00674566
ATRIP	ATR interacting protein	-0.631243	-0.709559	0.80793	-0.0783152	-0.573368	0.64612	0.0578751
ATRN	attractin	0.0237132	-0.0625442	0.37124	-0.0862574	0.0207691	0.41697	-0.0029441
ATRNL1	attractin like 1	0.145483	0.142331	0.72252	-0.0031518	0.124778	0.38378	-0.0207056
ATRX	ATRX chromatin remodeler	-0.0502287	-0.0315774	0.52147	0.0186513	0.00818489	0.79168	0.0584136
ATXN1	ataxin 1	0.0224136	0.00642863	0.97642	-0.015985	0.0377991	0.75974	0.0153854
ATXN10	ataxin 10	-0.421457	-0.434199	0.23736	-0.0127417	-0.409771	0.31061	0.0116862
ATXN1L	ataxin 1 like	0.00718673	-0.0162116	0.35927	-0.0233983	-0.031869	0.27543	-0.0390557
ATXN2	ataxin 2	0.0336814	0.00930344	0.63065	-0.0243779	0.0748779	0.56236	0.0411965
ATXN2L	ataxin 2 like	0.0556567	-0.0186069	0.26985	-0.0742636	0.0364594	0.43272	-0.0191974
ATXN3	ataxin 3	-0.00586288	0.0459445	0.8043	0.0518074	0.0163479	0.15871	0.0222107
ATXN3L	ataxin 3 like	0.0505429	0.0710479	0.00054635	0.020505	0.0656082	0.079591	0.0150653
ATXN7	ataxin 7	-0.0182757	-0.0344137	0.93958	-0.016138	0.0291551	0.72942	0.0474307
ATXN7L1	ataxin 7 like 1	0.0158011	-0.0185431	0.01022	-0.0343442	0.0327872	0.11295	0.0169861
ATXN7L2	ataxin 7 like 2	-0.226252	-0.288854	0.56193	-0.0626029	-0.283928	0.87452	-0.0576768
ATXN7L3	ataxin 7 like 3	-0.0800575	0.0346563	0.17953	0.114714	0.0365383	0.41783	0.116596
ATXN7L3B	ataxin 7 like 3B	-0.0523395	-0.0451212	0.72495	0.00721828	0.00171195	0.94118	0.0540514
AUH	AU RNA binding methylglutaconyl-CoA hydratase	-0.0298852	-0.0462303	0.93436	-0.0163451	0.00995303	0.60824	0.0398382
AUNIP	aurora kinase A and ninein interacting protein	0.0690188	0.0814432	0.019754	0.0124243	0.0141219	0.071416	-0.0548969
AUP1	AUP1 lipid droplet regulating VLDL assembly factor	-0.0403898	0.0100382	0.80699	0.050428	0.0848553	0.63134	0.125245
AURKA	aurora kinase A	-1.17066	-0.903953	0.90185	0.266705	-0.821057	0.29383	0.3496
AURKAIP1	aurora kinase A interacting protein 1	-0.241989	-0.192773	0.88143	0.0492161	-0.0900852	0.76146	0.151904
AURKB	aurora kinase B	-0.899963	-0.904355	0.54669	-0.00439199	-1.15007	0.85941	-0.250106
AURKC	aurora kinase C	-0.0677271	-0.0228662	0.38532	0.0448609	-0.0269448	0.45538	0.0407823
AUTS2	activator of transcription and developmental regulator AUTS2	0.0607609	0.0823918	0.62705	0.0216309	0.095528	0.70596	0.0347671
AVEN	apoptosis and caspase activation inhibitor	0.0436625	0.0543119	0.82536	0.0106495	0.0769134	0.69577	0.033251
AVIL	advillin	0.0278512	0.023946	0.050332	-0.00390525	-0.0446737	0.10892	-0.0725249
AVL9	AVL9 cell migration associated	0.0012749	0.0687135	0.74054	0.0674386	-0.00371258	0.74158	-0.00498747
AVP	arginine vasopressin	0.0589221	0.100348	0.64324	0.0414258	0.0440718	0.98673	-0.0148503
AVPI1	arginine vasopressin induced 1	0.110709	0.12702	0.61277	0.0163115	0.102818	0.93191	-0.00789026
AVPR1A	arginine vasopressin receptor 1A	-0.0154085	0.0221785	0.39009	0.037587	-0.0418546	0.90495	-0.026446
AVPR1B	arginine vasopressin receptor 1B	0.0644386	0.0778611	0.90149	0.0134225	0.065746	0.26757	0.00130734
AVPR2	arginine vasopressin receptor 2	0.0371504	0.0179543	0.0026053	-0.0191961	0.0355681	0.022793	-0.00158227
AWAT1	acyl-CoA wax alcohol acyltransferase 1	0.047079	0.126681	0.16022	0.079602	0.115677	0.5688	0.0685981
AWAT2	acyl-CoA wax alcohol acyltransferase 2	0.109716	0.0893719	0.0008351	-0.0203441	0.102712	9.6863e-05	-0.00700398
AXDND1	axonemal dynein light chain domain containing 1	0.0384894	0.0649763	0.84665	0.0264868	0.0334135	0.82875	-0.00507593
AXIN1	axin 1	0.0828835	0.0368492	0.4188	-0.0460343	0.0494313	0.38765	-0.0334522
AXIN2	axin 2	0.0224362	0.0135668	0.54277	-0.00886942	-0.0186816	0.42499	-0.0411178
AXL	AXL receptor tyrosine kinase	-0.0254325	-0.0510358	0.72284	-0.0256033	-0.00945509	0.52123	0.0159774
AZGP1	alpha-2-glycoprotein 1, zinc-binding	0.0101182	-0.0232462	0.46592	-0.0333644	-0.0102781	0.97665	-0.0203963
AZI2	5-azacytidine induced 2	-0.0172282	-0.00389093	0.2609	0.0133373	0.0198779	0.64925	0.0371061
AZIN1	antizyme inhibitor 1	0.106563	0.17005	0.26477	0.0634874	0.169873	0.42538	0.0633106
AZIN2	antizyme inhibitor 2	-0.0258104	-0.0141331	0.75358	0.0116773	-0.0704497	0.56325	-0.0446393
AZU1	azurocidin 1	0.0141512	0.000864108	0.43272	-0.0132871	0.00625097	0.54239	-0.00790025
B2M	beta-2-microglobulin	0.0967425	0.138002	0.83754	0.0412595	0.115113	0.68263	0.0183708
B3GALNT1	beta-1,3-N-acetylgalactosaminyltransferase 1 (globoside blood group)	0.00876442	0.00611125	0.26819	-0.00265316	-0.0588607	0.47299	-0.0676251
B3GALNT2	beta-1,3-N-acetylgalactosaminyltransferase 2	0.0135426	0.00334219	0.51818	-0.0102004	0.0213454	0.49302	0.00780276
B3GALT1	beta-1,3-galactosyltransferase 1	-0.00594467	-0.00973408	0.37115	-0.00378942	0.0181266	0.67571	0.0240713
B3GALT2	beta-1,3-galactosyltransferase 2	0.0040863	0.0545827	0.71719	0.0504964	-0.035803	0.64416	-0.0398893
B3GALT4	beta-1,3-galactosyltransferase 4	-0.100668	-0.0299566	0.83219	0.0707118	0.00671489	0.77381	0.107383
B3GALT5	beta-1,3-galactosyltransferase 5	0.0750148	0.0933333	0.47903	0.0183185	0.0485413	0.91897	-0.0264735
B3GALT6	beta-1,3-galactosyltransferase 6	0.0588487	0.0771137	0.77419	0.018265	0.021708	0.91468	-0.0371407
B3GALTL	beta 3-glucosyltransferase	-0.0205116	0.0276487	0.97476	0.0481603	0.0825755	0.86747	0.103087
B3GAT1	beta-1,3-glucuronyltransferase 1	0.105435	0.045024	0.068874	-0.0604107	0.0291488	0.14446	-0.0762859
B3GAT2	beta-1,3-glucuronyltransferase 2	-0.0383873	0.029891	0.86698	0.0682784	-0.0220331	0.37513	0.0163543
B3GAT3	beta-1,3-glucuronyltransferase 3	-0.105801	-0.00886072	0.97817	0.0969407	-0.128504	0.94938	-0.0227029
B3GNT2	UDP-GlcNAc:betaGal beta-1,3-N-acetylglucosaminyltransferase 2	0.0181149	0.0368371	0.19719	0.0187222	0.0119773	0.41929	-0.00613757
B3GNT3	UDP-GlcNAc:betaGal beta-1,3-N-acetylglucosaminyltransferase 3	-0.0395815	-0.086681	0.94822	-0.0470996	-0.0203288	0.48739	0.0192526
B3GNT4	UDP-GlcNAc:betaGal beta-1,3-N-acetylglucosaminyltransferase 4	0.0194754	0.014608	0.96647	-0.0048674	0.0467306	0.76602	0.0272551
B3GNT5	UDP-GlcNAc:betaGal beta-1,3-N-acetylglucosaminyltransferase 5	0.0947965	0.147414	0.87529	0.0526176	0.0523606	0.76207	-0.0424359
B3GNT6	UDP-GlcNAc:betaGal beta-1,3-N-acetylglucosaminyltransferase 6	-0.0620413	-0.00646026	0.42506	0.0555811	0.00719592	0.63482	0.0692373
B3GNT7	UDP-GlcNAc:betaGal beta-1,3-N-acetylglucosaminyltransferase 7	0.0616691	0.0943625	0.78703	0.0326934	0.120293	0.95925	0.0586241
B3GNT8	UDP-GlcNAc:betaGal beta-1,3-N-acetylglucosaminyltransferase 8	0.0159641	-0.012817	0.32695	-0.0287811	-0.0135156	0.63654	-0.0294797
B3GNT9	UDP-GlcNAc:betaGal beta-1,3-N-acetylglucosaminyltransferase 9	-0.0967313	-0.145339	0.35656	-0.0486073	-0.150225	0.82375	-0.0534942
B3GNTL1	UDP-GlcNAc:betaGal beta-1,3-N-acetylglucosaminyltransferase like 1	0.081981	0.114515	0.85461	0.0325339	0.0617049	0.56812	-0.0202761
B4GALNT1	beta-1,4-N-acetyl-galactosaminyltransferase 1	-0.0276566	0.0217766	0.62224	0.0494332	0.020451	0.77545	0.0481076
B4GALNT2	beta-1,4-N-acetyl-galactosaminyltransferase 2	-0.149184	-0.0972316	0.70469	0.051952	-0.134342	0.8009	0.0148418
B4GALNT3	beta-1,4-N-acetyl-galactosaminyltransferase 3	0.0766732	0.10489	0.92726	0.0282169	0.115777	0.13392	0.0391041
B4GALNT4	beta-1,4-N-acetyl-galactosaminyltransferase 4	-0.0162597	0.0350709	0.7049	0.0513306	0.0310497	0.92008	0.0473094
B4GALT1	beta-1,4-galactosyltransferase 1	0.000502643	-0.0422216	0.29402	-0.0427243	-0.0245603	0.83197	-0.025063
B4GALT2	beta-1,4-galactosyltransferase 2	-0.105909	-0.0891304	0.87034	0.0167782	-0.16227	0.57869	-0.0563613
B4GALT3	beta-1,4-galactosyltransferase 3	0.0370782	0.0397045	0.15963	0.00262632	-0.0111055	0.70064	-0.0481836
B4GALT4	beta-1,4-galactosyltransferase 4	-0.0581888	-0.122886	0.94872	-0.0646975	-0.136835	0.94744	-0.0786457
B4GALT5	beta-1,4-galactosyltransferase 5	-0.00669825	-0.0614863	0.39304	-0.054788	-0.00626149	0.31892	0.000436761
B4GALT6	beta-1,4-galactosyltransferase 6	0.0210779	0.00111818	0.84103	-0.0199597	-0.0439083	0.844	-0.0649862
B4GALT7	beta-1,4-galactosyltransferase 7	-0.0827989	-0.20426	0.19069	-0.121462	-0.188344	0.22958	-0.105545
B4GAT1	beta-1,4-glucuronyltransferase 1	-0.0108283	-0.0362363	0.32071	-0.025408	-0.0204391	0.61921	-0.00961073
B9D1	B9 domain containing 1	-0.129097	-0.111358	0.7852	0.0177389	-0.0770638	0.8132	0.0520335
B9D2	B9 domain containing 2	-0.0275951	-0.0534817	0.39184	-0.0258866	-0.0047878	0.28227	0.0228073
BAALC	BAALC binder of MAP3K1 and KLF4	0.0930987	0.125065	0.3681	0.0319667	0.133352	0.35783	0.0402534
BAAT	bile acid-CoA:amino acid N-acyltransferase	-0.00133017	-0.0407756	0.64124	-0.0394454	-0.0232525	0.70543	-0.0219224
BABAM1	BRISC and BRCA1 A complex member 1	-0.0433342	0.0142895	0.63737	0.0576237	-0.019896	0.81145	0.0234382
BACE1	beta-secretase 1	-0.00848577	-0.0245525	0.43367	-0.0160668	-0.0549392	0.18122	-0.0464535
BACE2	beta-secretase 2	-0.0204208	-0.00220842	0.67902	0.0182124	-0.00854128	0.92624	0.0118795
BACH1	BTB domain and CNC homolog 1	0.0904984	0.0622912	0.24389	-0.0282071	0.121471	0.2312	0.0309723
BACH2	BTB domain and CNC homolog 2	0.0044116	0.0103671	0.54662	0.00595552	-0.00508787	0.96197	-0.00949947
BAD	BCL2 associated agonist of cell death	-0.109648	-0.0925514	0.97772	0.0170969	-0.00217042	0.66326	0.107478
BAG1	BAG cochaperone 1	-0.198477	-0.197643	0.035593	0.000834366	-0.158906	0.11809	0.0395706
BAG2	BAG cochaperone 2	-0.00950447	0.0288515	0.69037	0.038356	0.0661781	0.84638	0.0756826
BAG3	BAG cochaperone 3	0.128601	0.14282	0.29726	0.0142193	0.226362	0.49379	0.0977614
BAG4	BAG cochaperone 4	-0.168892	-0.156958	0.59417	0.0119334	-0.205343	0.97074	-0.0364507
BAG5	BAG cochaperone 5	0.0318278	0.0455593	0.27949	0.0137314	0.0354585	0.35313	0.00363063
BAG6	BAG cochaperone 6	-0.0801196	-0.0427673	0.51745	0.0373523	0.00922961	0.74172	0.0893492
BAGE		-0.692106	-0.767285	0.78703	-0.0751788	-0.751535	0.71311	-0.0594286
BAGE2		-0.515876	-0.513463	0.73227	0.00241287	-0.518997	0.45589	-0.00312105
BAGE3		-0.161745	-0.194998	0.98198	-0.0332526	-0.228392	0.94701	-0.0666464
BAHCC1	BAH domain and coiled-coil containing 1	0.0520185	0.0210689	0.52439	-0.0309496	-0.00772203	0.26089	-0.0597405
BAHD1	bromo adjacent homology domain containing 1	-0.0101075	-0.00827886	0.90514	0.0018286	0.00659902	0.95787	0.0167065
BAIAP2	BAR/IMD domain containing adaptor protein 2	-0.0123806	-0.0497887	0.30662	-0.0374081	-0.0400752	0.98506	-0.0276945
BAIAP2L1	BAR/IMD domain containing adaptor protein 2 like 1	-0.0267558	-0.014205	0.15719	0.0125508	-0.0083634	0.32804	0.0183924
BAIAP2L2	BAR/IMD domain containing adaptor protein 2 like 2	0.0752517	0.126135	0.8019	0.0508831	0.00989791	0.56283	-0.0653538
BAIAP3	BAI1 associated protein 3	0.079595	0.0115579	0.17515	-0.0680371	0.0727922	0.021918	-0.00680282
BAK1	BCL2 antagonist/killer 1	-0.0783823	0.0591749	0.30857	0.137557	0.106445	0.20736	0.184827
BAMBI	BMP and activin membrane bound inhibitor	0.106399	0.165249	0.50344	0.0588501	0.107071	0.63771	0.000671976
BANF1	BAF nuclear assembly factor 1	-1.18888	-1.11951	0.55006	0.0693711	-1.33014	0.91947	-0.141262
BANF2	BANF family member 2	0.10174	0.104488	0.012133	0.00274743	0.0866404	0.037927	-0.0150998
BANK1	B cell scaffold protein with ankyrin repeats 1	0.00696506	0.027344	0.021003	0.0203789	-0.0291231	0.047289	-0.0360882
BANP	BTG3 associated nuclear protein	-1.04617	-1.18298	0.16022	-0.136813	-1.16266	0.12709	-0.11649
BAP1	BRCA1 associated protein 1	-0.111893	-0.0694782	0.7606	0.0424151	-0.119667	0.92608	-0.00777351
BARD1	BRCA1 associated RING domain 1	-0.429089	-0.353307	0.91923	0.0757813	-0.370688	0.94205	0.058401
BARHL1	BarH like homeobox 1	-0.00969907	0.0298784	0.49484	0.0395775	0.055434	0.61916	0.0651331
BARHL2	BarH like homeobox 2	-0.154694	-0.17327	0.8765	-0.0185757	-0.15315	0.93397	0.00154397
BARX1	BARX homeobox 1	0.0682122	0.075682	0.27288	0.00746985	0.0892897	0.95091	0.0210775
BARX2	BARX homeobox 2	0.0526283	0.0501699	0.93489	-0.00245835	0.11547	0.58267	0.0628421
BASP1	brain abundant membrane attached signal protein 1	0.0577883	0.0238103	0.50487	-0.033978	0.042551	0.28082	-0.0152373
BATF	basic leucine zipper ATF-like transcription factor	0.0998562	0.107661	0.086391	0.00780518	0.104422	0.44946	0.00456573
BATF2	basic leucine zipper ATF-like transcription factor 2	-0.0556691	-0.00744804	0.0001823	0.0482211	-0.0302712	0	0.0253979
BATF3	basic leucine zipper ATF-like transcription factor 3	0.0954339	0.0561662	0.34158	-0.0392677	0.109119	0.45791	0.0136855
BAX	BCL2 associated X, apoptosis regulator	-0.017896	0.0148369	0.77151	0.0327329	0.0634786	0.76862	0.0813747
BAZ1A	bromodomain adjacent to zinc finger domain 1A	-0.131055	-0.413701	0	-0.282647	-0.294213	0.00044317	-0.163158
BAZ1B	bromodomain adjacent to zinc finger domain 1B	-0.064653	-0.0563341	0.45523	0.00831891	-0.0133634	0.24493	0.0512896
BAZ2A	bromodomain adjacent to zinc finger domain 2A	-0.080819	-0.149415	0.05489	-0.068596	-0.0765063	0.08197	0.00431269
BAZ2B	bromodomain adjacent to zinc finger domain 2B	0.129486	0.0599914	0.66044	-0.069495	0.108944	0.44	-0.0205424
BBC3	BCL2 binding component 3	0.00171035	0.0111157	0.27006	0.00940536	-0.0175254	0.362	-0.0192357
BBIP1	BBSome interacting protein 1	0.0282201	0.0190208	0.45428	-0.00919926	0.0571433	0.419	0.0289232
BBOX1	gamma-butyrobetaine hydroxylase 1	-0.0194021	0.0661147	0.58847	0.0855168	0.0210021	0.25334	0.0404042
BBS1	Bardet-Biedl syndrome 1	-0.0120986	-0.0413535	0.75596	-0.0292549	-0.0184373	0.58797	-0.00633871
BBS10	Bardet-Biedl syndrome 10	0.0677045	0.0366227	0.36122	-0.0310819	0.0305856	0.40893	-0.0371189
BBS12	Bardet-Biedl syndrome 12	0.058798	0.052391	0.92474	-0.00640701	0.0533346	0.68483	-0.00546339
BBS2	Bardet-Biedl syndrome 2	0.00859746	0.00514394	0.63309	-0.00345351	-0.0248378	0.38499	-0.0334352
BBS4	Bardet-Biedl syndrome 4	-0.00609696	0.0448866	0.89814	0.0509836	0.0389716	0.55856	0.0450685
BBS5	Bardet-Biedl syndrome 5	0.0486336	0.0259618	0.0065148	-0.0226718	0.0706	0.16609	0.0219665
BBS7	Bardet-Biedl syndrome 7	0.0409815	-0.0076878	0.49554	-0.0486693	0.0147708	0.8979	-0.0262107
BBS9	Bardet-Biedl syndrome 9	0.105412	0.0927181	0.12567	-0.0126941	0.0626394	0.50466	-0.0427728
BBX	BBX high mobility group box domain containing	-0.0525149	0.0108949	0.61394	0.0634098	0.0285356	0.39254	0.0810505
BCAM	basal cell adhesion molecule (Lutheran blood group)	-0.0491581	-0.0797125	0.88503	-0.0305544	-0.071884	0.82076	-0.0227259
BCAN	brevican	-0.0257704	-0.00114187	0.87358	0.0246285	-0.0401134	0.61179	-0.014343
BCAP29	B cell receptor associated protein 29	0.0458787	0.0342533	0.40916	-0.0116254	-0.0205086	0.82386	-0.0663873
BCAP31	B cell receptor associated protein 31	-0.176507	-0.163335	0.70995	0.013172	-0.181586	0.88894	-0.00507912
BCAR1	BCAR1 scaffold protein, Cas family member	-0.0423307	-0.112359	0.7376	-0.0700281	-0.129018	0.79817	-0.0866872
BCAR3	BCAR3 adaptor protein, NSP family member	-0.165649	-0.128837	0.51745	0.0368114	-0.0920268	0.54617	0.0736217
BCAS1	brain enriched myelin associated protein 1	0.0992865	0.160914	0.95739	0.0616277	0.144801	0.77545	0.045515
BCAS2	BCAS2 pre-mRNA processing factor	-0.51367	-0.712491	0.69396	-0.198821	-0.643806	0.75333	-0.130136
BCAS3	BCAS3 microtubule associated cell migration factor	-0.0246129	-0.0270438	0.72275	-0.00243093	-0.00610028	0.35523	0.0185126
BCAS4	breast carcinoma amplified sequence 4	0.078935	0.145385	0.93819	0.0664495	0.0880684	0.88763	0.00913335
BCAT1	branched chain amino acid transaminase 1	-0.0181792	-0.00440259	0.41769	0.0137766	-0.0613729	0.61801	-0.0431937
BCAT2	branched chain amino acid transaminase 2	0.0330028	-0.0149691	0.88958	-0.0479719	-0.00264988	0.70219	-0.0356527
BCCIP	BRCA2 and CDKN1A interacting protein	-0.61686	-0.514009	0.41686	0.102851	-0.402443	0.49627	0.214417
BCDIN3D	BCDIN3 domain containing RNA methyltransferase	-0.116947	-0.0703579	0.98111	0.0465894	-0.0259489	0.64683	0.0909984
BCHE	butyrylcholinesterase	0.123451	0.0514377	0.70955	-0.0720133	0.0954716	0.84634	-0.0279793
BCKDHA	branched chain keto acid dehydrogenase E1 subunit alpha	-0.0844572	-0.0708696	0.3063	0.0135876	-0.09529	0.29089	-0.0108328
BCKDHB	branched chain keto acid dehydrogenase E1 subunit beta	-0.0488203	-0.0203927	0.2284	0.0284276	-0.0644244	0.20105	-0.0156041
BCKDK	branched chain keto acid dehydrogenase kinase	-0.0180619	-0.0551232	0.26676	-0.0370613	0.0102512	0.45554	0.028313
BCL10	BCL10 immune signaling adaptor	-0.0401269	-0.047133	0.095721	-0.00700605	-0.0285839	0.26233	0.011543
BCL11A	BAF chromatin remodeling complex subunit BCL11A	0.0278805	0.0344258	0.0013151	0.00654523	0.0914882	0.015569	0.0636076
BCL11B	BAF chromatin remodeling complex subunit BCL11B	0.00203497	0.00298542	0.76756	0.000950453	0.0376588	0.95634	0.0356238
BCL2	BCL2 apoptosis regulator	0.121488	0.0711054	0.16989	-0.0503826	0.108982	0.50272	-0.0125064
BCL2A1	BCL2 related protein A1	0.0296269	-0.0153894	0.97544	-0.0450163	-0.0208894	0.62176	-0.0505163
BCL2L1	BCL2 like 1	-0.0771244	-0.0369958	0.88267	0.0401286	-0.169034	0.9818	-0.0919098
BCL2L10	BCL2 like 10	0.00745354	0.0123714	0.026776	0.00491789	0.00580728	0.19636	-0.00164626
BCL2L11	BCL2 like 11	-0.0914685	-0.118781	0.57248	-0.0273125	-0.121007	0.86352	-0.0295386
BCL2L12	BCL2 like 12	-0.0315453	0.000140308	0.65461	0.0316856	-0.015082	0.43262	0.0164632
BCL2L13	BCL2 like 13	0.00452593	0.0445393	0.53265	0.0400134	0.052769	0.43917	0.0482431
BCL2L14	BCL2 like 14	0.119102	0.0182349	0.80677	-0.100867	0.0518057	0.43262	-0.0672963
BCL2L15	BCL2 like 15	-0.0861438	-0.107339	0.45221	-0.0211956	-0.0944319	0.91283	-0.00828814
BCL2L2	BCL2 like 2	-0.0417531	-0.0851229	0.62147	-0.0433698	-0.185112	0.79031	-0.143359
BCL2L2-PABPN1	BCL2L2-PABPN1 readthrough	-0.924387	-1.04407	0.65095	-0.119683	-1.20531	0.26677	-0.280924
BCL3	BCL3 transcription coactivator	0.0713089	0.0538594	0.97198	-0.0174495	0.00518151	0.60784	-0.0661274
BCL6	BCL6 transcription repressor	-0.0242592	0.0588242	0.50841	0.0830834	-0.0281542	0.35564	-0.00389496
BCL6B	BCL6B transcription repressor	0.00951406	-0.0271238	0.83774	-0.0366378	-0.0338513	0.78523	-0.0433654
BCL7A	BAF chromatin remodeling complex subunit BCL7A	-0.0291677	0.00414403	0.73918	0.0333118	-0.0200056	0.10915	0.00916209
BCL7B	BAF chromatin remodeling complex subunit BCL7B	0.121206	0.100578	0.86855	-0.0206281	0.155449	0.94467	0.0342431
BCL7C	BAF chromatin remodeling complex subunit BCL7C	0.0137874	-0.0368222	0.20312	-0.0506096	-0.0027506	0.24571	-0.016538
BCL9	BCL9 transcription coactivator	0.0154903	-0.0356832	0.97842	-0.0511735	-0.00796693	0.89421	-0.0234572
BCL9L	BCL9 like	-0.103212	-0.0549036	0.62765	0.0483088	0.000643931	0.59321	0.103856
BCLAF1	BCL2 associated transcription factor 1	-0.20933	-0.238522	0.86155	-0.0291927	-0.245234	0.60306	-0.035904
BCO1	beta-carotene oxygenase 1	0.100121	0.106327	0.30558	0.00620617	0.0408437	0.39623	-0.0592776
BCO2	beta-carotene oxygenase 2	0.0285884	-0.0137789	0.4387	-0.0423674	0.0016185	0.085388	-0.0269699
BCOR	BCL6 corepressor	0.0936007	0.0321023	0.00029217	-0.0614984	0.0628022	0.00015692	-0.0307985
BCORL1	BCL6 corepressor like 1	0.0778802	0.0728992	0.59652	-0.00498101	0.0459877	0.96855	-0.0318925
BCR	BCR activator of RhoGEF and GTPase	-0.00725668	-0.0261998	0.38529	-0.0189431	0.0201109	0.70544	0.0273675
BCS1L	BCS1 homolog, ubiquinol-cytochrome c reductase complex chaperone	-0.186434	-0.107	0.77187	0.0794341	-0.0973193	0.72646	0.089115
BDH1	3-hydroxybutyrate dehydrogenase 1	0.060462	0.039095	0.96664	-0.021367	-0.0312721	0.83078	-0.091734
BDH2	3-hydroxybutyrate dehydrogenase 2	-0.0336154	-0.0822423	0.41801	-0.048627	-0.0741137	0.20923	-0.0404984
BDKRB1	bradykinin receptor B1	0.101413	0.166836	0.56979	0.0654233	0.0915633	0.97441	-0.00984966
BDKRB2	bradykinin receptor B2	0.0609865	0.018113	0.62077	-0.0428736	-0.034162	0.9313	-0.0951485
BDNF	brain derived neurotrophic factor	-0.0274163	-0.0230375	0.50432	0.00437879	-0.0133665	0.98673	0.0140498
BDP1	B double prime 1, subunit of RNA polymerase III transcription initiation factor IIIB	-0.318177	-0.288251	0.12958	0.0299263	-0.335776	0.1778	-0.0175991
BEAN1	brain expressed associated with NEDD4 1	-0.102716	-0.0422193	0.31939	0.0604966	-0.127508	0.72615	-0.0247925
BECN1	beclin 1	-0.118386	-0.135311	0.87811	-0.0169255	-0.16859	0.98673	-0.0502039
BECN2	beclin 2	0.0468432	-0.0215121	0.76978	-0.0683554	0.0364312	0.57166	-0.0104121
BEGAIN	brain enriched guanylate kinase associated	-0.0200728	-0.054052	0.39946	-0.0339793	-0.0128078	0.62784	0.00726492
BEND2	BEN domain containing 2	0.0319982	-0.0413063	0.71544	-0.0733045	0.0339083	0.79936	0.00191011
BEND3	BEN domain containing 3	-0.12899	-0.213834	0.41026	-0.0848435	-0.175598	0.48657	-0.0466081
BEND4	BEN domain containing 4	0.161023	0.209527	0.64987	0.0485039	0.188244	0.74013	0.0272206
BEND5	BEN domain containing 5	0.0253518	0.0563387	0.34407	0.0309868	0.00833772	0.42346	-0.0170141
BEND6	BEN domain containing 6	-0.0427735	0.00898203	0.082209	0.0517555	-0.0270293	0.47153	0.0157442
BEND7	BEN domain containing 7	0.0173607	0.0771022	0.85472	0.0597415	0.0446612	0.72478	0.0273004
BEST1	bestrophin 1	-0.0178904	-0.048997	0.74583	-0.0311066	-0.139146	0.87113	-0.121255
BEST2	bestrophin 2	0.0198996	0.0183688	0.28692	-0.00153076	0.0331811	0.24709	0.0132815
BEST3	bestrophin 3	-0.0427696	-0.021051	0.74256	0.0217185	-0.139271	0.33865	-0.0965014
BEST4	bestrophin 4	-0.125386	-0.127773	0.30269	-0.00238779	-0.0572254	0.22801	0.0681603
BET1	Bet1 golgi vesicular membrane trafficking protein	-0.307832	-0.386425	0.79106	-0.0785932	-0.421258	0.65803	-0.113426
BET1L	Bet1 golgi vesicular membrane trafficking protein like	0.100956	0.0806152	0.46486	-0.0203409	0.09705	0.89035	-0.00390611
BEX1	brain expressed X-linked 1	-0.0499303	-0.000868593	0.64531	0.0490617	-0.0538425	0.72993	-0.0039122
BEX2	brain expressed X-linked 2	-0.0452706	-0.0715941	0.033948	-0.0263235	-0.0954466	0.18537	-0.050176
BEX4	brain expressed X-linked 4	0.00326147	0.0479856	0.0064516	0.0447242	-0.0531335	0.087912	-0.056395
BEX5	brain expressed X-linked 5	0.00871817	0.0336691	0.63538	0.0249509	0.0440674	0.95652	0.0353492
BFAR	bifunctional apoptosis regulator	0.0384234	0.0169303	0.92813	-0.0214932	0.0163372	0.78366	-0.0220862
BFSP1	beaded filament structural protein 1	0.0898835	0.065971	0.36471	-0.0239126	0.148848	0.62945	0.058964
BFSP2	beaded filament structural protein 2	-0.134134	-0.0862556	0.66285	0.0478787	-0.159332	0.24682	-0.025198
BGLAP	bone gamma-carboxyglutamate protein	-0.0300573	0.00872847	0.81446	0.0387857	-0.0187004	0.6734	0.0113569
BGN	biglycan	0.0581437	0.0503677	0.86667	-0.00777598	0.0605656	0.24093	0.00242191
BHLHA15	basic helix-loop-helix family member a15	0.062047	0.0439569	0.3694	-0.0180901	0.00981335	0.71402	-0.0522336
BHLHA9	basic helix-loop-helix family member a9	-0.264196	-0.23202	0.059867	0.0321765	-0.18334	0.070932	0.0808565
BHLHB9	basic helix-loop-helix family member b9	0.0235497	0.119488	0.39307	0.0959386	0.0750031	0.34569	0.0514535
BHLHE22	basic helix-loop-helix family member e22	0.0622388	0.126273	0.9811	0.0640341	0.0645685	0.63633	0.00232969
BHLHE23	basic helix-loop-helix family member e23	0.0753927	0.0717091	0.36737	-0.00368366	0.0729362	0.27126	-0.00245649
BHLHE40	basic helix-loop-helix family member e40	0.0280227	0.0314118	0.6831	0.00338914	0.0657961	0.67339	0.0377734
BHLHE41	basic helix-loop-helix family member e41	-0.00135291	-0.0574426	0.72688	-0.0560897	-0.0652136	0.66387	-0.0638607
BHMT	betaine--homocysteine S-methyltransferase	0.0314409	0.0413408	0.83337	0.00989991	0.0676187	0.85113	0.0361778
BHMT2	betaine--homocysteine S-methyltransferase 2	0.00673097	0.0757223	0.53809	0.0689913	0.0941939	0.19528	0.0874629
BICC1	BicC family RNA binding protein 1	0.058719	0.0402817	0.42508	-0.0184373	0.0760867	0.16	0.0173677
BICD1	BICD cargo adaptor 1	0.119807	0.0608481	0.93896	-0.058959	0.0950958	0.87452	-0.0247113
BICD2	BICD cargo adaptor 2	-0.00503556	-0.036184	0.55082	-0.0311484	-0.0516385	0.50344	-0.0466029
BID	BH3 interacting domain death agonist	0.0275043	0.0516067	0.6314	0.0241024	0.0676938	0.93256	0.0401895
BIK	BCL2 interacting killer	0.10667	0.133719	0.34938	0.0270485	0.116986	0.48495	0.010316
BIN1	bridging integrator 1	-0.0866458	-0.160207	0.32219	-0.0735612	-0.078022	0.56603	0.00862375
BIN2	bridging integrator 2	-0.0203616	0.0466638	0.22822	0.0670254	-0.0726857	0.57381	-0.0523241
BIN3	bridging integrator 3	0.154503	0.135196	0.45707	-0.0193064	0.134874	0.48742	-0.0196285
BIRC2	baculoviral IAP repeat containing 2	-0.126192	-0.0784591	0.67334	0.0477332	-0.10999	0.40375	0.0162023
BIRC3	baculoviral IAP repeat containing 3	0.0459813	0.0531212	0.43472	0.00713984	0.0672867	0.41528	0.0213054
BIRC5	baculoviral IAP repeat containing 5	-1.06495	-1.04436	0.56193	0.0205937	-1.06044	0.38125	0.00451098
BIRC6	baculoviral IAP repeat containing 6	-0.156691	-0.17994	0.49702	-0.0232484	-0.0987035	0.43734	0.0579877
BIRC7	baculoviral IAP repeat containing 7	0.0760132	0.0446008	0.60473	-0.0314124	0.10409	0.36218	0.0280767
BIRC8	baculoviral IAP repeat containing 8	0.0223239	-0.054815	0.51818	-0.0771389	-0.0451409	0.35783	-0.0674649
BIVM	basic, immunoglobulin-like variable motif containing	0.012014	-0.0135116	0.73174	-0.0255256	-0.0459314	0.64004	-0.0579453
BIVM-ERCC5	BIVM-ERCC5 readthrough	0.0364385	0.0132086	0.43538	-0.0232299	0.0017474	0.35206	-0.0346911
BLCAP	BLCAP apoptosis inducing factor	0.0698254	0.0896766	0.21813	0.0198512	0.173832	0.45556	0.104006
BLID	BH3-like motif containing, cell death inducer	0.0559303	0.0703982	0.070427	0.0144679	0.0158637	0.48304	-0.0400666
BLK	BLK proto-oncogene, Src family tyrosine kinase	0.119779	0.150467	0.57056	0.0306883	0.149017	0.41384	0.0292378
BLM	BLM RecQ like helicase	-0.0108227	-0.0194975	0.21237	-0.0086748	-0.0114356	0.34181	-0.000612864
BLMH	bleomycin hydrolase	0.00339826	-0.0288302	0.46123	-0.0322285	-0.0195866	0.35051	-0.0229849
BLNK	B cell linker	0.0547034	0.0397798	0.55815	-0.0149237	0.0519379	0.48991	-0.00276558
BLOC1S1	biogenesis of lysosomal organelles complex 1 subunit 1	-0.0125431	0.0484191	0.00031874	0.0609622	0.0132068	0.0012171	0.0257499
BLOC1S2	biogenesis of lysosomal organelles complex 1 subunit 2	-0.0841414	-0.0496421	0.18551	0.0344993	-0.061978	0.51469	0.0221634
BLOC1S3	biogenesis of lysosomal organelles complex 1 subunit 3	-0.0512367	-0.0264528	0.62764	0.0247839	-0.0375241	0.29618	0.0137126
BLOC1S4	biogenesis of lysosomal organelles complex 1 subunit 4	-0.00386293	0.0362725	0.55777	0.0401355	0.0692284	0.66029	0.0730913
BLOC1S5	biogenesis of lysosomal organelles complex 1 subunit 5	0.0274513	-0.00558333	0.84049	-0.0330346	0.0681385	0.47732	0.0406873
BLOC1S6	biogenesis of lysosomal organelles complex 1 subunit 6	-0.00901656	-0.0242886	0.91162	-0.0152721	-0.00315771	0.98673	0.00585885
BLVRA	biliverdin reductase A	0.0562614	0.0702084	0.47291	0.013947	0.0473738	0.1321	-0.00888759
BLVRB	biliverdin reductase B	-0.0642976	-0.0700474	0.44994	-0.00574983	-0.0369116	0.8925	0.027386
BLZF1	basic leucine zipper nuclear factor 1	0.0416296	0.0213345	0.14995	-0.0202951	-0.0270443	0.24031	-0.0686739
BMF	Bcl2 modifying factor	-0.0683983	0.00778037	0.82192	0.0761787	0.0219222	0.90763	0.0903206
BMI1	BMI1 proto-oncogene, polycomb ring finger	0.0863581	0.0785396	0.66004	-0.00781852	0.0125561	0.78836	-0.0738021
BMP1	bone morphogenetic protein 1	0.0944919	0.142567	0.64208	0.0480753	0.10186	0.5718	0.00736828
BMP10	bone morphogenetic protein 10	-0.0050711	0.00810867	0.42177	0.0131798	0.102136	0.85623	0.107207
BMP15	bone morphogenetic protein 15	0.0483205	0.0370085	0.62587	-0.011312	-0.0352831	0.57085	-0.0836036
BMP2	bone morphogenetic protein 2	0.0759399	0.126698	0.78012	0.0507584	0.0630465	0.70058	-0.0128934
BMP2K	BMP2 inducible kinase	0.0698085	0.0465017	0.72731	-0.0233068	0.0543261	0.51809	-0.0154824
BMP3	bone morphogenetic protein 3	0.0348354	0.100032	0.9719	0.0651962	0.0986659	0.61432	0.0638305
BMP4	bone morphogenetic protein 4	0.0685958	0.0283645	0.85318	-0.0402312	-0.0159263	0.98359	-0.0845221
BMP5	bone morphogenetic protein 5	-0.0802944	-0.0999511	0.46399	-0.0196567	-0.0429544	0.65708	0.03734
BMP6	bone morphogenetic protein 6	0.026586	0.0471427	0.41342	0.0205567	0.0279438	0.69634	0.00135775
BMP7	bone morphogenetic protein 7	0.0303923	0.0811154	0.83903	0.0507231	0.0539559	0.8035	0.0235636
BMP8A	bone morphogenetic protein 8a	-0.15144	-0.114515	0.9264	0.0369249	-0.113015	0.791	0.0384246
BMP8B	bone morphogenetic protein 8b	-0.0935217	-0.0609976	0.41989	0.0325242	-0.00545697	0.9197	0.0880648
BMPER	BMP binding endothelial regulator	0.0334749	-0.0671209	0.17756	-0.100596	0.047484	0.46021	0.0140091
BMPR1A	bone morphogenetic protein receptor type 1A	-0.0390558	-0.0285094	0.95023	0.0105463	0.0837467	0.38122	0.122802
BMPR1B	bone morphogenetic protein receptor type 1B	-0.0342189	-0.0354371	0.63917	-0.0012182	-0.0455731	0.68219	-0.0113542
BMPR2	bone morphogenetic protein receptor type 2	-0.0602476	-0.0391422	0.26195	0.0211055	-0.039063	0.60528	0.0211846
BMS1	BMS1 ribosome biogenesis factor	-0.568971	-0.535006	0.59709	0.0339644	-0.473412	0.56645	0.0955586
BMX	BMX non-receptor tyrosine kinase	0.118961	0.116131	0.40056	-0.00283048	0.081398	0.44191	-0.037563
BNC1	basonuclin 1	0.0403238	-0.0242674	0.77187	-0.0645911	-0.0298159	0.88732	-0.0701396
BNC2	basonuclin 2	0.0435158	0.0366261	0.30216	-0.00688968	0.0088964	0.68225	-0.0346194
BNIP1	BCL2 interacting protein 1	-0.474676	-0.492459	0.68467	-0.017783	-0.481511	0.83454	-0.00683434
BNIP2	BCL2 interacting protein 2	-0.0157718	-0.0428369	0.3694	-0.0270651	-0.0987849	0.58035	-0.0830131
BNIP3	BCL2 interacting protein 3	0.019938	0.00871698	0.33772	-0.011221	0.00773957	0.37567	-0.0121984
BNIP3L	BCL2 interacting protein 3 like	0.0730631	0.116464	0.5401	0.0434008	0.148046	0.96643	0.0749827
BNIPL	BCL2 interacting protein like	-0.0185092	-0.0356843	0.62705	-0.0171752	-0.0925655	0.75789	-0.0740563
BOC	BOC cell adhesion associated, oncogene regulated	-0.0368632	-0.0757568	0.74655	-0.0388935	0.0184029	0.35783	0.0552661
BOD1	biorientation of chromosomes in cell division 1	0.0262306	0.00683053	0.71875	-0.0194001	-0.0196699	0.66018	-0.0459006
BOD1L1	biorientation of chromosomes in cell division 1 like 1	0.0437155	0.045814	0.63412	0.00209851	0.0558042	0.66139	0.0120887
BOD1L2	biorientation of chromosomes in cell division 1 like 2	0.0607553	0.0635561	0.0085409	0.00280085	0.0676938	0.062257	0.00693857
BOK	BCL2 family apoptosis regulator BOK	0.0283307	-0.00468449	0.34188	-0.0330151	0.0302649	0.59476	0.00193428
BOLA1	bolA family member 1	-0.155749	-0.0908323	0.73935	0.064917	-0.196242	0.69714	-0.0404928
BOLA2	bolA family member 2	-0.147943	-0.212379	0.62014	-0.0644363	-0.19239	0.9238	-0.0444475
BOLA2B	bolA family member 2	-0.216177	-0.211194	0.017843	0.00498286	-0.261255	0.052683	-0.0450778
BOLA3	bolA family member 3	-0.0731365	-0.0995027	0.66872	-0.0263662	-0.0937242	0.35485	-0.0205877
BOLL	boule homolog, RNA binding protein	-0.0442818	0.0130953	0.91081	0.0573771	0.0218759	0.92804	0.0661577
BOP1	BOP1 ribosomal biogenesis factor	-0.564797	-0.461078	0.33964	0.103719	-0.403852	0.242	0.160945
BORA	BORA aurora kinase A activator	-0.521956	-0.464125	0.63505	0.0578308	-0.455844	0.25459	0.0661125
BPGM	bisphosphoglycerate mutase	0.119875	0.0973006	0.33832	-0.0225742	0.0714143	0.844	-0.0484605
BPHL	biphenyl hydrolase like	0.0416251	0.0842202	0.941	0.0425951	0.0624258	0.83197	0.0208007
BPI	bactericidal permeability increasing protein	0.0297555	0.094558	0.63934	0.0648025	0.11517	0.59546	0.0854143
BPIFA1	BPI fold containing family A member 1	0.0159258	0.083858	0.45964	0.0679322	0.021703	0.47009	0.00577722
BPIFA2	BPI fold containing family A member 2	0.0236495	0.00483571	0.94882	-0.0188138	0.0373538	0.65107	0.0137043
BPIFA3	BPI fold containing family A member 3	0.0012837	0.0149777	0.46152	0.013694	-0.0838532	0.11991	-0.0851369
BPIFB1	BPI fold containing family B member 1	0.0384065	-0.0197229	0.07429	-0.0581294	0.0308487	0.19274	-0.00755784
BPIFB2	BPI fold containing family B member 2	0.0795499	0.108737	0.19569	0.0291866	0.0351359	0.12519	-0.044414
BPIFB3	BPI fold containing family B member 3	0.0741687	0.108162	0.32024	0.0339929	0.0460259	0.37869	-0.0281428
BPIFB4	BPI fold containing family B member 4	-0.0305999	0.0312629	0.8722	0.0618628	0.0417725	0.78379	0.0723724
BPIFB6	BPI fold containing family B member 6	0.0561113	0.0627109	0.042115	0.00659959	0.0704685	0.16346	0.0143571
BPIFC	BPI fold containing family C	-0.0176648	0.0181791	0.03013	0.0358439	0.032449	0.075528	0.0501137
BPNT1	3'(2'), 5'-bisphosphate nucleotidase 1	-0.00921623	0.0150513	0.33832	0.0242675	0.0204353	0.50643	0.0296515
BPTF	bromodomain PHD finger transcription factor	-0.192492	-0.137686	0.35927	0.0548065	-0.140311	0.52446	0.0521817
BPY2	basic charge Y-linked 2	0.113529	0.0957654	0.41223	-0.0177636	0.0615877	0.35911	-0.0519413
BPY2B	basic charge Y-linked 2B	-0.0393592	-0.1009	0.33481	-0.0615406	-0.0604384	0.82983	-0.0210792
BPY2C	basic charge Y-linked 2C	0.14497	0.164858	0.96157	0.0198885	0.176951	0.67354	0.0319811
BRAF	B-Raf proto-oncogene, serine/threonine kinase	-0.025349	0.0474325	0.89202	0.0727815	-0.00993173	0.41307	0.0154173
BRAP	BRCA1 associated protein	-0.0599487	-0.0925744	0.88638	-0.0326257	-0.122153	0.8243	-0.0622047
BRAT1	BRCA1 associated ATM activator 1	-0.495902	-0.579503	0.26143	-0.0836006	-0.548729	0.74158	-0.0528265
BRCA1	BRCA1 DNA repair associated	-0.278907	-0.318609	0.41051	-0.0397018	-0.327928	0.76412	-0.0490213
BRCA2	BRCA2 DNA repair associated	-0.111814	-0.112497	0.72083	-0.000682456	-0.0742515	0.64975	0.0375628
BRCC3	BRCA1/BRCA2-containing complex subunit 3	0.0787207	0.0327992	0.48755	-0.0459215	0.0309151	0.47219	-0.0478056
BRD1	bromodomain containing 1	0.13339	0.204318	0.8926	0.0709282	0.132807	0.80962	-0.000582524
BRD2	bromodomain containing 2	-0.254099	0.000576513	0.86476	0.254676	-0.0580527	0.82076	0.196047
BRD3	bromodomain containing 3	0.105062	0.0309881	0.29449	-0.0740744	0.107372	0.31939	0.00230945
BRD4	bromodomain containing 4	-0.40128	-0.457841	0.3626	-0.0565606	-0.381699	0.58797	0.0195818
BRD7	bromodomain containing 7	-0.216589	-0.271836	0.35464	-0.0552465	-0.321859	0.60931	-0.10527
BRD8	bromodomain containing 8	-0.185092	-0.290574	0.088443	-0.105482	-0.287736	0.11724	-0.102645
BRD9	bromodomain containing 9	0.082122	0.0977893	0.86768	0.0156673	0.0815796	0.97662	-0.0005424
BRDT	bromodomain testis associated	-0.0883041	-0.133598	0.34992	-0.0452937	-0.140135	0.25409	-0.0518311
BRE	BRISC and BRCA1 A complex member 2	-0.0241013	-0.0421274	0.0070546	-0.018026	-0.0494996	0.033326	-0.0253983
BRF1	BRF1 RNA polymerase III transcription initiation factor subunit	-0.950278	-1.06253	0.055761	-0.112249	-0.886384	0.092239	0.0638942
BRF2	BRF2 RNA polymerase III transcription initiation factor subunit	-0.944694	-0.940635	0.33189	0.00405824	-0.974884	0.54818	-0.0301906
BRI3	brain protein I3	-0.028756	-0.0790341	0.73753	-0.0502781	-0.0973256	0.76916	-0.0685696
BRI3BP	BRI3 binding protein	0.0107454	-0.014217	0.014218	-0.0249625	-0.0102656	0.36209	-0.021011
BRICD5	BRICHOS domain containing 5	0.0740897	0.000334811	0.97818	-0.0737549	0.0351246	0.69517	-0.0389651
BRINP1	BMP/retinoic acid inducible neural specific 1	0.130011	0.0921144	0.76097	-0.0378966	0.0887949	0.30455	-0.0412161
BRINP2	BMP/retinoic acid inducible neural specific 2	0.0426708	0.0315596	0.010231	-0.0111113	-0.0119429	0.097334	-0.0546137
BRINP3	BMP/retinoic acid inducible neural specific 3	-0.0270057	0.04018	0.088639	0.0671856	-0.0216861	0.062472	0.00531959
BRIP1	BRCA1 interacting protein C-terminal helicase 1	-0.0193378	-0.118522	0.039828	-0.0991846	0.00356564	0.088078	0.0229034
BRIX1	biogenesis of ribosomes BRX1	-0.82421	-0.703292	0.43937	0.120918	-0.709195	0.55494	0.115015
BRK1	BRICK1 subunit of SCAR/WAVE actin nucleating complex	-0.19652	-0.188185	0.20312	0.00833517	-0.171978	0.23064	0.0245418
BRMS1	BRMS1 transcriptional repressor and anoikis regulator	-0.112525	-0.0413414	0.55026	0.0711836	-0.114794	0.51341	-0.00226891
BRMS1L	BRMS1 like transcriptional repressor	-0.0741631	-0.056261	0.00011837	0.017902	-0.10513	0.0067653	-0.0309666
BROX	BRO1 domain and CAAX motif containing	0.106038	0.120874	0.00032817	0.0148356	0.10952	0.0009686	0.00348193
BRPF1	bromodomain and PHD finger containing 1	-0.0753645	-0.119897	0.45682	-0.044532	-0.0773018	0.40281	-0.00193724
BRPF3	bromodomain and PHD finger containing 3	0.0154644	0.0845767	0.84788	0.0691123	0.0847301	0.90097	0.0692657
BRS3	bombesin receptor subtype 3	0.0775305	0.100101	0.97842	0.0225701	0.125009	0.62725	0.0474789
BRSK1	BR serine/threonine kinase 1	0.0309158	0.0181118	0.46117	-0.0128039	0.0342603	0.51453	0.00334455
BRSK2	BR serine/threonine kinase 2	0.0664298	0.101417	0.77606	0.0349875	0.0885632	0.92874	0.0221334
BRWD1	bromodomain and WD repeat domain containing 1	0.0742702	0.0715941	0.60787	-0.00267616	0.128974	0.81037	0.0547038
BRWD3	bromodomain and WD repeat domain containing 3	0.071072	0.0311473	0.27929	-0.0399247	-0.111286	0.98003	-0.182358
BSCL2	BSCL2 lipid droplet biogenesis associated, seipin	-0.135623	-0.159178	0.0047711	-0.0235544	-0.0837655	0.014148	0.0518579
BSDC1	BSD domain containing 1	-0.0697465	-0.0865775	0.18328	-0.0168311	-0.030657	0.28714	0.0390894
BSG	basigin (Ok blood group)	0.0213882	0.0315613	0.64963	0.0101731	0.0700739	0.23994	0.0486857
BSN	bassoon presynaptic cytomatrix protein	0.0600897	-0.00114923	0.55722	-0.0612389	0.0216191	0.31601	-0.0384706
BSND	barttin CLCNK type accessory subunit beta	0.0105672	0.0226258	0.31352	0.0120587	0.00237567	0.39424	-0.00819149
BSPH1	binder of sperm protein homolog 1	-0.00374927	0.0645451	0.27803	0.0682943	-0.0212445	0.50657	-0.0174952
BSPRY	B-box and SPRY domain containing	0.0305598	0.000756131	0.34077	-0.0298037	0.0474984	0.37263	0.0169386
BST1	bone marrow stromal cell antigen 1	0.0077869	-0.00747794	0.45333	-0.0152648	0.0440856	0.39254	0.0362987
BST2	bone marrow stromal cell antigen 2	-0.125256	-0.0924019	0.81211	0.032854	-0.0363372	0.6528	0.0889187
BSX	brain specific homeobox	0.170375	0.226828	0.26897	0.0564523	0.253971	0.36729	0.0835956
BTAF1	B-TFIID TATA-box binding protein associated factor 1	-0.0575119	-0.331574	0.47623	-0.274062	-0.211907	0.24571	-0.154395
BTBD1	BTB domain containing 1	0.0117951	0.0526181	0.77187	0.040823	0.0360435	0.31026	0.0242483
BTBD10	BTB domain containing 10	0.0573258	0.106471	0.17192	0.0491454	0.0699173	0.5256	0.0125915
BTBD11	BTB domain containing 11	-0.127253	-0.222906	0.30425	-0.0956537	-0.216134	0.73838	-0.0888816
BTBD16	BTB domain containing 16	0.00664354	0.00462803	0.62694	-0.00201551	0.12283	0.31843	0.116186
BTBD17	BTB domain containing 17	0.0549973	0.0459037	0.98111	-0.00909363	0.10305	0.82007	0.0480529
BTBD18	BTB domain containing 18	-0.0338483	-0.0468495	0.82189	-0.0130012	-0.0138701	0.98416	0.0199782
BTBD19	BTB domain containing 19	0.0250501	-0.0161023	0.62318	-0.0411524	0.0504272	0.89542	0.0253771
BTBD2	BTB domain containing 2	0.0996023	0.0925629	0.97818	-0.00703945	0.0981774	0.44334	-0.00142496
BTBD3	BTB domain containing 3	0.0264044	-0.00217111	0.9377	-0.0285755	0.117299	0.62142	0.0908949
BTBD6	BTB domain containing 6	-0.042373	0.00537766	0.35127	0.0477507	-0.0123588	0.73838	0.0300143
BTBD7	BTB domain containing 7	-0.00522261	-0.0636826	0.0064516	-0.05846	-0.0475792	0.0045045	-0.0423566
BTBD8	BTB domain containing 8	-0.0693178	-0.0292028	0.0016107	0.0401149	0.0118408	0.16197	0.0811586
BTBD9	BTB domain containing 9	-0.0836788	0.00962311	0.43597	0.0933019	0.057003	0.62893	0.140682
BTC	betacellulin	-0.00767183	0.0520356	0.25954	0.0597075	0.0540073	0.48623	0.0616791
BTD	biotinidase	0.0568576	0.0439793	0.049852	-0.0128783	0.0872792	0.11598	0.0304216
BTF3	basic transcription factor 3	-0.663057	-0.900848	0.97437	-0.237791	-0.657522	0.37236	0.00553443
BTF3L4	basic transcription factor 3 like 4	-0.239789	-0.258916	0.72674	-0.0191272	-0.298215	0.44706	-0.0584259
BTG1	BTG anti-proliferation factor 1	0.0319486	0.0312899	0.52564	-0.000658634	-0.0373619	0.87868	-0.0693105
BTG2	BTG anti-proliferation factor 2	0.00704459	0.0801265	0.85461	0.0730819	-0.00765439	0.54947	-0.014699
BTG3	BTG anti-proliferation factor 3	-0.214254	-0.290131	0.39187	-0.0758769	-0.307478	0.40055	-0.0932245
BTG4	BTG anti-proliferation factor 4	0.0847167	0.0841857	0.98198	-0.000530987	0.111762	0.33732	0.0270458
BTK	Bruton tyrosine kinase	-0.0272375	-0.00808279	0.94769	0.0191547	-0.085062	0.88363	-0.0578245
BTLA	B and T lymphocyte associated	0.0724145	0.0693402	0.50175	-0.00307424	0.0902042	0.65025	0.0177897
BTN1A1	butyrophilin subfamily 1 member A1	0.0469498	0.159891	0.67699	0.112941	0.144538	0.88857	0.0975886
BTN2A1	butyrophilin subfamily 2 member A1	0.0106884	0.0316498	0.92453	0.0209614	0.0829575	0.54402	0.0722691
BTN2A2	butyrophilin subfamily 2 member A2	-0.0101238	0.0754348	0.60638	0.0855586	0.113873	0.62136	0.123997
BTN3A1	butyrophilin subfamily 3 member A1	0.0387184	0.111767	0.60526	0.0730481	0.0893085	0.34263	0.0505901
BTN3A2	butyrophilin subfamily 3 member A2	0.00500358	0.0888199	8.0189e-05	0.0838163	0.0811725	0.021373	0.0761689
BTN3A3	butyrophilin subfamily 3 member A3	-0.00881631	0.0275699	0.098786	0.0363862	0.0929851	0.082739	0.101801
BTNL10		0.0622162	0.0958747	0.69914	0.0336585	0.114681	0.66377	0.052465
BTNL2	butyrophilin like 2	-0.02626	0.0273192	0.38046	0.0535792	0.0699549	0.94862	0.0962149
BTNL3	butyrophilin like 3	0.085529	0.079977	0.04051	-0.00555195	0.057764	0.059789	-0.027765
BTNL8	butyrophilin like 8	0.0967425	-0.00124145	0.44339	-0.097984	0.00694037	0.35374	-0.0898022
BTNL9	butyrophilin like 9	0.0584144	0.013465	0.94337	-0.0449494	0.0728611	0.41492	0.0144467
BTRC	beta-transducin repeat containing E3 ubiquitin protein ligase	0.0661703	0.0607618	0.41746	-0.00540847	0.0150163	0.33462	-0.051154
BUB1	BUB1 mitotic checkpoint serine/threonine kinase	-0.51032	-0.594049	0.10033	-0.0837296	-0.701553	0.26378	-0.191234
BUB1B	BUB1 mitotic checkpoint serine/threonine kinase B	-0.994839	-0.792296	0.70238	0.202543	-0.787423	0.34033	0.207416
BUB3	BUB3 mitotic checkpoint protein	-1.58372	-1.85109	0.43288	-0.267364	-1.8805	0.28413	-0.296775
BUD13	BUD13 homolog	-0.284536	-0.288383	0.21936	-0.00384672	-0.28188	0.37263	0.00265595
BUD31	BUD31 homolog	-1.27236	-1.08846	0.34811	0.1839	-1.33872	0.41996	-0.0663617
BVES	blood vessel epicardial substance	0.0997039	0.0870375	0.72561	-0.0126664	0.110873	0.25982	0.0111692
BYSL	bystin like	-0.561254	-0.548972	0.3834	0.0122822	-0.593486	0.33707	-0.0322317
BZRAP1	TSPO associated protein 1	-0.0898835	-0.127998	0.709	-0.0381142	-0.154334	0.3597	-0.0644507
BZW1	basic leucine zipper and W2 domains 1	-0.0401929	-0.0231899	0.40174	0.017003	-0.0742265	0.57731	-0.0340336
BZW2	basic leucine zipper and W2 domains 2	0.0293736	0.119632	0.98111	0.0902584	0.029834	0.95652	0.000460415
C10orf10	DEPP1 autophagy regulator	0.00349262	0.0714503	0.90632	0.0679577	0.0586697	0.48942	0.055177
C10orf105	chromosome 10 open reading frame 105	0.0370421	0.104137	0.49375	0.0670948	-0.0401566	0.89285	-0.0771986
C10orf107	ciliary associated calcium binding coiled-coil 1	0.068263	0.0859048	0.017974	0.0176419	0.00747526	0.010557	-0.0607877
C10orf11	leucine rich melanocyte differentiation associated	0.0775249	0.098577	0.0038066	0.0210521	0.0184718	0.013445	-0.0590531
C10orf111	RPP38 divergent transcript	0.082703	0.0434774	0	-0.0392256	0.0626832	0	-0.0200198
C10orf113	nebulette	0.0694983	-0.000221963	0.049158	-0.0697202	0.0159007	0.11018	-0.0535976
C10orf12	ligand dependent nuclear receptor corepressor	0.0629946	0.086773	0.00017096	0.0237784	0.0684329	0	0.00543831
C10orf120	chromosome 10 open reading frame 120	0.0841357	0.195809	0.46175	0.111673	0.143912	0.39362	0.0597763
C10orf126		0.0509287	0.0358752	0.01655	-0.0150535	0.0313335	0.022426	-0.0195953
C10orf128	transmembrane protein 273	0.0161948	-0.0253207	0.20959	-0.0415155	-0.0339578	0.15451	-0.0501526
C10orf131	coiled-coil and C2 domain containing 2B	0.0699213	0.0957999	0.76776	0.0258786	0.148058	0.35261	0.0781371
C10orf142	long intergenic non-protein coding RNA 2881	-0.0127129	0.0433687	0.072423	0.0560816	0.0172466	0.72942	0.0299595
C10orf2	twinkle mtDNA helicase	-0.382362	-0.322766	0.34479	0.0595962	-0.217957	0.46495	0.164405
C10orf25	ZNF22 antisense RNA 1	0.0113337	0.028215	0.29402	0.0168813	-0.00361349	0.70924	-0.0149472
C10orf32	BLOC-1 related complex subunit 7	0.0487768	0.0594279	0.32597	0.0106511	0.0629149	0.94647	0.0141381
C10orf35	family with sequence similarity 241 member B	-0.022043	0.00342619	0.35185	0.0254692	0.0529538	0.88592	0.0749968
C10orf53	chromosome 10 open reading frame 53	-0.0331545	-0.0250551	0.71802	0.00809947	0.0344388	0.61951	0.0675933
C10orf54	V-set immunoregulatory receptor	0.0413261	0.0431347	0.97941	0.00180857	0.107159	0.91588	0.0658328
C10orf55	chromosome 10 putative open reading frame 55	-0.00873509	0.0539428	0.33191	0.0626779	-0.0117324	0.46942	-0.00299734
C10orf62	chromosome 10 open reading frame 62	0.105892	0.0717723	0.026365	-0.0341193	0.102399	0.26891	-0.0034928
C10orf67	chromosome 10 open reading frame 67	0.102462	0.119902	0.77308	0.0174401	0.0799136	0.81781	-0.0225486
C10orf71	chromosome 10 open reading frame 71	0.00418349	0.0589737	0.72561	0.0547902	0.0323682	0.65379	0.0281847
C10orf76	armadillo like helical domain containing 3	-0.0501898	-0.0415334	0.36803	0.00865639	-0.0153326	0.18762	0.0348572
C10orf82	chromosome 10 open reading frame 82	0.064354	0.101515	0.62902	0.037161	0.0492559	0.87319	-0.0150981
C10orf85	long intergenic non-protein coding RNA 1561	-0.00793073	0.00402547	0.21347	0.0119562	0.0547795	0.44365	0.0627103
C10orf88	chromosome 10 open reading frame 88	0.0833573	0.121138	0.72339	0.0377811	0.051708	0.97135	-0.0316493
C10orf90	chromosome 10 open reading frame 90	0.075325	0.0198534	0.48433	-0.0554717	0.0291707	0.49522	-0.0461543
C10orf91		0.120191	0.134633	0.9674	0.0144421	0.141764	0.46358	0.0215731
C10orf95	chromosome 10 open reading frame 95	0.0383529	-0.035064	0.78288	-0.0734169	0.00146668	0.71215	-0.0368863
C10orf99	chromosome 10 open reading frame 99	0.081039	0.0841685	0.64319	0.00312946	0.143236	0.28862	0.0621966
C11orf1	chromosome 11 open reading frame 1	-0.0364312	-0.0335047	0.63148	0.0029265	-0.0520137	0.93492	-0.0155825
C11orf16	chromosome 11 open reading frame 16	0.0773162	0.053542	0.44666	-0.0237741	0.0464581	0.32486	-0.0308581
C11orf21	chromosome 11 open reading frame 21	0.113805	0.0772632	0.29598	-0.0365423	0.100889	0.50786	-0.0129161
C11orf24	chromosome 11 open reading frame 24	0.0509705	0.0285928	0.46462	-0.0223777	0.0876112	0.72095	0.0366407
C11orf30	EMSY transcriptional repressor, BRCA2 interacting	-0.0394196	-0.0248958	0.66519	0.0145238	-0.0241532	0.89569	0.0152664
C11orf31	selenoprotein H	-0.0533395	-0.0355205	0.23954	0.0178191	0.0100614	0.60129	0.0634009
C11orf40	chromosome 11 putative open reading frame 40	0.010799	-0.00481897	0.97555	-0.015618	0.0823938	0.63159	0.0715948
C11orf42	chromosome 11 open reading frame 42	0.0825733	0.141699	0.17129	0.0591258	0.0670675	0.61201	-0.0155057
C11orf44	long intergenic non-protein coding RNA 2873	0.183174	0.161087	0.85394	-0.0220873	0.129763	0.78746	-0.0534107
C11orf45		0.0356545	0.101492	0.21528	0.0658376	0.0900476	0.28378	0.0543931
C11orf49	chromosome 11 open reading frame 49	-0.047356	-0.0340998	0.68302	0.0132562	-0.0491789	0.98673	-0.00182293
C11orf52	chromosome 11 open reading frame 52	-0.0504459	0.0249383	0.52944	0.0753842	-0.0298171	0.27593	0.0206288
C11orf53	chromosome 11 open reading frame 53	0.00264636	-0.0491614	0.56324	-0.0518078	-0.0771389	0.40728	-0.0797853
C11orf54	chromosome 11 open reading frame 54	0.0391251	0.00649245	0.54251	-0.0326327	0.0346192	0.6302	-0.00450595
C11orf57	NKAP domain containing 1	-0.53942	-0.603249	0.4205	-0.0638289	-0.558305	0.33606	-0.0188856
C11orf58	chromosome 11 open reading frame 58	-0.0786135	-0.0578123	0.73195	0.0208013	-0.0989102	0.31505	-0.0202967
C11orf63	junctional cadherin complex regulator	0.101706	0.123105	0.71552	0.0213985	0.0749092	0.74051	-0.0267971
C11orf65	chromosome 11 open reading frame 65	-0.0928731	-0.0984677	0.63837	-0.00559467	-0.0158117	0.91541	0.0770613
C11orf68	chromosome 11 open reading frame 68	-0.0184488	-0.0292425	0.96519	-0.0107937	-0.0403439	0.38743	-0.021895
C11orf70	cilia and flagella associated protein 300	-0.0766055	-0.0534673	0.18161	0.0231382	-0.0808405	0.57744	-0.00423507
C11orf71	chromosome 11 open reading frame 71	-0.0263209	-0.0240874	0.095721	0.0022335	-0.0691657	0.37995	-0.0428448
C11orf73	heat shock protein nuclear import factor hikeshi	-0.183219	-0.0657582	0.28095	0.117461	-0.0381492	0.37029	0.14507
C11orf74	intraflagellar transport associated protein	0.079657	0.0584045	0.66125	-0.0212526	0.0942816	0.55115	0.0146245
C11orf80	chromosome 11 open reading frame 80	0.0336723	-0.0133402	0.80151	-0.0470126	0.00233997	0.77136	-0.0313324
C11orf84	spindlin interactor and repressor of chromatin binding	0.0317026	-0.0072399	0.61756	-0.0389425	0.0698108	0.4607	0.0381082
C11orf85	membrane anchored junction protein	-0.0650027	0.0104482	0.94538	0.0754509	-0.118395	0.69375	-0.0533927
C11orf86	chromosome 11 open reading frame 86	-0.0245458	0.0571528	0.0097344	0.0816986	0.0839972	0.049743	0.108543
C11orf87	chromosome 11 open reading frame 87	0.0433601	0.0597614	0.5691	0.0164013	0.0638795	0.37029	0.0205194
C11orf88	HOATZ cilia and flagella associated protein	0.0042496	-0.0275975	0.27294	-0.0318471	0.0405743	0.53001	0.0363247
C11orf91	chromosome 11 open reading frame 91	-0.0148208	0.0114365	0.30657	0.0262573	-0.0359094	0.89324	-0.0210887
C11orf94	chromosome 11 open reading frame 94	0.0216493	-0.0637746	0.6825	-0.0854239	0.00271984	0.59321	-0.0189295
C11orf95	chromosome 11 open reading frame 95	-0.139685	-0.166681	0.59444	-0.0269964	-0.139997	0.45149	-0.000312806
C11orf96	chromosome 11 open reading frame 96	-0.0360312	-0.0364904	0.77647	-0.000459192	-0.0484448	0.41924	-0.0124136
C11orf97	chromosome 11 open reading frame 97	-0.124274	-0.0884347	0.59197	0.0358398	-0.0210071	0.78212	0.103267
C11orf98	chromosome 11 open reading frame 98	-0.0273435	-0.0571792	0.48124	-0.0298357	-0.085989	0.30455	-0.0586454
C12orf10	MYG1 exonuclease	-0.108723	-0.113647	0.88267	-0.00492344	-0.115909	0.98188	-0.00718556
C12orf29	chromosome 12 open reading frame 29	-0.0526057	-0.0523892	0.94696	0.000216443	-0.0643555	0.47559	-0.0117498
C12orf4	chromosome 12 open reading frame 4	0.036984	0.00639471	0.92977	-0.0305892	0.0644682	0.29417	0.0274843
C12orf40	chromosome 12 open reading frame 40	-0.0270401	0.0226879	0.39154	0.049728	0.0121659	0.24722	0.0392059
C12orf42	chromosome 12 open reading frame 42	0.0833573	0.0556964	0.54987	-0.0276609	0.0452693	0.55576	-0.038088
C12orf43	chromosome 12 open reading frame 43	-0.0303664	-0.0373126	0.82591	-0.00694628	-0.00333985	0.74985	0.0270265
C12orf45	chromosome 12 open reading frame 45	-0.817497	-0.797413	0.87869	0.0200846	-0.842728	0.61007	-0.025231
C12orf49	SREBF pathway regulator in golgi 1	-0.112835	0.00414736	0.45378	0.116983	-0.0241269	0.98104	0.0887084
C12orf50	chromosome 12 open reading frame 50	0.0517996	0.0518333	0.17891	3.36168e-05	0.114099	0.32241	0.0622991
C12orf54	chromosome 12 open reading frame 54	-0.0569027	-0.0372448	0.72125	0.0196579	-0.00736628	0.65208	0.0495364
C12orf55	cilia and flagella associated protein 54	0.0386987	0.049726	0.2706	0.0110273	0.0743893	0.82076	0.0356906
C12orf56	chromosome 12 open reading frame 56	-0.0344795	-0.0209562	0.40139	0.0135234	-0.109138	0.24713	-0.0746587
C12orf57	chromosome 12 open reading frame 57	-0.0432823	-0.0679028	0.34134	-0.0246205	-0.0528028	0.36568	-0.00952055
C12orf60	chromosome 12 open reading frame 60	-0.0281124	-0.0972143	0.56128	-0.069102	-0.0278987	0.5056	0.000213702
C12orf61		-0.0713992	-0.0511657	0.94247	0.0202334	-0.130866	0.42586	-0.0594664
C12orf65	chromosome 12 open reading frame 65	-0.134399	-0.122984	0.84514	0.0114154	-0.0927283	0.92744	0.0416711
C12orf66	chromosome 12 open reading frame 66	-0.00362416	-0.00193595	0.6401	0.00168822	-0.0358825	0.72899	-0.0322583
C12orf71	chromosome 12 open reading frame 71	0.0724314	0.112554	0.50763	0.0401229	-0.0138714	0.96375	-0.0863027
C12orf73	chromosome 12 open reading frame 73	0.0216916	0.0421222	0.001694	0.0204306	-0.0236346	0.0034229	-0.0453262
C12orf74	pleckstrin homology and RhoGEF domain containing G7	-0.0233449	0.0685985	0.96887	0.0919434	0.00749154	0.80324	0.0308364
C12orf75	chromosome 12 open reading frame 75	-0.047079	-0.00644013	0.61092	0.0406389	-0.0223794	0.30155	0.0246996
C12orf76	chromosome 12 open reading frame 76	-0.0615732	-0.0766365	0.61238	-0.0150633	-0.0954153	0.93832	-0.0338421
C12orf77		0.119407	0.116165	0.67334	-0.00324159	0.19782	0.55211	0.0784138
C12orf79	long intergenic non-protein coding RNA 1619	0.120868	0.0641656	0.85024	-0.0567019	0.0947075	0.31272	-0.02616
C12orf80		0.0162151	-0.00881242	0.41481	-0.0250276	-0.0307591	0.55949	-0.0469742
C14orf1	ergosterol biosynthesis 28 homolog	-0.00536204	-0.0707661	0.10088	-0.0654041	0.0151159	0.70512	0.0204779
C14orf105	coiled-coil domain containing 198	0.0389892	0.0146931	0.62765	-0.0242961	0.0379694	0.25237	-0.00101976
C14orf119	chromosome 14 open reading frame 119	-0.057636	-0.0708811	0.30577	-0.0132451	-0.0742829	0.46469	-0.0166468
C14orf132	chromosome 14 open reading frame 132	0.0517455	-0.00943913	0.98166	-0.0611846	0.00581993	0.75982	-0.0459256
C14orf142	GON7 subunit of KEOPS complex	-0.0104092	-0.0709846	0.25326	-0.0605754	-0.0277609	0.91029	-0.0173516
C14orf159	D-glutamate cyclase	-0.000316648	-0.0896478	0.54675	-0.0893312	-0.00262477	0.76428	-0.00230812
C14orf166	RNA transcription, translation and transport factor	-0.14898	-0.109875	0.55634	0.0391055	-0.11936	0.96007	0.0296206
C14orf169	ribosomal oxygenase 1	-0.0216149	-0.0657352	0.96069	-0.0441203	-0.0772704	0.85986	-0.0556555
C14orf177	chromosome 14 putative open reading frame 177	0.0321736	0.0733937	0.37785	0.0412201	0.0299474	0.31456	-0.00222623
C14orf178	chromosome 14 open reading frame 178	-0.58798	-0.512181	0.34158	0.0757993	-0.673807	0.067093	-0.085827
C14orf180	chromosome 14 open reading frame 180	0.00474597	0.101061	0.55044	0.0963148	0.101253	0.41469	0.0965067
C14orf182	long intergenic non-protein coding RNA 1588	0.0792396	0.0242472	0.92813	-0.0549924	0.0244883	0.74544	-0.0547514
C14orf183		-0.0392357	-0.0113905	0.34726	0.0278452	-0.0643492	0.86721	-0.0251135
C14orf2	ATP synthase membrane subunit j	-0.0610712	-0.087877	0.8909	-0.0268058	-0.0465846	0.70942	0.0144865
C14orf28	chromosome 14 open reading frame 28	-0.0130316	-0.0154958	0.47368	-0.0024642	-0.0354685	0.49022	-0.0224369
C14orf37	armadillo like helical domain containing 4	0.0942607	0.111853	0.92322	0.0175922	0.0687586	0.95732	-0.025502
C14orf39	chromosome 14 open reading frame 39	0.0703556	0.0641771	0.40359	-0.00617855	-0.0502048	0.7731	-0.12056
C14orf79	clathrin binding box of aftiphilin containing 1	0.0805483	0.0877907	0.26777	0.00724244	0.0955906	0.98003	0.0150424
C14orf80	tubulin epsilon and delta complex 1	-0.0398765	0.00749346	0.36979	0.0473699	0.0941375	0.36747	0.134014
C14orf93	chromosome 14 open reading frame 93	-0.0597005	-0.0567986	0.52382	0.00290186	0.00596042	0.48813	0.0656609
C15orf26	cilia and flagella associated protein 161	-0.015298	-0.0267558	0.41701	-0.0114578	0.0214318	0.76962	0.0367298
C15orf27	transmembrane protein 266	-0.0185836	0.0430898	0.10392	0.0616735	-0.0150457	0.035804	0.00353791
C15orf32	chromosome 15 putative open reading frame 32	0.122836	0.144102	0.36925	0.0212662	0.174665	0.40201	0.0518288
C15orf37		0.0661252	0.114417	0.80862	0.048292	0.115026	0.81945	0.0489005
C15orf38-AP3S2	ARPIN-AP3S2 readthrough	0.0278771	-0.00608653	0.89153	-0.0339637	0.02647	0.40728	-0.00140715
C15orf39	chromosome 15 open reading frame 39	0.0611727	-0.0103619	0.36465	-0.0715346	0.101303	0.65968	0.0401301
C15orf40	chromosome 15 open reading frame 40	-0.0336706	-0.047229	0.87117	-0.0135583	-0.102649	0.69645	-0.0689787
C15orf41	CDAN1 interacting nuclease 1	-0.0743323	0.0529533	0.3626	0.127286	0.162758	0.60575	0.237091
C15orf43	telomere repeat binding bouquet formation protein 2	-0.00215675	-0.0127745	0.54172	-0.0106177	0.0436935	0.66501	0.0458502
C15orf48	chromosome 15 open reading frame 48	-0.0533582	0.00505718	0.38046	0.0584153	-0.0892146	0.37714	-0.0358564
C15orf52	coiled-coil domain containing 9B	0.0115007	0.0061193	0.93068	-0.00538139	-0.0120162	0.25046	-0.0235169
C15orf53	long intergenic non-protein coding RNA 2694	-0.0829061	-0.0334817	0.51904	0.0494244	-0.0779532	0.9584	0.0049529
C15orf54	chromosome 15 putative open reading frame 54	0.0576586	0.149754	0.68308	0.0920956	0.0940812	0.76525	0.0364226
C15orf56	chromosome 15 putative open reading frame 56	0.0559241	-0.00061354	0.71266	-0.0565376	0.098478	0.91608	0.0425539
C15orf57	coiled-coil domain containing 32	-0.0263446	-0.113532	0.17398	-0.0871871	-0.0518784	0.12597	-0.0255338
C15orf59	inhibitory synaptic factor 1	0.0458708	0.0497674	0.28073	0.00389666	0.000873732	0.31396	-0.044997
C15orf61	chromosome 15 open reading frame 61	0.0328014	0.0789421	0.92478	0.0461407	0.144275	0.66361	0.111474
C15orf62	chromosome 15 open reading frame 62	0.0421293	0.058071	0.93305	0.0159417	0.0687962	0.37869	0.0266669
C15orf65	chromosome 15 open reading frame 65	0.0833291	0.0720885	0.62397	-0.0112406	0.111261	0.32377	0.0279323
C16orf13	methyltransferase like 26	-0.0161559	0.019191	0.61386	0.0353469	-0.000311099	0.11989	0.0158448
C16orf3	GAS8 antisense RNA 1	0.0678512	0.1088	0.88182	0.0409486	0.0844607	0.58405	0.0166095
C16orf45	bMERB domain containing 1	-0.0491339	-0.0250407	0.96698	0.0240932	0.0262508	0.40067	0.0753847
C16orf46	chromosome 16 open reading frame 46	0.0549285	0.0537439	0.9617	-0.00118465	-0.00604816	0.92708	-0.0609767
C16orf47	zinc finger homeobox 3	0.10711	0.0812189	0.66965	-0.0258911	0.117976	0.35246	0.0108657
C16orf52	modulator of smoothened	0.0484598	0.0505545	0.15103	0.00209472	0.0639484	0.45701	0.0154886
C16orf54	chromosome 16 open reading frame 54	0.0817554	0.0618772	0.9802	-0.0198781	0.0757046	0.36208	-0.00605074
C16orf58	RUS family member 1	0.142646	0.0762915	0.2272	-0.0663545	0.123356	0.61773	-0.0192901
C16orf59	tubulin epsilon and delta complex 2	0.0848352	0.121259	0.51686	0.036424	0.126105	0.98673	0.0412703
C16orf62	VPS35 endosomal protein sorting factor like	0.110929	0.0798505	0.43495	-0.0310782	0.112702	0.18175	0.00177326
C16orf70	chromosome 16 open reading frame 70	0.0404281	0.0155602	0.45428	-0.024868	-0.0323913	0.41673	-0.0728195
C16orf71	chromosome 16 open reading frame 71	0.0919593	0.112824	0.44344	0.0208652	0.0973318	0.28635	0.00537256
C16orf72	chromosome 16 open reading frame 72	-0.0695942	-0.287463	0.87305	-0.217869	-0.131154	0.98794	-0.0615595
C16orf74	chromosome 16 open reading frame 74	0.0688045	0.0875722	0.29356	0.0187678	0.0368984	0.44	-0.0319061
C16orf78	chromosome 16 open reading frame 78	-0.0104369	0.0166474	0.81308	0.0270843	-0.000311092	0.81641	0.0101258
C16orf82	chromosome 16 open reading frame 82	-0.00823928	-0.0402202	0.51798	-0.0319809	-0.0560673	0.95593	-0.047828
C16orf86	chromosome 16 open reading frame 86	-0.112655	-0.136478	0.56596	-0.0238236	-0.0770011	0.44001	0.0356536
C16orf87	chromosome 16 open reading frame 87	-0.0195798	-0.00778726	0.60614	0.0117925	-0.0411769	0.54262	-0.0215971
C16orf89	chromosome 16 open reading frame 89	-0.0494278	-0.0288113	0.4989	0.0206165	-0.10786	0.44725	-0.0584327
C16orf90	chromosome 16 open reading frame 90	0.117472	0.0439506	0.59544	-0.0735213	0.122573	0.42205	0.0051011
C16orf91	chromosome 16 open reading frame 91	0.0544299	0.0178979	0.3093	-0.0365319	0.0399317	0.38007	-0.0144981
C16orf92	chromosome 16 open reading frame 92	-0.0425445	-0.0456795	0.4466	-0.00313497	-0.0895653	0.32888	-0.0470208
C16orf93	coiled-coil domain containing 189	-0.0278873	-0.0177732	0.85394	0.0101141	-0.0242334	0.69357	0.00365393
C16orf95	chromosome 16 open reading frame 95	0.0444978	0.0267817	0.30449	-0.0177162	0.0401021	0.40355	-0.00439575
C16orf96	chromosome 16 open reading frame 96	-0.0380692	-0.0459163	0.0078773	-0.00784713	-0.0343618	0.39717	0.00370744
C16orf97		-0.0559404	-0.00717953	0.32695	0.0487609	-0.0392641	0.70372	0.0166764
C17orf100	chromosome 17 open reading frame 100	-0.0032067	0.00342366	0.77256	0.00663036	0.0374095	0.98794	0.0406162
C17orf102	chromosome 17 open reading frame 102	0.00532075	0.0685295	0.71543	0.0632088	0.00854691	0.62909	0.00322616
C17orf104	meiosis specific with coiled-coil domain	-0.12881	-0.155435	0.090945	-0.0266253	-0.222373	0.43753	-0.093563
C17orf105	CFAP97 domain containing 1	0.0475494	-0.00771252	0.92708	-0.0552619	0.00910748	0.60792	-0.0384419
C17orf107	chromosome 17 open reading frame 107	0.0720366	0.0278522	0.7709	-0.0441843	0.00603013	0.28695	-0.0660064
C17orf112	long intergenic non-protein coding RNA 2876	0.0376298	0.0151663	0.74958	-0.0224635	0.00447845	0.38545	-0.0331514
C17orf47	septin 4	0.0284457	-0.0017377	0.7942	-0.0301834	-0.0375905	0.56073	-0.0660362
C17orf49	chromosome 17 open reading frame 49	-0.0962236	-0.0346839	0.5828	0.0615397	-0.112539	0.32289	-0.0163156
C17orf50	chromosome 17 open reading frame 50	-0.154655	-0.0868708	0.89434	0.0677842	-0.181323	0.86213	-0.0266679
C17orf51	long intergenic non-protein coding RNA 2693	-0.0915531	-0.0931608	0.80067	-0.0016077	-0.216128	0.70924	-0.124575
C17orf53	homologous recombination factor with OB-fold	-0.123767	-0.18048	0.48678	-0.0567133	-0.151334	0.63797	-0.0275673
C17orf58	chromosome 17 open reading frame 58	-0.104267	-0.118879	0.93357	-0.0146117	-0.157629	0.62945	-0.0533616
C17orf59	BLOC-1 related complex subunit 6	-0.0848408	-0.0551652	0.97642	0.0296756	-0.175097	0.71686	-0.0902563
C17orf62	cytochrome b-245 chaperone 1	0.090504	0.103194	0.47017	0.0126899	-0.00190874	0.94521	-0.0924127
C17orf64	chromosome 17 open reading frame 64	-0.024187	-0.020959	0.20691	0.00322801	-0.109501	0.061713	-0.0853144
C17orf67	chromosome 17 open reading frame 67	-0.0992244	-0.11551	0.94802	-0.0162851	-0.133045	0.94316	-0.0338208
C17orf70	FA core complex associated protein 100	0.0739374	0.0680696	0.72139	-0.00586788	0.0968809	0.95039	0.0229434
C17orf74	SPEM family member 2	0.0191234	0.0637114	0.89792	0.0445879	0.0263328	0.97347	0.00720939
C17orf75	chromosome 17 open reading frame 75	0.0143926	-0.0101113	0.98166	-0.0245039	0.119178	0.68619	0.104786
C17orf77		0.0369603	0.0173891	0.75649	-0.0195712	0.00552612	0.32778	-0.0314341
C17orf78	chromosome 17 open reading frame 78	0.0145167	-0.000465344	0.49755	-0.0149821	0.0475717	0.18763	0.033055
C17orf80	chromosome 17 open reading frame 80	0.0781059	0.0152077	0.4781	-0.0628982	0.0622704	0.099754	-0.0158354
C17orf82	long intergenic non-protein coding RNA 2875	-0.25252	-0.232353	0.092571	0.0201669	-0.277834	0.25908	-0.0253142
C17orf85	nuclear cap binding subunit 3	0.051455	-0.0940405	0.31661	-0.145496	-0.0478248	0.20997	-0.0992798
C17orf89	NADH:ubiquinone oxidoreductase complex assembly factor 8	-0.140441	-0.0735202	0.56395	0.0669203	-0.0819617	0.048518	0.0584789
C17orf96	elongin BC and polycomb repressive complex 2 associated protein	-0.207203	-0.177899	0.33424	0.0293046	-0.107265	0.98886	0.0999377
C17orf97	chromosome 17 open reading frame 97	0.0834476	0.0624752	0.79062	-0.0209724	0.0960291	0.14514	0.0125815
C17orf98	chromosome 17 open reading frame 98	-0.00198878	-0.00360897	0.37014	-0.00162019	-0.0387323	0.34234	-0.0367435
C17orf99	chromosome 17 open reading frame 99	-0.000902332	0.0278108	0.46534	0.0287132	-0.00653388	0.34821	-0.00563155
C18orf21	chromosome 18 open reading frame 21	-0.579744	-0.453264	0.45737	0.12648	-0.540373	0.79022	0.0393712
C18orf25	chromosome 18 open reading frame 25	0.0762952	0.0445221	0.92081	-0.0317732	0.0413973	0.20246	-0.0348979
C18orf32	chromosome 18 open reading frame 32	-0.00646191	-0.0379508	0.85968	-0.0314889	-0.0757673	0.96009	-0.0693053
C18orf42	A-kinase anchor inhibitor 1	0.0248442	0.0565508	0.97993	0.0317066	0.0156796	0.51326	-0.00916461
C18orf54	chromosome 18 open reading frame 54	0.0542889	0.0591404	0.88515	0.00485158	0.0194488	0.52188	-0.03484
C18orf63	chromosome 18 open reading frame 63	0.0900076	0.0381676	0.14455	-0.05184	0.0966992	0.10168	0.00669162
C18orf65	ZNF516 divergent transcript	-0.0251443	-0.0614288	0.27803	-0.0362845	0.00218821	0.60787	0.0273325
C18orf8	regulator of MON1-CCZ1	0.020321	-0.0674371	0.51745	-0.0877581	-0.0410147	0.50374	-0.0613356
C19orf12	chromosome 19 open reading frame 12	-0.15347	-0.167992	0.14216	-0.0145215	-0.144206	0.44724	0.00926396
C19orf18	chromosome 19 open reading frame 18	0.0316693	0.0263654	0.77089	-0.00530396	0.00107741	0.61921	-0.0305919
C19orf24	family with sequence similarity 174 member C	0.0108921	0.0454644	0.96664	0.0345724	0.00147827	0.60757	-0.0094138
C19orf25	chromosome 19 open reading frame 25	-0.50742	-0.378646	0.70856	0.128774	-0.323231	0.94343	0.18419
C19orf26	CACN subunit beta associated regulatory protein	0.028224	0.04838	0.060044	0.020156	0.111124	0.037997	0.0828996
C19orf33	chromosome 19 open reading frame 33	-0.0641171	-0.0528739	0.57351	0.0112432	-0.0695728	0.63358	-0.00545574
C19orf35	PEAK family member 3	-0.108526	-0.0942878	0.68938	0.0142381	-0.104416	0.4447	0.00411019
C19orf38	chromosome 19 open reading frame 38	-0.110325	-0.149185	0.47257	-0.0388598	-0.113378	0.87186	-0.00305325
C19orf40	FA core complex associated protein 24	-0.181544	-0.22332	0.33685	-0.0417766	-0.26859	0.77701	-0.0870457
C19orf43	telomerase RNA component interacting RNase	-0.212297	-0.331591	0.7152	-0.119295	-0.355462	0.37405	-0.143165
C19orf44	chromosome 19 open reading frame 44	-0.114685	-0.0784246	0.62429	0.0362608	-0.0762683	0.98556	0.0384171
C19orf45	testis expressed 45	-0.0546374	-0.103177	0.39945	-0.0485392	-0.0974446	0.63987	-0.0428071
C19orf47	chromosome 19 open reading frame 47	0.0275009	0.0369872	0.16758	0.00948629	-0.0198253	0.30463	-0.0473262
C19orf48	chromosome 19 open reading frame 48	0.0195143	-0.0406877	0.76829	-0.060202	-0.00970876	0.98673	-0.0292231
C19orf52	translocase of inner mitochondrial membrane 29	-0.598471	-0.553555	0.68717	0.0449167	-0.461099	0.98673	0.137373
C19orf53	chromosome 19 open reading frame 53	-0.342612	-0.248509	0.078976	0.0941028	-0.120688	0.23277	0.221924
C19orf54	chromosome 19 open reading frame 54	0.0462814	0.00755671	0.63708	-0.0387247	0.10166	0.31505	0.0553784
C19orf57	break repair meiotic recombinase recruitment factor 1	0.100589	0.123335	0.53679	0.0227453	0.107134	0.45187	0.00654446
C19orf60	required for excision 1-B domain containing	-0.0563178	-0.06953	0.33685	-0.0132122	-0.0772454	0.32289	-0.0209276
C19orf66	shiftless antiviral inhibitor of ribosomal frameshifting	-0.109519	-0.119241	0.16387	-0.00972248	-0.113811	0.35783	-0.00429203
C19orf67	chromosome 19 open reading frame 67	-0.0630341	0.00501055	0.16554	0.0680446	-0.126826	0.11573	-0.0637917
C19orf68	zinc finger SWIM-type containing 9	0.0332087	0.076763	0.040776	0.0435543	0.0412946	0.056007	0.00808595
C19orf70	mitochondrial contact site and cristae organizing system subunit 13	-0.158395	-0.167676	0.41534	-0.00928105	-0.180145	0.46251	-0.0217506
C19orf71	chromosome 19 open reading frame 71	-0.0345134	-0.0237556	0.22331	0.0107577	-0.114518	0.30062	-0.080005
C19orf73	chromosome 19 open reading frame 73	0.00537479	0.0350272	0.68771	0.0296524	0.106382	0.85309	0.101008
C19orf80	angiopoietin like 8	0.109203	0.0702717	0.5056	-0.038931	0.10714	0.8996	-0.00206252
C19orf81	chromosome 19 open reading frame 81	0.0786756	0.00726405	0.0084381	-0.0714115	0.0757735	0.087562	-0.00290206
C19orf82		-0.0447466	-0.0703809	0.076049	-0.0256343	-0.0938181	0.48972	-0.0490715
C19orf84	chromosome 19 open reading frame 84	-0.0131021	-0.0191071	0.93376	-0.00600502	0.0747777	0.23293	0.0878797
C1D	C1D nuclear receptor corepressor	-0.320574	-0.242127	0.2733	0.0784469	-0.200971	0.37263	0.119603
C1GALT1	core 1 synthase, glycoprotein-N-acetylgalactosamine 3-beta-galactosyltransferase 1	0.14471	0.0577663	0.47823	-0.0869442	0.0628586	0.46911	-0.0818519
C1GALT1C1	C1GALT1 specific chaperone 1	0.0360036	-0.0114567	0.27885	-0.0474603	0.0506389	0.33474	0.0146352
C1GALT1C1L	C1GALT1 specific chaperone 1 like	0.0333418	0.0611873	0.97088	0.0278455	0.0115364	0.28199	-0.0218054
C1orf100	chromosome 1 open reading frame 100	0.0651945	0.100469	0.30495	0.0352741	0.0954027	0.60762	0.0302083
C1orf101	catsper channel auxiliary subunit epsilon	0.0695265	0.0706396	0.1998	0.00111317	0.066222	0.21313	-0.0033045
C1orf105	chromosome 1 open reading frame 105	0.043592	0.0343378	0.8079	-0.00925417	0.0153858	0.23959	-0.0282061
C1orf106	innate immunity activator	0.0644499	0.0373638	0.73271	-0.0270861	0.0858449	0.32029	0.021395
C1orf109	chromosome 1 open reading frame 109	-0.473622	-0.27839	0.5548	0.195231	-0.194426	0.4046	0.279196
C1orf110	coiled-coil domain containing 190	0.064275	0.0475602	0.92972	-0.0167149	0.0760867	0.32958	0.0118116
C1orf111	spermatogenesis associated 46	0.00396091	-0.0409516	0.41736	-0.0449125	0.0431154	0.32334	0.0391545
C1orf112	chromosome 1 open reading frame 112	0.00691993	0.0229921	0.83132	0.0160722	0.0755355	0.39254	0.0686156
C1orf115	chromosome 1 open reading frame 115	0.0279742	0.0633089	0.21408	0.0353347	0.0768821	0.35261	0.048908
C1orf116	chromosome 1 open reading frame 116	-0.0102812	0.0735029	0.66681	0.0837841	0.0601384	0.66329	0.0704196
C1orf122	chromosome 1 open reading frame 122	-0.048488	-0.0663964	0.85845	-0.0179084	0.00534968	0.40572	0.0538377
C1orf123	CXXC motif containing zinc binding protein	-0.131551	-0.0758143	0.43635	0.0557366	-0.0488914	0.90737	0.0826595
C1orf127	chromosome 1 open reading frame 127	0.0608117	0.0631422	0.38765	0.00233047	0.0363817	0.44523	-0.02443
C1orf131	chromosome 1 open reading frame 131	-0.771188	-0.68656	0.35005	0.0846273	-0.706126	0.41136	0.0650621
C1orf137	long intergenic non-protein coding RNA 2868	-0.078732	-0.108271	0.76962	-0.0295388	-0.147301	0.91088	-0.0685685
C1orf141	chromosome 1 open reading frame 141	-0.0123327	-0.0720885	0.68608	-0.0597559	-0.00790743	0.37704	0.00442526
C1orf146	chromosome 1 open reading frame 146	-0.0708915	-0.144373	0.1635	-0.0734811	-0.161518	0.39539	-0.0906267
C1orf158	chromosome 1 open reading frame 158	0.0406752	0.100492	0.58888	0.0598164	0.0442879	0.41996	0.00361268
C1orf159	chromosome 1 open reading frame 159	0.00779818	-0.0639126	0.69761	-0.0717108	0.0562752	0.70059	0.048477
C1orf162	chromosome 1 open reading frame 162	-0.145754	-0.141325	0.73271	0.00442873	-0.298729	0.28551	-0.152975
C1orf167	chromosome 1 open reading frame 167	0.0717884	0.101435	0.45737	0.0296462	0.100207	0.40955	0.0284183
C1orf168	FYN binding protein 2	0.0443439	0.0193463	0.35862	-0.0249976	0.0261481	0.47917	-0.0181958
C1orf174	chromosome 1 open reading frame 174	0.106473	0.169516	0.32615	0.063043	0.153915	0.95039	0.0474419
C1orf177	lymphocyte expansion molecule	-0.0897369	-0.0776024	0.4468	0.0121344	-0.0719404	0.65845	0.0177965
C1orf185	chromosome 1 open reading frame 185	0.00556618	0.0423315	0.44494	0.0367653	-0.0528548	0.69181	-0.058421
C1orf186	regulator of hemoglobinization and erythroid cell expansion	-0.00382362	-0.00683571	0.011327	-0.00301209	0.0042154	0.024468	0.00803901
C1orf189	chromosome 1 open reading frame 189	-0.0705418	-0.0379255	0.28047	0.0326162	-0.0280477	0.14913	0.0424941
C1orf194	chromosome 1 open reading frame 194	-0.121697	-0.0545804	0.39236	0.0671163	-0.0556188	0.942	0.0660779
C1orf195	chromosome 1 open reading frame 195	0.0776039	0.130654	0.31819	0.0530502	0.0904171	0.30063	0.0128133
C1orf198	chromosome 1 open reading frame 198	0.00710776	0.016955	0.28327	0.00984725	0.0340167	0.66139	0.0269089
C1orf200	PIK3CD antisense RNA 1	-0.209877	-0.175938	0.41846	0.0339388	-0.252956	0.50735	-0.0430795
C1orf204	small nucleolar RNA host gene 28	-0.0524652	-0.150818	0.37723	-0.0983526	-0.078235	0.040641	-0.0257698
C1orf21	chromosome 1 open reading frame 21	0.0489077	0.0869398	0.29522	0.0380321	0.022283	0.33389	-0.0266247
C1orf210	chromosome 1 open reading frame 210	0.080035	0.138422	0.85739	0.0583868	0.129688	0.81242	0.0496531
C1orf213		-0.0362789	0.0028146	0.072084	0.0390935	-0.0205975	0.21412	0.0156814
C1orf216	chromosome 1 open reading frame 216	0.00183981	0.0334276	0.40348	0.0315878	0.00814042	0.47153	0.00630062
C1orf222	cilia and flagella associated protein 74	0.099811	0.152416	0.66241	0.0526052	0.122579	0.6112	0.0227682
C1orf226	chromosome 1 open reading frame 226	0.0948473	0.0724278	0.92492	-0.0224195	0.0900914	0.95807	-0.00475584
C1orf228	armadillo like helical domain containing 1	-0.0976338	-0.0544781	0.6825	0.0431557	-0.0438657	0.78379	0.053768
C1orf229	chromosome 1 open reading frame 229	-0.0697183	-0.0033722	0.55976	0.066346	-0.124596	0.58512	-0.0548778
C1orf233	fibronectin type III domain containing 10	0.00976281	0.0265511	0.23373	0.0167883	-0.0146173	0.49976	-0.0243801
C1orf234	testis expressed 46	-0.061545	-0.0126566	0.84514	0.0488884	0.0343449	0.69094	0.0958898
C1orf27	odr-4 GPCR localization factor homolog	-0.120354	-0.087233	0.28692	0.0331212	-0.0221665	0.123	0.0981878
C1orf35	chromosome 1 open reading frame 35	-0.0277728	-0.017024	0.16696	0.0107488	-0.104077	0.52849	-0.0763046
C1orf43	chromosome 1 open reading frame 43	-0.0741687	-0.0625499	0.27431	0.0116188	-0.0667606	0.80553	0.0074081
C1orf50	chromosome 1 open reading frame 50	-0.0467913	-0.083973	0.1959	-0.0371817	-0.0767318	0.36466	-0.0299405
C1orf52	chromosome 1 open reading frame 52	-0.189424	-0.165801	0.9728	0.0236225	-0.125673	0.78098	0.0637505
C1orf53	chromosome 1 open reading frame 53	-0.000432535	0.0126537	0.68378	0.0130863	-0.0616003	0.93794	-0.0611677
C1orf54	chromosome 1 open reading frame 54	-0.0625095	-0.113325	0.13738	-0.0508152	-0.0792246	0.41206	-0.0167151
C1orf56	chromosome 1 open reading frame 56	-0.156088	-0.155538	0.51357	0.000549349	-0.221521	0.45446	-0.0654331
C1orf61	MIR9-1 host gene	0.0473396	0.0488659	0.56627	0.0015263	0.0789803	0.67663	0.0316407
C1orf64	steroid receptor associated and regulated protein	-0.020757	-0.0436263	0.97762	-0.0228693	0.00637918	0.2228	0.0271362
C1orf68	chromosome 1 open reading frame 68	0.0269876	-0.0373972	0.70995	-0.0643848	-0.0355631	0.86013	-0.0625507
C1orf74	chromosome 1 open reading frame 74	-0.0553865	-0.0972201	0.92813	-0.0418335	-0.0583139	0.80726	-0.00292739
C1orf86	FA core complex associated protein 20	-0.0519722	-0.0769297	0.40092	-0.0249575	-0.0381755	0.85999	0.0137968
C1orf87	chromosome 1 open reading frame 87	-0.0114601	-0.0112169	0.83704	0.000243175	0.0411788	0.18839	0.0526388
C1orf94	chromosome 1 open reading frame 94	0.0120241	0.0888601	0.56283	0.076836	0.067531	0.56959	0.0555069
C1orf95	stum, mechanosensory transduction mediator homolog	0.0809488	0.00918787	0.35454	-0.0717609	0.137298	0.4289	0.0563493
[truncated: 17,294 more rows]
