# Supplementary material for: Weakened APC/C activity at mitotic exit drives cancer vulnerability to KIF18A inhibition
Source: EMBO J. 2024 Jan 26;43(5):2. doi: 10.1038/s44318-024-00031-6 (PMC10907621; doi:10.1038/s44318-024-00031-6)
Supplement: Supplementary file 16 — Source Data Fig. 5 [file 44318_2024_31_MOESM16_ESM.zip › Figure 5/5F/RPE1_WGD-shAPC4-shUBE2S_NormalizedMTTValues.xlsx]

## Sheet: Description
Data represented are 3 technical replicates from a single MTT cell viability experiment in KIF18Ai.
Normalization was conducted so that KIF18Ai viability was assessed relative to untreated cells = 100% and DMN (mitotic inhibitor) treated cells = 0%.

## Sheet: Data
	RPE1 (2N)								RPE1 (4N)
	NT	UBE2S knockdown	APC4 knockdown						NT	UBE2S knockdown	APC4 knockdown
			shRNA A	shRNA B	shRNA C	shRNA D	shRNA E	shRNA F			shRNA A	shRNA B	shRNA C	shRNA D	shRNA E	shRNA F
Replicate 1	0.895	0.788	0.629	0.51	0.523	0.691	0.387	0.455	0.795	0.285	0.174	0.102	0.169	0.252	0.132	0.071
Replicate 2	0.929	0.794	0.602	0.529	0.502	0.709	0.384	0.548	1.001	0.155	0.083	0.172	0.112	0.159	0.116	0.046
Replicate 3	0.895	0.795	0.651	0.618	0.42	0.701	0.357	0.486	0.54	0.118	0.095	0.102	0.085	0.203	0.124	0.06
																									4N, NT			4N, shAPC4 #64629			4N,shAPC4 #64630			4N, shAPC4 #64631			4N, shAPC4 #64632			4N, shAPC4 #254660			4N, shAPC4 #343245			4N, shUBE2S #87289
																									79.5	100.1	54	17.4	8.3	9.5	10.2	17.2	10.2	16.9	11.2	8.5	25.2	15.9	20.3	13.2	11.6	12.4	7.1	4.6	6	28.5	15.5	11.8
