# Supplementary material for: Weakened APC/C activity at mitotic exit drives cancer vulnerability to KIF18A inhibition
Source: EMBO J. 2024 Jan 26;43(5):2. doi: 10.1038/s44318-024-00031-6 (PMC10907621; doi:10.1038/s44318-024-00031-6)
Supplement: Supplementary file 16 — Source Data Fig. 5 [file 44318_2024_31_MOESM16_ESM.zip › Figure 5/5C/OVCAR-8_ScreenValidation_ConfluencyKIF18Ai.xlsx]

## Sheet: Description
Averaged CellcyteX confluency data for OVCAR-8 cell lines
N = 3 independent wells per condition from a single experiment

## Sheet: Data
Cell Line	OVCAR-8 WT						OVCAR-8 ∆APC4 (poly A)						OVCAR-8 ∆UBE2S (poly A)
Treatment	DMSO		KIF18Ai		DMN		DMSO		KIF18Ai		DMN		DMSO		KIF18Ai		DMN
Time (days)	Average Confluency	SD	Average Confluency	SD	Average Confluency	SD	Average Confluency	SD	Average Confluency	SD	Average Confluency	SD	Average Confluency	SD	Average Confluency	SD	Average Confluency	SD
0	9.47077	2.59034	7.94184	0.495912	8.66632	2.33568	5.02799	0.255083	4.34195	0.711256	8.20345	5.62425	4.52664	2.26397	4.70476	0.141526	3.73548	0.893393
0.166667	11.5864	3.4525	9.07288	0.494067	9.35866	2.56418	5.41402	0.296066	4.80085	0.870316	6.22903	2.49735	5.0363	2.36779	5.09332	0.284922	3.80809	1.20691
0.333333	13.3517	4.24168	9.47525	0.521578	9.44207	2.17084	6.61909	0.731182	4.76469	1.19496	5.38411	1.69731	5.00656	1.41484	4.88013	0.29712	3.78349	0.67924
0.5	15.1471	3.79724	8.90846	1.3341	7.11426	1.39726	6.97377	0.671917	4.65935	1.28385	4.99299	0.897166	6.91775	3.39614	4.45643	0.291376	3.37836	0.597284
0.666667	17.6896	5.12505	9.22735	0.715608	5.49757	0.897491	8.00076	1.04191	4.37146	1.02944	4.53963	1.36582	6.96369	2.8597	4.36827	0.155637	3.08785	0.558217
0.833333	20.91	5.3242	10.8615	1.54552	5.20347	0.703748	8.86159	0.886256	4.50371	0.638195	4.17742	0.929781	8.24394	4.79204	4.41763	0.299592	2.82304	0.255187
1	23.9311	7.56272	11.5218	2.62276	5.43653	1.05528	10.4763	1.08633	4.79931	0.806634	4.32221	1.29483	9.6358	4.41358	4.83179	0.30004	2.73759	0.408003
1.16667	26.7724	8.42206	12.6947	1.46455	6.07924	1.15487	11.4201	1.54523	4.83142	0.89695	3.95013	0.595663	11.5474	5.94759	4.78786	0.143564	2.73307	0.341091
1.33333	30.7392	9.4247	12.9853	1.51619	6.32127	1.23738	12.7418	1.88403	4.90069	0.96832	3.97023	0.552936	12.1012	6.47706	4.60425	0.346798	2.91306	0.27832
1.5	34.1133	9.13807	14.0533	1.50234	6.62096	1.13411	14.1722	0.631401	5.02286	1.21823	4.82114	1.82604	15.2274	7.42697	4.70853	0.337631	2.80002	0.424262
1.66667	38.6969	9.86819	14.5618	1.21231	6.49117	1.36292	16.2553	1.67705	4.78401	1.13892	3.91447	0.481393	16.2898	8.14916	4.71167	0.347042	3.03413	0.345835
1.83333	44.0498	11.1898	15.6029	0.485809	6.34706	1.08476	17.437	1.59548	5.12236	1.49651	3.86239	0.434994	18.6355	10.0097	4.88048	0.335354	2.79587	0.516415
2	48.3246	11.3247	16.6822	0.671962	6.24859	1.28634	19.4466	2.02467	5.32274	1.05755	4.46761	1.26204	19.7381	10.1519	4.93325	0.306079	2.81516	0.547927
2.16667	51.1154	9.73588	18.1267	1.46737	6.18079	1.3033	21.9284	2.70167	5.45408	1.24022	4.60647	1.40653	22.0725	10.3094	4.83487	0.208132	2.95755	0.542929
2.33333	56.8608	10.3466	18.2529	0.667459	6.13293	1.24604	24.5143	1.74278	5.68876	1.22858	4.13547	0.894471	24.1806	11.0242	4.96951	0.237848	3.01994	0.580782
2.5	62.2929	10.6743	18.9601	0.185788	6.13554	1.38605	27.0889	2.85379	6.07054	1.56351	5.21303	2.40249	26.4652	11.7515	4.76554	0.41026	3.08817	0.537893
2.66667	67.6736	9.5128	19.5674	0.336135	6.26466	1.38384	28.5092	2.73737	6.07164	1.27558	4.64091	1.22031	30.2353	13.4178	4.79133	0.552794	2.79011	0.802768
2.83333	69.8265	9.97537	20.5901	0.858655	6.19286	1.04011	31.8385	5.15905	6.29855	1.83777	4.44151	1.14689	33.3526	13.6339	5.08936	0.388687	2.92963	0.631788
3	72.3439	9.76665	20.8895	1.50402	6.19345	0.74099	33.31	1.3374	6.29635	2.00292	5.80536	3.27824	36.9098	15.148	5.14095	0.087141	2.85938	0.663195
3.16667	80.4473	7.99621	21.0401	3.05453	6.20783	0.821463	38.8281	1.85118	6.80083	1.62064	5.5184	2.98311	37.3649	13.3906	5.19689	0.304058	2.77245	0.611766
3.33333	78.3725	8.58609	22.1792	2.04876	6.13698	1.00285	41.3839	0.677093	7.3497	1.87939	5.9152	3.47892	41.6399	17.3014	5.14043	0.417614	2.72804	0.522488
3.5	84.1732	10.5478	23.4443	2.61624	5.98423	1.19013	44.2494	3.11226	7.38676	1.41788	5.0159	2.57884	41.9283	13.8538	5.07985	0.204496	2.82507	0.511377
3.66667	87.4808	8.79504	23.4783	3.34218	6.21026	1.08209	48.0205	2.45106	7.90587	1.88459	4.46863	1.4768	49.873	18.3747	5.42093	0.538998	2.75708	0.401148
3.83333	86.4354	6.55522	24.777	2.89056	6.47414	0.88609	53.327	3.433	8.05027	2.64839	4.22966	1.31239	51.5257	17.0961	5.41949	0.546897	2.7226	0.383795
4	90.3547	6.95472	25.5121	3.63967	6.57373	0.981698	59.2058	1.51247	8.28045	2.19366	4.06046	0.885548	56.6831	16.1622	5.16686	0.187853	2.65129	0.729754
4.16667	91.9422	6.50198	26.4956	3.55558	6.84211	1.02647	60.7024	2.65263	8.84452	2.60928	3.93034	0.62065	58.5501	16.7035	5.40456	0.429499	2.65141	0.298955
4.33333	92.8203	4.42141	28.3841	2.49879	6.67813	0.520208	65.1213	3.75406	8.56979	2.4338	4.06766	0.825037	65.1207	18.4318	5.65692	0.310207	2.60043	0.444636
4.5	93.7185	4.02031	29.5885	1.84121	6.82013	0.788515	71.0978	2.78172	9.26284	2.7937	4.52956	1.5942	65.4489	12.7618	5.5806	0.39882	2.40232	0.596544
4.66667	95.0238	4.19794	30.4256	2.84002	6.99714	0.917871	71.871	4.64308	9.44412	2.87466	4.40144	1.44483	66.6557	10.3202	5.72665	0.226561	2.55583	0.351354
4.83333	96.652	2.77359	31.6919	2.086	6.9798	1.41463	77.8431	8.14287	10.0855	3.54173	3.88618	0.781693	71.9806	15.3133	5.75829	0.277301	2.47347	0.353307
5	97.058	2.31103	32.6702	2.93838	7.14141	1.67477	77.8658	3.92754	10.2197	3.26396	3.73486	0.456104	75.8303	13.1547	5.66764	0.255432	2.53269	0.52341
5.16667	96.6089	2.95043	34.3879	3.36436	6.97035	1.32282	82.3707	5.85264	10.27	2.66032	4.45504	1.80156	77.4687	13.8506	5.52391	0.450301	2.3874	0.393632
5.33333	98.6401	0.946184	35.8947	2.28201	7.1354	1.249	82.109	7.91321	10.9061	2.87628	4.82104	2.47745	82.5984	11.2687	5.68627	0.34185	2.50542	0.284172
5.5	99.6535	0.320297	36.1739	2.89072	7.13286	0.964601	83.408	7.9539	11.1824	2.95562	4.0701	1.01733	84.0462	10.1132	6.09316	0.244314	2.63931	0.553875
5.66667	99.4904	0.399339	38.9029	2.75909	7.01229	0.761817	88.5327	4.19336	11.1378	3.09063	5.17337	2.89798	88.3803	9.09481	5.96732	0.311501	2.60761	0.414312
5.83333	98.7404	1.88288	38.4121	1.14367	7.12798	0.571389	91.0916	5.50389	10.8472	4.08098	4.3352	1.09579	90.4235	8.54818	6.1982	0.589678	2.58614	0.180107
6	99.5244	0.310077	36.3672	1.1238	7.20824	1.1599	87.6515	7.64054	10.8835	3.37322	5.06213	2.90998	89.2683	5.36524	5.3694	0.616369	2.34102	0.455031
6.16667	99.6986	0.424083	40.9453	3.41708	7.17134	1.23591	91.9093	7.44534	12.096	3.58177	4.59447	2.18871	90.21	8.75417	5.19479	0.411526	2.19876	0.267896
6.33333	99.6735	0.406285	41.161	5.68337	7.56633	1.32216	91.5776	6.97539	11.9543	3.55974	4.4543	1.46909	93.1104	4.79884	5.96881	0.342272	2.22958	0.113285
6.5	99.8716	0.121913	43.983	4.25909	6.66979	1.58889	91.4847	5.56571	12.0786	3.97083	4.01727	1.06178	92.5017	7.67039	5.58824	0.440446	2.19771	0.182156
6.66667	99.2109	1.01643	46.5493	3.36448	6.85136	2.21351	92.8171	6.90385	12.0193	4.06723	4.59994	2.04781	95.3504	4.91015	5.69515	0.167602	2.30257	0.249402
6.83333	99.3188	0.876943	47.4838	3.11872	6.97654	1.07998	92.5917	6.94375	12.6579	4.74113	3.85279	0.964972	94.8158	3.53954	5.93786	0.051257	2.44734	0.298502
7	99.7121	0.449848	46.0921	6.07415	7.30022	1.58676	92.8675	8.64123	13.6098	4.83203	5.0694	2.55338	96.1828	5.55355	5.88409	0.584907	1.93705	0.427633
