# Supplementary material for: Weakened APC/C activity at mitotic exit drives cancer vulnerability to KIF18A inhibition
Source: EMBO J. 2024 Jan 26;43(5):2. doi: 10.1038/s44318-024-00031-6 (PMC10907621; doi:10.1038/s44318-024-00031-6)
Supplement: Supplementary file 16 — Source Data Fig. 5 [file 44318_2024_31_MOESM16_ESM.zip › Figure 5/5D/OVCAR-8_ScreenValidation_NormalizedMTTValues.xlsx]

## Sheet: Description
Data represented are averages of 3 technical replicates from each of 3 independent MTT cell viability experiments in KIF18Ai.
Normalization was conducted so that KIF18Ai viability was assessed relative to untreated cells = 100% and DMN (mitotic inhibitor) treated cells = 0%.

## Sheet: Data
		∆APC4		∆UBE2S
	WT	guide A	guide B	guide A	guide B
Replicate 1	0.291	0.08	0.101	0.028	0.022
Replicate 2	0.43	0.131	0.175	0.065	0.057
Replicate 3	0.375	0.177	0.185	0.068	0.072
