# Supplementary material for: Weakened APC/C activity at mitotic exit drives cancer vulnerability to KIF18A inhibition
Source: EMBO J. 2024 Jan 26;43(5):2. doi: 10.1038/s44318-024-00031-6 (PMC10907621; doi:10.1038/s44318-024-00031-6)
Supplement: Supplementary file 16 — Source Data Fig. 5 [file 44318_2024_31_MOESM16_ESM.zip › Figure 5/5E/RPE1_WGD-shAPC4_ConfluencyKIF18Ai.xlsx]

## Sheet: Description
Averaged CellcyteX confluency data for RPE1 2N and 4N cell lines
N = 2 or 3 independent wells per condition from a single experiment

## Sheet: Data
Cell Line	RPE1 (2N)						RPE1 (2N) shAPC4 (A)						RPE1 (4N)						RPE1 (4N) shAPC4 (A)
Treatment	DMSO		KIF18Ai		DMN		DMSO		KIF18Ai		DMN		DMSO		KIF18Ai		DMN		DMSO		KIF18Ai		DMN
Time (days)	Average Confluency	SD	Average Confluency	SD	Average Confluency	SD	Average Confluency	SD	Average Confluency	SD	Average Confluency	SD	Average Confluency	SD	Average Confluency	SD	Average Confluency	SD	Average Confluency	SD	Average Confluency	SD	Average Confluency	SD
0	2.285	0.190919	2.95667	0.674858	2.2	1.21618	2.22	1.3435	3.56	1.47367	1.80333	1.12082	9.35667	5.53122	9.55667	11.8332	1.17333	0.604345	17.9367	13.6519	3.48	0.357631	2.27667	0.454459
0.166667	2.535	0.487904	3.53667	1.23452	2.20667	1.279	2.27	1.20208	3.67333	1.51279	1.58333	0.463609	19.8667	20.8028	10.6767	12.9549	1.39	0.754255	17.7733	13.7458	3.37	0.612127	2.48667	0.310859
0.333333	2.85	0.296985	3.78	1.18317	1.61667	0.751088	3.015	1.50614	4.07333	1.35537	1.59	0.565066	21.16	21.6452	10.1533	10.4505	1.25667	0.609617	16.3733	8.81676	3.19667	0.678552	2.54667	0.353034
0.5	3.405	1.09602	4.69667	1.37351	1.56	1.11072	3.09	1.1738	2.94333	1.98621	1.55333	0.80314	19.4133	17.0733	11.65	12.3223	1.42667	0.802268	22.1867	16.2768	3.62667	0.344432	2.75667	0.329596
0.666667	3.99	0.86267	5.17333	1.26982	1.35333	1.01594	4.045	1.70413	3.31667	2.45011	1.13667	0.346747	23.97	22.8132	9.36333	8.53736	1.43	0.830723	19.9167	9.9861	3.67333	0.480035	2.95	0.104403
0.833333	4.68	0.806102	5.38667	1.24122	1.38667	0.94511	4.195	1.95869	3.54	2.3554	1.13667	0.620511	23.5233	18.8867	7.67333	5.28214	1.26333	0.620511	24.73	14.0691	3.90333	0.50362	2.91667	0.080829
1	5.515	0.685894	5.75667	1.3402	1.33333	0.886811	5.335	2.79307	3.92667	2.57954	1.07333	0.531162	23.42	16.4865	9.84667	8.24078	1.42	0.76	28.9033	19.6475	4.26667	0.430039	3.67667	0.771643
1.16667	5.91	1.13137	7.14667	1.95485	1.26	0.913947	7.12	4.45477	4.63667	3.51991	1.14333	0.400541	25.2333	14.7871	11.2	9.48749	1.52667	0.937674	28.74	13.9917	4.42333	0.617765	3.45	0.515073
1.33333	7.145	1.25158	7.79	2.1523	1.47	1.10775	7.27	3.54968	4.62667	3.63258	1.09	0.582838	27.07	16.101	11.9767	10.8054	1.73667	1.06829	30.1433	14.3882	4.47333	0.597188	3.36	0.534509
1.5	7.705	0.700036	9.18667	2.26509	1.71	1.15052	7.425	3.42947	4.95333	3.99621	1.39	0.57	31.96	19.5213	13.6733	13.0092	2.51333	1.37041	34.7833	15.9725	4.6	0.633798	3.19	0.217025
1.66667	9.01	1.03238	10.6567	2.66123	1.65	1.02269	9.155	5.43765	5.85667	4.82156	1.46667	0.630106	37.2667	23.2153	12.99	10.0507	2.42667	1.26358	40.54	20.5297	4.85333	0.475009	3.32	0.337787
1.83333	10.355	1.73241	11.6333	2.94422	1.87667	1.21911	11.24	6.03869	6.02333	5.09418	1.47667	0.732211	37.6667	17.0421	13.55	9.1804	2.42	1.21198	40.86	19	5.1	0.505668	3.26333	0.400541
2	12.27	2.70115	13.77	4.0215	1.95667	1.32308	12.32	5.44472	7.28	5.35835	1.43333	0.657292	41.0767	19.8451	12.6067	6.16275	2.51	1.28172	48.2433	20.3223	5.21333	0.25658	3.63333	0.57709
2.16667	14.16	1.4425	15.0833	4.27277	1.79667	1.22818	12.72	4.46891	7.75333	5.16514	1.42667	0.662294	42.0767	14.912	17.4667	13.1424	2.45667	1.2331	49.9533	19.0483	5.38	0.130767	3.35333	0.453578
2.33333	15.815	1.78898	17.1767	5.16815	1.52667	1.10278	14.54	5.72756	8.02	5.98039	1.57	0.7	44.3733	11.1443	18.2767	12.7564	2.56	1.31936	55.51	18.5476	5.42333	0.26727	3.26667	0.50362
2.5	18.68	1.04652	19.29	6.20023	1.55	1.05205	18.895	8.91662	10.0233	7.82298	1.58333	0.974389	50.8967	14.7424	19.5267	14.5809	2.42	1.2406	59.9433	18.2799	5.45333	0.336502	3.45333	0.400666
2.66667	21.66	1.28693	22.15	5.56873	1.81667	1.22349	19.305	11.0238	9.53333	6.72687	1.51333	0.841091	53.5433	10.0936	19.0167	9.64498	2.62	1.43272	66.2267	17.8355	5.89333	0.413562	3.29667	0.558241
2.83333	25.61	3.19612	25.19	4.923	1.63	1.13767	22.715	13.1027	11.08	7.55852	1.36333	0.816844	56.1267	7.05082	20.13	8.71448	2.54667	1.42205	69.94	14.5317	5.8	0.63	3.33667	0.595007
3	28.595	2.26981	27.6067	8.91931	1.70333	1.13953	24.485	13.7249	10.9933	7.95123	1.54333	0.96241	60.4867	5.31491	24.1833	13.2299	2.67667	1.6692	72.28	12.3502	5.74333	0.427707	3.38667	0.568624
3.16667	33.68	0.141421	31.6867	7.60022	1.69333	1.15539	26.875	18.9575	12.06	9.40189	1.44333	0.933292	63.22	2.14399	25.69	13.7981	2.48	1.32556	78.23	15.3371	5.83667	0.496521	3.13	0.226053
3.33333	35.835	2.48194	36.1	7.26143	1.49667	0.938314	31.16	19.0495	13.83	11.0841	1.42333	0.782134	69.4433	1.34753	29.2667	14.1467	2.39	1.15806	83.7067	12.3949	6.23667	0.544457	3.06333	0.111505
3.5	39.745	0.388909	37.5267	6.91868	1.45	0.908625	35.63	19.4172	16.1867	12.3711	1.47667	0.741912	70.9167	10.4428	30.48	10.0229	2.60667	1.27896	86.7467	9.01067	6.34667	0.873689	2.98	0.252389
3.66667	45.85	0.622254	44.0833	8.16582	1.52333	1.02065	34.84	15.5281	17.2867	13.2386	1.29667	0.662143	73.7733	8.24612	31.5	9.82106	2.34333	1.08487	90.2267	4.47788	6.5	0.949789	2.99333	0.228108
3.83333	49.915	3.72645	44.0167	6.28611	1.59	1.00539	38.73	14.8068	20.2667	16.0086	1.36667	0.692122	77.46	5.22506	34.8033	9.25723	2.47333	1.19835	94.7433	4.68628	7.12667	1.77624	3.25333	0.453578
4	54.585	5.32451	50.4367	7.56125	1.50333	0.973156	43.8	14.326	22.5567	17.9725	1.44	0.845518	81.5067	8.48152	37.7667	11.8378	2.6	1.59145	95.5167	1.74935	6.93333	1.25237	2.93	0.232594
4.16667	50.695	14.7715	50.8367	4.68297	1.61333	1.10437	48.215	17.1898	23.9567	17.9607	1.53667	1.02344	83.1633	11.8671	38.8733	8.5689	2.67333	1.6464	95.8867	2.87535	6.93	2.15687	2.92333	0.165025
4.33333	60.23	11.3844	50.3067	5.16072	1.58667	1.06105	47.5	14.9482	21.3767	15.4331	1.21	0.669029	83.1033	13.7604	43.6267	6.84865	2.72667	1.48547	97.9733	1.66506	7.44333	1.34656	3.04	0.277128
4.5	66.29	9.8005	59.32	4.86831	1.58333	0.990168	51.265	15.1816	26.0433	18.033	1.23	0.638357	86.2767	10.86	45.1133	7.56928	2.23	1.11122	99.3267	0.457202	7.87667	2.42275	2.96	0.174356
4.66667	70.515	10.0197	62.2033	7.81558	1.69	1.06944	56.395	18.703	30.4533	25.268	1.25667	0.650103	87.96	13.4444	46.5133	10.4529	2.67667	1.49938	98.8233	0.387857	8.27	2.5583	2.99333	0.427239
4.83333	74.095	12.3249	66.73	9.75716	1.55667	0.949754	60.285	15.7897	34.6033	21.0233	1.42333	0.752618	89.9533	7.58653	51.84	9.10242	2.45667	1.22659	98.7433	0.803077	8.51667	3.10809	3.02	0.37027
5	72.005	18.2363	68.3867	8.59435	1.5	0.842556	61.545	21.8001	39.0933	27.9503	1.54333	1.16818	90.8233	9.56117	57.4967	10.5941	2.5	1.22111	99.1667	0.459384	9.22667	3.84012	2.86333	0.249466
5.16667	78.77	10.7763	69.53	6.01913	1.48333	0.895396	59.105	11.0097	42.3467	27.0762	1.35333	0.83008	92.2567	6.49842	56.5933	9.0581	2.94667	1.53657	98.75	0.296142	9.58	3.85066	2.96	0.156205
5.33333	79.36	7.08521	71.95	11.8634	1.50333	0.982157	63.475	20.7819	46.5867	31.1958	1.33	0.566657	92.1767	7.43169	62.83	10.7677	3.02	1.722	99.22	0.894036	9.87667	3.71949	3.25	0.527162
5.5	82.28	9.51766	72.5267	13.1557	1.6	1.10977	65.655	22.2527	49.1567	28.5803	1.6	1.10109	93.3433	4.54595	66.1133	14.2923	3.09333	1.77371	99.1733	0.686756	10.7	4.14293	3.44	0.917551
5.66667	85.855	6.10233	76.1433	9.92693	1.57	1.07177	69.48	9.65908	48.4167	26.0724	1.36333	0.853307	95.0833	2.08745	69.76	12.3415	2.92667	1.63555	99.3267	0.567656	12.2133	5.35053	3.08667	0.41138
5.83333	86.97	10.0833	80.4967	11.2185	1.55	1.0333	69.81	17.6777	51.7867	27.8394	1.70667	1.35707	NA	NA	NA	NA	NA	NA	NA	NA	NA	NA	NA	NA
6	88.08	5.78413	79.8067	11.0628	1.62333	1.12398	73.63	14.8775	56.4633	28.2475	1.48	0.867468	95.87	2.42654	74.68	15.4833	2.83333	1.58863	99.2633	0.560119	12.69	6.4279	2.98667	0.402036
6.16667	89.095	5.31037	83.52	9.67924	1.54	1.00777	75.6	19.8556	60.96	31.7072	1.29667	0.77106	96.81	1.26012	72.2567	11.5062	2.75	1.58767	99.4867	0.345591	12.43	4.88906	2.94	0.262869
6.33333	90.77	1.10309	83.5333	10.5738	1.58333	1.03389	79.785	17.2888	61.0633	30.4168	1.53667	0.970069	98.19	0.976166	78.1267	15.4285	2.62333	1.64123	99.3633	0.616468	14.9967	8.2194	3.46333	1.05462
6.5	93.42	2.72943	86.1767	9.08236	1.51	0.978621	81.115	16.5958	60.01	26.8197	1.31667	0.642599	98.1933	1.10546	77.7833	12.5223	2.68667	1.54794	99.3433	0.830502	16.2133	7.83363	3.58667	1.04103
6.66667	94.68	1.55563	88.5633	6.17448	1.72333	1.16578	86.04	9.50352	65.3067	28.6422	1.28667	0.62043	98.1433	0.115902	82.0567	14.4657	2.74333	1.4729	99.2033	0.613297	17.6633	11.5423	3.41667	0.882855
6.83333	91.73	5.51543	90.3533	6.14044	1.93	1.43042	82.055	18.2363	67.2333	26.1229	1.65333	1.20359	98.0633	0.740698	88.3867	7.72771	2.42333	1.12082	99.1667	0.508167	19.5067	11.4028	3.23	0.70342
7	95.62	1.73948	89.9033	6.14557	1.75333	1.28873	87.415	8.90247	72.0667	29.8856	1.39	0.645058	97.7967	0.804508	86.9467	11.4955	2.37667	1.0152	99.1767	0.866853	21.08	13.4725	3.21	0.955353
