# Supplementary material for: Weakened APC/C activity at mitotic exit drives cancer vulnerability to KIF18A inhibition
Source: EMBO J. 2024 Jan 26;43(5):2. doi: 10.1038/s44318-024-00031-6 (PMC10907621; doi:10.1038/s44318-024-00031-6)
Supplement: Supplementary file 17 — Source Data Fig. 6 [file 44318_2024_31_MOESM17_ESM.zip]

Archive with 43 entries (32 files):
- Figure 6/
- Figure 6/6F/
- Figure 6/6A/
- Figure 6/6H/
- Figure 6/6I/
- Figure 6/6G/
- Figure 6/.DS_Store
- __MACOSX/Figure 6/._.DS_Store
- Figure 6/6B/
- Figure 6/6E/
- Figure 6/6J/
- Figure 6/6D/
- Figure 6/6C/
- Figure 6/6F/CyclinB1DegradationTraces.xlsx
- __MACOSX/Figure 6/6F/._CyclinB1DegradationTraces.xlsx
- Figure 6/6A/FullPanel_MitoticDuration_KIF18AiToxicity.xlsx
- __MACOSX/Figure 6/6A/._FullPanel_MitoticDuration_KIF18AiToxicity.xlsx
- Figure 6/6H/Panel_CDC20-OE_NormalizedMTTValues.xlsx
- __MACOSX/Figure 6/6H/._Panel_CDC20-OE_NormalizedMTTValues.xlsx
- Figure 6/6I/Panel_UBE2S-OE_NormalizedMTTValues.xlsx
- __MACOSX/Figure 6/6I/._Panel_UBE2S-OE_NormalizedMTTValues.xlsx
- Figure 6/6G/CyclinB1DegradationMax.xlsx
- __MACOSX/Figure 6/6G/._CyclinB1DegradationMax.xlsx
- Figure 6/6B/FullPanel_MetaphaseToAnaphaseDuration.xlsx
- __MACOSX/Figure 6/6B/._FullPanel_MetaphaseToAnaphaseDuration.xlsx
- Figure 6/6E/HeLa-CyB-eYFP_DMSO.tif
- __MACOSX/Figure 6/6E/._HeLa-CyB-eYFP_DMSO.tif
- Figure 6/6E/RPE1-CyB-eYFP_DMSO.tif
- __MACOSX/Figure 6/6E/._RPE1-CyB-eYFP_DMSO.tif
- Figure 6/6J/UBE2S-OE_ReversineTitration_NormalizedMTTValues.xlsx
- __MACOSX/Figure 6/6J/._UBE2S-OE_ReversineTitration_NormalizedMTTValues.xlsx
- Figure 6/6D/.DS_Store
- __MACOSX/Figure 6/6D/._.DS_Store
- Figure 6/6D/CDC23_KIF18A_RNAiCodependency.xlsx
- __MACOSX/Figure 6/6D/._CDC23_KIF18A_RNAiCodependency.xlsx
- Figure 6/6D/ANAPC1_KIF18A_RNAiCodependency.xlsx
- __MACOSX/Figure 6/6D/._ANAPC1_KIF18A_RNAiCodependency.xlsx
- Figure 6/6D/TopRNAiCodependencies_KIF18A.xlsx
- __MACOSX/Figure 6/6D/._TopRNAiCodependencies_KIF18A.xlsx
- Figure 6/6D/ANAPC4_KIF18A_RNAiCodependency.xlsx
- __MACOSX/Figure 6/6D/._ANAPC4_KIF18A_RNAiCodependency.xlsx
- Figure 6/6C/FullPanel_KIF18AiDelay_MetaToAna.xlsx
- __MACOSX/Figure 6/6C/._FullPanel_KIF18AiDelay_MetaToAna.xlsx
