# Supplementary material for: Weakened APC/C activity at mitotic exit drives cancer vulnerability to KIF18A inhibition
Source: EMBO J. 2024 Jan 26;43(5):2. doi: 10.1038/s44318-024-00031-6 (PMC10907621; doi:10.1038/s44318-024-00031-6)
Supplement: Supplementary file 17 — Source Data Fig. 6 [file 44318_2024_31_MOESM17_ESM.zip › Figure 6/6F/CyclinB1DegradationTraces.xlsx]

## Sheet: Description
Longitudinal Cyclin B1 intensity around mitotic exit from live-cell timelapse fluorescence microscopy of endogenously-tagged cell lines
Each row represents a single timepoint for a single cell
Both time and intensity are normalized to the beginning of the metaphase to anaphase transition (manually aligned Cyclin B1 degradation inflection point)

## Sheet: Data
Cell Line	Treatment	Cell Number	Time	Intensity
DLD1	DMSO	1	-22.5	0.813887
DLD1	DMSO	1	-20	0.955861
DLD1	DMSO	1	-17.5	0.932251
DLD1	DMSO	1	-15	0.939237
DLD1	DMSO	1	-12.5	0.955434
DLD1	DMSO	1	-10	0.951348
DLD1	DMSO	1	-7.5	0.995728
DLD1	DMSO	1	-5	1.01617
DLD1	DMSO	1	-2.5	1.01693
DLD1	DMSO	1	0	1
DLD1	DMSO	1	2.5	0.953208
DLD1	DMSO	1	5	0.727477
DLD1	DMSO	1	7.5	0.269213
DLD1	DMSO	1	10	0.130273
DLD1	DMSO	1	12.5	0.13419
DLD1	DMSO	1	15	0.11414
DLD1	DMSO	1	17.5	0.0834239
DLD1	DMSO	1	20	0.0801621
DLD1	DMSO	1	22.5	0.0839201
DLD1	DMSO	1	25	0.0782766
DLD1	DMSO	1	27.5	0.0504513
DLD1	DMSO	1	30	0.0405319
DLD1	DMSO	1	32.5	0.0491051
DLD1	DMSO	1	35	0.0125557
DLD1	DMSO	1	37.5	0.0092722
DLD1	DMSO	1	40	0.00218322
DLD1	DMSO	2	-25	1.17312
DLD1	DMSO	2	-22.5	1.21872
DLD1	DMSO	2	-20	1.21782
DLD1	DMSO	2	-17.5	1.25675
DLD1	DMSO	2	-15	1.24121
DLD1	DMSO	2	-12.5	1.26452
DLD1	DMSO	2	-10	1.20288
DLD1	DMSO	2	-7.5	1.14092
DLD1	DMSO	2	-5	1.09116
DLD1	DMSO	2	-2.5	1.0654
DLD1	DMSO	2	0	1
DLD1	DMSO	2	2.5	0.794799
DLD1	DMSO	2	5	0.57371
DLD1	DMSO	2	7.5	0.337116
DLD1	DMSO	2	10	0.135198
DLD1	DMSO	2	12.5	0.0459584
DLD1	DMSO	2	15	0.046934
DLD1	DMSO	2	17.5	0.047008
DLD1	DMSO	2	20	0.00920184
DLD1	DMSO	2	22.5	0
DLD1	DMSO	2	25	0.0250854
DLD1	DMSO	2	27.5	0.0368028
DLD1	DMSO	2	30	0.0560018
DLD1	DMSO	2	32.5	0.0482658
DLD1	DMSO	2	35	0.0665955
DLD1	DMSO	2	37.5	0.0496946
DLD1	DMSO	2	40	0.0259039
DLD1	DMSO	2	42.5	0.0153796
DLD1	DMSO	2	45	0.0159298
DLD1	DMSO	3	-27.5	0.662911
DLD1	DMSO	3	-25	0.77526
DLD1	DMSO	3	-22.5	0.832805
DLD1	DMSO	3	-20	0.894459
DLD1	DMSO	3	-17.5	0.925791
DLD1	DMSO	3	-15	0.928002
DLD1	DMSO	3	-12.5	0.953686
DLD1	DMSO	3	-10	0.995663
DLD1	DMSO	3	-7.5	1.00967
DLD1	DMSO	3	-5	1.06166
DLD1	DMSO	3	-2.5	1.0398
DLD1	DMSO	3	0	1
DLD1	DMSO	3	2.5	0.886265
DLD1	DMSO	3	5	0.690276
DLD1	DMSO	3	7.5	0.320129
DLD1	DMSO	3	10	0.0751147
DLD1	DMSO	3	12.5	0.0133313
DLD1	DMSO	3	15	0
DLD1	DMSO	3	17.5	0.0430741
DLD1	DMSO	3	20	0.0689789
DLD1	DMSO	3	22.5	0.117942
DLD1	DMSO	3	25	0.124103
DLD1	DMSO	3	27.5	0.0844602
DLD1	DMSO	3	30	0.0513476
DLD1	DMSO	3	32.5	0.0709318
DLD1	DMSO	3	35	0.0718435
DLD1	DMSO	3	37.5	0.077659
DLD1	DMSO	3	40	0.0419775
DLD1	DMSO	4	-27.5	0.922713
DLD1	DMSO	4	-25	0.944047
DLD1	DMSO	4	-22.5	0.946552
DLD1	DMSO	4	-20	0.866283
DLD1	DMSO	4	-17.5	0.88249
DLD1	DMSO	4	-15	0.894526
DLD1	DMSO	4	-12.5	0.893409
DLD1	DMSO	4	-10	0.924196
DLD1	DMSO	4	-7.5	0.915426
DLD1	DMSO	4	-5	0.962354
DLD1	DMSO	4	-2.5	0.968219
DLD1	DMSO	4	0	1
DLD1	DMSO	4	2.5	0.938215
DLD1	DMSO	4	5	0.838823
DLD1	DMSO	4	7.5	0.55146
DLD1	DMSO	4	10	0.282375
DLD1	DMSO	4	12.5	0.195297
DLD1	DMSO	4	15	0.202795
DLD1	DMSO	4	17.5	0.174829
DLD1	DMSO	4	20	0.180378
DLD1	DMSO	4	22.5	0.162249
DLD1	DMSO	4	25	0.154251
DLD1	DMSO	4	27.5	0.0842905
DLD1	DMSO	4	30	0.0543812
DLD1	DMSO	4	32.5	0.0272656
DLD1	DMSO	4	35	0.0513819
DLD1	DMSO	4	37.5	0.0567917
DLD1	DMSO	4	40	0.0132745
DLD1	DMSO	4	42.5	0
DLD1	DMSO	5	-10	1.08594
DLD1	DMSO	5	-7.5	1.01893
DLD1	DMSO	5	-5	1.02206
DLD1	DMSO	5	-2.5	1.02456
DLD1	DMSO	5	0	1
DLD1	DMSO	5	2.5	0.856032
DLD1	DMSO	5	5	0.575072
DLD1	DMSO	5	7.5	0.251313
DLD1	DMSO	5	10	0.107117
DLD1	DMSO	5	12.5	0.102138
DLD1	DMSO	5	15	0.130522
DLD1	DMSO	5	17.5	0.13434
DLD1	DMSO	5	20	0.127951
DLD1	DMSO	5	22.5	0.137007
DLD1	DMSO	5	25	0.131632
DLD1	DMSO	5	27.5	0.140627
DLD1	DMSO	5	30	0.111624
DLD1	DMSO	5	32.5	0.110778
DLD1	DMSO	5	35	0.0492029
DLD1	DMSO	5	37.5	0.0212702
DLD1	DMSO	5	40	0
DLD1	DMSO	6	-17.5	0.827132
DLD1	DMSO	6	-15	0.875206
DLD1	DMSO	6	-12.5	0.812152
DLD1	DMSO	6	-10	0.851768
DLD1	DMSO	6	-7.5	0.895331
DLD1	DMSO	6	-5	0.924864
DLD1	DMSO	6	-2.5	0.964047
DLD1	DMSO	6	0	1
DLD1	DMSO	6	2.5	0.943063
DLD1	DMSO	6	5	0.743459
DLD1	DMSO	6	7.5	0.37806
DLD1	DMSO	6	10	0.239331
DLD1	DMSO	6	12.5	0.191616
DLD1	DMSO	6	15	0.189426
DLD1	DMSO	6	17.5	0.160252
DLD1	DMSO	6	20	0.154023
DLD1	DMSO	6	22.5	0.124339
DLD1	DMSO	6	25	0.0964064
DLD1	DMSO	6	27.5	0.0373347
DLD1	DMSO	6	30	0.0161707
DLD1	DMSO	6	32.5	0.0124355
DLD1	DMSO	6	35	0
DLD1	DMSO	6	37.5	0.0139633
DLD1	DMSO	6	40	0.0286456
DLD1	DMSO	7	-30	1.05156
DLD1	DMSO	7	-27.5	1.0408
DLD1	DMSO	7	-25	1.08688
DLD1	DMSO	7	-22.5	1.14638
DLD1	DMSO	7	-20	1.2006
DLD1	DMSO	7	-17.5	1.24725
DLD1	DMSO	7	-15	1.26264
DLD1	DMSO	7	-12.5	1.18957
DLD1	DMSO	7	-10	1.28743
DLD1	DMSO	7	-7.5	1.20805
DLD1	DMSO	7	-5	1.0635
DLD1	DMSO	7	-2.5	1.05195
DLD1	DMSO	7	0	1
DLD1	DMSO	7	2.5	0.93521
DLD1	DMSO	7	5	0.741191
DLD1	DMSO	7	7.5	0.464038
DLD1	DMSO	7	10	0.239183
DLD1	DMSO	7	12.5	0.157179
DLD1	DMSO	7	15	0.139224
DLD1	DMSO	7	17.5	0.100664
DLD1	DMSO	7	20	0.104249
DLD1	DMSO	7	22.5	0.120047
DLD1	DMSO	7	25	0.0971035
DLD1	DMSO	7	27.5	0.0996433
DLD1	DMSO	7	30	0.0763229
DLD1	DMSO	7	32.5	0.0652521
DLD1	DMSO	7	35	0.0478439
DLD1	DMSO	7	37.5	0.0214489
DLD1	DMSO	7	40	0.0279201
DLD1	DMSO	7	42.5	0.0188787
DLD1	DMSO	7	45	0.0155125
DLD1	DMSO	8	-20	1.00121
DLD1	DMSO	8	-17.5	1.06233
DLD1	DMSO	8	-15	1.06934
DLD1	DMSO	8	-12.5	1.06896
DLD1	DMSO	8	-10	1.07846
DLD1	DMSO	8	-7.5	1.06212
DLD1	DMSO	8	-5	0.997077
DLD1	DMSO	8	-2.5	1.00117
DLD1	DMSO	8	0	1
DLD1	DMSO	8	2.5	0.952909
DLD1	DMSO	8	5	0.80507
DLD1	DMSO	8	7.5	0.510124
DLD1	DMSO	8	10	0.281195
DLD1	DMSO	8	12.5	0.211414
DLD1	DMSO	8	15	0.145887
DLD1	DMSO	8	17.5	0.125269
DLD1	DMSO	8	20	0.105542
DLD1	DMSO	8	22.5	0.0846336
DLD1	DMSO	8	25	0.070091
DLD1	DMSO	8	27.5	0.0767968
DLD1	DMSO	8	30	0.0371323
DLD1	DMSO	8	32.5	0.0282846
DLD1	DMSO	8	35	0.0365018
DLD1	DMSO	8	37.5	0
DLD1	DMSO	9	-32.5	1.3104
DLD1	DMSO	9	-30	1.42785
DLD1	DMSO	9	-27.5	1.4051
DLD1	DMSO	9	-25	1.45631
DLD1	DMSO	9	-22.5	1.47458
DLD1	DMSO	9	-20	1.50227
DLD1	DMSO	9	-17.5	1.47503
DLD1	DMSO	9	-15	1.48297
DLD1	DMSO	9	-12.5	1.37148
DLD1	DMSO	9	-10	1.30201
DLD1	DMSO	9	-7.5	1.27877
DLD1	DMSO	9	-5	1.16552
DLD1	DMSO	9	-2.5	1.06756
DLD1	DMSO	9	0	1
DLD1	DMSO	9	2.5	0.920181
DLD1	DMSO	9	5	0.708687
DLD1	DMSO	9	7.5	0.354364
DLD1	DMSO	9	10	0.118877
DLD1	DMSO	9	12.5	0.0803333
DLD1	DMSO	9	15	0.085339
DLD1	DMSO	9	17.5	0.0657291
DLD1	DMSO	9	20	0.0804957
DLD1	DMSO	9	22.5	0.0746986
DLD1	DMSO	9	25	0.0817268
DLD1	DMSO	9	27.5	0.045727
DLD1	DMSO	9	30	0.00371362
DLD1	DMSO	9	32.5	0.014638
DLD1	DMSO	9	35	0.0208409
DLD1	DMSO	9	37.5	0.0295331
DLD1	DMSO	9	40	0.0086313
DLD1	DMSO	9	42.5	0
DLD1	DMSO	10	-27.5	0.912318
DLD1	DMSO	10	-25	0.937522
DLD1	DMSO	10	-22.5	0.996522
DLD1	DMSO	10	-20	1.03484
DLD1	DMSO	10	-17.5	1.04629
DLD1	DMSO	10	-15	1.00004
DLD1	DMSO	10	-12.5	1.00244
DLD1	DMSO	10	-10	1.00726
DLD1	DMSO	10	-7.5	1.02831
DLD1	DMSO	10	-5	1.02452
DLD1	DMSO	10	-2.5	1.02842
DLD1	DMSO	10	0	1
DLD1	DMSO	10	2.5	0.941145
DLD1	DMSO	10	5	0.581732
DLD1	DMSO	10	7.5	0.265514
DLD1	DMSO	10	10	0.131958
DLD1	DMSO	10	12.5	0.124765
DLD1	DMSO	10	15	0.12365
DLD1	DMSO	10	17.5	0.0916746
DLD1	DMSO	10	20	0.0605907
DLD1	DMSO	10	22.5	0.0711104
DLD1	DMSO	10	25	0.0207029
DLD1	DMSO	10	27.5	0
DLD1	DMSO	10	30	0.0307078
DLD1	DMSO	10	32.5	0.0563603
DLD1	DMSO	10	35	0.0480647
DLD1	DMSO	10	37.5	0.0568685
DLD1	DMSO	10	40	0.0752417
DLD1	DMSO	11	-27.5	1.03495
DLD1	DMSO	11	-25	1.11313
DLD1	DMSO	11	-22.5	1.15449
DLD1	DMSO	11	-20	1.13366
DLD1	DMSO	11	-17.5	1.0945
DLD1	DMSO	11	-15	1.04892
DLD1	DMSO	11	-12.5	1.03606
DLD1	DMSO	11	-10	1.06469
DLD1	DMSO	11	-7.5	1.06046
DLD1	DMSO	11	-5	1.04257
DLD1	DMSO	11	-2.5	1.03714
DLD1	DMSO	11	0	1
DLD1	DMSO	11	2.5	0.880352
DLD1	DMSO	11	5	0.623323
DLD1	DMSO	11	7.5	0.312966
DLD1	DMSO	11	10	0.229896
DLD1	DMSO	11	12.5	0.222335
DLD1	DMSO	11	15	0.166662
DLD1	DMSO	11	17.5	0.122653
DLD1	DMSO	11	20	0.115569
DLD1	DMSO	11	22.5	0.118172
DLD1	DMSO	11	25	0.10395
DLD1	DMSO	11	27.5	0.0817249
DLD1	DMSO	11	30	0.0396702
DLD1	DMSO	11	32.5	0.00885454
DLD1	DMSO	11	35	0
DLD1	DMSO	11	37.5	0.0395035
DLD1	DMSO	11	40	0.0435545
DLD1	DMSO	11	42.5	0.0371822
DLD1	DMSO	12	-20	1.02665
DLD1	DMSO	12	-17.5	1.07932
DLD1	DMSO	12	-15	1.09438
DLD1	DMSO	12	-12.5	1.09421
DLD1	DMSO	12	-10	1.12266
DLD1	DMSO	12	-7.5	1.11463
DLD1	DMSO	12	-5	1.09644
DLD1	DMSO	12	-2.5	1.04614
DLD1	DMSO	12	0	1
DLD1	DMSO	12	2.5	0.934287
DLD1	DMSO	12	5	0.834569
DLD1	DMSO	12	7.5	0.599165
DLD1	DMSO	12	10	0.251812
DLD1	DMSO	12	12.5	0.113986
DLD1	DMSO	12	15	0.0721127
DLD1	DMSO	12	17.5	0.0701469
DLD1	DMSO	12	20	0.0610947
DLD1	DMSO	12	22.5	0.0467905
DLD1	DMSO	12	25	0.0458823
DLD1	DMSO	12	27.5	0.0405346
DLD1	DMSO	12	30	0.0382343
DLD1	DMSO	12	32.5	0.0127089
DLD1	DMSO	12	35	0.0134319
DLD1	DMSO	12	37.5	0.0164313
DLD1	DMSO	12	40	0.0266009
DLD1	DMSO	12	42.5	0.0205541
DLD1	DMSO	13	-32.5	1.29289
DLD1	DMSO	13	-30	1.24966
DLD1	DMSO	13	-27.5	1.20564
DLD1	DMSO	13	-25	1.19446
DLD1	DMSO	13	-22.5	1.17156
DLD1	DMSO	13	-20	1.11279
DLD1	DMSO	13	-17.5	1.09208
DLD1	DMSO	13	-15	1.08665
DLD1	DMSO	13	-12.5	1.08112
DLD1	DMSO	13	-10	1.08781
DLD1	DMSO	13	-7.5	1.07224
DLD1	DMSO	13	-5	1.04717
DLD1	DMSO	13	-2.5	1.01438
DLD1	DMSO	13	0	1
DLD1	DMSO	13	2.5	0.9589
DLD1	DMSO	13	5	0.763554
DLD1	DMSO	13	7.5	0.479927
DLD1	DMSO	13	10	0.284527
DLD1	DMSO	13	12.5	0.152075
DLD1	DMSO	13	15	0.0991672
DLD1	DMSO	13	17.5	0.0767083
DLD1	DMSO	13	20	0.0610994
DLD1	DMSO	13	22.5	0.0450487
DLD1	DMSO	13	25	0.0395894
DLD1	DMSO	13	27.5	0.0124784
DLD1	DMSO	13	30	0.0670168
DLD1	DMSO	13	32.5	0.078219
DLD1	DMSO	13	35	0.0745649
DLD1	DMSO	13	37.5	0.0449451
DLD1	DMSO	13	40	0.0219899
DLD1	DMSO	13	42.5	0
DLD1	DMSO	14	-20	0.942576
DLD1	DMSO	14	-17.5	0.965085
DLD1	DMSO	14	-15	1.00262
DLD1	DMSO	14	-12.5	1.05952
DLD1	DMSO	14	-10	1.03329
DLD1	DMSO	14	-7.5	1.03817
DLD1	DMSO	14	-5	1.04368
DLD1	DMSO	14	-2.5	1.0291
DLD1	DMSO	14	0	1
DLD1	DMSO	14	2.5	0.957413
DLD1	DMSO	14	5	0.877546
DLD1	DMSO	14	7.5	0.81762
DLD1	DMSO	14	10	0.720779
DLD1	DMSO	14	12.5	0.494375
DLD1	DMSO	14	15	0.228477
DLD1	DMSO	14	17.5	0.0988745
DLD1	DMSO	14	20	0.0540342
DLD1	DMSO	14	22.5	0.0345734
DLD1	DMSO	14	25	0.0187146
DLD1	DMSO	14	27.5	0.00369463
DLD1	DMSO	14	30	0.0139859
DLD1	DMSO	14	32.5	0.00962066
DLD1	DMSO	14	35	0.00645767
DLD1	DMSO	14	37.5	0
DLD1	DMSO	14	40	0.000934021
DLD1	DMSO	14	42.5	0.000119496
DLD1	DMSO	14	45	0.00517004
DLD1	DMSO	14	47.5	0.00520418
DLD1	DMSO	15	-5	0.954857
DLD1	DMSO	15	-2.5	0.990156
DLD1	DMSO	15	0	1
DLD1	DMSO	15	2.5	0.890357
DLD1	DMSO	15	5	0.481528
DLD1	DMSO	15	7.5	0.0403145
DLD1	DMSO	15	10	0.0011188
DLD1	DMSO	15	12.5	0
DLD1	DMSO	15	15	0.0524486
DLD1	DMSO	15	17.5	0.0575546
DLD1	DMSO	15	20	0.053177
DLD1	DMSO	15	22.5	0.0807566
DLD1	DMSO	15	25	0.0998438
DLD1	DMSO	15	27.5	0.092703
DLD1	DMSO	15	30	0.0726471
DLD1	DMSO	15	32.5	0.130299
DLD1	DMSO	15	35	0.122453
DLD1	DMSO	15	37.5	0.132394
DLD1	DMSO	15	40	0.104785
DLD1	DMSO	16	-30	1.08456
DLD1	DMSO	16	-27.5	1.11069
DLD1	DMSO	16	-25	1.04645
DLD1	DMSO	16	-22.5	1.05014
DLD1	DMSO	16	-20	1.00367
DLD1	DMSO	16	-17.5	1.10936
DLD1	DMSO	16	-15	1.10592
DLD1	DMSO	16	-12.5	1.09071
DLD1	DMSO	16	-10	1.05619
DLD1	DMSO	16	-7.5	1.06041
DLD1	DMSO	16	-5	1.04883
DLD1	DMSO	16	-2.5	1.0063
DLD1	DMSO	16	0	1
DLD1	DMSO	16	2.5	0.81647
DLD1	DMSO	16	5	0.525068
DLD1	DMSO	16	7.5	0.337686
DLD1	DMSO	16	10	0.229382
DLD1	DMSO	16	12.5	0.188261
DLD1	DMSO	16	15	0.145327
DLD1	DMSO	16	17.5	0.124211
DLD1	DMSO	16	20	0.112202
DLD1	DMSO	16	22.5	0.0628772
DLD1	DMSO	16	25	0.0464768
DLD1	DMSO	16	27.5	0.0274446
DLD1	DMSO	16	30	0.00254689
DLD1	DMSO	16	32.5	0
DLD1	DMSO	16	35	0.0284557
DLD1	DMSO	16	37.5	0.0546423
DLD1	DMSO	16	40	0.0600756
DLD1	DMSO	17	-12.5	0.855049
DLD1	DMSO	17	-10	0.908013
DLD1	DMSO	17	-7.5	0.938709
DLD1	DMSO	17	-5	0.986747
DLD1	DMSO	17	-2.5	1.01139
DLD1	DMSO	17	0	1
DLD1	DMSO	17	2.5	0.939479
DLD1	DMSO	17	5	0.683565
DLD1	DMSO	17	7.5	0.372554
DLD1	DMSO	17	10	0.199012
DLD1	DMSO	17	12.5	0.113832
DLD1	DMSO	17	15	0.119815
DLD1	DMSO	17	17.5	0.0681725
DLD1	DMSO	17	20	0.0730989
DLD1	DMSO	17	22.5	0.0771259
DLD1	DMSO	17	25	0.0808258
DLD1	DMSO	17	27.5	0.0822295
DLD1	DMSO	17	30	0.10417
DLD1	DMSO	17	32.5	0.0832311
DLD1	DMSO	17	35	0.0792041
DLD1	DMSO	17	37.5	0.0206528
DLD1	DMSO	18	-25	0.835397
DLD1	DMSO	18	-22.5	0.972395
DLD1	DMSO	18	-20	0.958125
DLD1	DMSO	18	-17.5	0.941609
DLD1	DMSO	18	-15	0.908648
DLD1	DMSO	18	-12.5	0.974892
DLD1	DMSO	18	-10	0.939702
DLD1	DMSO	18	-7.5	1.00408
DLD1	DMSO	18	-5	1.00262
DLD1	DMSO	18	-2.5	0.977937
DLD1	DMSO	18	0	1
DLD1	DMSO	18	2.5	0.866803
DLD1	DMSO	18	5	0.489216
DLD1	DMSO	18	7.5	0.200359
DLD1	DMSO	18	10	0.0787862
DLD1	DMSO	18	12.5	0.0512471
DLD1	DMSO	18	15	0.026407
DLD1	DMSO	18	17.5	0.0311498
DLD1	DMSO	18	20	0.0432689
DLD1	DMSO	18	22.5	0.0447168
DLD1	DMSO	18	25	0.0617515
DLD1	DMSO	18	27.5	0.0276762
DLD1	DMSO	18	30	0.0475649
DLD1	DMSO	18	32.5	0.0374775
DLD1	DMSO	18	35	0.0274557
DLD1	DMSO	18	37.5	0.0122502
DLD1	DMSO	18	40	0.0293683
DLD1	DMSO	18	42.5	0.0135908
DLD1	DMSO	19	-22.5	1.02974
DLD1	DMSO	19	-20	0.982478
DLD1	DMSO	19	-17.5	0.91161
DLD1	DMSO	19	-15	1.03829
DLD1	DMSO	19	-12.5	1.07119
DLD1	DMSO	19	-10	1.08083
DLD1	DMSO	19	-7.5	1.10881
DLD1	DMSO	19	-5	1.09941
DLD1	DMSO	19	-2.5	1.04536
DLD1	DMSO	19	0	1
DLD1	DMSO	19	2.5	0.915184
DLD1	DMSO	19	5	0.808247
DLD1	DMSO	19	7.5	0.615645
DLD1	DMSO	19	10	0.351318
DLD1	DMSO	19	12.5	0.159613
DLD1	DMSO	19	15	0.107126
DLD1	DMSO	19	17.5	0.0664287
DLD1	DMSO	19	20	0.024105
DLD1	DMSO	19	22.5	0.00293526
DLD1	DMSO	19	25	0.00977716
DLD1	DMSO	19	27.5	0.0278163
DLD1	DMSO	19	30	0.0171312
DLD1	DMSO	19	32.5	0
DLD1	DMSO	19	35	0.00467741
DLD1	DMSO	19	37.5	0.0246382
DLD1	DMSO	19	40	0.0654151
DLD1	DMSO	19	42.5	0.0854815
DLD1	DMSO	20	-132.5	0.909549
DLD1	DMSO	20	-130	1.08575
DLD1	DMSO	20	-127.5	1.12804
DLD1	DMSO	20	-125	1.05102
DLD1	DMSO	20	-122.5	1.07512
DLD1	DMSO	20	-120	1.06505
DLD1	DMSO	20	-117.5	1.06555
DLD1	DMSO	20	-115	1.09867
DLD1	DMSO	20	-112.5	1.06071
DLD1	DMSO	20	-110	1.0517
DLD1	DMSO	20	-107.5	1.01727
DLD1	DMSO	20	-105	0.983362
DLD1	DMSO	20	-102.5	1.01111
DLD1	DMSO	20	-100	1.05785
DLD1	DMSO	20	-97.5	1.0984
DLD1	DMSO	20	-95	1.0898
DLD1	DMSO	20	-92.5	1.13861
DLD1	DMSO	20	-90	1.13705
DLD1	DMSO	20	-87.5	1.1655
DLD1	DMSO	20	-85	1.22095
DLD1	DMSO	20	-82.5	1.27055
DLD1	DMSO	20	-80	1.31574
DLD1	DMSO	20	-77.5	1.31799
DLD1	DMSO	20	-75	1.28192
DLD1	DMSO	20	-72.5	1.3468
DLD1	DMSO	20	-70	1.31266
DLD1	DMSO	20	-67.5	1.35351
DLD1	DMSO	20	-65	1.33109
DLD1	DMSO	20	-62.5	1.30711
DLD1	DMSO	20	-60	1.31751
DLD1	DMSO	20	-57.5	1.3499
DLD1	DMSO	20	-55	1.3147
DLD1	DMSO	20	-52.5	1.31269
DLD1	DMSO	20	-50	1.25079
DLD1	DMSO	20	-47.5	1.25724
DLD1	DMSO	20	-45	1.26536
DLD1	DMSO	20	-42.5	1.22803
DLD1	DMSO	20	-40	1.19644
DLD1	DMSO	20	-37.5	1.19202
DLD1	DMSO	20	-35	1.17866
DLD1	DMSO	20	-32.5	1.12221
DLD1	DMSO	20	-30	1.18157
DLD1	DMSO	20	-27.5	1.17667
DLD1	DMSO	20	-25	1.14475
DLD1	DMSO	20	-22.5	1.129
DLD1	DMSO	20	-20	1.09091
DLD1	DMSO	20	-17.5	1.10592
DLD1	DMSO	20	-15	1.0883
DLD1	DMSO	20	-12.5	1.10183
DLD1	DMSO	20	-10	1.05258
DLD1	DMSO	20	-7.5	1.04266
DLD1	DMSO	20	-5	1.047
DLD1	DMSO	20	-2.5	1.0103
DLD1	DMSO	20	0	1
DLD1	DMSO	20	2.5	0.963725
DLD1	DMSO	20	5	0.932986
DLD1	DMSO	20	7.5	0.810328
DLD1	DMSO	20	10	0.610272
DLD1	DMSO	20	12.5	0.439005
DLD1	DMSO	20	15	0.24811
DLD1	DMSO	20	17.5	0.160504
DLD1	DMSO	20	20	0.140159
DLD1	DMSO	20	22.5	0.0953188
DLD1	DMSO	20	25	0.0859933
DLD1	DMSO	20	27.5	0.0664695
DLD1	DMSO	20	30	0.06269
DLD1	DMSO	20	32.5	0.0492359
DLD1	DMSO	20	35	0.0446245
DLD1	DMSO	20	37.5	0.0573186
DLD1	DMSO	20	40	0.072796
DLD1	DMSO	20	42.5	0.0780441
DLD1	DMSO	20	45	0.0723236
DLD1	DMSO	20	47.5	0.0484656
DLD1	DMSO	20	50	0.0123038
DLD1	DMSO	21	-27.5	1.00259
DLD1	DMSO	21	-25	1.06424
DLD1	DMSO	21	-22.5	1.03042
DLD1	DMSO	21	-20	1.04958
DLD1	DMSO	21	-17.5	1.04822
DLD1	DMSO	21	-15	1.07312
DLD1	DMSO	21	-12.5	1.07083
DLD1	DMSO	21	-10	1.0738
DLD1	DMSO	21	-7.5	1.08309
DLD1	DMSO	21	-5	1.03713
DLD1	DMSO	21	-2.5	1.02401
DLD1	DMSO	21	0	1
DLD1	DMSO	21	2.5	0.894394
DLD1	DMSO	21	5	0.534028
DLD1	DMSO	21	7.5	0.141436
DLD1	DMSO	21	10	0.0579553
DLD1	DMSO	21	12.5	0.0308019
DLD1	DMSO	21	15	0.0348878
DLD1	DMSO	21	17.5	0.0183183
DLD1	DMSO	21	20	0
DLD1	DMSO	21	22.5	0.00734995
DLD1	DMSO	21	25	0.0130716
DLD1	DMSO	21	27.5	0.0170066
DLD1	DMSO	21	30	0.0190722
DLD1	DMSO	21	32.5	0.0339907
DLD1	DMSO	21	35	0.00835256
DLD1	DMSO	21	37.5	0.00623426
DLD1	DMSO	21	40	0.00167353
DLD1	DMSO	22	-35	0.881397
DLD1	DMSO	22	-32.5	0.955728
DLD1	DMSO	22	-30	0.897138
DLD1	DMSO	22	-27.5	0.919478
DLD1	DMSO	22	-25	0.917262
DLD1	DMSO	22	-22.5	0.944501
DLD1	DMSO	22	-20	0.965835
DLD1	DMSO	22	-17.5	0.994619
DLD1	DMSO	22	-15	1.02308
DLD1	DMSO	22	-12.5	0.990105
DLD1	DMSO	22	-10	1.02456
DLD1	DMSO	22	-7.5	1.0493
DLD1	DMSO	22	-5	1.0353
DLD1	DMSO	22	-2.5	1.00976
DLD1	DMSO	22	0	1
DLD1	DMSO	22	2.5	0.960643
DLD1	DMSO	22	5	0.829659
DLD1	DMSO	22	7.5	0.552629
DLD1	DMSO	22	10	0.208513
DLD1	DMSO	22	12.5	0.0563987
DLD1	DMSO	22	15	0.0150953
DLD1	DMSO	22	17.5	0.0282035
DLD1	DMSO	22	20	0.0144329
DLD1	DMSO	22	22.5	0.0280808
DLD1	DMSO	22	25	0.0303868
DLD1	DMSO	22	27.5	0.027492
DLD1	DMSO	22	30	0.00725325
DLD1	DMSO	22	32.5	0.0192902
DLD1	DMSO	22	35	0.0348843
DLD1	DMSO	22	37.5	0.034132
DLD1	DMSO	22	40	0.0400114
DLD1	DMSO	22	42.5	0.0339439
DLD1	DMSO	22	45	0.0341074
DLD1	DMSO	23	-15	1.05095
DLD1	DMSO	23	-12.5	1.0528
DLD1	DMSO	23	-10	1.03075
DLD1	DMSO	23	-7.5	1.01264
DLD1	DMSO	23	-5	1.01273
DLD1	DMSO	23	-2.5	1.00991
DLD1	DMSO	23	0	1
DLD1	DMSO	23	2.5	0.936916
DLD1	DMSO	23	5	0.598382
DLD1	DMSO	23	7.5	0.395923
DLD1	DMSO	23	10	0.296132
DLD1	DMSO	23	12.5	0.210896
DLD1	DMSO	23	15	0.202218
DLD1	DMSO	23	17.5	0.135334
DLD1	DMSO	23	20	0.158765
DLD1	DMSO	23	22.5	0.176406
DLD1	DMSO	23	25	0.171047
DLD1	DMSO	23	27.5	0.18191
DLD1	DMSO	23	30	0.235068
DLD1	DMSO	23	32.5	0.221335
DLD1	DMSO	23	35	0.225491
DLD1	DMSO	23	37.5	0.163857
DLD1	DMSO	23	40	0.110782
DLD1	DMSO	23	42.5	0.0498071
DLD1	DMSO	23	45	0.0279219
DLD1	DMSO	23	47.5	0
DLD1	DMSO	24	-22.5	0.952108
DLD1	DMSO	24	-20	0.962908
DLD1	DMSO	24	-17.5	0.948257
DLD1	DMSO	24	-15	0.965144
DLD1	DMSO	24	-12.5	0.979554
DLD1	DMSO	24	-10	0.982067
DLD1	DMSO	24	-7.5	0.990436
DLD1	DMSO	24	-5	0.987995
DLD1	DMSO	24	-2.5	0.98438
DLD1	DMSO	24	0	1
DLD1	DMSO	24	2.5	0.965691
DLD1	DMSO	24	5	0.914162
DLD1	DMSO	24	7.5	0.829377
DLD1	DMSO	24	10	0.70491
DLD1	DMSO	24	12.5	0.433799
DLD1	DMSO	24	15	0.224939
DLD1	DMSO	24	17.5	0.166742
DLD1	DMSO	24	20	0.152756
DLD1	DMSO	24	22.5	0.125739
DLD1	DMSO	24	25	0.149248
DLD1	DMSO	24	27.5	0.1808
DLD1	DMSO	24	30	0.187377
DLD1	DMSO	24	32.5	0.139735
DLD1	DMSO	24	35	0.112794
DLD1	DMSO	24	37.5	0.0816708
DLD1	DMSO	24	40	0.0590038
DLD1	DMSO	24	42.5	0.0351827
DLD1	DMSO	24	45	0.0299027
DLD1	DMSO	24	47.5	0.00940077
DLD1	DMSO	25	-35	1.05078
DLD1	DMSO	25	-32.5	1.10219
DLD1	DMSO	25	-30	1.07404
DLD1	DMSO	25	-27.5	1.05799
DLD1	DMSO	25	-25	1.0562
DLD1	DMSO	25	-22.5	1.06336
DLD1	DMSO	25	-20	1.05852
DLD1	DMSO	25	-17.5	1.0716
DLD1	DMSO	25	-15	1.09171
DLD1	DMSO	25	-12.5	1.09832
DLD1	DMSO	25	-10	1.08147
DLD1	DMSO	25	-7.5	1.09445
DLD1	DMSO	25	-5	1.07446
DLD1	DMSO	25	-2.5	1.0202
DLD1	DMSO	25	0	1
DLD1	DMSO	25	2.5	0.804474
DLD1	DMSO	25	5	0.478182
DLD1	DMSO	25	7.5	0.268317
DLD1	DMSO	25	10	0.191674
DLD1	DMSO	25	12.5	0.141879
DLD1	DMSO	25	15	0.110285
DLD1	DMSO	25	17.5	0.0985137
DLD1	DMSO	25	20	0.0780619
DLD1	DMSO	25	22.5	0.0455439
DLD1	DMSO	25	25	0.0355742
DLD1	DMSO	25	27.5	0.011012
DLD1	DMSO	25	30	0
DLD1	DMSO	25	32.5	0.0149988
DLD1	DMSO	25	35	0.0112123
DLD1	DMSO	25	37.5	0.0178902
DLD1	DMSO	25	40	0.0383714
DLD1	DMSO	25	42.5	0.0560496
DLD1	DMSO	26	-32.5	1.22309
DLD1	DMSO	26	-30	1.36464
DLD1	DMSO	26	-27.5	1.40098
DLD1	DMSO	26	-25	1.49836
DLD1	DMSO	26	-22.5	1.54946
DLD1	DMSO	26	-20	1.53311
DLD1	DMSO	26	-17.5	1.48941
DLD1	DMSO	26	-15	1.46532
DLD1	DMSO	26	-12.5	1.40241
DLD1	DMSO	26	-10	1.32909
DLD1	DMSO	26	-7.5	1.21418
DLD1	DMSO	26	-5	1.14715
DLD1	DMSO	26	-2.5	1.0563
DLD1	DMSO	26	0	1
DLD1	DMSO	26	2.5	0.909573
DLD1	DMSO	26	5	0.776018
DLD1	DMSO	26	7.5	0.532827
DLD1	DMSO	26	10	0.273405
DLD1	DMSO	26	12.5	0.152245
DLD1	DMSO	26	15	0.149045
DLD1	DMSO	26	17.5	0.168229
DLD1	DMSO	26	20	0.173509
DLD1	DMSO	26	22.5	0.174021
DLD1	DMSO	26	25	0.189484
DLD1	DMSO	26	27.5	0.15057
DLD1	DMSO	26	30	0.142177
DLD1	DMSO	26	32.5	0.154387
DLD1	DMSO	26	35	0.151196
DLD1	DMSO	26	37.5	0.0887956
DLD1	DMSO	26	40	0.0789128
DLD1	DMSO	26	42.5	0.0659972
DLD1	DMSO	26	45	0.0216347
DLD1	DMSO	27	-25	0.933924
DLD1	DMSO	27	-22.5	0.9155
DLD1	DMSO	27	-20	0.895294
DLD1	DMSO	27	-17.5	0.908883
DLD1	DMSO	27	-15	1.05291
DLD1	DMSO	27	-12.5	1.07909
DLD1	DMSO	27	-10	1.08997
DLD1	DMSO	27	-7.5	1.07625
DLD1	DMSO	27	-5	1.07803
DLD1	DMSO	27	-2.5	1.04789
DLD1	DMSO	27	0	1
DLD1	DMSO	27	2.5	0.911847
DLD1	DMSO	27	5	0.810154
DLD1	DMSO	27	7.5	0.558835
DLD1	DMSO	27	10	0.274925
DLD1	DMSO	27	12.5	0.149423
DLD1	DMSO	27	15	0.0825901
DLD1	DMSO	27	17.5	0.0868178
DLD1	DMSO	27	20	0.0744657
DLD1	DMSO	27	22.5	0.0534871
DLD1	DMSO	27	25	0.0444355
DLD1	DMSO	27	27.5	0.0596024
DLD1	DMSO	27	30	0.0345008
DLD1	DMSO	27	32.5	0.0406106
DLD1	DMSO	27	35	0.0568428
DLD1	DMSO	27	37.5	0.0462679
DLD1	DMSO	27	40	0.0383422
DLD1	DMSO	27	42.5	0.0286725
DLD1	DMSO	27	45	0.0113476
DLD1	DMSO	28	-25	0.578477
DLD1	DMSO	28	-22.5	0.665228
DLD1	DMSO	28	-20	0.752034
DLD1	DMSO	28	-17.5	0.787547
DLD1	DMSO	28	-15	0.815381
DLD1	DMSO	28	-12.5	0.856537
DLD1	DMSO	28	-10	0.890511
DLD1	DMSO	28	-7.5	0.949266
DLD1	DMSO	28	-5	0.97369
DLD1	DMSO	28	-2.5	0.998314
DLD1	DMSO	28	0	1
DLD1	DMSO	28	2.5	0.949987
DLD1	DMSO	28	5	0.8195
DLD1	DMSO	28	7.5	0.56749
DLD1	DMSO	28	10	0.358561
DLD1	DMSO	28	12.5	0.243814
DLD1	DMSO	28	15	0.168928
DLD1	DMSO	28	17.5	0.134959
DLD1	DMSO	28	20	0.0984699
DLD1	DMSO	28	22.5	0.0820465
DLD1	DMSO	28	25	0.0568639
DLD1	DMSO	28	27.5	0.041427
DLD1	DMSO	28	30	0.0526524
DLD1	DMSO	28	32.5	0.038034
DLD1	DMSO	28	35	0.0195671
DLD1	DMSO	28	37.5	0.00471021
DLD1	DMSO	28	40	0
DLD1	DMSO	28	42.5	0.0122931
DLD1	DMSO	29	-27.5	1.13472
DLD1	DMSO	29	-25	1.14
DLD1	DMSO	29	-22.5	1.11376
DLD1	DMSO	29	-20	1.07161
DLD1	DMSO	29	-17.5	1.04755
DLD1	DMSO	29	-15	1.06556
DLD1	DMSO	29	-12.5	1.07592
DLD1	DMSO	29	-10	1.0694
DLD1	DMSO	29	-7.5	1.06728
DLD1	DMSO	29	-5	1.03987
DLD1	DMSO	29	-2.5	1.0461
DLD1	DMSO	29	0	1
DLD1	DMSO	29	2.5	0.780864
DLD1	DMSO	29	5	0.410458
DLD1	DMSO	29	7.5	0.188674
DLD1	DMSO	29	10	0.122434
DLD1	DMSO	29	12.5	0.0957672
DLD1	DMSO	29	15	0.0957459
DLD1	DMSO	29	17.5	0.10354
DLD1	DMSO	29	20	0.131982
DLD1	DMSO	29	22.5	0.088973
DLD1	DMSO	29	25	0.123422
DLD1	DMSO	29	27.5	0.123731
DLD1	DMSO	29	30	0.0986273
DLD1	DMSO	29	32.5	0.0650073
DLD1	DMSO	29	35	0.0527692
DLD1	DMSO	29	37.5	0
DLD1	DMSO	29	40	0.0303559
DLD1	DMSO	30	-30	1.16989
DLD1	DMSO	30	-27.5	1.07549
DLD1	DMSO	30	-25	1.04621
DLD1	DMSO	30	-22.5	1.05403
DLD1	DMSO	30	-20	1.05865
DLD1	DMSO	30	-17.5	1.01691
DLD1	DMSO	30	-15	0.969978
DLD1	DMSO	30	-12.5	0.993112
DLD1	DMSO	30	-10	1.01266
DLD1	DMSO	30	-7.5	0.957814
DLD1	DMSO	30	-5	0.998828
DLD1	DMSO	30	-2.5	1.01316
DLD1	DMSO	30	0	1
DLD1	DMSO	30	2.5	0.825947
DLD1	DMSO	30	5	0.496748
DLD1	DMSO	30	7.5	0.240105
DLD1	DMSO	30	10	0.198911
DLD1	DMSO	30	12.5	0.134471
DLD1	DMSO	30	15	0.131799
DLD1	DMSO	30	17.5	0.107539
DLD1	DMSO	30	20	0.0815981
DLD1	DMSO	30	22.5	0.0073391
DLD1	DMSO	30	25	0.0222089
DLD1	DMSO	30	27.5	0
DLD1	DMSO	30	30	0.0215551
DLD1	DMSO	30	32.5	0.0421294
DLD1	DMSO	30	35	0.0533466
DLD1	DMSO	30	37.5	0.0962425
DLD1	KIF18Ai	1	-40	1.01307
DLD1	KIF18Ai	1	-37.5	1.10062
DLD1	KIF18Ai	1	-35	1.03447
DLD1	KIF18Ai	1	-32.5	1.07901
DLD1	KIF18Ai	1	-30	1.13272
DLD1	KIF18Ai	1	-27.5	1.16252
DLD1	KIF18Ai	1	-25	1.1437
DLD1	KIF18Ai	1	-22.5	1.11345
DLD1	KIF18Ai	1	-20	1.08188
DLD1	KIF18Ai	1	-17.5	1.08141
DLD1	KIF18Ai	1	-15	1.14888
DLD1	KIF18Ai	1	-12.5	1.09521
DLD1	KIF18Ai	1	-10	1.09261
DLD1	KIF18Ai	1	-7.5	1.07184
DLD1	KIF18Ai	1	-5	1.0187
DLD1	KIF18Ai	1	-2.5	0.98746
DLD1	KIF18Ai	1	0	1
DLD1	KIF18Ai	1	2.5	0.940106
DLD1	KIF18Ai	1	5	0.770234
DLD1	KIF18Ai	1	7.5	0.473781
DLD1	KIF18Ai	1	10	0.234393
DLD1	KIF18Ai	1	12.5	0.148787
DLD1	KIF18Ai	1	15	0.137506
DLD1	KIF18Ai	1	17.5	0.126018
DLD1	KIF18Ai	1	20	0.128961
DLD1	KIF18Ai	1	22.5	0.0963932
DLD1	KIF18Ai	1	25	0.0813911
DLD1	KIF18Ai	1	27.5	0.0502475
DLD1	KIF18Ai	1	30	0.0260796
DLD1	KIF18Ai	1	32.5	0.00605781
DLD1	KIF18Ai	1	35	0.0043044
DLD1	KIF18Ai	1	37.5	0.0027852
DLD1	KIF18Ai	1	40	0
DLD1	KIF18Ai	1	42.5	0.0102862
DLD1	KIF18Ai	2	-30	1.11964
DLD1	KIF18Ai	2	-27.5	1.25447
DLD1	KIF18Ai	2	-25	1.22068
DLD1	KIF18Ai	2	-22.5	1.19576
DLD1	KIF18Ai	2	-20	1.23004
DLD1	KIF18Ai	2	-17.5	1.19748
DLD1	KIF18Ai	2	-15	1.18347
DLD1	KIF18Ai	2	-12.5	1.13041
DLD1	KIF18Ai	2	-10	1.11551
DLD1	KIF18Ai	2	-7.5	1.06502
DLD1	KIF18Ai	2	-5	1.0001
DLD1	KIF18Ai	2	-2.5	1.03512
DLD1	KIF18Ai	2	0	1
DLD1	KIF18Ai	2	2.5	0.924743
DLD1	KIF18Ai	2	5	0.759545
DLD1	KIF18Ai	2	7.5	0.464586
DLD1	KIF18Ai	2	10	0.184543
DLD1	KIF18Ai	2	12.5	0.0734811
DLD1	KIF18Ai	2	15	0.0574294
DLD1	KIF18Ai	2	17.5	0.0360227
DLD1	KIF18Ai	2	20	0.0324435
DLD1	KIF18Ai	2	22.5	0.0440247
DLD1	KIF18Ai	2	25	0.0331308
DLD1	KIF18Ai	2	27.5	0.0279934
DLD1	KIF18Ai	2	30	0.0204269
DLD1	KIF18Ai	2	32.5	0.0226315
DLD1	KIF18Ai	2	35	0.0191953
DLD1	KIF18Ai	2	37.5	0.0175554
DLD1	KIF18Ai	2	40	0.00856678
DLD1	KIF18Ai	2	42.5	0.0041439
DLD1	KIF18Ai	3	-17.5	0.943856
DLD1	KIF18Ai	3	-15	1.02638
DLD1	KIF18Ai	3	-12.5	0.986429
DLD1	KIF18Ai	3	-10	0.977883
DLD1	KIF18Ai	3	-7.5	0.999607
DLD1	KIF18Ai	3	-5	1.00577
DLD1	KIF18Ai	3	-2.5	0.989911
DLD1	KIF18Ai	3	0	1
DLD1	KIF18Ai	3	2.5	0.956612
DLD1	KIF18Ai	3	5	0.808892
DLD1	KIF18Ai	3	7.5	0.548717
DLD1	KIF18Ai	3	10	0.36316
DLD1	KIF18Ai	3	12.5	0.29477
DLD1	KIF18Ai	3	15	0.2464
DLD1	KIF18Ai	3	17.5	0.203106
DLD1	KIF18Ai	3	20	0.147101
DLD1	KIF18Ai	3	22.5	0.0879925
DLD1	KIF18Ai	3	25	0.0707932
DLD1	KIF18Ai	3	27.5	0.0539145
DLD1	KIF18Ai	3	30	0.0351344
DLD1	KIF18Ai	3	32.5	0.0356953
DLD1	KIF18Ai	3	35	0.0295907
DLD1	KIF18Ai	3	37.5	0.0217231
DLD1	KIF18Ai	3	40	0.0163761
DLD1	KIF18Ai	3	42.5	0
DLD1	KIF18Ai	3	45	0.00179933
DLD1	KIF18Ai	4	-110	1.18954
DLD1	KIF18Ai	4	-107.5	1.30419
DLD1	KIF18Ai	4	-105	1.34088
DLD1	KIF18Ai	4	-102.5	1.14373
DLD1	KIF18Ai	4	-100	1.22766
DLD1	KIF18Ai	4	-97.5	1.2362
DLD1	KIF18Ai	4	-95	1.34168
DLD1	KIF18Ai	4	-92.5	1.34157
DLD1	KIF18Ai	4	-90	1.29721
DLD1	KIF18Ai	4	-87.5	1.3863
DLD1	KIF18Ai	4	-85	1.31472
DLD1	KIF18Ai	4	-82.5	1.25551
DLD1	KIF18Ai	4	-80	1.37862
DLD1	KIF18Ai	4	-77.5	1.34071
DLD1	KIF18Ai	4	-75	1.27713
DLD1	KIF18Ai	4	-72.5	1.20118
DLD1	KIF18Ai	4	-70	1.1882
DLD1	KIF18Ai	4	-67.5	1.23678
DLD1	KIF18Ai	4	-65	1.30377
DLD1	KIF18Ai	4	-62.5	1.34647
DLD1	KIF18Ai	4	-60	1.32395
DLD1	KIF18Ai	4	-57.5	1.2886
DLD1	KIF18Ai	4	-55	1.27149
DLD1	KIF18Ai	4	-52.5	1.28423
DLD1	KIF18Ai	4	-50	1.28297
DLD1	KIF18Ai	4	-47.5	1.27216
DLD1	KIF18Ai	4	-45	1.23486
DLD1	KIF18Ai	4	-42.5	1.17366
DLD1	KIF18Ai	4	-40	1.15189
DLD1	KIF18Ai	4	-37.5	1.15069
DLD1	KIF18Ai	4	-35	1.19871
DLD1	KIF18Ai	4	-32.5	1.16824
DLD1	KIF18Ai	4	-30	1.10209
DLD1	KIF18Ai	4	-27.5	1.05981
DLD1	KIF18Ai	4	-25	1.10872
DLD1	KIF18Ai	4	-22.5	1.07374
DLD1	KIF18Ai	4	-20	1.12574
DLD1	KIF18Ai	4	-17.5	1.08784
DLD1	KIF18Ai	4	-15	1.06123
DLD1	KIF18Ai	4	-12.5	1.0491
DLD1	KIF18Ai	4	-10	1.01715
DLD1	KIF18Ai	4	-7.5	1.00708
DLD1	KIF18Ai	4	-5	0.94926
DLD1	KIF18Ai	4	-2.5	1.01993
DLD1	KIF18Ai	4	0	1
DLD1	KIF18Ai	4	2.5	0.905311
DLD1	KIF18Ai	4	5	0.670263
DLD1	KIF18Ai	4	7.5	0.365428
DLD1	KIF18Ai	4	10	0.0933895
DLD1	KIF18Ai	4	12.5	0.0556321
DLD1	KIF18Ai	4	15	0.060524
DLD1	KIF18Ai	4	17.5	0.0625615
DLD1	KIF18Ai	4	20	0.0577188
DLD1	KIF18Ai	4	22.5	0.0660853
DLD1	KIF18Ai	4	25	0.0347159
DLD1	KIF18Ai	4	27.5	0.0366451
DLD1	KIF18Ai	4	30	0.0282295
DLD1	KIF18Ai	4	32.5	0.0151974
DLD1	KIF18Ai	4	35	0.0137407
DLD1	KIF18Ai	4	37.5	0.00275601
DLD1	KIF18Ai	4	40	0
DLD1	KIF18Ai	4	42.5	0.0105024
DLD1	KIF18Ai	5	-22.5	1.12159
DLD1	KIF18Ai	5	-20	1.20472
DLD1	KIF18Ai	5	-17.5	1.15254
DLD1	KIF18Ai	5	-15	1.17118
DLD1	KIF18Ai	5	-12.5	1.25381
DLD1	KIF18Ai	5	-10	1.26153
DLD1	KIF18Ai	5	-7.5	1.19216
DLD1	KIF18Ai	5	-5	1.11474
DLD1	KIF18Ai	5	-2.5	1.03535
DLD1	KIF18Ai	5	0	1
DLD1	KIF18Ai	5	2.5	0.933278
DLD1	KIF18Ai	5	5	0.810266
DLD1	KIF18Ai	5	7.5	0.498896
DLD1	KIF18Ai	5	10	0.196453
DLD1	KIF18Ai	5	12.5	0.0981814
DLD1	KIF18Ai	5	15	0.0543856
DLD1	KIF18Ai	5	17.5	0.0159642
DLD1	KIF18Ai	5	20	0.0141879
DLD1	KIF18Ai	5	22.5	0.000249441
DLD1	KIF18Ai	5	25	0.00826178
DLD1	KIF18Ai	5	27.5	0.00481496
DLD1	KIF18Ai	5	30	0.0118447
DLD1	KIF18Ai	6	-47.5	1.46324
DLD1	KIF18Ai	6	-45	1.52845
DLD1	KIF18Ai	6	-42.5	1.44413
DLD1	KIF18Ai	6	-40	1.45509
DLD1	KIF18Ai	6	-37.5	1.39825
DLD1	KIF18Ai	6	-35	1.48791
DLD1	KIF18Ai	6	-32.5	1.40205
DLD1	KIF18Ai	6	-30	1.46642
DLD1	KIF18Ai	6	-27.5	1.45212
DLD1	KIF18Ai	6	-25	1.44435
DLD1	KIF18Ai	6	-22.5	1.43518
DLD1	KIF18Ai	6	-20	1.40902
DLD1	KIF18Ai	6	-17.5	1.34657
DLD1	KIF18Ai	6	-15	1.3112
DLD1	KIF18Ai	6	-12.5	1.27878
DLD1	KIF18Ai	6	-10	1.22785
DLD1	KIF18Ai	6	-7.5	1.18679
DLD1	KIF18Ai	6	-5	1.11364
DLD1	KIF18Ai	6	-2.5	1.0545
DLD1	KIF18Ai	6	0	1
DLD1	KIF18Ai	6	2.5	0.97396
DLD1	KIF18Ai	6	5	0.858359
DLD1	KIF18Ai	6	7.5	0.782324
DLD1	KIF18Ai	6	10	0.6308
DLD1	KIF18Ai	6	12.5	0.401213
DLD1	KIF18Ai	6	15	0.200666
DLD1	KIF18Ai	6	17.5	0.112272
DLD1	KIF18Ai	6	20	0.0879111
DLD1	KIF18Ai	6	22.5	0.0902961
DLD1	KIF18Ai	6	25	0.0605774
DLD1	KIF18Ai	6	27.5	0.0316351
DLD1	KIF18Ai	6	30	0.0343349
DLD1	KIF18Ai	6	32.5	0.0123099
DLD1	KIF18Ai	6	35	0.0104495
DLD1	KIF18Ai	6	37.5	0
DLD1	KIF18Ai	6	40	0.00661659
DLD1	KIF18Ai	6	42.5	0.014688
DLD1	KIF18Ai	6	45	0.0174857
DLD1	KIF18Ai	6	47.5	0.0123169
DLD1	KIF18Ai	6	50	0.0254732
DLD1	KIF18Ai	7	-32.5	1.07867
DLD1	KIF18Ai	7	-30	1.05115
DLD1	KIF18Ai	7	-27.5	1.09788
DLD1	KIF18Ai	7	-25	1.10978
DLD1	KIF18Ai	7	-22.5	1.12102
DLD1	KIF18Ai	7	-20	1.12562
DLD1	KIF18Ai	7	-17.5	1.12821
DLD1	KIF18Ai	7	-15	1.10354
DLD1	KIF18Ai	7	-12.5	1.03295
DLD1	KIF18Ai	7	-10	1.10634
DLD1	KIF18Ai	7	-7.5	1.05871
DLD1	KIF18Ai	7	-5	1.03396
DLD1	KIF18Ai	7	-2.5	1.04777
DLD1	KIF18Ai	7	0	1
DLD1	KIF18Ai	7	2.5	0.929125
DLD1	KIF18Ai	7	5	0.662913
DLD1	KIF18Ai	7	7.5	0.378445
DLD1	KIF18Ai	7	10	0.198753
DLD1	KIF18Ai	7	12.5	0.130061
DLD1	KIF18Ai	7	15	0.0754196
DLD1	KIF18Ai	7	17.5	0.068427
DLD1	KIF18Ai	7	20	0.0366424
DLD1	KIF18Ai	7	22.5	0.0555424
DLD1	KIF18Ai	7	25	0.0471835
DLD1	KIF18Ai	7	27.5	0.0301527
DLD1	KIF18Ai	7	30	0.0297257
DLD1	KIF18Ai	7	32.5	0.0107498
DLD1	KIF18Ai	7	35	0.0351528
DLD1	KIF18Ai	7	37.5	0.0277143
DLD1	KIF18Ai	7	40	0.0101141
DLD1	KIF18Ai	8	-27.5	0.980294
DLD1	KIF18Ai	8	-25	1.06268
DLD1	KIF18Ai	8	-22.5	1.0287
DLD1	KIF18Ai	8	-20	1.04317
DLD1	KIF18Ai	8	-17.5	1.07068
DLD1	KIF18Ai	8	-15	1.05074
DLD1	KIF18Ai	8	-12.5	1.07061
DLD1	KIF18Ai	8	-10	1.06056
DLD1	KIF18Ai	8	-7.5	1.04164
DLD1	KIF18Ai	8	-5	1.01931
DLD1	KIF18Ai	8	-2.5	0.989506
DLD1	KIF18Ai	8	0	1
DLD1	KIF18Ai	8	2.5	0.874092
DLD1	KIF18Ai	8	5	0.601906
DLD1	KIF18Ai	8	7.5	0.280684
DLD1	KIF18Ai	8	10	0.105344
DLD1	KIF18Ai	8	12.5	0.0480952
DLD1	KIF18Ai	8	15	0.0211621
DLD1	KIF18Ai	8	17.5	0.0014273
DLD1	KIF18Ai	8	20	0.00013613
DLD1	KIF18Ai	8	22.5	0.000152631
DLD1	KIF18Ai	8	25	0
DLD1	KIF18Ai	8	27.5	0.00475631
DLD1	KIF18Ai	8	30	0.00921148
DLD1	KIF18Ai	8	32.5	0.00824619
DLD1	KIF18Ai	8	35	0.0257781
DLD1	KIF18Ai	8	37.5	0.0188107
DLD1	KIF18Ai	8	40	0.0258771
DLD1	KIF18Ai	8	42.5	0.0208815
DLD1	KIF18Ai	9	-30	1.26561
DLD1	KIF18Ai	9	-27.5	1.22894
DLD1	KIF18Ai	9	-25	1.25884
DLD1	KIF18Ai	9	-22.5	1.2356
DLD1	KIF18Ai	9	-20	1.20208
DLD1	KIF18Ai	9	-17.5	1.16338
DLD1	KIF18Ai	9	-15	1.11672
DLD1	KIF18Ai	9	-12.5	1.09754
DLD1	KIF18Ai	9	-10	1.07402
DLD1	KIF18Ai	9	-7.5	1.01867
DLD1	KIF18Ai	9	-5	0.998121
DLD1	KIF18Ai	9	-2.5	1.06709
DLD1	KIF18Ai	9	0	1
DLD1	KIF18Ai	9	2.5	0.938334
DLD1	KIF18Ai	9	5	0.813038
DLD1	KIF18Ai	9	7.5	0.53245
DLD1	KIF18Ai	9	10	0.27369
DLD1	KIF18Ai	9	12.5	0.150044
DLD1	KIF18Ai	9	15	0.10438
DLD1	KIF18Ai	9	17.5	0.102791
DLD1	KIF18Ai	9	20	0.0894746
DLD1	KIF18Ai	9	22.5	0.0637476
DLD1	KIF18Ai	9	25	0.0575268
DLD1	KIF18Ai	9	27.5	0.0510535
DLD1	KIF18Ai	9	30	0.0404228
DLD1	KIF18Ai	9	32.5	0.035286
DLD1	KIF18Ai	9	35	0.0237498
DLD1	KIF18Ai	9	37.5	0.0195493
DLD1	KIF18Ai	9	40	0.016482
DLD1	KIF18Ai	9	42.5	0.00109018
DLD1	KIF18Ai	10	-15	0.873622
DLD1	KIF18Ai	10	-12.5	1.02929
DLD1	KIF18Ai	10	-10	1.03398
DLD1	KIF18Ai	10	-7.5	1.06301
DLD1	KIF18Ai	10	-5	1.0488
DLD1	KIF18Ai	10	-2.5	1.03784
DLD1	KIF18Ai	10	0	1
DLD1	KIF18Ai	10	2.5	0.87383
DLD1	KIF18Ai	10	5	0.537544
DLD1	KIF18Ai	10	7.5	0.198256
DLD1	KIF18Ai	10	10	0.0984109
DLD1	KIF18Ai	10	12.5	0.0885626
DLD1	KIF18Ai	10	15	0.101576
DLD1	KIF18Ai	10	17.5	0.0969409
DLD1	KIF18Ai	10	20	0.0762883
DLD1	KIF18Ai	10	22.5	0.0689021
DLD1	KIF18Ai	10	25	0.0546076
DLD1	KIF18Ai	10	27.5	0.0171894
DLD1	KIF18Ai	10	30	0.0144839
DLD1	KIF18Ai	10	32.5	0.017478
DLD1	KIF18Ai	10	35	0.0185332
DLD1	KIF18Ai	10	37.5	0
DLD1	KIF18Ai	10	40	0.012626
DLD1	KIF18Ai	11	-37.5	1.21703
DLD1	KIF18Ai	11	-35	1.30615
DLD1	KIF18Ai	11	-32.5	1.39072
DLD1	KIF18Ai	11	-30	1.4405
DLD1	KIF18Ai	11	-27.5	1.43361
DLD1	KIF18Ai	11	-25	1.33046
DLD1	KIF18Ai	11	-22.5	1.36805
DLD1	KIF18Ai	11	-20	1.32174
DLD1	KIF18Ai	11	-17.5	1.27125
DLD1	KIF18Ai	11	-15	1.2462
DLD1	KIF18Ai	11	-12.5	1.23387
DLD1	KIF18Ai	11	-10	1.14803
DLD1	KIF18Ai	11	-7.5	1.11008
DLD1	KIF18Ai	11	-5	1.0821
DLD1	KIF18Ai	11	-2.5	1.03915
DLD1	KIF18Ai	11	0	1
DLD1	KIF18Ai	11	2.5	0.9479
DLD1	KIF18Ai	11	5	0.856494
DLD1	KIF18Ai	11	7.5	0.790901
DLD1	KIF18Ai	11	10	0.698347
DLD1	KIF18Ai	11	12.5	0.587021
DLD1	KIF18Ai	11	15	0.354097
DLD1	KIF18Ai	11	17.5	0.138145
DLD1	KIF18Ai	11	20	0.0688476
DLD1	KIF18Ai	11	22.5	0.0425844
DLD1	KIF18Ai	11	25	0.0422175
DLD1	KIF18Ai	11	27.5	0.033187
DLD1	KIF18Ai	11	30	0.0541359
DLD1	KIF18Ai	11	32.5	0.0541715
DLD1	KIF18Ai	11	35	0.0383946
DLD1	KIF18Ai	11	37.5	0.0372939
DLD1	KIF18Ai	11	40	0.0296836
DLD1	KIF18Ai	11	42.5	0.0400398
DLD1	KIF18Ai	11	45	0.050242
DLD1	KIF18Ai	11	47.5	0.0340391
DLD1	KIF18Ai	11	50	0.0434603
DLD1	KIF18Ai	11	52.5	0.0073854
DLD1	KIF18Ai	12	-17.5	1.06495
DLD1	KIF18Ai	12	-15	1.12759
DLD1	KIF18Ai	12	-12.5	1.07911
DLD1	KIF18Ai	12	-10	1.07253
DLD1	KIF18Ai	12	-7.5	1.072
DLD1	KIF18Ai	12	-5	1.05161
DLD1	KIF18Ai	12	-2.5	1.05227
DLD1	KIF18Ai	12	0	1
DLD1	KIF18Ai	12	2.5	0.945173
DLD1	KIF18Ai	12	5	0.629568
DLD1	KIF18Ai	12	7.5	0.254754
DLD1	KIF18Ai	12	10	0.149781
DLD1	KIF18Ai	12	12.5	0.126135
DLD1	KIF18Ai	12	15	0.0758389
DLD1	KIF18Ai	12	17.5	0.0525327
DLD1	KIF18Ai	12	20	0.0481516
DLD1	KIF18Ai	12	22.5	0.0273645
DLD1	KIF18Ai	12	25	0.0278314
DLD1	KIF18Ai	12	27.5	0.0156278
DLD1	KIF18Ai	12	30	0.0129127
DLD1	KIF18Ai	12	32.5	0
DLD1	KIF18Ai	12	35	0.0017582
DLD1	KIF18Ai	12	37.5	0.00220207
DLD1	KIF18Ai	12	40	0.0044272
DLD1	KIF18Ai	13	-17.5	1.05369
DLD1	KIF18Ai	13	-15	1.08371
DLD1	KIF18Ai	13	-12.5	1.07915
DLD1	KIF18Ai	13	-10	1.08115
DLD1	KIF18Ai	13	-7.5	1.07182
DLD1	KIF18Ai	13	-5	1.03047
DLD1	KIF18Ai	13	-2.5	1.02309
DLD1	KIF18Ai	13	0	1
DLD1	KIF18Ai	13	2.5	0.920499
DLD1	KIF18Ai	13	5	0.863048
DLD1	KIF18Ai	13	7.5	0.763217
DLD1	KIF18Ai	13	10	0.513907
DLD1	KIF18Ai	13	12.5	0.234914
DLD1	KIF18Ai	13	15	0.125365
DLD1	KIF18Ai	13	17.5	0.0802708
DLD1	KIF18Ai	13	20	0.0705077
DLD1	KIF18Ai	13	22.5	0.0587327
DLD1	KIF18Ai	13	25	0.0454815
DLD1	KIF18Ai	13	27.5	0.0368924
DLD1	KIF18Ai	13	30	0.0370463
DLD1	KIF18Ai	13	32.5	0.0234475
DLD1	KIF18Ai	13	35	0.0277505
DLD1	KIF18Ai	13	37.5	0.0337692
DLD1	KIF18Ai	13	40	0.0193553
DLD1	KIF18Ai	13	42.5	0.00915899
DLD1	KIF18Ai	13	45	0.00466214
DLD1	KIF18Ai	14	-25	0.987014
DLD1	KIF18Ai	14	-22.5	1.07717
DLD1	KIF18Ai	14	-20	1.01538
DLD1	KIF18Ai	14	-17.5	1.02186
DLD1	KIF18Ai	14	-15	1.03597
DLD1	KIF18Ai	14	-12.5	1.03211
DLD1	KIF18Ai	14	-10	1.03216
DLD1	KIF18Ai	14	-7.5	1.03422
DLD1	KIF18Ai	14	-5	1.04681
DLD1	KIF18Ai	14	-2.5	1.03235
DLD1	KIF18Ai	14	0	1
DLD1	KIF18Ai	14	2.5	0.956844
DLD1	KIF18Ai	14	5	0.842824
DLD1	KIF18Ai	14	7.5	0.57069
DLD1	KIF18Ai	14	10	0.308459
DLD1	KIF18Ai	14	12.5	0.136188
DLD1	KIF18Ai	14	15	0.0857165
DLD1	KIF18Ai	14	17.5	0.0566859
DLD1	KIF18Ai	14	20	0.0468563
DLD1	KIF18Ai	14	22.5	0.0411327
DLD1	KIF18Ai	14	25	0.0291812
DLD1	KIF18Ai	14	27.5	0.0363979
DLD1	KIF18Ai	14	30	0.0165618
DLD1	KIF18Ai	14	32.5	0.0229468
DLD1	KIF18Ai	14	35	0.0252389
DLD1	KIF18Ai	14	37.5	0.0210739
DLD1	KIF18Ai	14	40	0.00631299
DLD1	KIF18Ai	14	42.5	0.00540272
DLD1	KIF18Ai	14	45	0.0113621
DLD1	KIF18Ai	15	-17.5	0.905867
DLD1	KIF18Ai	15	-15	0.996422
DLD1	KIF18Ai	15	-12.5	0.935149
DLD1	KIF18Ai	15	-10	0.936904
DLD1	KIF18Ai	15	-7.5	0.999066
DLD1	KIF18Ai	15	-5	1.00204
DLD1	KIF18Ai	15	-2.5	1.00349
DLD1	KIF18Ai	15	0	1
DLD1	KIF18Ai	15	2.5	0.956244
DLD1	KIF18Ai	15	5	0.887358
DLD1	KIF18Ai	15	7.5	0.730261
DLD1	KIF18Ai	15	10	0.397421
DLD1	KIF18Ai	15	12.5	0.188399
DLD1	KIF18Ai	15	15	0.126694
DLD1	KIF18Ai	15	17.5	0.0971951
DLD1	KIF18Ai	15	20	0.0863973
DLD1	KIF18Ai	15	22.5	0.0621821
DLD1	KIF18Ai	15	25	0.058378
DLD1	KIF18Ai	15	27.5	0.0457961
DLD1	KIF18Ai	15	30	0.0478653
DLD1	KIF18Ai	15	32.5	0.0446608
DLD1	KIF18Ai	15	35	0.0358535
DLD1	KIF18Ai	15	37.5	0.0190203
DLD1	KIF18Ai	15	40	0.0142529
DLD1	KIF18Ai	15	42.5	0.0154521
DLD1	KIF18Ai	15	45	0
DLD1	KIF18Ai	16	-22.5	1.05627
DLD1	KIF18Ai	16	-20	1.07538
DLD1	KIF18Ai	16	-17.5	1.15498
DLD1	KIF18Ai	16	-15	1.20338
DLD1	KIF18Ai	16	-12.5	1.18495
DLD1	KIF18Ai	16	-10	1.15913
DLD1	KIF18Ai	16	-7.5	1.113
DLD1	KIF18Ai	16	-5	1.0734
DLD1	KIF18Ai	16	-2.5	1.01313
DLD1	KIF18Ai	16	0	1
DLD1	KIF18Ai	16	2.5	0.891154
DLD1	KIF18Ai	16	5	0.66145
DLD1	KIF18Ai	16	7.5	0.360611
DLD1	KIF18Ai	16	10	0.180593
DLD1	KIF18Ai	16	12.5	0.109038
DLD1	KIF18Ai	16	15	0.076108
DLD1	KIF18Ai	16	17.5	0.0482325
DLD1	KIF18Ai	16	20	0.0421675
DLD1	KIF18Ai	16	22.5	0.0369731
DLD1	KIF18Ai	16	25	0.045591
DLD1	KIF18Ai	16	27.5	0.0431414
DLD1	KIF18Ai	16	30	0.0354163
DLD1	KIF18Ai	16	32.5	0.0150814
DLD1	KIF18Ai	16	35	0.0170146
DLD1	KIF18Ai	16	37.5	0.0254628
DLD1	KIF18Ai	16	40	0
DLD1	KIF18Ai	17	-17.5	1.17899
DLD1	KIF18Ai	17	-15	1.14192
DLD1	KIF18Ai	17	-12.5	1.24618
DLD1	KIF18Ai	17	-10	1.2003
DLD1	KIF18Ai	17	-7.5	0.955463
DLD1	KIF18Ai	17	-5	0.940911
DLD1	KIF18Ai	17	-2.5	1.08074
DLD1	KIF18Ai	17	0	1
DLD1	KIF18Ai	17	2.5	0.9324
DLD1	KIF18Ai	17	5	0.787722
DLD1	KIF18Ai	17	7.5	0.444288
DLD1	KIF18Ai	17	10	0.211186
DLD1	KIF18Ai	17	12.5	0.104276
DLD1	KIF18Ai	17	15	0.0565661
DLD1	KIF18Ai	17	17.5	0.0519617
DLD1	KIF18Ai	17	20	0.0340281
DLD1	KIF18Ai	17	22.5	0.0591241
DLD1	KIF18Ai	17	25	0.0428359
DLD1	KIF18Ai	17	27.5	0.0356113
DLD1	KIF18Ai	17	30	0.0335649
DLD1	KIF18Ai	17	32.5	0.0289467
DLD1	KIF18Ai	17	35	0.00448685
DLD1	KIF18Ai	17	37.5	0.00223997
DLD1	KIF18Ai	17	40	0
DLD1	KIF18Ai	17	42.5	0.000884925
DLD1	KIF18Ai	18	-25	1.03326
DLD1	KIF18Ai	18	-22.5	1.06093
DLD1	KIF18Ai	18	-20	1.03133
DLD1	KIF18Ai	18	-17.5	1.00217
DLD1	KIF18Ai	18	-15	1.02102
DLD1	KIF18Ai	18	-12.5	1.03208
DLD1	KIF18Ai	18	-10	0.994455
DLD1	KIF18Ai	18	-7.5	1.00226
DLD1	KIF18Ai	18	-5	0.987381
DLD1	KIF18Ai	18	-2.5	0.998807
DLD1	KIF18Ai	18	0	1
DLD1	KIF18Ai	18	2.5	0.962638
DLD1	KIF18Ai	18	5	0.899629
DLD1	KIF18Ai	18	7.5	0.834611
DLD1	KIF18Ai	18	10	0.713414
DLD1	KIF18Ai	18	12.5	0.56163
DLD1	KIF18Ai	18	15	0.354675
DLD1	KIF18Ai	18	17.5	0.160468
DLD1	KIF18Ai	18	20	0.0871159
DLD1	KIF18Ai	18	22.5	0.0790377
DLD1	KIF18Ai	18	25	0.0682301
DLD1	KIF18Ai	18	27.5	0.0494605
DLD1	KIF18Ai	18	30	0.0535241
DLD1	KIF18Ai	18	32.5	0.0476919
DLD1	KIF18Ai	18	35	0.0145958
DLD1	KIF18Ai	18	37.5	0.00927768
DLD1	KIF18Ai	18	40	0.000318232
DLD1	KIF18Ai	18	42.5	0
DLD1	KIF18Ai	18	45	0.0154281
DLD1	KIF18Ai	18	47.5	0.0101528
DLD1	KIF18Ai	19	-22.5	1.01398
DLD1	KIF18Ai	19	-20	1.01721
DLD1	KIF18Ai	19	-17.5	1.05254
DLD1	KIF18Ai	19	-15	1.06398
DLD1	KIF18Ai	19	-12.5	1.06469
DLD1	KIF18Ai	19	-10	1.01653
DLD1	KIF18Ai	19	-7.5	1.01728
DLD1	KIF18Ai	19	-5	1.01311
DLD1	KIF18Ai	19	-2.5	0.999137
DLD1	KIF18Ai	19	0	1
DLD1	KIF18Ai	19	2.5	0.960998
DLD1	KIF18Ai	19	5	0.820612
DLD1	KIF18Ai	19	7.5	0.564311
DLD1	KIF18Ai	19	10	0.30099
DLD1	KIF18Ai	19	12.5	0.181027
DLD1	KIF18Ai	19	15	0.132276
DLD1	KIF18Ai	19	17.5	0.106693
DLD1	KIF18Ai	19	20	0.0984816
DLD1	KIF18Ai	19	22.5	0.0816354
DLD1	KIF18Ai	19	25	0.0488604
DLD1	KIF18Ai	19	27.5	0.0602874
DLD1	KIF18Ai	19	30	0.0796355
DLD1	KIF18Ai	19	32.5	0.0679027
DLD1	KIF18Ai	19	35	0.0559503
DLD1	KIF18Ai	19	37.5	0.0556366
DLD1	KIF18Ai	19	40	0.0306495
DLD1	KIF18Ai	19	42.5	0
DLD1	KIF18Ai	20	-22.5	1.14244
DLD1	KIF18Ai	20	-20	1.16538
DLD1	KIF18Ai	20	-17.5	1.05804
DLD1	KIF18Ai	20	-15	1.06664
DLD1	KIF18Ai	20	-12.5	1.08787
DLD1	KIF18Ai	20	-10	1.01814
DLD1	KIF18Ai	20	-7.5	1.01153
DLD1	KIF18Ai	20	-5	1.02617
DLD1	KIF18Ai	20	-2.5	1.02648
DLD1	KIF18Ai	20	0	1
DLD1	KIF18Ai	20	2.5	0.948109
DLD1	KIF18Ai	20	5	0.701108
DLD1	KIF18Ai	20	7.5	0.289002
DLD1	KIF18Ai	20	10	0.0626413
DLD1	KIF18Ai	20	12.5	0.00792033
DLD1	KIF18Ai	20	15	0
DLD1	KIF18Ai	20	17.5	0.0281165
DLD1	KIF18Ai	20	20	0.0332765
DLD1	KIF18Ai	20	22.5	0.0181848
DLD1	KIF18Ai	20	25	0.0596591
DLD1	KIF18Ai	20	27.5	0.125768
DLD1	KIF18Ai	20	30	0.151943
DLD1	KIF18Ai	20	32.5	0.156978
DLD1	KIF18Ai	20	35	0.208467
DLD1	KIF18Ai	20	37.5	0.178991
DLD1	KIF18Ai	20	40	0.154204
DLD1	KIF18Ai	21	-25	1.11224
DLD1	KIF18Ai	21	-22.5	1.19896
DLD1	KIF18Ai	21	-20	1.20904
DLD1	KIF18Ai	21	-17.5	1.22982
DLD1	KIF18Ai	21	-15	1.24936
DLD1	KIF18Ai	21	-12.5	1.29804
DLD1	KIF18Ai	21	-10	1.30839
DLD1	KIF18Ai	21	-7.5	1.25446
DLD1	KIF18Ai	21	-5	1.1788
DLD1	KIF18Ai	21	-2.5	1.06731
DLD1	KIF18Ai	21	0	1
DLD1	KIF18Ai	21	2.5	0.964044
DLD1	KIF18Ai	21	5	0.856085
DLD1	KIF18Ai	21	7.5	0.496164
DLD1	KIF18Ai	21	10	0.198738
DLD1	KIF18Ai	21	12.5	0.0878898
DLD1	KIF18Ai	21	15	0.0440017
DLD1	KIF18Ai	21	17.5	0.0483288
DLD1	KIF18Ai	21	20	0.0272291
DLD1	KIF18Ai	21	22.5	0.0303709
DLD1	KIF18Ai	21	25	0.0240954
DLD1	KIF18Ai	21	27.5	0.0193218
DLD1	KIF18Ai	21	30	0
DLD1	KIF18Ai	21	32.5	0.0154087
DLD1	KIF18Ai	21	35	0.017487
DLD1	KIF18Ai	21	37.5	0.00949041
DLD1	KIF18Ai	21	40	0.0189646
DLD1	KIF18Ai	21	42.5	0.0369306
DLD1	KIF18Ai	22	-25	0.903654
DLD1	KIF18Ai	22	-22.5	1.04523
DLD1	KIF18Ai	22	-20	1.03155
DLD1	KIF18Ai	22	-17.5	0.981461
DLD1	KIF18Ai	22	-15	0.984374
DLD1	KIF18Ai	22	-12.5	1.01646
DLD1	KIF18Ai	22	-10	1.01642
DLD1	KIF18Ai	22	-7.5	0.988241
DLD1	KIF18Ai	22	-5	0.965381
DLD1	KIF18Ai	22	-2.5	1.01332
DLD1	KIF18Ai	22	0	1
DLD1	KIF18Ai	22	2.5	0.920447
DLD1	KIF18Ai	22	5	0.70976
DLD1	KIF18Ai	22	7.5	0.387574
DLD1	KIF18Ai	22	10	0.173111
DLD1	KIF18Ai	22	12.5	0.121548
DLD1	KIF18Ai	22	15	0.0953302
DLD1	KIF18Ai	22	17.5	0.055028
DLD1	KIF18Ai	22	20	0.04889
DLD1	KIF18Ai	22	22.5	0.0390906
DLD1	KIF18Ai	22	25	0.0165966
DLD1	KIF18Ai	22	27.5	0.0123383
DLD1	KIF18Ai	22	30	0.0262534
DLD1	KIF18Ai	22	32.5	0.0139864
DLD1	KIF18Ai	22	35	0
DLD1	KIF18Ai	22	37.5	0.0269038
DLD1	KIF18Ai	22	40	0.0124452
DLD1	KIF18Ai	22	42.5	0.0170955
DLD1	KIF18Ai	23	-17.5	1.17674
DLD1	KIF18Ai	23	-15	1.1498
DLD1	KIF18Ai	23	-12.5	1.10717
DLD1	KIF18Ai	23	-10	1.09267
DLD1	KIF18Ai	23	-7.5	1.06764
DLD1	KIF18Ai	23	-5	1.01829
DLD1	KIF18Ai	23	-2.5	1.0299
DLD1	KIF18Ai	23	0	1
DLD1	KIF18Ai	23	2.5	0.953419
DLD1	KIF18Ai	23	5	0.859082
DLD1	KIF18Ai	23	7.5	0.726753
DLD1	KIF18Ai	23	10	0.60538
DLD1	KIF18Ai	23	12.5	0.501157
DLD1	KIF18Ai	23	15	0.431883
DLD1	KIF18Ai	23	17.5	0.353574
DLD1	KIF18Ai	23	20	0.272652
DLD1	KIF18Ai	23	22.5	0.22661
DLD1	KIF18Ai	23	25	0.212989
DLD1	KIF18Ai	23	27.5	0.187125
DLD1	KIF18Ai	23	30	0.171162
DLD1	KIF18Ai	23	32.5	0.161031
DLD1	KIF18Ai	23	35	0.146207
DLD1	KIF18Ai	23	37.5	0.117058
DLD1	KIF18Ai	23	40	0.0872131
DLD1	KIF18Ai	23	42.5	0.0572552
DLD1	KIF18Ai	23	45	0.0461946
DLD1	KIF18Ai	23	47.5	0.041755
DLD1	KIF18Ai	23	50	0.0214088
DLD1	KIF18Ai	23	52.5	0.0191951
DLD1	KIF18Ai	24	-30	1.04869
DLD1	KIF18Ai	24	-27.5	1.06031
DLD1	KIF18Ai	24	-25	0.989143
DLD1	KIF18Ai	24	-22.5	0.995868
DLD1	KIF18Ai	24	-20	1.03775
DLD1	KIF18Ai	24	-17.5	1.00723
DLD1	KIF18Ai	24	-15	1.01567
DLD1	KIF18Ai	24	-12.5	1.04052
DLD1	KIF18Ai	24	-10	1.00476
DLD1	KIF18Ai	24	-7.5	1.01855
DLD1	KIF18Ai	24	-5	1.0401
DLD1	KIF18Ai	24	-2.5	1.03755
DLD1	KIF18Ai	24	0	1
DLD1	KIF18Ai	24	2.5	0.934236
DLD1	KIF18Ai	24	5	0.86534
DLD1	KIF18Ai	24	7.5	0.607417
DLD1	KIF18Ai	24	10	0.254845
DLD1	KIF18Ai	24	12.5	0.0774935
DLD1	KIF18Ai	24	15	0.0517696
DLD1	KIF18Ai	24	17.5	0.021855
DLD1	KIF18Ai	24	20	0.0157094
DLD1	KIF18Ai	24	22.5	0.00416147
DLD1	KIF18Ai	24	25	0
DLD1	KIF18Ai	24	27.5	0.0117528
DLD1	KIF18Ai	24	30	0.0136609
DLD1	KIF18Ai	24	32.5	0.0154519
DLD1	KIF18Ai	24	35	0.0239914
DLD1	KIF18Ai	24	37.5	0.0251444
DLD1	KIF18Ai	24	40	0.0170673
DLD1	KIF18Ai	24	42.5	0.0207722
DLD1	KIF18Ai	24	45	0.0386473
DLD1	KIF18Ai	25	-22.5	0.960846
DLD1	KIF18Ai	25	-20	1.02247
DLD1	KIF18Ai	25	-17.5	0.935627
DLD1	KIF18Ai	25	-15	0.944239
DLD1	KIF18Ai	25	-12.5	0.987064
DLD1	KIF18Ai	25	-10	0.977524
DLD1	KIF18Ai	25	-7.5	1.01172
DLD1	KIF18Ai	25	-5	1.00546
DLD1	KIF18Ai	25	-2.5	1.00716
DLD1	KIF18Ai	25	0	1
DLD1	KIF18Ai	25	2.5	0.917
DLD1	KIF18Ai	25	5	0.694593
DLD1	KIF18Ai	25	7.5	0.403689
DLD1	KIF18Ai	25	10	0.196301
DLD1	KIF18Ai	25	12.5	0.0940645
DLD1	KIF18Ai	25	15	0.0565833
DLD1	KIF18Ai	25	17.5	0.0496796
DLD1	KIF18Ai	25	20	0.0393879
DLD1	KIF18Ai	25	22.5	0.0171175
DLD1	KIF18Ai	25	25	0.0141051
DLD1	KIF18Ai	25	27.5	0.00275013
DLD1	KIF18Ai	25	30	0
DLD1	KIF18Ai	25	32.5	0.00966091
DLD1	KIF18Ai	25	35	0.0138499
DLD1	KIF18Ai	25	37.5	0.0164228
DLD1	KIF18Ai	25	40	0.009668
DLD1	KIF18Ai	25	42.5	0.00214057
DLD1	KIF18Ai	26	-15	0.953675
DLD1	KIF18Ai	26	-12.5	0.945614
DLD1	KIF18Ai	26	-10	0.984073
DLD1	KIF18Ai	26	-7.5	0.996343
DLD1	KIF18Ai	26	-5	1.01124
DLD1	KIF18Ai	26	-2.5	0.978181
DLD1	KIF18Ai	26	0	1
DLD1	KIF18Ai	26	2.5	0.9643
DLD1	KIF18Ai	26	5	0.830536
DLD1	KIF18Ai	26	7.5	0.505214
DLD1	KIF18Ai	26	10	0.279017
DLD1	KIF18Ai	26	12.5	0.152214
DLD1	KIF18Ai	26	15	0.144224
DLD1	KIF18Ai	26	17.5	0.135782
DLD1	KIF18Ai	26	20	0.101884
DLD1	KIF18Ai	26	22.5	0.0856235
DLD1	KIF18Ai	26	25	0.109408
DLD1	KIF18Ai	26	27.5	0.0857742
DLD1	KIF18Ai	26	30	0.0735769
DLD1	KIF18Ai	26	32.5	0.0881468
DLD1	KIF18Ai	26	35	0.07068
DLD1	KIF18Ai	26	37.5	0.0523808
DLD1	KIF18Ai	26	40	0.0413174
DLD1	KIF18Ai	26	42.5	0.0224742
DLD1	KIF18Ai	26	45	0.034855
DLD1	KIF18Ai	27	-35	0.95368
DLD1	KIF18Ai	27	-32.5	1.11405
DLD1	KIF18Ai	27	-30	1.22189
DLD1	KIF18Ai	27	-27.5	1.20995
DLD1	KIF18Ai	27	-25	1.28903
DLD1	KIF18Ai	27	-22.5	1.33193
DLD1	KIF18Ai	27	-20	1.31539
DLD1	KIF18Ai	27	-17.5	1.34486
DLD1	KIF18Ai	27	-15	1.33996
DLD1	KIF18Ai	27	-12.5	1.28691
DLD1	KIF18Ai	27	-10	1.22538
DLD1	KIF18Ai	27	-7.5	1.13349
DLD1	KIF18Ai	27	-5	1.12483
DLD1	KIF18Ai	27	-2.5	1.03274
DLD1	KIF18Ai	27	0	1
DLD1	KIF18Ai	27	2.5	0.955435
DLD1	KIF18Ai	27	5	0.775219
DLD1	KIF18Ai	27	7.5	0.482042
DLD1	KIF18Ai	27	10	0.195723
DLD1	KIF18Ai	27	12.5	0.120382
DLD1	KIF18Ai	27	15	0.0802798
DLD1	KIF18Ai	27	17.5	0.0744506
DLD1	KIF18Ai	27	20	0.0619649
DLD1	KIF18Ai	27	22.5	0.0418322
DLD1	KIF18Ai	27	25	0.0396009
DLD1	KIF18Ai	27	27.5	0.0283436
DLD1	KIF18Ai	27	30	0.00992842
DLD1	KIF18Ai	27	32.5	0.0243322
DLD1	KIF18Ai	27	35	0.012398
DLD1	KIF18Ai	27	37.5	0.0110566
DLD1	KIF18Ai	27	40	0.0164345
DLD1	KIF18Ai	27	42.5	0.00175502
DLD1	KIF18Ai	27	45	5.01435e-05
DLD1	KIF18Ai	28	-25	0.95911
DLD1	KIF18Ai	28	-22.5	1.02513
DLD1	KIF18Ai	28	-20	1.00661
DLD1	KIF18Ai	28	-17.5	0.974575
DLD1	KIF18Ai	28	-15	0.938358
DLD1	KIF18Ai	28	-12.5	1.01733
DLD1	KIF18Ai	28	-10	1.00739
DLD1	KIF18Ai	28	-7.5	1.00403
DLD1	KIF18Ai	28	-5	0.987036
DLD1	KIF18Ai	28	-2.5	0.969822
DLD1	KIF18Ai	28	0	1
DLD1	KIF18Ai	28	2.5	0.938933
DLD1	KIF18Ai	28	5	0.786798
DLD1	KIF18Ai	28	7.5	0.549928
DLD1	KIF18Ai	28	10	0.297953
DLD1	KIF18Ai	28	12.5	0.24751
DLD1	KIF18Ai	28	15	0.222069
DLD1	KIF18Ai	28	17.5	0.1859
DLD1	KIF18Ai	28	20	0.158805
DLD1	KIF18Ai	28	22.5	0.143317
DLD1	KIF18Ai	28	25	0.12203
DLD1	KIF18Ai	28	27.5	0.118339
DLD1	KIF18Ai	28	30	0.0852617
DLD1	KIF18Ai	28	32.5	0.0741427
DLD1	KIF18Ai	28	35	0.0554353
DLD1	KIF18Ai	28	37.5	0.0408576
DLD1	KIF18Ai	28	40	0.03013
DLD1	KIF18Ai	28	42.5	0.000790792
DLD1	KIF18Ai	28	45	0.00893834
DLD1	KIF18Ai	29	-35	1.07612
DLD1	KIF18Ai	29	-32.5	1.12896
DLD1	KIF18Ai	29	-30	1.11423
DLD1	KIF18Ai	29	-27.5	1.13885
DLD1	KIF18Ai	29	-25	1.18666
DLD1	KIF18Ai	29	-22.5	1.21395
DLD1	KIF18Ai	29	-20	1.17893
DLD1	KIF18Ai	29	-17.5	1.14763
DLD1	KIF18Ai	29	-15	1.14553
DLD1	KIF18Ai	29	-12.5	1.20874
DLD1	KIF18Ai	29	-10	1.16699
DLD1	KIF18Ai	29	-7.5	1.11955
DLD1	KIF18Ai	29	-5	1.06126
DLD1	KIF18Ai	29	-2.5	1.02885
DLD1	KIF18Ai	29	0	1
DLD1	KIF18Ai	29	2.5	0.930555
DLD1	KIF18Ai	29	5	0.753276
DLD1	KIF18Ai	29	7.5	0.638918
DLD1	KIF18Ai	29	10	0.514853
DLD1	KIF18Ai	29	12.5	0.334602
DLD1	KIF18Ai	29	15	0.165643
DLD1	KIF18Ai	29	17.5	0.0790604
DLD1	KIF18Ai	29	20	0.0619415
DLD1	KIF18Ai	29	22.5	0.0614522
DLD1	KIF18Ai	29	25	0.0483389
DLD1	KIF18Ai	29	27.5	0.043853
DLD1	KIF18Ai	29	30	0.0162126
DLD1	KIF18Ai	29	32.5	0.0406902
DLD1	KIF18Ai	29	35	0.0361952
DLD1	KIF18Ai	29	37.5	0.0318
DLD1	KIF18Ai	29	40	0.00811991
DLD1	KIF18Ai	29	42.5	0.0218223
DLD1	KIF18Ai	29	45	0.00458558
DLD1	KIF18Ai	29	47.5	0
DLD1	KIF18Ai	30	-20	0.662458
DLD1	KIF18Ai	30	-17.5	0.679196
DLD1	KIF18Ai	30	-15	0.683356
DLD1	KIF18Ai	30	-12.5	0.774889
DLD1	KIF18Ai	30	-10	0.860293
DLD1	KIF18Ai	30	-7.5	0.928625
DLD1	KIF18Ai	30	-5	0.963966
DLD1	KIF18Ai	30	-2.5	0.998731
DLD1	KIF18Ai	30	0	1
DLD1	KIF18Ai	30	2.5	0.932105
DLD1	KIF18Ai	30	5	0.904204
DLD1	KIF18Ai	30	7.5	0.796176
DLD1	KIF18Ai	30	10	0.56187
DLD1	KIF18Ai	30	12.5	0.268882
DLD1	KIF18Ai	30	15	0.0840257
DLD1	KIF18Ai	30	17.5	0.0414996
DLD1	KIF18Ai	30	20	0.0427143
DLD1	KIF18Ai	30	22.5	0.047895
DLD1	KIF18Ai	30	25	0.0377341
DLD1	KIF18Ai	30	27.5	0.0313753
DLD1	KIF18Ai	30	30	0.0248585
DLD1	KIF18Ai	30	32.5	0.0218218
DLD1	KIF18Ai	30	35	0.0209715
DLD1	KIF18Ai	30	37.5	0.00761606
DLD1	KIF18Ai	30	40	0.0144304
DLD1	KIF18Ai	30	42.5	0.015056
DLD1	KIF18Ai	30	45	0.0228846
DLD1	KIF18Ai	30	47.5	0.0142482
DLD1	Nocodazole	1	-15	0.704889
DLD1	Nocodazole	1	-12.5	0.682133
DLD1	Nocodazole	1	-10	0.892358
DLD1	Nocodazole	1	-7.5	0.850494
DLD1	Nocodazole	1	-5	0.967938
DLD1	Nocodazole	1	-2.5	0.960851
DLD1	Nocodazole	1	0	1
DLD1	Nocodazole	1	2.5	0.971554
DLD1	Nocodazole	1	5	0.959071
DLD1	Nocodazole	1	7.5	0.973819
DLD1	Nocodazole	1	10	0.911045
DLD1	Nocodazole	1	12.5	0.923958
DLD1	Nocodazole	1	15	0.919412
DLD1	Nocodazole	1	17.5	0.912185
DLD1	Nocodazole	1	20	0.873012
DLD1	Nocodazole	1	22.5	0.801441
DLD1	Nocodazole	1	25	0.784029
DLD1	Nocodazole	1	27.5	0.828317
DLD1	Nocodazole	1	30	0.859371
DLD1	Nocodazole	1	32.5	0.917646
DLD1	Nocodazole	1	35	0.859469
DLD1	Nocodazole	1	37.5	0.682904
DLD1	Nocodazole	1	40	0.726875
DLD1	Nocodazole	1	42.5	0.743235
DLD1	Nocodazole	1	45	0.705193
DLD1	Nocodazole	1	47.5	0.695368
DLD1	Nocodazole	1	50	0.673
DLD1	Nocodazole	1	52.5	0.756844
DLD1	Nocodazole	1	55	0.774742
DLD1	Nocodazole	1	57.5	0.741759
DLD1	Nocodazole	1	60	0.767566
DLD1	Nocodazole	1	62.5	0.822987
DLD1	Nocodazole	1	65	0.833073
DLD1	Nocodazole	1	67.5	0.781838
DLD1	Nocodazole	1	70	0.780479
DLD1	Nocodazole	1	72.5	0.803375
DLD1	Nocodazole	1	75	0.770976
DLD1	Nocodazole	1	77.5	0.742119
DLD1	Nocodazole	1	80	0.752775
DLD1	Nocodazole	1	82.5	0.729276
DLD1	Nocodazole	1	85	0.76266
DLD1	Nocodazole	1	87.5	0.797474
DLD1	Nocodazole	1	90	0.785688
DLD1	Nocodazole	1	92.5	0.742044
DLD1	Nocodazole	1	95	0.686557
DLD1	Nocodazole	1	97.5	0.707468
DLD1	Nocodazole	1	100	0.684268
DLD1	Nocodazole	1	102.5	0.59977
DLD1	Nocodazole	1	105	0.61209
DLD1	Nocodazole	1	107.5	0.717522
DLD1	Nocodazole	1	110	0.757157
DLD1	Nocodazole	1	112.5	0.812256
DLD1	Nocodazole	1	115	0.835577
DLD1	Nocodazole	1	117.5	0.679199
DLD1	Nocodazole	1	120	0.738138
DLD1	Nocodazole	1	122.5	0.709879
DLD1	Nocodazole	1	125	0.673509
DLD1	Nocodazole	1	127.5	0.514202
DLD1	Nocodazole	1	130	0.702862
DLD1	Nocodazole	1	132.5	0.561069
DLD1	Nocodazole	1	135	0.556094
DLD1	Nocodazole	1	137.5	0.501607
DLD1	Nocodazole	1	140	0.572865
DLD1	Nocodazole	1	142.5	0.628702
DLD1	Nocodazole	1	145	0.643876
DLD1	Nocodazole	1	147.5	0.544508
DLD1	Nocodazole	1	150	0.538019
DLD1	Nocodazole	1	152.5	0.567068
DLD1	Nocodazole	1	155	0.562172
DLD1	Nocodazole	1	157.5	0.534655
DLD1	Nocodazole	1	160	0.459047
DLD1	Nocodazole	2	-17.5	0.998437
DLD1	Nocodazole	2	-15	1.00514
DLD1	Nocodazole	2	-12.5	1.00382
DLD1	Nocodazole	2	-10	1.01766
DLD1	Nocodazole	2	-7.5	1.01801
DLD1	Nocodazole	2	-5	1.01426
DLD1	Nocodazole	2	-2.5	1.00351
DLD1	Nocodazole	2	0	1
DLD1	Nocodazole	2	2.5	0.995832
DLD1	Nocodazole	2	5	0.983976
DLD1	Nocodazole	2	7.5	0.964839
DLD1	Nocodazole	2	10	0.961639
DLD1	Nocodazole	2	12.5	0.942481
DLD1	Nocodazole	2	15	0.953557
DLD1	Nocodazole	2	17.5	0.936308
DLD1	Nocodazole	2	20	0.93134
DLD1	Nocodazole	2	22.5	0.909765
DLD1	Nocodazole	2	25	0.903503
DLD1	Nocodazole	2	27.5	0.892157
DLD1	Nocodazole	2	30	0.886366
DLD1	Nocodazole	2	32.5	0.883531
DLD1	Nocodazole	2	35	0.858842
DLD1	Nocodazole	2	37.5	0.871902
DLD1	Nocodazole	2	40	0.849822
DLD1	Nocodazole	2	42.5	0.827866
DLD1	Nocodazole	2	45	0.823818
DLD1	Nocodazole	2	47.5	0.815098
DLD1	Nocodazole	2	50	0.814254
DLD1	Nocodazole	2	52.5	0.807495
DLD1	Nocodazole	2	55	0.789535
DLD1	Nocodazole	2	57.5	0.7916
DLD1	Nocodazole	2	60	0.788409
DLD1	Nocodazole	2	62.5	0.79285
DLD1	Nocodazole	2	65	0.793767
DLD1	Nocodazole	2	67.5	0.757968
DLD1	Nocodazole	2	70	0.775409
DLD1	Nocodazole	2	72.5	0.771032
DLD1	Nocodazole	2	75	0.749144
DLD1	Nocodazole	2	77.5	0.747093
DLD1	Nocodazole	2	80	0.735001
DLD1	Nocodazole	2	82.5	0.751903
DLD1	Nocodazole	2	85	0.731558
DLD1	Nocodazole	2	87.5	0.730924
DLD1	Nocodazole	2	90	0.720438
DLD1	Nocodazole	2	92.5	0.699549
DLD1	Nocodazole	2	95	0.693146
DLD1	Nocodazole	2	97.5	0.693557
DLD1	Nocodazole	2	100	0.676946
DLD1	Nocodazole	2	102.5	0.69452
DLD1	Nocodazole	2	105	0.679692
DLD1	Nocodazole	2	107.5	0.665484
DLD1	Nocodazole	2	110	0.677752
DLD1	Nocodazole	2	112.5	0.666217
DLD1	Nocodazole	2	115	0.653226
DLD1	Nocodazole	2	117.5	0.648746
DLD1	Nocodazole	2	120	0.636067
DLD1	Nocodazole	2	122.5	0.647572
DLD1	Nocodazole	2	125	0.647636
DLD1	Nocodazole	2	127.5	0.613413
DLD1	Nocodazole	2	130	0.597214
DLD1	Nocodazole	2	132.5	0.575143
DLD1	Nocodazole	2	135	0.593509
DLD1	Nocodazole	2	137.5	0.58424
DLD1	Nocodazole	2	140	0.602851
DLD1	Nocodazole	2	142.5	0.614951
DLD1	Nocodazole	2	145	0.61699
DLD1	Nocodazole	2	147.5	0.630623
DLD1	Nocodazole	2	150	0.613902
DLD1	Nocodazole	2	152.5	0.599553
DLD1	Nocodazole	2	155	0.584699
DLD1	Nocodazole	2	157.5	0.59691
DLD1	Nocodazole	2	160	0.588986
DLD1	Nocodazole	2	162.5	0.605339
DLD1	Nocodazole	2	165	0.587157
DLD1	Nocodazole	2	167.5	0.568559
DLD1	Nocodazole	2	170	0.568418
DLD1	Nocodazole	2	172.5	0.537626
DLD1	Nocodazole	2	175	0.539245
DLD1	Nocodazole	2	177.5	0.553718
DLD1	Nocodazole	2	180	0.563994
DLD1	Nocodazole	2	182.5	0.556806
DLD1	Nocodazole	2	185	0.544299
DLD1	Nocodazole	2	187.5	0.51083
DLD1	Nocodazole	2	190	0.520801
DLD1	Nocodazole	2	192.5	0.524048
DLD1	Nocodazole	2	195	0.540196
DLD1	Nocodazole	2	197.5	0.542552
DLD1	Nocodazole	2	200	0.516009
DLD1	Nocodazole	2	202.5	0.509918
DLD1	Nocodazole	2	205	0.508329
DLD1	Nocodazole	2	207.5	0.500486
DLD1	Nocodazole	2	210	0.49571
DLD1	Nocodazole	2	212.5	0.519122
DLD1	Nocodazole	2	215	0.507708
DLD1	Nocodazole	2	217.5	0.494318
DLD1	Nocodazole	2	220	0.473125
DLD1	Nocodazole	2	222.5	0.478055
DLD1	Nocodazole	2	225	0.491581
DLD1	Nocodazole	2	227.5	0.508337
DLD1	Nocodazole	2	230	0.509524
DLD1	Nocodazole	2	232.5	0.496404
DLD1	Nocodazole	2	235	0.463582
DLD1	Nocodazole	2	237.5	0.468178
DLD1	Nocodazole	2	240	0.455499
DLD1	Nocodazole	2	242.5	0.459102
DLD1	Nocodazole	2	245	0.447464
DLD1	Nocodazole	2	247.5	0.454471
DLD1	Nocodazole	2	250	0.438392
DLD1	Nocodazole	2	252.5	0.442307
DLD1	Nocodazole	2	255	0.448642
DLD1	Nocodazole	2	257.5	0.452407
DLD1	Nocodazole	2	260	0.435591
DLD1	Nocodazole	2	262.5	0.418501
DLD1	Nocodazole	2	265	0.414856
DLD1	Nocodazole	2	267.5	0.403467
DLD1	Nocodazole	2	270	0.436983
DLD1	Nocodazole	2	272.5	0.416068
DLD1	Nocodazole	2	275	0.399655
DLD1	Nocodazole	2	277.5	0.421581
DLD1	Nocodazole	2	280	0.39135
DLD1	Nocodazole	2	282.5	0.460759
DLD1	Nocodazole	2	285	0.43939
DLD1	Nocodazole	2	287.5	0.462965
DLD1	Nocodazole	2	290	0.449884
DLD1	Nocodazole	2	292.5	0.43515
DLD1	Nocodazole	2	295	0.41441
DLD1	Nocodazole	2	297.5	0.4134
DLD1	Nocodazole	2	300	0.428421
DLD1	Nocodazole	2	302.5	0.417593
DLD1	Nocodazole	2	305	0.416625
DLD1	Nocodazole	2	307.5	0.419722
DLD1	Nocodazole	2	310	0.404555
DLD1	Nocodazole	2	312.5	0.404371
DLD1	Nocodazole	2	315	0.428061
DLD1	Nocodazole	2	317.5	0.416368
DLD1	Nocodazole	2	320	0.411065
DLD1	Nocodazole	2	322.5	0.42678
DLD1	Nocodazole	2	325	0.400212
DLD1	Nocodazole	2	327.5	0.396151
DLD1	Nocodazole	2	330	0.396982
DLD1	Nocodazole	2	332.5	0.399809
DLD1	Nocodazole	2	335	0.387803
DLD1	Nocodazole	2	337.5	0.375013
DLD1	Nocodazole	2	340	0.367976
DLD1	Nocodazole	2	342.5	0.371043
DLD1	Nocodazole	2	345	0.376024
DLD1	Nocodazole	2	347.5	0.359007
DLD1	Nocodazole	2	350	0.376688
DLD1	Nocodazole	2	352.5	0.368143
DLD1	Nocodazole	2	355	0.395277
DLD1	Nocodazole	2	357.5	0.407849
DLD1	Nocodazole	2	360	0.381138
DLD1	Nocodazole	2	362.5	0.355705
DLD1	Nocodazole	2	365	0.34426
DLD1	Nocodazole	2	367.5	0.321584
DLD1	Nocodazole	2	370	0.332939
DLD1	Nocodazole	2	372.5	0.3465
DLD1	Nocodazole	2	375	0.327735
[truncated: 51,518 more rows]
