# Supplementary material for: Weakened APC/C activity at mitotic exit drives cancer vulnerability to KIF18A inhibition
Source: EMBO J. 2024 Jan 26;43(5):2. doi: 10.1038/s44318-024-00031-6 (PMC10907621; doi:10.1038/s44318-024-00031-6)
Supplement: Supplementary file 17 — Source Data Fig. 6 [file 44318_2024_31_MOESM17_ESM.zip › Figure 6/6A/FullPanel_MitoticDuration_KIF18AiToxicity.xlsx]

## Sheet: Description
Comparison between average mitotic duration of a cell line in DMSO (excluding those in which the cell made a mitotic error) and K1F18Ai toxicity.

## Sheet: Data
Cell Line	Average Mitotic Duration (min)	KIF18Ai Toxicity
MCF7	49.4792	-34.5
HCT116	38.6	-8.6
DLD1	35	10.2
RPE1	29.9115	12.5
MCF10A	21	15.7
MDA-MB-157	80.4054	41.6
OVCAR-8	61.0714	70.3
HCC1806	90.0926	87.3
HeLa	56.3793	92
OVCAR-3	77.4444	100
