# Supplementary material for: Weakened APC/C activity at mitotic exit drives cancer vulnerability to KIF18A inhibition
Source: EMBO J. 2024 Jan 26;43(5):2. doi: 10.1038/s44318-024-00031-6 (PMC10907621; doi:10.1038/s44318-024-00031-6)
Supplement: Supplementary file 17 — Source Data Fig. 6 [file 44318_2024_31_MOESM17_ESM.zip › Figure 6/6H/Panel_CDC20-OE_NormalizedMTTValues.xlsx]

## Sheet: Description
Data represented are averages of 3 technical replicates from each of 3+ independent MTT cell viability experiments in KIF18Ai.
Normalization was conducted so that KIF18Ai viability was assessed relative to untreated cells = 100% and a well containing media only (no cells) = 0%.
Media normalization was used instead of the usual DMN treated wells since CDC20 overexpression confers increased growth in DMN

## Sheet: Data
	MDA-MB-157			OVCAR-8			HCC1806			HeLa			OVCAR-3
	WT	CDC20 OE	CDC20 (M43) OE	WT	CDC20 OE	CDC20 (M43) OE	WT	CDC20 OE	CDC20 (M43) OE	WT	CDC20 OE	CDC20 (M43) OE	WT	CDC20 OE	CDC20 (M43) OE
Replicate 1	70.2	84.1	91.1	35.3	46.1	64.4	20.4	87.1	98.6	4.6	27.7	73.8	1.8	6.4	92.8
Replicate 2	62.2	79.9	89.8	34.3	30.4	67.6	19.7	59.9	77.7	1.2	37.2	56.6	0.3	3.3	81.2
Replicate 3	66.8	87.6	108.8	28.6	44.5	69.3	23.1	66.6	80.4	6.7	45.6	71.6	-1.1	1.2	81.6
Replicate 4	-	-	-	25.7	39.1	68.4	15.5	57.6	72	-1	43.2	65	-0.2	7	76.4
Replicate 5	-	-	-	27.4	46.5	74.5	22.2	68.5	79.3	-	-	-	-	-	-
