# Supplementary material for: Weakened APC/C activity at mitotic exit drives cancer vulnerability to KIF18A inhibition
Source: EMBO J. 2024 Jan 26;43(5):2. doi: 10.1038/s44318-024-00031-6 (PMC10907621; doi:10.1038/s44318-024-00031-6)
Supplement: Supplementary file 17 — Source Data Fig. 6 [file 44318_2024_31_MOESM17_ESM.zip › Figure 6/6I/Panel_UBE2S-OE_NormalizedMTTValues.xlsx]

## Sheet: Description
Data represented are averages of 3 technical replicates from independent MTT cell viability experiments in KIF18Ai.
Normalization was conducted so that KIF18Ai viability was assessed relative to untreated cells = 100% and DMN treated cells (mitotic inhibitor) = 0%.

## Sheet: Data
	HCC1806		HeLa		OVCAR-3
	WT	UBE2S OE	WT	UBE2S OE	WT	UBE2S OE
Replicate 1	0.169	0.464	0.05	0.34	0	0.008
Replicate 2	0.264	0.516	0.068	0.51	-	-
Replicate 3	0.156	0.357	0.176	0.692	-	-
Replicate 4	-	-	0.087	0.671	-	-
