# Supplementary material for: Weakened APC/C activity at mitotic exit drives cancer vulnerability to KIF18A inhibition
Source: EMBO J. 2024 Jan 26;43(5):2. doi: 10.1038/s44318-024-00031-6 (PMC10907621; doi:10.1038/s44318-024-00031-6)
Supplement: Supplementary file 17 — Source Data Fig. 6 [file 44318_2024_31_MOESM17_ESM.zip › Figure 6/6G/CyclinB1DegradationMax.xlsx]

## Sheet: Description
Maximum slope measurement for Cyclin B1 intensity around mitotic exit from live-cell timelapse fluorescence microscopy of endogenously-tagged cell lines
Each row represents a single analyzed mitotic event
Maximum slope is calculated relative to the maximum intensity for the entire mitotic event

## Sheet: Data
Cell Line	Treatment	Cell Number	Half-Life (min)	Max Slope (%/min)
HCT116	DMSO	1	7.43514	0.117197
HCT116	DMSO	2	6.58179	0.152212
HCT116	DMSO	3	6.76315	0.149366
HCT116	DMSO	4	5.80569	0.128989
HCT116	DMSO	5	6.60226	0.122863
HCT116	DMSO	6	7.87494	0.142445
HCT116	DMSO	7	6.1181	0.0932454
HCT116	DMSO	8	4.7381	0.1624
HCT116	DMSO	9	7.80027	0.125984
HCT116	DMSO	10	5.22972	0.132988
HCT116	DMSO	11	5.5036	0.14159
HCT116	DMSO	12	4.42292	0.158282
HCT116	DMSO	13	4.05704	0.142695
HCT116	DMSO	14	5.34551	0.133066
HCT116	DMSO	15	6.32476	0.137431
HCT116	DMSO	16	7.996	0.10251
HCT116	DMSO	17	6.25461	0.1333
HCT116	DMSO	18	4.8789	0.159267
HCT116	DMSO	19	7.38782	0.120307
HCT116	DMSO	20	7.34829	0.121749
HCT116	DMSO	21	6.7707	0.13936
HCT116	DMSO	22	6.00472	0.146781
HCT116	DMSO	23	7.00383	0.106121
HCT116	DMSO	24	6.30241	0.129084
HCT116	DMSO	25	6.45476	0.0947519
HCT116	DMSO	26	5.73492	0.132365
HCT116	DMSO	27	7.38005	0.134887
HCT116	DMSO	28	6.77661	0.139498
HCT116	DMSO	29	5.59941	0.154607
HCT116	DMSO	30	9.5694	0.123485
HCT116	KIF18Ai	1	9.681	0.0404279
HCT116	KIF18Ai	2	19.8968	0.0347041
HCT116	KIF18Ai	3	10.4142	0.084323
HCT116	KIF18Ai	4	9.66774	0.083903
HCT116	KIF18Ai	5	11.7455	0.0489005
HCT116	KIF18Ai	6	6.12341	0.0907605
HCT116	KIF18Ai	7	266.911	0.00341226
HCT116	KIF18Ai	8	10.6672	0.0777338
HCT116	KIF18Ai	9	6.6064	0.115735
HCT116	KIF18Ai	10	19.2941	0.0528786
HCT116	KIF18Ai	11	15.7236	0.0715231
HCT116	KIF18Ai	12	19.1807	0.0514601
HCT116	KIF18Ai	13	12.0827	0.0706107
HCT116	KIF18Ai	14	6.13373	0.181284
HCT116	KIF18Ai	15	8.26382	0.158615
HCT116	KIF18Ai	16	7.88912	0.0780587
HCT116	KIF18Ai	17	14.9677	0.0215801
HCT116	KIF18Ai	18	11.7102	0.0491198
HCT116	KIF18Ai	19	15.3739	0.0828025
HCT116	KIF18Ai	20	9.54578	0.065233
HCT116	KIF18Ai	21	8.76954	0.116818
HCT116	KIF18Ai	22	10.3806	0.139876
HCT116	KIF18Ai	23	12.5238	0.0679996
HCT116	KIF18Ai	24	8.43758	0.118428
HCT116	KIF18Ai	25	9.06925	0.0815315
HCT116	KIF18Ai	26	6.44661	0.129031
HCT116	KIF18Ai	27	5.89008	0.163475
HCT116	KIF18Ai	28	6.33793	0.179691
HCT116	KIF18Ai	29	11.7896	0.0309541
HCT116	KIF18Ai	30	10.0727	0.0763019
HCT116	Nocodazole	1	172.881	0.00517243
HCT116	Nocodazole	2	325.166	0.00223946
HCT116	Nocodazole	3	198.381	0.00367825
HCT116	Nocodazole	4	236.519	0.00500927
HCT116	Nocodazole	5	261.481	0.00323993
HCT116	Nocodazole	6	228.284	0.003412
HCT116	Nocodazole	7	229.958	0.00352627
HCT116	Nocodazole	8	Inf	0.00190797
HCT116	Nocodazole	9	166.578	0.00403635
HCT116	Nocodazole	10	284.281	0.00260359
HCT116	Reversine	1	6.11537	0.168954
HCT116	Reversine	2	6.51689	0.158009
HCT116	Reversine	3	7.18509	0.160763
HCT116	Reversine	4	9.11918	0.11957
HCT116	Reversine	5	7.52306	0.0964628
HCT116	Reversine	6	6.47389	0.171145
HCT116	Reversine	7	6.73827	0.174917
HCT116	Reversine	8	8.59863	0.138785
HCT116	Reversine	9	5.75698	0.15732
HCT116	Reversine	10	4.24684	0.162394
HCT116	Reversine	11	6.59396	0.134028
HCT116	Reversine	12	3.91896	0.201959
HCT116	Reversine	13	7.9947	0.145289
HCT116	Reversine	14	4.99215	0.160727
HCT116	Reversine	15	4.45094	0.173197
HCT116	Reversine	16	6.54364	0.161299
HCT116	Reversine	17	5.82891	0.151177
HCT116	Reversine	18	6.29056	0.180583
HCT116	Reversine	19	6.46522	0.103749
HCT116	Reversine	20	5.61587	0.152292
HCT116	Reversine	21	7.82935	0.101731
HCT116	Reversine	22	4.15433	0.209788
HCT116	Reversine	23	5.03536	0.150977
HCT116	Reversine	24	6.55266	0.176374
HCT116	Reversine	25	3.7472	0.197741
HCT116	Reversine	26	6.58278	0.131482
HCT116	Reversine	27	6.52912	0.164921
HCT116	Reversine	28	5.43477	0.147254
HCT116	Reversine	29	6.02408	0.173932
HCT116	Reversine	30	6.03049	0.170776
DLD1	DMSO	1	6.24097	0.180254
DLD1	DMSO	2	5.77886	0.0748405
DLD1	DMSO	3	6.28514	0.139459
DLD1	DMSO	4	7.9781	0.114945
DLD1	DMSO	5	5.57969	0.119255
DLD1	DMSO	6	6.66571	0.14616
DLD1	DMSO	7	7.17561	0.0861102
DLD1	DMSO	8	7.61056	0.109396
DLD1	DMSO	9	6.47243	0.0943436
DLD1	DMSO	10	5.64617	0.137405
DLD1	DMSO	11	5.9934	0.10753
DLD1	DMSO	12	8.21372	0.123761
DLD1	DMSO	13	7.32307	0.0877499
DLD1	DMSO	14	12.4379	0.100384
DLD1	DMSO	15	4.88705	0.176486
DLD1	DMSO	16	5.33445	0.104945
DLD1	DMSO	17	6.47555	0.123003
DLD1	DMSO	18	4.9286	0.150422
DLD1	DMSO	19	8.59377	0.095355
DLD1	DMSO	20	11.6096	0.0591218
DLD1	DMSO	21	5.21669	0.14499
DLD1	DMSO	22	7.88235	0.131179
DLD1	DMSO	23	6.21484	0.128623
DLD1	DMSO	24	11.8895	0.108444
DLD1	DMSO	25	4.83283	0.118416
DLD1	DMSO	26	7.81634	0.0669709
DLD1	DMSO	27	8.01808	0.10419
DLD1	DMSO	28	8.30757	0.100804
DLD1	DMSO	29	4.39565	0.129967
DLD1	DMSO	30	4.9753	0.112557
DLD1	KIF18Ai	1	7.2789	0.102004
DLD1	KIF18Ai	2	7.19984	0.0940503
DLD1	KIF18Ai	3	8.15636	0.101395
DLD1	KIF18Ai	4	6.39635	0.0879561
DLD1	KIF18Ai	5	7.49114	0.0987274
DLD1	KIF18Ai	6	11.4243	0.0600836
DLD1	KIF18Ai	7	6.43173	0.100856
DLD1	KIF18Ai	8	5.79311	0.120007
DLD1	KIF18Ai	9	7.81351	0.0886808
DLD1	KIF18Ai	10	5.27664	0.127671
DLD1	KIF18Ai	11	13.434	0.0646789
DLD1	KIF18Ai	12	5.86421	0.132961
DLD1	KIF18Ai	13	10.1246	0.102977
DLD1	KIF18Ai	14	8.17393	0.101055
DLD1	KIF18Ai	15	9.22952	0.132672
DLD1	KIF18Ai	16	6.34167	0.0999982
DLD1	KIF18Ai	17	7.09445	0.110236
DLD1	KIF18Ai	18	13.2445	0.0780277
DLD1	KIF18Ai	19	8.11057	0.0989289
DLD1	KIF18Ai	20	6.22	0.141449
DLD1	KIF18Ai	21	7.47336	0.110035
DLD1	KIF18Ai	22	6.62763	0.123298
DLD1	KIF18Ai	23	12.5418	0.0449815
DLD1	KIF18Ai	24	8.26167	0.133007
DLD1	KIF18Ai	25	6.67231	0.113805
DLD1	KIF18Ai	26	7.55762	0.128682
DLD1	KIF18Ai	27	7.34687	0.087199
DLD1	KIF18Ai	28	7.99536	0.0983193
DLD1	KIF18Ai	29	10.206	0.0593931
DLD1	KIF18Ai	30	10.5279	0.117195
DLD1	Nocodazole	1	158.646	0.00836733
DLD1	Nocodazole	2	207.754	0.00382004
DLD1	Nocodazole	3	252.494	0.00344375
DLD1	Nocodazole	4	Inf	0.00183599
DLD1	Nocodazole	5	Inf	0.00367077
DLD1	Nocodazole	6	Inf	0.00392888
DLD1	Nocodazole	7	Inf	0.00351616
DLD1	Nocodazole	8	Inf	0.00402397
DLD1	Reversine	1	4.60717	0.0726852
DLD1	Reversine	2	6.32538	0.122645
DLD1	Reversine	3	7.24537	0.10947
DLD1	Reversine	4	6.95081	0.101871
DLD1	Reversine	5	6.17583	0.059117
DLD1	Reversine	6	9.15995	0.108182
DLD1	Reversine	7	6.36644	0.0929954
DLD1	Reversine	8	9.41417	0.0846731
DLD1	Reversine	9	5.70958	0.0820008
DLD1	Reversine	10	3.50498	0.135275
DLD1	Reversine	11	7.08372	0.113202
DLD1	Reversine	12	5.14343	0.0741804
DLD1	Reversine	13	7.56205	0.0770928
DLD1	Reversine	14	8.90085	0.0895585
DLD1	Reversine	15	8.66854	0.119191
DLD1	Reversine	16	7.43414	0.104217
DLD1	Reversine	17	4.61948	0.101895
DLD1	Reversine	18	5.94763	0.100496
DLD1	Reversine	19	4.28797	0.143215
DLD1	Reversine	20	7.7934	0.0702022
DLD1	Reversine	21	6.56099	0.132897
DLD1	Reversine	22	9.73535	0.0988719
DLD1	Reversine	23	8.20707	0.123874
DLD1	Reversine	24	5.84	0.109989
DLD1	Reversine	25	6.82313	0.10816
DLD1	Reversine	26	8.10126	0.0710972
DLD1	Reversine	27	5.56159	0.13619
DLD1	Reversine	28	8.81262	0.118573
DLD1	Reversine	29	7.26469	0.120759
DLD1	Reversine	30	9.31715	0.0880293
RPE1	DMSO	1	5.71958	0.190076
RPE1	DMSO	2	5.96223	0.214012
RPE1	DMSO	3	3.68351	0.255006
RPE1	DMSO	4	4.89954	0.188521
RPE1	DMSO	5	4.53062	0.18185
RPE1	DMSO	6	3.72623	0.24328
RPE1	DMSO	7	4.39575	0.231445
RPE1	DMSO	8	4.71955	0.195963
RPE1	DMSO	9	3.863	0.21245
RPE1	DMSO	10	6.14778	0.186723
RPE1	DMSO	11	4.42726	0.232867
RPE1	DMSO	12	4.47342	0.184959
RPE1	DMSO	13	4.46223	0.232492
RPE1	DMSO	14	3.04709	0.18706
RPE1	DMSO	15	3.56827	0.236092
RPE1	DMSO	16	5.36298	0.187996
RPE1	DMSO	17	4.11211	0.223293
RPE1	DMSO	18	3.2768	0.204545
RPE1	DMSO	19	6.53888	0.204491
RPE1	DMSO	20	4.5238	0.205305
RPE1	DMSO	21	4.12763	0.248014
RPE1	DMSO	22	4.07605	0.204335
RPE1	DMSO	23	3.87773	0.237233
RPE1	DMSO	24	5.79407	0.188294
RPE1	DMSO	25	6.24535	0.225189
RPE1	DMSO	26	4.56489	0.213912
RPE1	DMSO	27	5.22584	0.177172
RPE1	DMSO	28	4.56312	0.204506
RPE1	DMSO	29	4.00312	0.247868
RPE1	DMSO	30	5.94129	0.220297
RPE1	DMSO	41	4.741	0.132982
RPE1	DMSO	42	4.78267	0.16717
RPE1	DMSO	43	5.74917	0.196724
RPE1	DMSO	44	5.72036	0.192136
RPE1	DMSO	45	6.65929	0.1682
RPE1	DMSO	46	5.42273	0.160513
RPE1	DMSO	47	6.71694	0.160715
RPE1	DMSO	48	6.64467	0.130415
RPE1	DMSO	49	6.0557	0.179847
RPE1	DMSO	50	5.21745	0.170107
RPE1	DMSO	51	5.47327	0.158138
RPE1	DMSO	52	5.98834	0.2251
RPE1	DMSO	53	6.95235	0.191717
RPE1	DMSO	54	4.43651	0.174058
RPE1	DMSO	55	5.67735	0.194823
RPE1	DMSO	56	5.79662	0.159131
RPE1	DMSO	57	6.22967	0.139359
RPE1	DMSO	58	6.12872	0.191112
RPE1	DMSO	59	9.26046	0.108813
RPE1	DMSO	60	4.8183	0.166831
RPE1	KIF18Ai	1	4.29328	0.197409
RPE1	KIF18Ai	2	5.89477	0.216981
RPE1	KIF18Ai	3	6.01824	0.181887
RPE1	KIF18Ai	4	4.50691	0.20536
RPE1	KIF18Ai	5	7.98481	0.141317
RPE1	KIF18Ai	6	5.57082	0.103347
RPE1	KIF18Ai	7	5.36024	0.174506
RPE1	KIF18Ai	8	7.4258	0.127874
RPE1	KIF18Ai	9	3.9354	0.224378
RPE1	KIF18Ai	10	6.79776	0.11901
RPE1	KIF18Ai	11	5.31094	0.177945
RPE1	KIF18Ai	12	5.20751	0.172405
RPE1	KIF18Ai	13	7.29349	0.134295
RPE1	KIF18Ai	14	7.5818	0.140088
RPE1	KIF18Ai	15	5.85136	0.148716
RPE1	KIF18Ai	16	5.96428	0.162632
RPE1	KIF18Ai	17	3.35416	0.213438
RPE1	KIF18Ai	18	8.29511	0.116232
RPE1	KIF18Ai	19	5.13552	0.155366
RPE1	KIF18Ai	20	3.21777	0.210283
RPE1	KIF18Ai	21	4.08825	0.194594
RPE1	KIF18Ai	22	5.95749	0.153467
RPE1	KIF18Ai	23	4.76893	0.188528
RPE1	KIF18Ai	24	12.6506	0.152223
RPE1	KIF18Ai	25	5.20064	0.18703
RPE1	KIF18Ai	26	9.11563	0.0981758
RPE1	KIF18Ai	27	4.28452	0.2145
RPE1	KIF18Ai	28	6.74169	0.169015
RPE1	KIF18Ai	29	6.05889	0.111028
RPE1	KIF18Ai	30	4.65717	0.188817
RPE1	KIF18Ai	41	7.14323	0.0959162
RPE1	KIF18Ai	42	7.16096	0.14966
RPE1	KIF18Ai	43	6.17382	0.132545
RPE1	KIF18Ai	44	5.55741	0.175927
RPE1	KIF18Ai	45	3.67598	0.163277
RPE1	KIF18Ai	46	13.5819	0.0950009
RPE1	KIF18Ai	47	45.9604	0.0118866
RPE1	KIF18Ai	48	11.0538	0.136625
RPE1	KIF18Ai	49	8.63651	0.190623
RPE1	KIF18Ai	50	5.56518	0.118874
RPE1	KIF18Ai	51	8.59436	0.097406
RPE1	KIF18Ai	52	109.178	0.00759283
RPE1	KIF18Ai	53	8.15792	0.0754207
RPE1	KIF18Ai	54	5.68263	0.115417
RPE1	KIF18Ai	55	6.08885	0.125576
RPE1	KIF18Ai	56	7.90327	0.140141
RPE1	KIF18Ai	57	4.12431	0.158412
RPE1	KIF18Ai	58	7.98852	0.170715
RPE1	KIF18Ai	59	6.2757	0.166654
RPE1	KIF18Ai	60	8.6746	0.14628
RPE1	Nocodazole	1	Inf	0.00186536
RPE1	Nocodazole	2	600.621	0.00279848
RPE1	Nocodazole	3	Inf	0.00141641
RPE1	Nocodazole	4	Inf	0.00115453
RPE1	Nocodazole	5	856.677	0.00213473
RPE1	Nocodazole	6	Inf	0.00143251
RPE1	Nocodazole	7	768.936	0.00212673
RPE1	Nocodazole	8	663.764	0.00228153
RPE1	Nocodazole	9	783.886	0.00199078
RPE1	Nocodazole	10	654.432	0.00244009
RPE1	Nocodazole	41	189.866	0.00557344
RPE1	Nocodazole	42	131.741	0.00575262
RPE1	Nocodazole	43	191.796	0.00377979
RPE1	Nocodazole	44	160.359	0.00456328
RPE1	Nocodazole	45	Inf	0.00542417
RPE1	Reversine	1	4.1266	0.221327
RPE1	Reversine	2	4.14374	0.23311
RPE1	Reversine	3	4.02968	0.247423
RPE1	Reversine	4	3.6357	0.202659
RPE1	Reversine	5	7.19857	0.122743
RPE1	Reversine	6	3.78586	0.217129
RPE1	Reversine	7	4.22267	0.147792
RPE1	Reversine	8	6.99288	0.133311
RPE1	Reversine	9	4.2668	0.191359
RPE1	Reversine	10	3.46299	0.169054
RPE1	Reversine	11	4.90998	0.18135
RPE1	Reversine	12	3.28663	0.200836
RPE1	Reversine	13	4.94579	0.175676
RPE1	Reversine	14	2.8163	0.179188
RPE1	Reversine	15	4.49699	0.124523
RPE1	Reversine	16	3.57405	0.16642
RPE1	Reversine	17	4.39186	0.230658
RPE1	Reversine	18	7.2313	0.0949454
RPE1	Reversine	19	4.003	0.229667
RPE1	Reversine	20	3.43311	0.200139
RPE1	Reversine	21	3.66995	0.188181
RPE1	Reversine	22	3.45979	0.218282
RPE1	Reversine	23	2.91684	0.178509
RPE1	Reversine	24	4.33762	0.223874
RPE1	Reversine	25	4.34363	0.197226
RPE1	Reversine	26	3.61531	0.215564
RPE1	Reversine	27	3.17579	0.156953
RPE1	Reversine	28	4.01734	0.0766601
RPE1	Reversine	29	3.97285	0.187857
RPE1	Reversine	30	4.788	0.200868
RPE1	Reversine	41	5.38927	0.148272
RPE1	Reversine	42	4.28794	0.155604
RPE1	Reversine	43	4.65206	0.17143
RPE1	Reversine	44	5.76425	0.160986
RPE1	Reversine	45	5.40932	0.169475
RPE1	Reversine	46	5.70001	0.182828
RPE1	Reversine	47	6.21163	0.183876
RPE1	Reversine	48	3.95416	0.199024
RPE1	Reversine	49	4.15698	0.169213
RPE1	Reversine	50	6.37996	0.145509
RPE1	Reversine	51	4.08834	0.186507
RPE1	Reversine	52	3.85358	0.207681
RPE1	Reversine	53	8.24458	0.165926
RPE1	Reversine	54	7.00308	0.17129
RPE1	Reversine	55	5.02213	0.166219
RPE1	Reversine	56	4.99957	0.15891
RPE1	Reversine	57	3.98962	0.187703
RPE1	Reversine	58	4.77436	0.157185
RPE1	Reversine	59	3.46788	0.1778
RPE1	Reversine	60	3.43612	0.170649
RPE1	Reversine	61	4.5258	0.150814
RPE1	Reversine	62	3.86467	0.205541
RPE1	Reversine	63	5.51729	0.178173
RPE1	Reversine	64	5.74349	0.119266
RPE1	Reversine	65	6.22848	0.196742
RPE1	Reversine	66	4.79267	0.140981
RPE1	Reversine	67	5.08939	0.144334
RPE1	Reversine	68	7.21925	0.120068
RPE1	Reversine	69	4.25683	0.169618
RPE1	Reversine	70	5.67926	0.172866
OVCAR-8	DMSO	1	11.5516	0.0857897
OVCAR-8	DMSO	2	10.2389	0.0719095
OVCAR-8	DMSO	3	25.935	0.0919869
OVCAR-8	DMSO	4	13.0112	0.0903597
OVCAR-8	DMSO	5	Inf	0.00380459
OVCAR-8	DMSO	6	13.689	0.0712174
OVCAR-8	DMSO	7	12.6088	0.104282
OVCAR-8	DMSO	8	7.57395	0.121872
OVCAR-8	DMSO	9	15.0378	0.0784684
OVCAR-8	DMSO	10	8.43841	0.0834189
OVCAR-8	DMSO	11	11.3218	0.0681804
OVCAR-8	DMSO	12	11.4281	0.0870773
OVCAR-8	DMSO	13	15.2231	0.0635843
OVCAR-8	DMSO	14	15.2837	0.0728758
OVCAR-8	DMSO	15	6.23411	0.108336
OVCAR-8	DMSO	16	43.7934	0.0168732
OVCAR-8	DMSO	17	3.96725	0.0936272
OVCAR-8	DMSO	18	8.56095	0.105823
OVCAR-8	DMSO	19	6.74862	0.0788788
OVCAR-8	DMSO	20	23.1941	0.0553405
OVCAR-8	DMSO	21	11.0778	0.0713537
OVCAR-8	DMSO	22	12.7351	0.094103
OVCAR-8	DMSO	23	8.98922	0.0291232
OVCAR-8	DMSO	24	17.7881	0.0182048
OVCAR-8	DMSO	25	22.5595	0.0552897
OVCAR-8	DMSO	26	6.25974	0.0387092
OVCAR-8	DMSO	27	18.8762	0.0206573
OVCAR-8	DMSO	28	12.5398	0.0971225
OVCAR-8	DMSO	29	10.1813	0.124258
OVCAR-8	DMSO	30	11.5258	0.0653855
OVCAR-8	DMSO	31	11.3305	0.098931
OVCAR-8	DMSO	32	13.242	0.0874175
OVCAR-8	DMSO	33	36.7639	0.018682
OVCAR-8	DMSO	34	6.10771	0.0535579
OVCAR-8	DMSO	35	14.8534	0.0462415
OVCAR-8	DMSO	36	8.44544	0.0968022
OVCAR-8	DMSO	37	18.2278	0.0610922
OVCAR-8	DMSO	38	15.7954	0.0606603
OVCAR-8	DMSO	39	14.3083	0.06327
OVCAR-8	DMSO	40	15.9341	0.0389317
OVCAR-8	KIF18Ai	1	52.6123	0.0143252
OVCAR-8	KIF18Ai	2	35.3361	0.016515
OVCAR-8	KIF18Ai	3	56.2959	0.0101453
OVCAR-8	KIF18Ai	4	89.743	0.00719534
OVCAR-8	KIF18Ai	5	58.8567	0.010777
OVCAR-8	KIF18Ai	6	72.7959	0.00786159
OVCAR-8	KIF18Ai	7	67.5308	0.0106575
OVCAR-8	KIF18Ai	8	73.044	0.00942754
OVCAR-8	KIF18Ai	9	8.5364	0.0279922
OVCAR-8	KIF18Ai	10	31.8012	0.0234846
OVCAR-8	KIF18Ai	11	4.73477	0.0483331
OVCAR-8	KIF18Ai	12	89.3865	0.00855438
OVCAR-8	KIF18Ai	13	73.7484	0.0128817
OVCAR-8	KIF18Ai	14	78.8321	0.0109638
OVCAR-8	KIF18Ai	15	38.8677	0.0200553
OVCAR-8	KIF18Ai	16	64.4487	0.0098125
OVCAR-8	KIF18Ai	17	72.0719	0.0151214
OVCAR-8	KIF18Ai	18	61.0755	0.0132321
OVCAR-8	KIF18Ai	19	71.0944	0.00858611
OVCAR-8	KIF18Ai	20	52.5254	0.0108937
OVCAR-8	KIF18Ai	21	71.9779	0.00939822
OVCAR-8	KIF18Ai	22	49.8871	0.0124894
OVCAR-8	KIF18Ai	23	34.7303	0.0183151
OVCAR-8	KIF18Ai	24	69.8299	0.0100773
OVCAR-8	KIF18Ai	25	104.125	0.00758782
OVCAR-8	KIF18Ai	26	51.9817	0.016873
OVCAR-8	KIF18Ai	27	60.3062	0.011834
OVCAR-8	KIF18Ai	28	31.0185	0.0447565
OVCAR-8	KIF18Ai	29	60.8036	0.014168
OVCAR-8	KIF18Ai	30	61.4642	0.0131421
OVCAR-8	Nocodazole	1	379.113	0.00270624
OVCAR-8	Nocodazole	2	220.472	0.00427544
OVCAR-8	Nocodazole	3	153.624	0.0043524
OVCAR-8	Nocodazole	4	142.538	0.00456399
OVCAR-8	Nocodazole	5	147.58	0.0044619
OVCAR-8	Nocodazole	6	112.775	0.00478875
OVCAR-8	Nocodazole	7	Inf	0.0138669
OVCAR-8	Nocodazole	8	158.354	0.00515517
OVCAR-8	Nocodazole	9	128.957	0.00462098
OVCAR-8	Nocodazole	10	75.6608	0.00926379
OVCAR-8	Reversine	1	6.43589	0.122556
OVCAR-8	Reversine	2	5.75137	0.134538
OVCAR-8	Reversine	3	5.99554	0.147269
OVCAR-8	Reversine	4	5.77589	0.159364
OVCAR-8	Reversine	5	5.73349	0.150958
OVCAR-8	Reversine	6	5.12545	0.119717
OVCAR-8	Reversine	7	5.07889	0.135206
OVCAR-8	Reversine	8	4.89687	0.13456
OVCAR-8	Reversine	9	7.62313	0.112588
OVCAR-8	Reversine	10	3.99105	0.154676
OVCAR-8	Reversine	11	10.2297	0.0751678
OVCAR-8	Reversine	12	4.70604	0.130318
OVCAR-8	Reversine	13	7.45925	0.111686
OVCAR-8	Reversine	14	4.95502	0.137134
OVCAR-8	Reversine	15	4.71828	0.142133
OVCAR-8	Reversine	16	6.25281	0.134473
OVCAR-8	Reversine	17	6.21556	0.135807
OVCAR-8	Reversine	18	3.95953	0.16227
OVCAR-8	Reversine	19	5.12516	0.134548
OVCAR-8	Reversine	20	6.36319	0.14561
OVCAR-8	Reversine	21	6.89658	0.136692
OVCAR-8	Reversine	22	4.50771	0.132383
OVCAR-8	Reversine	23	4.69763	0.155528
OVCAR-8	Reversine	24	7.54299	0.111405
OVCAR-8	Reversine	25	7.79406	0.15521
OVCAR-8	Reversine	26	6.59405	0.123855
OVCAR-8	Reversine	27	5.84176	0.139389
OVCAR-8	Reversine	28	4.26046	0.146026
OVCAR-8	Reversine	29	6.10875	0.130406
OVCAR-8	Reversine	30	5.64699	0.152161
OVCAR-8	Reversine	31	6.28342	0.104635
OVCAR-8	Reversine	32	4.3619	0.152516
OVCAR-8	Reversine	33	5.87428	0.149087
OVCAR-8	Reversine	34	5.0565	0.128971
OVCAR-8	Reversine	35	6.91125	0.142477
OVCAR-8	Reversine	36	6.80089	0.133866
OVCAR-8	Reversine	37	5.91505	0.143249
OVCAR-8	Reversine	38	6.84212	0.114949
OVCAR-8	Reversine	39	6.9691	0.109768
OVCAR-8	Reversine	40	6.54389	0.111213
HCC1806	DMSO	1	9.47798	0.102912
HCC1806	DMSO	2	11.1373	0.0362928
HCC1806	DMSO	3	13.9646	0.10356
HCC1806	DMSO	4	7.07769	0.115051
HCC1806	DMSO	5	15.2981	0.0884948
HCC1806	DMSO	6	12.9352	0.0791217
HCC1806	DMSO	7	5.98532	0.128108
HCC1806	DMSO	8	8.41522	0.127924
HCC1806	DMSO	9	10.1723	0.105291
HCC1806	DMSO	10	9.17778	0.0704135
HCC1806	DMSO	11	8.80361	0.131852
HCC1806	DMSO	12	43.6719	0.0259179
HCC1806	DMSO	13	29.0673	0.029689
HCC1806	DMSO	14	8.27267	0.109647
HCC1806	DMSO	15	43.6051	0.0253429
HCC1806	DMSO	16	19.7274	0.0774174
HCC1806	DMSO	17	12.8079	0.0831522
HCC1806	DMSO	18	14.1692	0.0646853
HCC1806	DMSO	19	8.86635	0.129088
HCC1806	DMSO	20	10.675	0.0871127
HCC1806	DMSO	21	11.0136	0.101146
HCC1806	DMSO	22	7.02508	0.107243
HCC1806	DMSO	23	10.6973	0.0819244
HCC1806	DMSO	24	8.52704	0.088937
HCC1806	DMSO	25	11.3816	0.0741899
HCC1806	DMSO	26	15.3835	0.0911128
HCC1806	DMSO	27	8.91732	0.095768
HCC1806	DMSO	28	12.6314	0.0674389
HCC1806	DMSO	29	7.61664	0.0925487
HCC1806	DMSO	30	9.6422	0.0660948
HCC1806	KIF18Ai	1	57.5318	0.0157904
HCC1806	KIF18Ai	2	141.29	0.00470208
HCC1806	KIF18Ai	3	13.1058	0.0276207
HCC1806	KIF18Ai	4	138.567	0.00735699
HCC1806	KIF18Ai	5	13.3961	0.0531071
HCC1806	KIF18Ai	6	12.4809	0.0257906
HCC1806	KIF18Ai	7	Inf	0.00220956
HCC1806	KIF18Ai	8	251.149	0.00384704
HCC1806	KIF18Ai	9	178.432	0.00369123
HCC1806	KIF18Ai	10	163.267	0.00342719
HCC1806	KIF18Ai	11	147.004	0.0037706
HCC1806	KIF18Ai	12	12.4732	0.0609941
HCC1806	KIF18Ai	13	223.456	0.00519429
HCC1806	KIF18Ai	14	9.35966	0.0627189
HCC1806	KIF18Ai	15	309.62	0.00589157
HCC1806	KIF18Ai	16	169.698	0.00348899
HCC1806	KIF18Ai	17	8.5433	0.0438854
HCC1806	KIF18Ai	18	12.27	0.0360075
HCC1806	KIF18Ai	19	76.3266	0.0142886
HCC1806	KIF18Ai	20	62.5869	0.0126392
HCC1806	KIF18Ai	21	142.303	0.00611689
HCC1806	KIF18Ai	22	12.0509	0.0401697
HCC1806	KIF18Ai	23	70.7403	0.0119176
HCC1806	KIF18Ai	24	105.397	0.00891352
HCC1806	KIF18Ai	25	142.089	0.00751877
HCC1806	KIF18Ai	26	10.3993	0.0885383
HCC1806	KIF18Ai	27	103.913	0.012215
HCC1806	KIF18Ai	28	21.2813	0.0244508
HCC1806	KIF18Ai	29	236.495	0.00557015
HCC1806	KIF18Ai	30	121.87	0.00632288
HCC1806	Nocodazole	1	240.433	0.0037769
HCC1806	Nocodazole	2	Inf	0.00356171
HCC1806	Nocodazole	3	156.215	0.00367833
HCC1806	Nocodazole	4	242.042	0.00863854
HCC1806	Nocodazole	5	108.921	0.00558208
HCC1806	Nocodazole	6	205.755	0.00292478
HCC1806	Nocodazole	7	272.034	0.00337141
HCC1806	Nocodazole	8	302.141	0.00341626
HCC1806	Nocodazole	9	296.53	0.00627371
HCC1806	Nocodazole	10	180.796	0.00476253
HCC1806	Reversine	1	7.92832	0.115491
HCC1806	Reversine	2	8.98336	0.0705431
HCC1806	Reversine	3	5.84683	0.121898
HCC1806	Reversine	4	6.56017	0.166041
HCC1806	Reversine	5	6.53546	0.170919
HCC1806	Reversine	6	7.43185	0.142789
HCC1806	Reversine	7	6.11043	0.19521
HCC1806	Reversine	8	6.24978	0.164565
HCC1806	Reversine	9	9.89599	0.105087
HCC1806	Reversine	10	9.29581	0.124983
HCC1806	Reversine	11	5.72792	0.118617
HCC1806	Reversine	12	6.57691	0.155931
HCC1806	Reversine	13	6.88451	0.163285
HCC1806	Reversine	14	5.20814	0.1514
HCC1806	Reversine	15	5.25633	0.126305
HCC1806	Reversine	16	7.94603	0.149976
HCC1806	Reversine	17	7.17092	0.101309
HCC1806	Reversine	18	6.69679	0.183947
HCC1806	Reversine	19	4.73923	0.135001
HCC1806	Reversine	20	6.55516	0.12889
HCC1806	Reversine	21	6.92177	0.148312
HCC1806	Reversine	22	6.90006	0.129601
HCC1806	Reversine	23	5.58965	0.154542
HCC1806	Reversine	24	4.94358	0.134041
HCC1806	Reversine	25	5.47287	0.138965
HCC1806	Reversine	26	6.88233	0.132503
HCC1806	Reversine	27	7.87861	0.0873347
HCC1806	Reversine	28	8.85934	0.115571
HCC1806	Reversine	29	6.90565	0.141598
HCC1806	Reversine	30	7.27159	0.137537
HeLa	DMSO	1	12.8791	0.115244
HeLa	DMSO	2	5.57546	0.171274
HeLa	DMSO	3	12.3576	0.0763286
HeLa	DMSO	4	Inf	0.00177004
HeLa	DMSO	5	Inf	0.0024753
HeLa	DMSO	6	5.71081	0.187551
HeLa	DMSO	7	14.4965	0.101719
HeLa	DMSO	8	8.05291	0.0254292
HeLa	DMSO	9	12.0543	0.0899303
HeLa	DMSO	10	6.6493	0.15691
HeLa	DMSO	11	4.73599	0.153058
HeLa	DMSO	12	4.73599	0.153058
HeLa	DMSO	13	6.32696	0.155311
HeLa	DMSO	14	5.1594	0.149659
HeLa	DMSO	15	6.00531	0.15235
HeLa	DMSO	16	4.87954	0.158726
HeLa	DMSO	17	5.58051	0.129021
HeLa	DMSO	18	Inf	0.00200269
HeLa	DMSO	19	178.842	0.00593168
HeLa	DMSO	20	6.51092	0.172323
HeLa	DMSO	21	9.90149	0.0633365
HeLa	DMSO	22	7.80671	0.166933
HeLa	DMSO	23	6.31749	0.186124
HeLa	DMSO	24	6.4288	0.168239
HeLa	DMSO	25	9.93173	0.0855092
HeLa	DMSO	26	6.72425	0.103495
HeLa	DMSO	27	25.7297	0.0292002
HeLa	DMSO	28	6.36456	0.170801
HeLa	DMSO	29	8.28493	0.0914829
HeLa	DMSO	30	11.2739	0.0306018
HeLa	DMSO	41	10.1741	0.0612451
HeLa	DMSO	42	7.47037	0.0794792
HeLa	DMSO	43	23.9148	0.0330037
HeLa	DMSO	44	6.01413	0.121955
HeLa	DMSO	45	6.68456	0.122973
HeLa	DMSO	46	9.83864	0.129166
HeLa	DMSO	47	9.04142	0.0858283
HeLa	DMSO	48	9.70875	0.0751252
HeLa	DMSO	49	14.4671	0.0431444
HeLa	DMSO	50	32.88	0.0394557
HeLa	DMSO	51	11.4351	0.0649664
HeLa	DMSO	52	8.46498	0.124544
HeLa	DMSO	53	8.76585	0.0960122
HeLa	DMSO	54	9.34681	0.131464
HeLa	DMSO	55	8.57632	0.117072
HeLa	DMSO	56	8.09301	0.111561
HeLa	DMSO	57	9.97331	0.108033
HeLa	DMSO	58	10.5913	0.0887916
HeLa	DMSO	59	9.8305	0.110181
HeLa	DMSO	60	12.0913	0.0722288
HeLa	DMSO	61	11.3087	0.0803037
HeLa	DMSO	62	15.7265	0.0795014
HeLa	DMSO	63	16.2847	0.0403346
HeLa	DMSO	64	13.4055	0.0343069
HeLa	DMSO	65	7.3119	0.0904275
HeLa	DMSO	66	7.40154	0.0986659
HeLa	DMSO	67	12.2659	0.103923
HeLa	DMSO	68	7.18537	0.122123
HeLa	DMSO	69	9.79374	0.121033
HeLa	DMSO	70	8.49218	0.118299
HeLa	DMSO	71	268.066	0.0027038
HeLa	DMSO	72	331.328	0.00322354
HeLa	DMSO	73	264.654	0.002724
HeLa	DMSO	74	7.87394	0.0939997
HeLa	DMSO	75	7.98367	0.0797343
HeLa	DMSO	76	226.893	0.00436604
HeLa	DMSO	77	18.9549	0.0261414
HeLa	DMSO	78	98.9344	0.0124151
HeLa	DMSO	79	6.37408	0.151577
HeLa	DMSO	80	9.78957	0.125572
HeLa	DMSO	81	160.804	0.00381367
HeLa	DMSO	82	20.7458	0.0613015
HeLa	DMSO	83	270.595	0.00655773
HeLa	DMSO	84	29.3887	0.0250577
HeLa	DMSO	85	9.69536	0.0644269
HeLa	DMSO	86	Inf	0.00238711
HeLa	DMSO	87	256.994	0.00340673
HeLa	DMSO	88	53.5496	0.0181981
HeLa	DMSO	89	28.7972	0.0243864
HeLa	DMSO	90	11.4722	0.06071
HeLa	DMSO	91	28.9136	0.0119184
HeLa	DMSO	92	Inf	0.00200895
HeLa	DMSO	93	Inf	0.00301244
HeLa	DMSO	94	212.929	0.00432857
HeLa	KIF18Ai	1	Inf	0.00129694
HeLa	KIF18Ai	2	Inf	0.00142459
HeLa	KIF18Ai	3	648.781	0.00210181
HeLa	KIF18Ai	4	Inf	0.00193617
HeLa	KIF18Ai	5	21.8271	0.0165112
HeLa	KIF18Ai	6	261.9	0.00831179
HeLa	KIF18Ai	7	358.954	0.00291918
HeLa	KIF18Ai	8	382.248	0.00233803
HeLa	KIF18Ai	9	551.215	0.00151964
HeLa	KIF18Ai	10	363.469	0.00330216
HeLa	KIF18Ai	11	12.6444	0.0199966
HeLa	KIF18Ai	12	Inf	0.00202915
HeLa	KIF18Ai	13	217.142	0.00302149
HeLa	KIF18Ai	14	10.7255	0.0577441
HeLa	KIF18Ai	15	71.7969	0.0259201
HeLa	KIF18Ai	16	Inf	0.0017533
HeLa	KIF18Ai	17	411.861	0.0066613
HeLa	KIF18Ai	18	Inf	0.00302138
HeLa	KIF18Ai	19	Inf	0.00407647
HeLa	KIF18Ai	20	14.0551	0.0480874
HeLa	KIF18Ai	21	398.721	0.0198237
HeLa	KIF18Ai	22	501.376	0.00315027
HeLa	KIF18Ai	23	21.6444	0.0234172
HeLa	KIF18Ai	24	Inf	0.00184925
HeLa	KIF18Ai	25	165.532	0.0119678
HeLa	KIF18Ai	26	Inf	0.00178648
HeLa	KIF18Ai	27	12.8786	0.0350225
HeLa	KIF18Ai	28	Inf	0.00255685
HeLa	KIF18Ai	29	171.332	0.00454556
HeLa	KIF18Ai	30	17.7923	0.0165243
HeLa	KIF18Ai	41	172.267	0.00400448
HeLa	KIF18Ai	42	31.7487	0.0373448
HeLa	KIF18Ai	43	193.664	0.0034428
HeLa	KIF18Ai	44	211.897	0.00270525
HeLa	KIF18Ai	45	262.659	0.00942218
HeLa	KIF18Ai	46	348.236	0.00242766
HeLa	KIF18Ai	47	25.4266	0.0476266
HeLa	KIF18Ai	48	239.873	0.00237335
HeLa	KIF18Ai	49	104.474	0.00638261
HeLa	KIF18Ai	50	257.085	0.00345185
HeLa	KIF18Ai	51	10.1895	0.0671173
HeLa	KIF18Ai	52	12.1452	0.0932814
HeLa	KIF18Ai	53	20.1905	0.026385
HeLa	KIF18Ai	54	261.574	0.00236045
HeLa	KIF18Ai	55	279.4	0.00401412
HeLa	KIF18Ai	56	34.3784	0.0199707
HeLa	KIF18Ai	57	309.078	0.00297986
HeLa	KIF18Ai	58	34.2547	0.0196163
HeLa	KIF18Ai	59	55.9973	0.0150903
HeLa	KIF18Ai	60	46.4999	0.0171796
HeLa	KIF18Ai	61	101.007	0.00577869
HeLa	KIF18Ai	62	99.4202	0.00627047
HeLa	KIF18Ai	63	53.4004	0.016029
HeLa	KIF18Ai	64	131.916	0.00468949
HeLa	KIF18Ai	65	21.0909	0.028325
HeLa	KIF18Ai	66	33.9233	0.0217332
HeLa	KIF18Ai	67	9.75356	0.0541545
HeLa	KIF18Ai	68	162.65	0.00538742
HeLa	KIF18Ai	69	14.2394	0.0472334
HeLa	KIF18Ai	70	9.91321	0.0377068
HeLa	KIF18Ai	71	252.26	0.0026042
HeLa	KIF18Ai	72	300.987	0.00253971
HeLa	KIF18Ai	73	13.8424	0.0757597
HeLa	Nocodazole	1	Inf	0.00185312
HeLa	Nocodazole	2	553.229	0.00190562
HeLa	Nocodazole	3	Inf	0.00124552
HeLa	Nocodazole	4	Inf	0.00148112
HeLa	Nocodazole	5	698.771	0.00134983
HeLa	Nocodazole	6	Inf	0.00148141
HeLa	Nocodazole	7	Inf	0.00121975
HeLa	Nocodazole	8	Inf	0.00138608
HeLa	Nocodazole	9	Inf	0.00171417
HeLa	Nocodazole	10	601.969	0.00247854
HeLa	Nocodazole	41	Inf	0.00286127
HeLa	Nocodazole	42	324.454	0.00171657
HeLa	Nocodazole	43	451.014	0.00151077
HeLa	Nocodazole	44	405.613	0.00434546
HeLa	Nocodazole	45	436.688	0.00209714
HeLa	Nocodazole	46	447.712	0.00265019
HeLa	Nocodazole	47	183.814	0.00459333
HeLa	Nocodazole	48	262.753	0.0020202
HeLa	Nocodazole	49	226.581	0.00296845
HeLa	Nocodazole	50	239.181	0.00232591
HeLa	Reversine	1	6.60027	0.134886
HeLa	Reversine	2	9.31967	0.116768
HeLa	Reversine	3	8.60298	0.148225
HeLa	Reversine	4	5.8068	0.142345
HeLa	Reversine	5	8.42786	0.0831732
HeLa	Reversine	6	6.73452	0.166123
HeLa	Reversine	7	8.37501	0.110389
HeLa	Reversine	8	5.38127	0.121502
HeLa	Reversine	9	8.61219	0.123374
HeLa	Reversine	10	5.88353	0.103996
HeLa	Reversine	11	6.26339	0.119738
HeLa	Reversine	12	6.21528	0.184779
HeLa	Reversine	13	7.35797	0.119067
HeLa	Reversine	14	6.58194	0.166627
HeLa	Reversine	15	7.56321	0.138264
HeLa	Reversine	16	6.92479	0.130784
HeLa	Reversine	17	5.49894	0.169795
HeLa	Reversine	18	5.91148	0.11319
HeLa	Reversine	19	6.17506	0.105483
HeLa	Reversine	20	7.1442	0.124322
HeLa	Reversine	21	4.88922	0.093018
HeLa	Reversine	22	5.29684	0.0819872
HeLa	Reversine	23	7.55687	0.111708
HeLa	Reversine	24	9.23249	0.0739821
HeLa	Reversine	25	5.01245	0.11266
HeLa	Reversine	26	6.36779	0.0844808
HeLa	Reversine	27	3.87373	0.176321
HeLa	Reversine	28	9.06893	0.0864635
HeLa	Reversine	29	5.51464	0.143512
HeLa	Reversine	30	8.55174	0.103744
HeLa	Reversine	41	11.158	0.0329896
HeLa	Reversine	42	10.4877	0.0663475
HeLa	Reversine	43	16.8346	0.022741
HeLa	Reversine	44	18.8317	0.0521863
HeLa	Reversine	45	6.35287	0.074568
HeLa	Reversine	46	8.03576	0.080959
HeLa	Reversine	47	10.3101	0.0266231
HeLa	Reversine	48	13.9269	0.0711904
HeLa	Reversine	49	10.8915	0.0429799
HeLa	Reversine	50	7.50489	0.103239
HeLa	Reversine	51	8.06587	0.0937758
HeLa	Reversine	52	15.171	0.050599
HeLa	Reversine	53	7.7393	0.114491
HeLa	Reversine	54	9.66236	0.11231
HeLa	Reversine	55	6.87562	0.0794169
HeLa	Reversine	56	11.6689	0.0624998
HeLa	Reversine	57	9.35353	0.0767477
HeLa	Reversine	58	8.77361	0.104343
HeLa	Reversine	59	10.1627	0.0922964
HeLa	Reversine	60	6.51093	0.0530711
