# Supplementary material for: Weakened APC/C activity at mitotic exit drives cancer vulnerability to KIF18A inhibition
Source: EMBO J. 2024 Jan 26;43(5):2. doi: 10.1038/s44318-024-00031-6 (PMC10907621; doi:10.1038/s44318-024-00031-6)
Supplement: Supplementary file 17 — Source Data Fig. 6 [file 44318_2024_31_MOESM17_ESM.zip › Figure 6/6B/FullPanel_MetaphaseToAnaphaseDuration.xlsx]

## Sheet: Description
Quantification of metaphase to anaphase duration from mitotic movies of untreated cell lines
Each line represents a single analyzed cell

## Sheet: Data
Cell Line	Metaphase to Anaphase Duration
MCF10A	5
MCF10A	10
MCF10A	10
MCF10A	5
MCF10A	10
MCF10A	5
MCF10A	5
MCF10A	5
MCF10A	15
MCF10A	15
MCF10A	10
MCF10A	5
MCF10A	10
MCF10A	10
MCF10A	5
MCF10A	10
MCF10A	5
MCF10A	5
MCF10A	10
MCF10A	5
MCF10A	10
MCF10A	5
MCF10A	10
MCF10A	5
MCF10A	10
MCF10A	5
MCF10A	10
MCF10A	5
MCF10A	10
MCF10A	20
MCF10A	5
MCF10A	10
MCF10A	15
MCF10A	5
MCF10A	5
MCF10A	5
MCF10A	10
MCF10A	5
MCF10A	10
MCF10A	10
MCF10A	10
MCF10A	5
MCF10A	10
MCF10A	15
MCF10A	5
MCF10A	5
MCF10A	10
MCF10A	10
MCF10A	5
MCF10A	5
MCF10A	10
MCF7	15
MCF7	20
MCF7	30
MCF7	40
MCF7	15
MCF7	10
MCF7	15
MCF7	20
MCF7	10
MCF7	5
MCF7	25
MCF7	15
MCF7	5
MCF7	20
MCF7	35
MCF7	10
MCF7	20
MCF7	20
MCF7	15
MCF7	20
MCF7	10
MCF7	40
MCF7	20
MCF7	35
MCF7	30
MCF7	15
MCF7	30
MCF7	10
MCF7	25
MCF7	30
MCF7	25
MCF7	20
MCF7	20
MCF7	15
MCF7	25
MCF7	15
MCF7	20
MCF7	20
MCF7	35
MCF7	20
MCF7	20
MCF7	25
MCF7	35
MCF7	15
MCF7	25
MCF7	20
MCF7	20
MCF7	15
MCF7	20
MCF7	25
MCF7	25
MCF7	25
MCF7	30
MCF7	25
MCF7	30
MCF7	25
MCF7	10
HCT116	10
HCT116	10
HCT116	10
HCT116	10
HCT116	5
HCT116	5
HCT116	5
HCT116	5
HCT116	10
HCT116	15
HCT116	5
HCT116	5
HCT116	10
HCT116	5
HCT116	10
HCT116	10
HCT116	5
HCT116	10
HCT116	10
HCT116	5
HCT116	5
HCT116	15
HCT116	15
HCT116	5
HCT116	5
HCT116	10
HCT116	10
HCT116	15
HCT116	10
HCT116	10
HCT116	15
HCT116	10
HCT116	5
HCT116	10
HCT116	25
HCT116	5
HCT116	10
HCT116	15
HCT116	5
HCT116	5
HCT116	10
HCT116	15
HCT116	10
HCT116	10
HCT116	5
HCT116	10
HCT116	10
HCT116	10
HCT116	5
HCT116	5
HCT116	10
HCT116	5
HCT116	5
HCT116	15
HCT116	15
HCT116	10
HCT116	5
HCT116	5
HCT116	10
DLD1	10
DLD1	10
DLD1	75
DLD1	30
DLD1	5
DLD1	5
DLD1	10
DLD1	10
DLD1	10
DLD1	10
DLD1	15
DLD1	5
DLD1	20
DLD1	10
DLD1	15
DLD1	5
DLD1	5
DLD1	5
DLD1	10
DLD1	15
DLD1	5
DLD1	5
DLD1	10
DLD1	10
DLD1	5
DLD1	20
DLD1	15
DLD1	10
DLD1	10
DLD1	5
DLD1	5
DLD1	10
DLD1	10
DLD1	5
DLD1	10
DLD1	15
DLD1	10
DLD1	5
DLD1	15
DLD1	10
DLD1	5
DLD1	10
DLD1	5
DLD1	10
DLD1	10
DLD1	15
DLD1	20
DLD1	5
DLD1	15
DLD1	10
DLD1	10
DLD1	10
DLD1	15
DLD1	15
DLD1	10
DLD1	15
DLD1	20
DLD1	15
DLD1	10
DLD1	15
OVCAR-3	100
OVCAR-3	20
OVCAR-3	30
OVCAR-3	25
OVCAR-3	20
OVCAR-3	35
OVCAR-3	15
OVCAR-3	25
OVCAR-3	10
OVCAR-3	55
OVCAR-3	40
OVCAR-3	85
OVCAR-3	10
OVCAR-3	20
OVCAR-3	20
OVCAR-3	10
OVCAR-3	5
OVCAR-3	30
OVCAR-3	30
OVCAR-3	20
OVCAR-3	35
OVCAR-3	90
OVCAR-3	15
OVCAR-3	70
OVCAR-3	40
OVCAR-3	65
OVCAR-3	25
OVCAR-3	165
OVCAR-3	20
OVCAR-3	25
OVCAR-3	25
OVCAR-3	15
OVCAR-3	25
OVCAR-3	25
OVCAR-3	15
OVCAR-3	15
OVCAR-3	95
OVCAR-3	45
OVCAR-3	40
OVCAR-3	20
OVCAR-3	5
OVCAR-3	45
OVCAR-3	35
OVCAR-3	25
OVCAR-3	30
OVCAR-3	55
OVCAR-3	70
OVCAR-3	25
OVCAR-3	35
OVCAR-3	60
OVCAR-3	5
OVCAR-3	5
OVCAR-3	35
OVCAR-3	10
MDA-MB-157	15
MDA-MB-157	45
MDA-MB-157	45
MDA-MB-157	20
MDA-MB-157	25
MDA-MB-157	25
MDA-MB-157	50
MDA-MB-157	15
MDA-MB-157	50
MDA-MB-157	25
MDA-MB-157	25
MDA-MB-157	30
MDA-MB-157	15
MDA-MB-157	20
MDA-MB-157	20
MDA-MB-157	25
MDA-MB-157	10
MDA-MB-157	30
MDA-MB-157	15
MDA-MB-157	35
MDA-MB-157	35
MDA-MB-157	5
MDA-MB-157	35
MDA-MB-157	15
MDA-MB-157	45
MDA-MB-157	30
MDA-MB-157	80
MDA-MB-157	30
MDA-MB-157	75
MDA-MB-157	50
MDA-MB-157	30
MDA-MB-157	10
MDA-MB-157	30
MDA-MB-157	55
MDA-MB-157	15
MDA-MB-157	30
MDA-MB-157	30
MDA-MB-157	35
MDA-MB-157	15
MDA-MB-157	45
MDA-MB-157	15
MDA-MB-157	15
MDA-MB-157	30
MDA-MB-157	20
MDA-MB-157	15
MDA-MB-157	15
MDA-MB-157	35
MDA-MB-157	35
MDA-MB-157	25
MDA-MB-157	20
MDA-MB-157	85
MDA-MB-157	30
MDA-MB-157	40
HCC1806	15
HCC1806	65
HCC1806	15
HCC1806	30
HCC1806	35
HCC1806	40
HCC1806	10
HCC1806	155
HCC1806	50
HCC1806	15
HCC1806	25
HCC1806	20
HCC1806	40
HCC1806	20
HCC1806	15
HCC1806	105
HCC1806	30
HCC1806	50
HCC1806	150
HCC1806	60
HCC1806	200
HCC1806	55
HCC1806	55
HCC1806	5
HCC1806	15
HCC1806	50
HCC1806	50
HCC1806	40
HCC1806	170
HCC1806	30
HCC1806	25
HCC1806	25
HCC1806	20
HCC1806	45
HCC1806	15
HCC1806	20
HCC1806	35
HCC1806	35
HCC1806	25
HCC1806	20
HCC1806	40
HCC1806	30
HCC1806	30
HCC1806	35
HCC1806	40
HCC1806	55
HCC1806	40
HCC1806	65
HCC1806	45
HCC1806	25
HCC1806	20
HCC1806	50
HeLa	20
HeLa	15
HeLa	20
HeLa	20
HeLa	20
HeLa	10
HeLa	20
HeLa	30
HeLa	25
HeLa	35
HeLa	25
HeLa	25
HeLa	20
HeLa	25
HeLa	20
HeLa	30
HeLa	25
HeLa	35
HeLa	15
HeLa	30
HeLa	25
HeLa	20
HeLa	30
HeLa	40
HeLa	50
HeLa	20
HeLa	20
HeLa	20
HeLa	15
HeLa	20
HeLa	15
HeLa	20
HeLa	20
HeLa	30
HeLa	35
HeLa	20
HeLa	30
HeLa	10
HeLa	20
HeLa	15
HeLa	65
HeLa	30
HeLa	25
HeLa	25
HeLa	20
HeLa	30
HeLa	40
HeLa	10
HeLa	35
HeLa	35
HeLa	40
HeLa	40
HeLa	65
HeLa	20
HeLa	40
HeLa	45
HeLa	30
HeLa	25
HeLa	40
HeLa	55
OVCAR-8	30
OVCAR-8	10
OVCAR-8	20
OVCAR-8	20
OVCAR-8	15
OVCAR-8	15
OVCAR-8	20
OVCAR-8	50
OVCAR-8	45
OVCAR-8	50
OVCAR-8	10
OVCAR-8	15
OVCAR-8	30
OVCAR-8	20
OVCAR-8	25
OVCAR-8	30
OVCAR-8	35
OVCAR-8	30
OVCAR-8	30
OVCAR-8	15
OVCAR-8	20
OVCAR-8	20
OVCAR-8	30
OVCAR-8	25
OVCAR-8	30
OVCAR-8	25
OVCAR-8	10
OVCAR-8	65
OVCAR-8	50
OVCAR-8	20
OVCAR-8	20
OVCAR-8	105
OVCAR-8	25
OVCAR-8	20
OVCAR-8	35
OVCAR-8	15
OVCAR-8	35
OVCAR-8	25
OVCAR-8	15
OVCAR-8	65
OVCAR-8	20
OVCAR-8	20
OVCAR-8	15
OVCAR-8	5
OVCAR-8	35
OVCAR-8	25
OVCAR-8	20
OVCAR-8	15
OVCAR-8	15
OVCAR-8	20
OVCAR-8	20
OVCAR-8	50
OVCAR-8	60
RPE1	5
RPE1	10
RPE1	15
RPE1	20
RPE1	5
RPE1	10
RPE1	10
RPE1	5
RPE1	15
RPE1	15
RPE1	5
RPE1	5
RPE1	10
RPE1	5
RPE1	10
RPE1	10
RPE1	10
RPE1	5
RPE1	10
RPE1	10
RPE1	10
RPE1	10
RPE1	5
RPE1	10
RPE1	10
RPE1	5
RPE1	10
RPE1	10
RPE1	10
RPE1	15
RPE1	10
RPE1	10
RPE1	5
RPE1	5
RPE1	15
RPE1	5
RPE1	5
RPE1	15
RPE1	10
RPE1	5
RPE1	5
RPE1	5
RPE1	10
RPE1	10
RPE1	20
RPE1	10
RPE1	10
RPE1	5
RPE1	10
RPE1	10
