# Supplementary material for: Weakened APC/C activity at mitotic exit drives cancer vulnerability to KIF18A inhibition
Source: EMBO J. 2024 Jan 26;43(5):2. doi: 10.1038/s44318-024-00031-6 (PMC10907621; doi:10.1038/s44318-024-00031-6)
Supplement: Supplementary file 17 — Source Data Fig. 6 [file 44318_2024_31_MOESM17_ESM.zip › Figure 6/6J/UBE2S-OE_ReversineTitration_NormalizedMTTValues.xlsx]

## Sheet: Description
Data represented are 3 technical replicates from a single MTT cell viability experiment.
Normalization was conducted so that untreated cells = 100% and DMN (mitotic inhibitor) treated cells = 0%.

## Sheet: Data
[Reversine] (nM)	WT			WT + KIF18Ai			UBE2S-OE			UBE2S-OE + KIF18Ai
	Replicate 1	Replicate 2	Replicate 3	Replicate 1	Replicate 2	Replicate 3	Replicate 1	Replicate 2	Replicate 3	Replicate 1	Replicate 2	Replicate 3
500	0.205	0.251	0.253	0.179	0.201	0.168	0.196	0.252	0.259	0.177	0.205	0.206
250	0.193	0.184	0.245	0.129	0.126	0.118	0.259	0.291	0.285	0.157	0.149	0.116
125	0.72	0.765	0.701	0.377	0.409	0.359	0.729	0.691	0.726	0.34	0.468	0.369
62.5	0.868	0.934	0.98	0.694	0.653	0.664	0.76	0.884	0.985	0.673	0.68	0.682
31.25	0.923	1.063	1.013	0.694	0.665	0.612	0.91	0.992	0.988	0.774	0.776	0.676
15.625	0.918	0.976	1.16	0.57	0.419	0.446	0.913	0.918	1.024	0.708	0.622	0.613
7.8125	0.923	1.047	1.034	0.356	0.354	0.295	0.9	0.973	1.026	0.578	0.52	0.525
3.90625	0.934	1.062	1.1	0.242	0.234	0.19	0.922	1.04	0.989	0.518	0.477	0.451
1.95312	1.023	1.015	1.115	0.163	0.164	0.171	0.986	0.881	1.096	0.499	0.451	0.442
Untreated	0.914	1.033	1.054	0.131	0.134	0.16	0.918	1.042	1.04	0.44	0.457	0.383
2µM DMN	-0.01	0.016	-0.006				-0.003	0.001	0.001
