# Supplementary material for: Weakened APC/C activity at mitotic exit drives cancer vulnerability to KIF18A inhibition
Source: EMBO J. 2024 Jan 26;43(5):2. doi: 10.1038/s44318-024-00031-6 (PMC10907621; doi:10.1038/s44318-024-00031-6)
Supplement: Supplementary file 17 — Source Data Fig. 6 [file 44318_2024_31_MOESM17_ESM.zip › Figure 6/6D/CDC23_KIF18A_RNAiCodependency.xlsx]

## Sheet: Description
CDC23 Gene Effect (DEMETER2) RNAi (Achilles+DRIVE+Marcotte DEMETER2) vs KIF18A Gene Effect (DEMETER2) RNAi (Achilles+DRIVE+Marcotte DEMETER2)
Downloaded from Broad DepMap dataset (https://depmap.org)

## Sheet: Data
DepMap ID	KIF18A Gene Effect (DEMETER2) RNAi (Achilles+DRIVE+Marcotte, DEMETER2)	CDC23 Gene Effect (DEMETER2) RNAi (Achilles+DRIVE+Marcotte, DEMETER2)	Cell Line Name	Primary Disease	Lineage
ACH-001270	-0.460285	-0.698387	127399	Synovial Sarcoma	Soft Tissue
ACH-001000	-0.289883	-0.640318	1321N1	Diffuse Glioma	CNS/Brain
ACH-001001	-0.419593	-0.755066	143B	Osteosarcoma	Bone
ACH-002319	-1.03845	-0.744558	184A1	Non-Cancerous	Breast
ACH-001827	-0.447998	-0.553813	184B5	Non-Cancerous	Breast
ACH-000948	-0.431613	-0.746131	2313287	Esophagogastric Adenocarcinoma	Esophagus/Stomach
ACH-002320	0.335055	-0.438735	600MPE	Invasive Breast Carcinoma	Breast
ACH-000070	-0.319315	-0.899448	697	B-Lymphoblastic Leukemia/Lymphoma	Lymphoid
ACH-000411	-0.635773	-0.783157	769P	Renal Cell Carcinoma	Kidney
ACH-000649	-0.525405	-0.604371	786O	Renal Cell Carcinoma	Kidney
ACH-001306	-0.187879	-0.738805	8305C	Anaplastic Thyroid Cancer	Thyroid
ACH-001307	-0.349842	-0.700909	8505C	Anaplastic Thyroid Cancer	Thyroid
ACH-001441	-0.791621	-0.710962	921	Ocular Melanoma	Eye
ACH-000008	-0.286118	-0.668414	A101D	Melanoma	Skin
ACH-000558	-0.762902	-0.988114	A172	Diffuse Glioma	CNS/Brain
ACH-000201	-0.39798	-0.799381	A204	Rhabdomyosarcoma	Soft Tissue
ACH-000788	-0.634124	-0.867956	A2058	Melanoma	Skin
ACH-000740	-0.101987	-0.616322	A253	Head and Neck Squamous Cell Carcinoma	Head and Neck
ACH-000657	-0.239045	-0.785764	A2780	Ovarian Epithelial Tumor	Ovary/Fallopian Tube
ACH-000219	-0.833253	-0.712356	A375	Melanoma	Skin
ACH-000697	-0.515015	-0.960212	A3KAW	Non-Hodgkin Lymphoma	Lymphoid
ACH-000757	-0.395839	-0.798057	A427	Non-Small Cell Lung Cancer	Lung
ACH-000555	-0.00781347	-0.873177	A498	Renal Cell Carcinoma	Kidney
ACH-000157	-0.561913	-0.624847	A4FUK	Non-Hodgkin Lymphoma	Lymphoid
ACH-000681	-0.128706	-0.894229	A549	Non-Small Cell Lung Cancer	Lung
ACH-000052	-0.167458	-0.717552	A673	Ewing Sarcoma	Bone
ACH-000429	-0.741142	-0.568229	A704	Renal Cell Carcinoma	Kidney
ACH-000528	-0.218085	-0.739526	ABC1	Non-Small Cell Lung Cancer	Lung
ACH-000086	-0.476596	-0.896114	ACCMESO1	Pleural Mesothelioma	Pleura
ACH-000046	-0.0203988	-0.978207	ACHN	Renal Cell Carcinoma	Kidney
ACH-000880	-0.417047	-0.677677	AGS	Esophagogastric Adenocarcinoma	Esophagus/Stomach
ACH-000838	-0.379738	-0.404282	AMO1	Non-Hodgkin Lymphoma	Lymphoid
ACH-000940	-0.543836	-0.480692	AN3CA	Endometrial Carcinoma	Uterus
ACH-000248	-0.5959	-1.13426	AU565	Invasive Breast Carcinoma	Breast
ACH-001015	0.109218	-0.697349	AZ521	Small Bowel Cancer	Bowel
ACH-000593	-0.177212	-0.725123	BC3C	Bladder Urothelial Carcinoma	Bladder/Urinary Tract
ACH-000456	-0.219372	-0.97692	BCPAP	Poorly Differentiated Thyroid Cancer	Thyroid
ACH-000792	-0.56552	-0.836028	BFTC909	Renal Cell Carcinoma	Kidney
ACH-000191	-0.743308	-0.722686	BHT101	Anaplastic Thyroid Cancer	Thyroid
ACH-000548	-0.616845	-0.873205	BHY	Head and Neck Squamous Cell Carcinoma	Head and Neck
ACH-000794	-0.433023	-0.733016	BICR22	Head and Neck Squamous Cell Carcinoma	Head and Neck
ACH-000771	-0.701145	-0.951174	BICR56	Head and Neck Squamous Cell Carcinoma	Head and Neck
ACH-000415	-1.27488	-1.21195	BICR6	Head and Neck Squamous Cell Carcinoma	Head and Neck
ACH-000160	-0.505584	-0.733984	BT12	Embryonal Tumor	CNS/Brain
ACH-001020	-0.243713	-0.903685	BT16	Embryonal Tumor	CNS/Brain
ACH-000536	-0.530347	-0.798242	BT20	Invasive Breast Carcinoma	Breast
ACH-000927	-0.86099	-0.839386	BT474	Invasive Breast Carcinoma	Breast
ACH-000818	-1.35343	-0.806976	BT483	Invasive Breast Carcinoma	Breast
ACH-000288	-0.803616	-1.08145	BT549	Invasive Breast Carcinoma	Breast
ACH-000535	-0.586557	-0.677025	BXPC3	Pancreatic Adenocarcinoma	Pancreas
ACH-000580	0.0652847	-0.673283	C32	Melanoma	Skin
ACH-000206	-0.867162	-0.886529	C8166	T-Lymphoblastic Leukemia/Lymphoma	Lymphoid
ACH-000003	-1.09237	-1.03257	CACO2	Colorectal Adenocarcinoma	Bowel
ACH-000433	-0.305115	-0.511623	CAKI1	Renal Cell Carcinoma	Kidney
ACH-000234	-0.636644	-0.981955	CAKI2	Renal Cell Carcinoma	Kidney
ACH-000212	-0.948797	-1.46328	CAL120	Invasive Breast Carcinoma	Breast
ACH-000826	-0.669583	-1.01696	CAL12T	Non-Small Cell Lung Cancer	Lung
ACH-000902	-0.74638	-0.936254	CAL148	Invasive Breast Carcinoma	Breast
ACH-000832	-0.422197	-0.809524	CAL27	Head and Neck Squamous Cell Carcinoma	Head and Neck
ACH-000142	-0.657819	-0.449491	CAL29	Bladder Urothelial Carcinoma	Bladder/Urinary Tract
ACH-000518	-0.731512	-1.01643	CAL33	Head and Neck Squamous Cell Carcinoma	Head and Neck
ACH-000856	-0.23787	-0.997383	CAL51	Invasive Breast Carcinoma	Breast
ACH-000457	-0.286863	-0.73056	CAL54	Renal Cell Carcinoma	Kidney
ACH-000857	-1.16062	-1.22915	CAL851	Invasive Breast Carcinoma	Breast
ACH-000392	-0.591312	-0.679994	CALU3	Non-Small Cell Lung Cancer	Lung
ACH-000264	-0.862262	-0.820896	CALU6	Non-Small Cell Lung Cancer	Lung
ACH-000783	0.0562517	-0.425387	CAMA1	Invasive Breast Carcinoma	Breast
ACH-000713	-0.121408	-0.73082	CAOV3	Ovarian Epithelial Tumor	Ovary/Fallopian Tube
ACH-000464	-0.977627	-0.449082	CAS1	Diffuse Glioma	CNS/Brain
ACH-000963	-0.499957	-0.588695	CCK81	Colorectal Adenocarcinoma	Bowel
ACH-000138	-0.49882	-0.749385	CFPAC1	Pancreatic Adenocarcinoma	Pancreas
ACH-000867	-1.06099	-0.837762	CHAGOK1	Non-Small Cell Lung Cancer	Lung
ACH-000458	-0.589174	-0.762004	CJM	Melanoma	Skin
ACH-000249	-0.214142	-0.80559	CL11	Colorectal Adenocarcinoma	Bowel
ACH-000895	-0.0158636	-0.524029	CL34	Colorectal Adenocarcinoma	Bowel
ACH-001036	-0.0997648	-0.436539	CMK115	Acute Myeloid Leukemia	Myeloid
ACH-000641	-0.373906	-0.749533	CMK	Acute Myeloid Leukemia	Myeloid
ACH-000253	0.16643	-0.448419	COLO201	Colorectal Adenocarcinoma	Bowel
ACH-001039	-0.200085	-0.687999	COLO205	Colorectal Adenocarcinoma	Bowel
ACH-000202	-0.298849	-0.769645	COLO320	Colorectal Adenocarcinoma	Bowel
ACH-000350	-0.00439048	-0.138133	COLO678	Colorectal Adenocarcinoma	Bowel
ACH-000805	-0.0670183	-0.657294	COLO679	Melanoma	Skin
ACH-000717	-0.23512	-0.713394	COLO680N	Esophageal Squamous Cell Carcinoma	Esophagus/Stomach
ACH-000864	-0.483829	-0.86218	COLO684	Endometrial Carcinoma	Uterus
ACH-001041	-0.617322	-0.293069	CHL1DM	Melanoma	Skin
ACH-000582	-1.01359	-0.925092	COLO741	Melanoma	Skin
ACH-000401	-0.611461	-1.15879	COLO800	Melanoma	Skin
ACH-000644	-0.640325	-0.991323	COLO829	Melanoma	Skin
ACH-000161	-0.187497	-0.674964	CORL105	Non-Small Cell Lung Cancer	Lung
ACH-000662	-0.556765	-0.910589	CORL23	Non-Small Cell Lung Cancer	Lung
ACH-000257	-0.69789	-0.677091	CORL279	Lung Neuroendocrine Tumor	Lung
ACH-000508	-0.279217	-1.32993	CORL88	Lung Neuroendocrine Tumor	Lung
ACH-000256	-1.44491	-1.24734	COV318	Ovarian Epithelial Tumor	Ovary/Fallopian Tube
ACH-000278	-1.26753	-0.90567	COV362	Ovarian Epithelial Tumor	Ovary/Fallopian Tube
ACH-000998	0.168555	-1.43066	CW2	Colorectal Adenocarcinoma	Bowel
ACH-001050	-0.679921	-0.882796	CW9019	Rhabdomyosarcoma	Soft Tissue
ACH-000055	-0.780102	-0.780434	D283MED	Embryonal Tumor	CNS/Brain
ACH-000095	-0.223438	-0.849576	D341Med	Embryonal Tumor	CNS/Brain
ACH-001052	-1.0326	-1.00176	D384	Embryonal Tumor	CNS/Brain
ACH-001053	-0.167953	-0.459319	D425	Embryonal Tumor	CNS/Brain
ACH-001054	-0.366102	-0.894774	D458	Embryonal Tumor	CNS/Brain
ACH-001055	-0.489468	-0.872667	D556	Embryonal Tumor	CNS/Brain
ACH-000243	-0.604317	-1.11522	DANG	Pancreatic Adenocarcinoma	Pancreas
ACH-000211	-0.778127	-0.919444	DAOY	Embryonal Tumor	CNS/Brain
ACH-000334	-0.632552	-0.907638	DB	Non-Hodgkin Lymphoma	Lymphoid
ACH-000207	-0.184237	-0.706652	DETROIT562	Head and Neck Squamous Cell Carcinoma	Head and Neck
ACH-001061	-0.141013	-0.762037	DLD1	Colorectal Adenocarcinoma	Bowel
ACH-000530	-0.210325	-0.800251	DMS114	Lung Neuroendocrine Tumor	Lung
ACH-000749	-0.241305	-0.691394	DMS273	Lung Neuroendocrine Tumor	Lung
ACH-000698	-0.470187	-0.952072	DMS53	Lung Neuroendocrine Tumor	Lung
ACH-000981	-0.528776	-1.02013	DND41	T-Lymphoblastic Leukemia/Lymphoma	Lymphoid
ACH-000979	-0.713886	-1.25088	DU145	Prostate Adenocarcinoma	Prostate
ACH-000258	-0.652521	-1.29513	DU4475	Invasive Breast Carcinoma	Breast
ACH-000563	-0.676768	-0.838665	EBC1	Non-Small Cell Lung Cancer	Lung
ACH-000560	-0.139547	-0.933094	ECC10	Esophagogastric Adenocarcinoma	Esophagus/Stomach
ACH-000305	-0.820481	-1.46325	ECGI10	Esophageal Squamous Cell Carcinoma	Esophagus/Stomach
ACH-000117	-1.60358	-0.800599	EFM192A	Invasive Breast Carcinoma	Breast
ACH-000330	-0.343929	-0.837519	EFM19	Invasive Breast Carcinoma	Breast
ACH-000706	-0.716403	-1.32106	EKVX	Non-Small Cell Lung Cancer	Lung
ACH-000978	-0.518378	-0.743842	EN	Endometrial Carcinoma	Uterus
ACH-000585	-0.616516	-0.770531	EPLC272H	Non-Small Cell Lung Cancer	Lung
ACH-000906	-0.336218	-0.763843	ES2	Ovarian Epithelial Tumor	Ovary/Fallopian Tube
ACH-000913	-0.670545	-0.916297	ESS1	Uterine Sarcoma/Mesenchymal	Uterus
ACH-001065	-0.38248	-1.54817	EVSAT	Invasive Breast Carcinoma	Breast
ACH-000846	-0.797727	-0.834566	FADU	Head and Neck Squamous Cell Carcinoma	Head and Neck
ACH-000633	-0.549391	-0.555834	FU97	Esophagogastric Adenocarcinoma	Esophagus/Stomach
ACH-001272	-0.308233	-0.805141	FUJI	Synovial Sarcoma	Soft Tissue
ACH-000574	-0.765487	-1.00143	FUOV1	Ovarian Epithelial Tumor	Ovary/Fallopian Tube
ACH-000572	-0.547687	-0.943833	G361	Melanoma	Skin
ACH-000096	-0.240283	-0.655536	G401	Rhabdoid Cancer	Kidney
ACH-000375	-0.00679429	-0.699691	G402	Renal Cell Carcinoma	Kidney
ACH-000098	-0.431966	-1.42454	GAMG	Diffuse Glioma	CNS/Brain
ACH-000738	-0.367375	-0.811943	GB1	Diffuse Glioma	CNS/Brain
ACH-000756	-0.364572	-1.15856	GI1	Diffuse Glioma	CNS/Brain
ACH-002332	-0.447343	-0.624803	GISTT1	Gastrointestinal Stromal Tumor	Soft Tissue
ACH-000746	-0.689684	-0.982142	GSS	Esophagogastric Adenocarcinoma	Esophagus/Stomach
ACH-000485	-0.237975	-1.00886	GSU	Esophagogastric Adenocarcinoma	Esophagus/Stomach
ACH-002321	-0.680095	-0.971459	HBL100	Non-Cancerous	Breast
ACH-001514	-0.0672142	-1.01009	HCC1008	Invasive Breast Carcinoma	Breast
ACH-000374	-0.575241	-0.980719	HCC1143	Invasive Breast Carcinoma	Breast
ACH-000111	-1.10114	-0.939986	HCC1187	Invasive Breast Carcinoma	Breast
ACH-000901	-0.259778	-1.15204	HCC1359	Non-Small Cell Lung Cancer	Lung
ACH-000699	-0.204257	-1.08196	HCC1395	Invasive Breast Carcinoma	Breast
ACH-000277	-1.03127	-0.715739	HCC1419	Invasive Breast Carcinoma	Breast
ACH-000352	-0.243731	-0.786598	HCC1428	Invasive Breast Carcinoma	Breast
ACH-000349	0.0787431	-0.89985	HCC1500	Breast Ductal Carcinoma In Situ	Breast
ACH-000930	-0.246653	-0.869014	HCC1569	Invasive Breast Carcinoma	Breast
ACH-000196	-0.623993	-1.12723	HCC1599	Invasive Breast Carcinoma	Breast
ACH-000878	-1.17356	-1.05936	HCC15	Non-Small Cell Lung Cancer	Lung
ACH-000624	-0.948058	-1.21267	HCC1806	Breast Ductal Carcinoma In Situ	Breast
ACH-000712	0.414103	-1.64017	HCC1833	Non-Small Cell Lung Cancer	Lung
ACH-000223	-0.731235	-0.635435	HCC1937	Invasive Breast Carcinoma	Breast
ACH-000859	-0.925287	-0.884392	HCC1954	Breast Ductal Carcinoma In Situ	Breast
ACH-000725	-0.389201	-0.75749	HCC202	Breast Ductal Carcinoma In Situ	Breast
ACH-002322	-0.686156	-1.12734	HCC2185	Invasive Breast Carcinoma	Breast
ACH-000755	-0.466347	-0.594064	HCC2218	Breast Ductal Carcinoma In Situ	Breast
ACH-000143	-0.333644	-0.480497	HCC2429	Non-Small Cell Lung Cancer	Lung
ACH-000975	0.0362259	-1.50132	HCC2450	Non-Small Cell Lung Cancer	Lung
ACH-002323	-1.06878	-1.28376	HCC2688	Breast Ductal Carcinoma In Situ	Breast
ACH-002324	-1.06226	-0.764105	HCC3153	Invasive Breast Carcinoma	Breast
ACH-000515	-0.416746	-0.711142	HCC33	Lung Neuroendocrine Tumor	Lung
ACH-000840	-0.455576	-1.61988	HCC366	Non-Small Cell Lung Cancer	Lung
ACH-000276	-0.938108	-1.24628	HCC38	Invasive Breast Carcinoma	Breast
ACH-000066	-0.0988625	-1.03123	HCC4006	Non-Small Cell Lung Cancer	Lung
ACH-000667	-0.331416	-1.0602	HCC44	Non-Small Cell Lung Cancer	Lung
ACH-000339	-0.360757	-0.716025	HCC461	Non-Small Cell Lung Cancer	Lung
ACH-000872	-0.185944	-1.54542	HCC515	Non-Small Cell Lung Cancer	Lung
ACH-000668	-0.519242	-0.834599	HCC70	Invasive Breast Carcinoma	Breast
ACH-002333	-0.269766	-0.857857	HCC827GR	Non-Small Cell Lung Cancer	Lung
ACH-000012	-0.548461	-1.09076	HCC827	Non-Small Cell Lung Cancer	Lung
ACH-000454	-1.06773	-1.17937	HCC95	Non-Small Cell Lung Cancer	Lung
ACH-000971	-0.153306	-1.03876	HCT116	Colorectal Adenocarcinoma	Bowel
ACH-000997	-0.620905	-0.591778	HCT15	Colorectal Adenocarcinoma	Bowel
ACH-000643	-0.995184	-0.988549	HDQP1	Invasive Breast Carcinoma	Breast
ACH-000954	-0.367947	-1.01964	HEC1A	Endometrial Carcinoma	Uterus
ACH-000996	-0.453258	-0.963794	HEC251	Endometrial Carcinoma	Uterus
ACH-000946	-0.123225	-0.897038	HEC265	Endometrial Carcinoma	Uterus
ACH-000831	-0.344314	-0.703796	HEC50B	Endometrial Carcinoma	Uterus
ACH-000994	-0.639418	-1.14166	HEC59	Endometrial Carcinoma	Uterus
ACH-000984	-0.257624	-1.17937	HEC6	Endometrial Carcinoma	Uterus
ACH-000049	-0.716543	-1.05915	HEKTE	Non-Cancerous	Kidney
ACH-000005	-0.185798	-1.02669	HEL9217	Acute Myeloid Leukemia	Myeloid
ACH-001086	-0.571133	-0.90153	HELA	Cervical Adenocarcinoma	Cervix
ACH-000004	-0.486353	-1.2817	HEL	Acute Myeloid Leukemia	Myeloid
ACH-000625	-0.0929425	-0.864689	HEP3B217	Hepatocellular Carcinoma	Liver
ACH-000739	-0.953712	-1.04749	HEPG2	Hepatoblastoma	Liver
ACH-000542	-0.572784	-0.695285	HEYA8	Ovarian Epithelial Tumor	Ovary/Fallopian Tube
ACH-000847	-0.160839	-1.01887	HGC27	Esophagogastric Adenocarcinoma	Esophagus/Stomach
ACH-001087	-0.63634	-1.10979	HK2	Non-Cancerous	Kidney
ACH-001088	-0.463851	-0.763201	HLC1	Non-Small Cell Lung Cancer	Lung
ACH-001089	-1.17162	-1.11873	HLE	Hepatocellular Carcinoma	Liver
ACH-000393	-0.681748	-1.12756	HLF	Hepatocellular Carcinoma	Liver
ACH-000721	-0.0682863	-0.779428	HMC18	Invasive Breast Carcinoma	Breast
ACH-000861	-0.589227	-0.836312	HOP62	Non-Small Cell Lung Cancer	Lung
ACH-001091	-0.104745	-0.529062	HRT18	Colorectal Adenocarcinoma	Bowel
ACH-000014	-0.355688	-0.610378	HS294T	Melanoma	Skin
ACH-000148	-0.737249	-1.35375	HS578T	Invasive Breast Carcinoma	Breast
ACH-000799	-0.364218	-0.481167	HS695T	Melanoma	Skin
ACH-000133	-1.08452	-1.32066	HS729	Rhabdomyosarcoma	Soft Tissue
ACH-000274	0.275987	-0.819472	HS852T	Melanoma	Skin
ACH-000814	0.0346636	-0.60942	HS939T	Melanoma	Skin
ACH-000632	-0.5648	-0.655143	HS944T	Melanoma	Skin
ACH-000472	-0.68762	-0.826935	HSC2	Head and Neck Squamous Cell Carcinoma	Head and Neck
ACH-000778	-0.323102	-0.817165	HSC3	Head and Neck Squamous Cell Carcinoma	Head and Neck
ACH-002085	-0.377096	-0.937648	HSSYII	Synovial Sarcoma	Soft Tissue
ACH-000054	-0.541761	-0.970167	HT1080	Fibrosarcoma	Soft Tissue
ACH-000986	-0.691879	-0.784278	HT115	Colorectal Adenocarcinoma	Bowel
ACH-000547	-0.557378	-0.65173	HT1197	Bladder Urothelial Carcinoma	Bladder/Urinary Tract
ACH-000724	-0.265265	-0.645969	HT1376	Bladder Urothelial Carcinoma	Bladder/Urinary Tract
ACH-000322	-0.531745	-0.991013	HT144	Melanoma	Skin
ACH-000552	-0.807268	-1.242	HT29	Colorectal Adenocarcinoma	Bowel
ACH-000926	-0.124243	-0.7575	HT55	Colorectal Adenocarcinoma	Bowel
ACH-000239	-1.07332	-0.671562	HUG1N	Esophagogastric Adenocarcinoma	Esophagus/Stomach
ACH-000475	-0.946581	-1.16553	HUH1	Hepatocellular Carcinoma	Liver
ACH-000671	-0.388892	-1.20463	HUH6	Hepatoblastoma	Liver
ACH-000480	-0.391383	-1.11441	HUH7	Hepatocellular Carcinoma	Liver
ACH-000118	-0.706398	-0.805632	HUPT3	Pancreatic Adenocarcinoma	Pancreas
ACH-000213	-0.868289	-0.6888	HUPT4	Pancreatic Adenocarcinoma	Pancreas
ACH-000672	-0.281931	-0.977964	IALM	Non-Small Cell Lung Cancer	Lung
ACH-000882	-0.049313	-0.687248	IGR1	Melanoma	Skin
ACH-000650	-0.445558	-0.714669	IGR37	Melanoma	Skin
ACH-000550	-1.03837	-1.1037	IGR39	Melanoma	Skin
ACH-000966	-0.134645	-1.11633	IGROV1	Ovarian Epithelial Tumor	Ovary/Fallopian Tube
ACH-000919	-0.435639	-0.831152	IM95	Esophagogastric Adenocarcinoma	Esophagus/Stomach
ACH-000512	-0.670507	-1.07228	INA6	Non-Hodgkin Lymphoma	Lymphoid
ACH-000915	-0.302325	-0.715857	IPC298	Melanoma	Skin
ACH-000961	-0.664199	-0.875434	ISHIKAWAHERAKLIO02ER	Endometrial Carcinoma	Uterus
ACH-000620	-0.662331	-0.629727	JHH1	Hepatocellular Carcinoma	Liver
ACH-000734	-0.725946	-0.757556	JHH5	Hepatocellular Carcinoma	Liver
ACH-000217	-0.357149	-0.985193	JHH6	Hepatocellular Carcinoma	Liver
ACH-000848	-0.26085	-0.58929	JHH7	Hepatocellular Carcinoma	Liver
ACH-000132	0.00356371	-0.865585	JHOS2	Ovarian Epithelial Tumor	Ovary/Fallopian Tube
ACH-000909	-0.0643939	-1.03337	JHUEM2	Endometrial Carcinoma	Uterus
ACH-000711	-1.43973	-0.973943	JIMT1	Invasive Breast Carcinoma	Breast
ACH-000645	-0.322909	-0.727111	JL1	Pleural Mesothelioma	Pleura
ACH-000753	-0.764287	-0.73196	JMSU1	Bladder Urothelial Carcinoma	Bladder/Urinary Tract
ACH-001096	-0.325497	-0.730122	JR	Rhabdomyosarcoma	Soft Tissue
ACH-000404	-0.433612	-0.704474	K029AX	Melanoma	Skin
ACH-000315	-0.478912	-0.874712	KARPAS422	Non-Hodgkin Lymphoma	Lymphoid
ACH-000263	-0.914919	-0.542485	KASUMI1	Acute Myeloid Leukemia	Myeloid
ACH-000728	0.00721598	-1.0477	KASUMI2	B-Lymphoblastic Leukemia/Lymphoma	Lymphoid
ACH-000793	-0.644253	-0.915942	KATOIII	Esophagogastric Adenocarcinoma	Esophagus/Stomach
ACH-001099	-0.578464	-1.16193	KD	Embryonal Tumor	CNS/Brain
ACH-000507	-0.751465	-1.1438	KE39	Esophagogastric Adenocarcinoma	Esophagus/Stomach
ACH-000259	-0.584918	-0.937176	KELLY	Neuroblastoma	Peripheral Nervous System
ACH-000969	-0.559651	-0.839538	KM12	Colorectal Adenocarcinoma	Bowel
ACH-000889	-0.373301	-0.793917	KMM1	Non-Hodgkin Lymphoma	Lymphoid
ACH-000684	-0.577484	-1.03038	KMRC1	Renal Cell Carcinoma	Kidney
ACH-000250	-1.35774	-1.02528	KMRC20	Renal Cell Carcinoma	Kidney
ACH-000709	-0.664596	-0.719916	KMRC2	Renal Cell Carcinoma	Kidney
ACH-000658	-0.542486	-0.774572	KMS18	Non-Hodgkin Lymphoma	Lymphoid
ACH-000576	-0.112697	-0.822678	KMS27	Non-Hodgkin Lymphoma	Lymphoid
ACH-000419	-0.633445	-0.663068	KMS28BM	Non-Hodgkin Lymphoma	Lymphoid
ACH-000541	-0.217053	-0.359188	KMS34	Non-Hodgkin Lymphoma	Lymphoid
ACH-000622	-1.35676	-1.67234	KNS42	Diffuse Glioma	CNS/Brain
ACH-000858	-0.556649	-1.12295	KNS62	Non-Small Cell Lung Cancer	Lung
ACH-000479	-0.510271	-0.949949	KNS81	Diffuse Glioma	CNS/Brain
ACH-001107	-0.26355	-1.18635	KP1N	Pancreatic Adenocarcinoma	Pancreas
ACH-000108	0.0847945	-0.928082	KP3	Adenosquamous Carcinoma of the Pancreas	Pancreas
ACH-000265	-0.224645	-1.05685	KP4	Pancreatic Adenocarcinoma	Pancreas
ACH-000028	-0.586835	-0.786365	KPL1	Invasive Breast Carcinoma	Breast
ACH-000446	-0.424428	-1.08127	KPNSI9S	Neuroblastoma	Peripheral Nervous System
ACH-000227	-0.483536	-0.882478	KPNYN	Neuroblastoma	Peripheral Nervous System
ACH-000631	-0.545894	-1.16576	KS1	Diffuse Glioma	CNS/Brain
ACH-000486	-0.355451	-0.858538	KU1919	Bladder Urothelial Carcinoma	Bladder/Urinary Tract
ACH-000607	-0.492203	-0.811005	KYM1	Rhabdomyosarcoma	Soft Tissue
ACH-000823	-0.2937	-0.709642	KYSE140	Esophageal Squamous Cell Carcinoma	Esophagus/Stomach
ACH-000855	-0.287073	-0.969855	KYSE150	Esophageal Squamous Cell Carcinoma	Esophagus/Stomach
ACH-000693	-0.691816	-1.09812	KYSE180	Esophageal Squamous Cell Carcinoma	Esophagus/Stomach
ACH-000777	-0.230266	-0.835913	KYSE30	Esophageal Squamous Cell Carcinoma	Esophagus/Stomach
ACH-000809	-0.331919	-0.582146	KYSE410	Esophageal Squamous Cell Carcinoma	Esophagus/Stomach
ACH-000865	0.0365989	-0.685109	KYSE450	Esophageal Squamous Cell Carcinoma	Esophagus/Stomach
ACH-000824	-0.219256	-0.781819	KYSE510	Esophageal Squamous Cell Carcinoma	Esophagus/Stomach
ACH-000637	-0.410553	-0.953763	KYSE520	Esophageal Squamous Cell Carcinoma	Esophagus/Stomach
ACH-000784	-0.0718179	-0.824412	KYSE70	Esophageal Squamous Cell Carcinoma	Esophagus/Stomach
ACH-000685	-0.120445	-0.915311	L33	Adenosquamous Carcinoma of the Pancreas	Pancreas
ACH-001113	-0.476068	-0.952882	LC1SQSF	Non-Small Cell Lung Cancer	Lung
ACH-000627	-0.52397	-0.879147	LCLC103H	Non-Small Cell Lung Cancer	Lung
ACH-000596	-0.696793	-1.09237	LCLC97TM1	Non-Small Cell Lung Cancer	Lung
ACH-000471	-1.38237	-1.44028	LI7	Hepatocellular Carcinoma	Liver
ACH-000769	-0.220162	-0.9878	LK2	Non-Small Cell Lung Cancer	Lung
ACH-000255	-0.311239	-0.981354	LMSU	Esophagogastric Adenocarcinoma	Esophagus/Stomach
ACH-000819	-0.86944	-1.01183	LN18	Diffuse Glioma	CNS/Brain
ACH-000595	-0.834007	-0.859001	LN229	Diffuse Glioma	CNS/Brain
ACH-000977	-0.416486	-0.639131	LNCAPCLONEFGC	Prostate Adenocarcinoma	Prostate
ACH-000176	-0.823381	-1.06162	LOUNH91	Non-Small Cell Lung Cancer	Lung
ACH-000950	-0.992784	-0.763569	LOVO	Colorectal Adenocarcinoma	Bowel
ACH-000750	-0.0973111	-0.777721	LOXIMVI	Melanoma	Skin
ACH-000957	-0.0699359	-0.615629	LS180	Colorectal Adenocarcinoma	Bowel
ACH-000985	-0.813105	-0.782688	LS411N	Colorectal Adenocarcinoma	Bowel
ACH-000007	-0.412189	-0.419197	LS513	Colorectal Adenocarcinoma	Bowel
ACH-000438	-1.08127	-0.905775	LU65	Non-Small Cell Lung Cancer	Lung
ACH-000444	-0.930875	-0.796819	LU99	Non-Small Cell Lung Cancer	Lung
ACH-000390	-1.19088	-1.24566	LUDLU1	Non-Small Cell Lung Cancer	Lung
ACH-000787	-0.0828071	-1.08353	LXF289	Non-Small Cell Lung Cancer	Lung
ACH-002325	-0.727338	-1.39693	LY2	Invasive Breast Carcinoma	Breast
ACH-000152	-0.57345	-0.792917	M059K	Diffuse Glioma	CNS/Brain
ACH-002326	-0.885653	-0.578659	MACLS2	Invasive Breast Carcinoma	Breast
ACH-001357	-0.389514	-0.732695	MCF10A	Non-Cancerous	Breast
ACH-002327	-0.146272	-0.821382	MCF12A	Non-Cancerous	Breast
ACH-000019	-0.784848	-0.710555	MCF7	Invasive Breast Carcinoma	Breast
ACH-000044	-0.324715	-0.763049	MDAMB134VI	Invasive Breast Carcinoma	Breast
ACH-000621	-1.39459	-0.921539	MDAMB157	Invasive Breast Carcinoma	Breast
ACH-000759	-0.355701	-0.78732	MDAMB175VII	Invasive Breast Carcinoma	Breast
ACH-000768	-0.415246	-0.810209	MDAMB231	Invasive Breast Carcinoma	Breast
ACH-001358	-0.605816	-0.54612	MDAMB330	Invasive Breast Carcinoma	Breast
ACH-000934	-0.400737	-0.764752	MDAMB361	Invasive Breast Carcinoma	Breast
ACH-000876	-0.216892	-0.756592	MDAMB415	Invasive Breast Carcinoma	Breast
ACH-000884	-0.377326	-1.07993	MDAMB435S	Melanoma	Skin
ACH-000573	-0.537783	-0.949848	MDAMB436	Invasive Breast Carcinoma	Breast
ACH-000910	-0.0439008	-0.871128	MDAMB453	Invasive Breast Carcinoma	Breast
ACH-000849	-0.487377	-0.916065	MDAMB468	Invasive Breast Carcinoma	Breast
ACH-000952	-0.660228	-0.851313	MDAPCA2B	Prostate Adenocarcinoma	Prostate
ACH-000935	-0.411699	-1.42841	MDST8	Colorectal Adenocarcinoma	Bowel
ACH-001359	-0.296114	-1.03263	ME180	Cervical Squamous Cell Carcinoma	Cervix
ACH-002015	-0.355812	-0.900824	MEL285	Ocular Melanoma	Eye
ACH-000450	-0.153434	-0.667205	MELHO	Melanoma	Skin
ACH-000881	-0.311548	-0.61717	MELJUSO	Melanoma	Skin
ACH-000987	-0.418703	-0.820057	MEWO	Melanoma	Skin
ACH-000192	-0.613048	-0.704505	MFE280	Endometrial Carcinoma	Uterus
ACH-000879	-0.198296	-0.945997	MFE296	Endometrial Carcinoma	Uterus
ACH-000988	-0.541546	-1.39037	MFE319	Endometrial Carcinoma	Uterus
ACH-001819	-0.857388	-0.79328	MFM223	Invasive Breast Carcinoma	Breast
ACH-000391	-0.508574	-0.846018	MHHES1	Ewing Sarcoma	Bone
ACH-000601	-0.51259	-1.14858	MIAPACA2	Pancreatic Adenocarcinoma	Pancreas
ACH-001122	-0.715474	-1.05308	MKL1	Merkel Cell Carcinoma	Skin
ACH-001123	-0.468025	-0.613446	MKL2	Merkel Cell Carcinoma	Skin
ACH-000351	-0.501489	-0.737253	MKN1	Esophagogastric Adenocarcinoma	Esophagus/Stomach
ACH-000356	-0.100598	-0.478929	MKN45	Esophagogastric Adenocarcinoma	Esophagus/Stomach
ACH-000678	-0.0365524	-0.679563	MKN7	Esophagogastric Adenocarcinoma	Esophagus/Stomach
ACH-000362	-0.130402	-0.895297	MOLM13	Acute Myeloid Leukemia	Myeloid
ACH-000369	-0.130544	-0.898734	MOLM16	Acute Myeloid Leukemia	Myeloid
ACH-001129	-0.221227	-0.622231	MONOMAC1	Acute Myeloid Leukemia	Myeloid
ACH-000006	0.0639792	-0.485517	MONOMAC6	Acute Myeloid Leukemia	Myeloid
ACH-000851	-0.419818	-0.80843	MORCPR	Non-Small Cell Lung Cancer	Lung
ACH-000319	-0.566953	-1.24176	MPP89	Pleural Mesothelioma	Pleura
ACH-002328	-0.317475	-0.799643	MX1	Breast Neoplasm, NOS	Breast
ACH-000804	-0.564534	-0.509978	NB1	Neuroblastoma	Peripheral Nervous System
ACH-000110	-0.531138	-1.19921	NCCSTCK140	Esophagogastric Adenocarcinoma	Esophagus/Stomach
ACH-000866	-0.818472	-0.896448	NCIH1048	Lung Neuroendocrine Tumor	Lung
ACH-000780	-0.129662	-1.30731	NCIH1105	Lung Neuroendocrine Tumor	Lung
ACH-000980	-0.468288	-0.879152	NCIH1155	Non-Small Cell Lung Cancer	Lung
ACH-000510	-0.361149	-0.826156	NCIH1299	Non-Small Cell Lung Cancer	Lung
ACH-000921	-0.462399	-0.811533	NCIH157DM	Non-Small Cell Lung Cancer	Lung
ACH-000666	-0.349023	-1.14763	NCIH1355	Non-Small Cell Lung Cancer	Lung
ACH-000845	-0.201212	-0.852003	NCIH1373	Non-Small Cell Lung Cancer	Lung
ACH-000327	-0.402612	-0.714877	NCIH1395	Non-Small Cell Lung Cancer	Lung
ACH-000852	-0.094426	-1.33247	NCIH1435	Non-Small Cell Lung Cancer	Lung
ACH-000589	-0.347179	-1.0905	NCIH1437	Non-Small Cell Lung Cancer	Lung
ACH-000506	-0.440087	-0.899224	NCIH146	Lung Neuroendocrine Tumor	Lung
ACH-000869	-0.481888	-0.946231	NCIH1568	Non-Small Cell Lung Cancer	Lung
ACH-000916	-0.568988	-1.09496	NCIH1573	Non-Small Cell Lung Cancer	Lung
ACH-000015	-0.360205	-1.33774	NCIH1581	Non-Small Cell Lung Cancer	Lung
ACH-000744	-0.256915	-0.923951	NCIH1623	Non-Small Cell Lung Cancer	Lung
ACH-000766	-0.235005	-1.28161	NCIH1648	Non-Small Cell Lung Cancer	Lung
ACH-000448	-0.573178	-0.990293	NCIH1666	Non-Small Cell Lung Cancer	Lung
ACH-000021	-0.0260228	-1.01226	NCIH1693	Non-Small Cell Lung Cancer	Lung
ACH-000431	-0.46925	-1.09821	NCIH1694	Lung Neuroendocrine Tumor	Lung
ACH-000747	-0.563195	-0.813527	NCIH1703	Non-Small Cell Lung Cancer	Lung
ACH-000496	-0.243731	-1.01677	NCIH1792	Non-Small Cell Lung Cancer	Lung
ACH-000888	-1.25645	-1.44335	NCIH1793	Non-Small Cell Lung Cancer	Lung
ACH-000559	-0.495291	-1.42353	NCIH1836	Lung Neuroendocrine Tumor	Lung
ACH-000733	-0.541276	-1.98742	NCIH1838	Non-Small Cell Lung Cancer	Lung
ACH-000586	-0.570876	-0.868976	NCIH1876	Lung Neuroendocrine Tumor	Lung
ACH-000434	-0.528539	-0.988868	NCIH1915	Non-Small Cell Lung Cancer	Lung
ACH-000414	-1.10679	-1.16224	NCIH1944	Non-Small Cell Lung Cancer	Lung
ACH-000752	-1.33791	-1.56809	NCIH196	Lung Neuroendocrine Tumor	Lung
ACH-000587	-0.0574522	-0.732152	NCIH1975	Non-Small Cell Lung Cancer	Lung
ACH-000533	-0.634966	-0.933685	NCIH2004RT	Rhabdoid Cancer	Kidney
ACH-000886	-0.334172	-1.17332	NCIH2009	Non-Small Cell Lung Cancer	Lung
ACH-000781	-0.331119	-1.1019	NCIH2023	Non-Small Cell Lung Cancer	Lung
ACH-000521	0.00312389	-1.33396	NCIH2030	Non-Small Cell Lung Cancer	Lung
ACH-000153	-0.461024	-0.85924	NCIH2052	Pleural Mesothelioma	Pleura
ACH-000727	-0.802901	-1.72442	NCIH2066	Lung Neuroendocrine Tumor	Lung
ACH-000841	-0.433698	-0.829379	NCIH2087	Non-Small Cell Lung Cancer	Lung
ACH-000290	-0.580774	-0.717595	NCIH209	Lung Neuroendocrine Tumor	Lung
ACH-000929	-0.392801	-1.18221	NCIH2110	Non-Small Cell Lung Cancer	Lung
ACH-000639	-0.183681	-0.67797	NCIH211	Lung Neuroendocrine Tumor	Lung
ACH-000311	-0.0300462	-0.560243	NCIH2122	Non-Small Cell Lung Cancer	Lung
ACH-000785	-0.230036	-0.871519	NCIH2126	Non-Small Cell Lung Cancer	Lung
ACH-000481	-1.04994	-1.19365	NCIH2170	Non-Small Cell Lung Cancer	Lung
ACH-000924	-0.016361	-1.10957	NCIH2172	Non-Small Cell Lung Cancer	Lung
ACH-000447	-2.09425	-2.57563	NCIH2228	Non-Small Cell Lung Cancer	Lung
ACH-000912	0.101037	-1.00269	NCIH2286	Lung Neuroendocrine Tumor	Lung
ACH-000718	-0.808442	-1.47371	NCIH2291	Non-Small Cell Lung Cancer	Lung
ACH-000900	-0.766883	-0.974393	NCIH23	Non-Small Cell Lung Cancer	Lung
ACH-000121	-0.353627	-0.896969	NCIH2405	Non-Small Cell Lung Cancer	Lung
ACH-000700	0.0257319	-0.462564	NCIH2882	Non-Small Cell Lung Cancer	Lung
ACH-000251	-0.463532	-0.913229	NCIH2887	Non-Small Cell Lung Cancer	Lung
ACH-000648	-1.72402	-0.737776	NCIH28	Pleural Mesothelioma	Pleura
ACH-001075	-0.359557	-0.852784	NCIH292	Non-Small Cell Lung Cancer	Lung
ACH-000337	-0.464038	-0.766838	NCIH3122	Non-Small Cell Lung Cancer	Lung
ACH-000837	-0.318176	-1.11599	NCIH322	Non-Small Cell Lung Cancer	Lung
ACH-000109	-0.193991	-1.11522	NCIH3255	Non-Small Cell Lung Cancer	Lung
ACH-000860	-0.520453	-0.935842	NCIH358	Non-Small Cell Lung Cancer	Lung
ACH-000638	-0.998365	-1.11222	NCIH441	Non-Small Cell Lung Cancer	Lung
ACH-000800	-0.617915	-1.08404	NCIH446	Lung Neuroendocrine Tumor	Lung
ACH-000463	-0.449467	-0.902931	NCIH460	Non-Small Cell Lung Cancer	Lung
ACH-000360	-0.8555	-0.77476	NCIH508	Colorectal Adenocarcinoma	Bowel
ACH-000395	-0.619042	-0.78222	NCIH520	Non-Small Cell Lung Cancer	Lung
ACH-000343	-0.211992	-0.611572	NCIH522	Non-Small Cell Lung Cancer	Lung
ACH-000767	0.113069	-0.632112	NCIH526	Lung Neuroendocrine Tumor	Lung
ACH-000378	0.0832359	-0.918662	NCIH647	Non-Small Cell Lung Cancer	Lung
ACH-000945	-0.722911	-0.672199	NCIH650	Non-Small Cell Lung Cancer	Lung
ACH-000853	-0.593241	-1.14842	NCIH661	Non-Small Cell Lung Cancer	Lung
ACH-000491	-0.140151	-1.09672	NCIH716	Colorectal Adenocarcinoma	Bowel
ACH-000775	-0.505977	-0.865318	NCIH727	Lung Neuroendocrine Tumor	Lung
ACH-000403	-0.374739	-0.380074	NCIH747	Colorectal Adenocarcinoma	Bowel
ACH-000416	-0.655063	-1.0183	NCIH838	Non-Small Cell Lung Cancer	Lung
ACH-000292	-0.726958	-1.21792	NCIH841	Lung Neuroendocrine Tumor	Lung
ACH-000710	-0.0304286	-0.940704	NCIH854	Colorectal Adenocarcinoma	Bowel
ACH-000427	-0.336453	-0.667178	NCIN87	Esophagogastric Adenocarcinoma	Esophagus/Stomach
ACH-000911	-0.453513	-0.910184	NUGC3	Esophagogastric Adenocarcinoma	Esophagus/Stomach
ACH-000962	-0.280735	-0.871667	OC314	Ovarian Epithelial Tumor	Ovary/Fallopian Tube
ACH-000436	-0.744308	-0.278207	OCIMY7	Non-Hodgkin Lymphoma	Lymphoid
ACH-002179	-0.646617	-1.45347	OCUBM	Invasive Breast Carcinoma	Breast
ACH-000247	-0.206991	-0.619888	OCUM1	Esophagogastric Adenocarcinoma	Esophagus/Stomach
ACH-000544	-0.412346	-0.722344	OE21	Esophageal Squamous Cell Carcinoma	Esophagus/Stomach
ACH-002017	0.0600269	-0.81526	OMM1	Ocular Melanoma	Eye
ACH-000057	-0.334737	-1.06925	OPM1	Non-Hodgkin Lymphoma	Lymphoid
ACH-000159	-0.332626	-0.480111	OSRC2	Renal Cell Carcinoma	Kidney
ACH-000296	-0.392442	-0.947696	OUMS23	Colorectal Adenocarcinoma	Bowel
ACH-000291	0.717821	-0.990833	OV90	Ovarian Epithelial Tumor	Ovary/Fallopian Tube
ACH-000696	-0.84417	-0.939505	OVCAR8	Ovarian Epithelial Tumor	Ovary/Fallopian Tube
ACH-000663	-0.208222	-0.536762	OVTOKO	Ovarian Epithelial Tumor	Ovary/Fallopian Tube
ACH-000042	-0.439648	-0.70247	PANC0203	Pancreatic Adenocarcinoma	Pancreas
ACH-000235	-0.437666	-0.918082	PANC0403	Pancreatic Adenocarcinoma	Pancreas
ACH-000093	0.0479627	-0.399346	PANC0504	Pancreatic Adenocarcinoma	Pancreas
ACH-000060	-0.996349	-1.1055	PANC1005	Pancreatic Adenocarcinoma	Pancreas
ACH-000164	-0.83815	-1.25319	PANC1	Pancreatic Adenocarcinoma	Pancreas
ACH-000599	-0.841286	-0.552836	PATU8902	Pancreatic Adenocarcinoma	Pancreas
ACH-000023	-0.710986	-0.908329	PATU8988T	Pancreatic Adenocarcinoma	Pancreas
ACH-000030	-0.359899	-1.09102	PC14	Non-Small Cell Lung Cancer	Lung
ACH-000090	-0.383119	-0.988315	PC3	Prostate Adenocarcinoma	Prostate
ACH-000606	-0.582367	-0.840451	PECAPJ34CLONEC12	Head and Neck Squamous Cell Carcinoma	Head and Neck
ACH-000732	-0.613943	-0.919692	PECAPJ41CLONED2	Head and Neck Squamous Cell Carcinoma	Head and Neck
ACH-000735	-0.564005	-0.925134	PECAPJ49	Head and Neck Squamous Cell Carcinoma	Head and Neck
ACH-001170	-0.400946	-0.553607	PETA	Merkel Cell Carcinoma	Skin
ACH-000140	-0.67212	-0.689024	PFEIFFER	Non-Hodgkin Lymphoma	Lymphoid
ACH-000307	0.0126084	-0.599028	PK1	Pancreatic Adenocarcinoma	Pancreas
ACH-001318	-0.665478	-1.26561	PLCPRF5	Hepatocellular Carcinoma	Liver
ACH-000170	-0.571233	-0.363214	PRECLH	Non-Cancerous	Prostate
ACH-001175	-0.0224426	-0.700782	RCC4	Renal Cell Carcinoma	Kidney
ACH-000922	-0.184317	-0.706732	RCHACV	B-Lymphoblastic Leukemia/Lymphoma	Lymphoid
ACH-000041	-1.12082	-1.32737	RDES	Ewing Sarcoma	Bone
ACH-000169	-0.21737	-0.887888	RD	Rhabdomyosarcoma	Soft Tissue
ACH-000960	-0.218789	-0.721259	REH	B-Lymphoblastic Leukemia/Lymphoma	Lymphoid
ACH-000774	-0.5655	-0.771034	RERFLCAD2	Non-Small Cell Lung Cancer	Lung
ACH-000261	-0.412637	-1.03691	RERFLCAI	Non-Small Cell Lung Cancer	Lung
ACH-000062	-0.623888	-0.894987	RERFLCMS	Non-Small Cell Lung Cancer	Lung
ACH-000833	-0.218829	-0.610238	RH30	Rhabdomyosarcoma	Soft Tissue
ACH-000100	-0.114576	-0.957475	RH41	Rhabdomyosarcoma	Soft Tissue
ACH-000943	-0.777904	-1.10669	RKO	Colorectal Adenocarcinoma	Bowel
ACH-000965	-0.630928	-0.691666	RL952	Endometrial Carcinoma	Uterus
ACH-000371	-0.319519	-0.822493	RL	Non-Hodgkin Lymphoma	Lymphoid
ACH-000719	-0.527583	-0.925106	RMGI	Ovarian Epithelial Tumor	Ovary/Fallopian Tube
ACH-000701	-0.440252	-0.861396	RMUGS	Ovarian Epithelial Tumor	Ovary/Fallopian Tube
ACH-000348	-0.773236	-1.21114	RPMI7951	Melanoma	Skin
ACH-000817	-0.124168	-0.67477	RPMI8226	Non-Hodgkin Lymphoma	Lymphoid
ACH-000473	-0.636433	-0.753515	RT112	Bladder Urothelial Carcinoma	Bladder/Urinary Tract
ACH-000614	-0.279342	-0.680189	RVH421	Melanoma	Skin
ACH-000410	-1.02008	-0.949445	SAOS2	Osteosarcoma	Bone
ACH-000670	-0.989546	-0.961476	SBC5	Lung Neuroendocrine Tumor	Lung
ACH-000188	-0.643833	-0.892888	SCC25	Head and Neck Squamous Cell Carcinoma	Head and Neck
ACH-000238	-0.722923	-1.7503	SCC4	Head and Neck Squamous Cell Carcinoma	Head and Neck
ACH-000782	-0.155697	-0.603584	SEM	B-Lymphoblastic Leukemia/Lymphoma	Lymphoid
ACH-000655	-0.156026	-1.19345	SF268	Diffuse Glioma	CNS/Brain
ACH-000376	-0.402951	-0.165348	SF295	Diffuse Glioma	CNS/Brain
ACH-000441	-0.226366	-0.884067	SH4	Melanoma	Skin
ACH-000790	-0.511462	-0.771238	SHP77	Lung Neuroendocrine Tumor	Lung
ACH-000556	-0.872745	-0.833681	SIHA	Cervical Squamous Cell Carcinoma	Cervix
ACH-001189	-0.280254	-0.735037	SJRH30	Rhabdomyosarcoma	Soft Tissue
ACH-000748	-0.221827	-0.705891	SJSA1	Osteosarcoma	Bone
ACH-000017	0.0997054	-0.472406	SKBR3	Invasive Breast Carcinoma	Breast
ACH-002329	-0.797051	-0.4477	SKBR5	Breast Neoplasm, NOS	Breast
ACH-002330	-0.683945	-1.10326	SKBR7	Breast Neoplasm, NOS	Breast
ACH-000400	-0.196813	-0.527365	SKCO1	Colorectal Adenocarcinoma	Bowel
ACH-000087	-0.154444	-0.899207	SKES1	Ewing Sarcoma	Bone
ACH-000361	-0.214177	-0.884385	SKHEP1	Hepatocellular Carcinoma	Liver
ACH-000615	-0.107769	-1.17124	SKMEL28	Melanoma	Skin
ACH-001190	-0.514825	-0.477933	SKMEL2	Melanoma	Skin
ACH-000810	-0.294983	-0.655443	SKMEL30	Melanoma	Skin
ACH-000423	-0.471274	-0.425563	SKMEL3	Melanoma	Skin
ACH-000730	0.261466	-0.889356	SKMEL5	Melanoma	Skin
ACH-000665	-0.423705	-1.04307	SKMES1	Non-Small Cell Lung Cancer	Lung
ACH-000260	-0.749348	-1.42075	SKNAS	Neuroblastoma	Peripheral Nervous System
ACH-000312	-0.341932	-0.957727	SKNBE2	Neuroblastoma	Peripheral Nervous System
ACH-000366	-0.522243	-0.931022	SKNDZ	Neuroblastoma	Peripheral Nervous System
ACH-001192	-0.816148	-1.07161	SKNEP1	Ewing Sarcoma	Bone
ACH-000341	-0.694721	-0.84522	SKNFI	Neuroblastoma	Peripheral Nervous System
ACH-000039	-1.00954	-0.963383	SKNMC	Ewing Sarcoma	Bone
ACH-000149	-1.03404	-1.11126	SKNSH	Neuroblastoma	Peripheral Nervous System
ACH-001196	-0.327814	-0.958587	SMSCTR	Rhabdomyosarcoma	Soft Tissue
ACH-001198	-0.900461	-1.35492	SNB19	Diffuse Glioma	CNS/Brain
ACH-000974	0.07083	-0.544363	SNGM	Endometrial Carcinoma	Uterus
ACH-000549	-0.468488	-1.13448	SNU1076	Head and Neck Squamous Cell Carcinoma	Head and Neck
ACH-000209	-0.733864	-0.733046	SNU1079	Intraductal Papillary Neoplasm of the Bile Duct	Biliary Tract
ACH-000368	-0.868194	-0.714162	SNU1105	Diffuse Glioma	CNS/Brain
ACH-000932	0.0488965	-0.439034	SNU1	Esophagogastric Adenocarcinoma	Esophagus/Stomach
ACH-000466	-0.233306	-1.10724	SNU216	Esophagogastric Adenocarcinoma	Esophagus/Stomach
ACH-000907	-0.0248996	-0.590945	SNU349	Renal Cell Carcinoma	Kidney
ACH-000955	-0.0717891	-1.13728	SNU407	Colorectal Adenocarcinoma	Bowel
ACH-000493	-0.236416	-0.894991	SNU423	Hepatocellular Carcinoma	Liver
ACH-000420	-0.427357	-1.2375	SNU449	Hepatocellular Carcinoma	Liver
ACH-000303	-0.539487	-0.836875	SNU5	Esophagogastric Adenocarcinoma	Esophagus/Stomach
ACH-000736	-0.588891	-0.780848	SNU601	Esophagogastric Adenocarcinoma	Esophagus/Stomach
ACH-000532	-0.146684	-0.597924	SNU61	Colorectal Adenocarcinoma	Bowel
ACH-000407	-0.708679	-1.08554	SNU685	Endometrial Carcinoma	Uterus
ACH-000898	-0.353683	-0.634469	SNU719	Esophagogastric Adenocarcinoma	Esophagus/Stomach
ACH-000807	-0.703528	-1.3797	SNU738	Diffuse Glioma	CNS/Brain
ACH-000537	-0.5308	-1.33594	SNU761	Hepatocellular Carcinoma	Liver
ACH-000991	0.0310994	-0.462957	SNU81	Colorectal Adenocarcinoma	Bowel
ACH-000316	-1.27384	-1.46738	SNU886	Hepatocellular Carcinoma	Liver
ACH-000460	-0.581185	-0.68604	SNU8	Ovarian Epithelial Tumor	Ovary/Fallopian Tube
ACH-000967	-0.0840271	-1.15865	SNUC2A	Colorectal Adenocarcinoma	Bowel
ACH-000959	-0.330308	-0.702041	SNUC4	Colorectal Adenocarcinoma	Bowel
ACH-000553	-0.0971457	-0.615566	SQ1	Non-Small Cell Lung Cancer	Lung
ACH-002334	-0.412959	-1.05851	SS1A	Synovial Sarcoma	Soft Tissue
ACH-000114	-0.265622	-0.857909	SU8686	Pancreatic Adenocarcinoma	Pancreas
ACH-000271	-0.548172	-0.711235	SUDHL10	Non-Hodgkin Lymphoma	Lymphoid
ACH-000365	-0.290234	-0.804489	SUDHL4	Non-Hodgkin Lymphoma	Lymphoid
ACH-000611	-0.195772	-0.818508	SUDHL6	Non-Hodgkin Lymphoma	Lymphoid
ACH-000652	-0.348771	-0.559822	SUIT2	Pancreatic Adenocarcinoma	Pancreas
ACH-001388	-0.724266	-0.759106	SUM102PT	Invasive Breast Carcinoma	Breast
ACH-001389	-0.477255	-0.71548	SUM1315MO2	Invasive Breast Carcinoma	Breast
ACH-001390	0.0148773	-0.716182	SUM149PT	Invasive Breast Carcinoma	Breast
ACH-001391	-0.529624	-0.683243	SUM159PT	Invasive Breast Carcinoma	Breast
ACH-001392	-0.728471	-0.745197	SUM185PE	Invasive Breast Carcinoma	Breast
ACH-001393	-0.167495	-0.651377	SUM190PT	Invasive Breast Carcinoma	Breast
ACH-001397	-0.71483	-0.914521	SUM225CWN	Invasive Breast Carcinoma	Breast
ACH-001394	-0.189295	-0.630118	SUM229PE	Invasive Breast Carcinoma	Breast
ACH-001395	-0.0473006	-0.493244	SUM44PE	Invasive Breast Carcinoma	Breast
ACH-001396	-0.135791	-0.500208	SUM52PE	Invasive Breast Carcinoma	Breast
ACH-001201	-0.439562	-0.584237	SUMB002	Embryonal Tumor	CNS/Brain
ACH-000953	-0.466435	-0.633491	SUPT1	T-Lymphoblastic Leukemia/Lymphoma	Lymphoid
ACH-000437	-0.663015	-0.860353	SW1088	Diffuse Glioma	CNS/Brain
ACH-000890	-0.877847	-1.43895	SW1271	Lung Neuroendocrine Tumor	Lung
ACH-000418	-0.348923	-0.914692	SW1353	Chondrosarcoma	Bone
ACH-000236	-0.224925	-0.509581	SW1417	Colorectal Adenocarcinoma	Bowel
ACH-000470	-0.356002	-0.382433	SW1463	Colorectal Adenocarcinoma	Bowel
ACH-000677	-0.498299	-0.620759	SW1573	Non-Small Cell Lung Cancer	Lung
ACH-000883	0.252296	-0.850459	SW1783	Diffuse Glioma	CNS/Brain
ACH-000155	-0.339445	-1.09105	SW1990	Pancreatic Adenocarcinoma	Pancreas
ACH-000820	-0.727779	-1.03704	SW403	Colorectal Adenocarcinoma	Bowel
ACH-000842	-0.313965	-0.898004	SW480	Colorectal Adenocarcinoma	Bowel
ACH-000958	-0.596555	-0.579152	SW48	Colorectal Adenocarcinoma	Bowel
ACH-001825	-0.5693	-0.765083	SW527	Colorectal Adenocarcinoma	Bowel
ACH-000163	-0.230297	-0.895296	SW579	Head and Neck Squamous Cell Carcinoma	Head and Neck
ACH-000651	-0.491907	-0.854694	SW620	Colorectal Adenocarcinoma	Bowel
ACH-000384	-0.739201	-0.677143	SW780	Bladder Urothelial Carcinoma	Bladder/Urinary Tract
ACH-000421	-0.512334	-0.73841	SW837	Colorectal Adenocarcinoma	Bowel
ACH-000680	-0.485567	-0.67447	SW948	Colorectal Adenocarcinoma	Bowel
ACH-001275	-0.0498083	-0.711468	SYO1	Synovial Sarcoma	Soft Tissue
ACH-000018	-0.20819	-0.892056	T24	Bladder Urothelial Carcinoma	Bladder/Urinary Tract
ACH-000147	-0.545196	-0.795711	T47D	Invasive Breast Carcinoma	Breast
ACH-000424	-0.0625319	-0.835744	TC71	Ewing Sarcoma	Bone
ACH-000502	-0.940661	-0.577402	TCCPAN2	Pancreatic Adenocarcinoma	Pancreas
ACH-000720	-0.604224	-0.424944	TCCSUP	Bladder Urothelial Carcinoma	Bladder/Urinary Tract
ACH-000318	-1.12178	-0.847541	TE10	Esophageal Squamous Cell Carcinoma	Esophagus/Stomach
ACH-000488	-0.547785	-0.678669	TE11	Esophageal Squamous Cell Carcinoma	Esophagus/Stomach
ACH-000726	-0.56298	-0.984093	TE14	Esophageal Squamous Cell Carcinoma	Esophagus/Stomach
ACH-000647	-0.34146	-1.09694	TE1	Esophageal Squamous Cell Carcinoma	Esophagus/Stomach
ACH-000917	-0.478553	-1.07215	TE4	Esophageal Squamous Cell Carcinoma	Esophagus/Stomach
ACH-000605	-0.36676	-1.06507	TE6	Esophageal Squamous Cell Carcinoma	Esophagus/Stomach
ACH-000452	-0.206633	-0.757668	TE8	Esophageal Squamous Cell Carcinoma	Esophagus/Stomach
ACH-000694	-0.489655	-0.911325	TE9	Esophageal Squamous Cell Carcinoma	Esophagus/Stomach
ACH-000397	-1.25342	-0.796502	TEN	Endometrial Carcinoma	Uterus
ACH-000146	-0.396763	-0.526932	THP1	Acute Myeloid Leukemia	Myeloid
ACH-000172	-0.335571	-0.970329	TM87	Embryonal Tumor	CNS/Brain
ACH-001211	-0.431513	-0.884088	TTC549	Embryonal Tumor	CNS/Brain
ACH-000597	-0.712714	-0.933086	TTC709	Embryonal Tumor	CNS/Brain
ACH-000459	-0.578697	-0.852649	TUHR10TKB	Renal Cell Carcinoma	Kidney
ACH-000317	-0.747157	-0.743796	TUHR14TKB	Renal Cell Carcinoma	Kidney
ACH-000495	-0.751355	-0.721318	TUHR4TKB	Renal Cell Carcinoma	Kidney
ACH-000430	-0.343142	-0.62099	TYKNU	Ovarian Epithelial Tumor	Ovary/Fallopian Tube
ACH-000040	-0.497513	-1.50369	U118MG	Diffuse Glioma	CNS/Brain
ACH-000232	-0.223947	-0.691033	U251MG	Diffuse Glioma	CNS/Brain
ACH-000364	-0.36832	-0.867641	U2OS	Osteosarcoma	Bone
ACH-000075	0.257314	-1.16346	U87MG	Diffuse Glioma	CNS/Brain
ACH-000406	-0.762501	-1.36554	U937	Acute Myeloid Leukemia	Myeloid
ACH-000579	-0.486075	-0.749209	UACC257	Melanoma	Skin
ACH-000425	-0.342836	-0.426154	UACC62	Melanoma	Skin
ACH-000568	-0.424183	-0.626554	UACC812	Invasive Breast Carcinoma	Breast
ACH-000554	-0.155338	-0.875703	UACC893	Invasive Breast Carcinoma	Breast
ACH-000741	-0.872012	-0.588001	UBLC1	Bladder Urothelial Carcinoma	Bladder/Urinary Tract
ACH-000522	-0.196694	-0.772302	UMUC3	Bladder Urothelial Carcinoma	Bladder/Urinary Tract
ACH-000484	-0.220575	-0.671436	VMRCRCW	Renal Cell Carcinoma	Kidney
ACH-000304	-0.128415	-0.780646	WM115	Melanoma	Skin
ACH-000661	-0.140935	-0.819429	WM1799	Melanoma	Skin
ACH-001239	-0.289447	-0.846001	WM2664	Melanoma	Skin
ACH-000827	-0.579639	-0.617632	WM793	Melanoma	Skin
ACH-000899	-0.315328	-0.811905	WM88	Melanoma	Skin
ACH-000765	-0.357974	-0.805398	WM983B	Melanoma	Skin
ACH-000534	-0.565826	-1.05834	WSUDLCL2	Non-Hodgkin Lymphoma	Lymphoid
ACH-000762	-0.549063	-0.904504	YD38	Head and Neck Squamous Cell Carcinoma	Head and Neck
ACH-000630	-0.373232	-1.21331	YD8	Head and Neck Squamous Cell Carcinoma	Head and Neck
ACH-001249	-0.156517	-0.293074	YMB1	Invasive Breast Carcinoma	Breast
ACH-000097	-0.125948	-0.514419	ZR751	Invasive Breast Carcinoma	Breast
ACH-002331	-0.199549	-0.585529	ZR75B	Invasive Breast Carcinoma	Breast
