# Supplementary material for: Weakened APC/C activity at mitotic exit drives cancer vulnerability to KIF18A inhibition
Source: EMBO J. 2024 Jan 26;43(5):2. doi: 10.1038/s44318-024-00031-6 (PMC10907621; doi:10.1038/s44318-024-00031-6)
Supplement: Supplementary file 17 — Source Data Fig. 6 [file 44318_2024_31_MOESM17_ESM.zip › Figure 6/6D/ANAPC1_KIF18A_RNAiCodependency.xlsx]

## Sheet: Description
ANAPC1 Gene Effect (DEMETER2) RNAi (Achilles+DRIVE+Marcotte DEMETER2) vs KIF18A Gene Effect (DEMETER2) RNAi (Achilles+DRIVE+Marcotte DEMETER2)
Downloaded from Broad DepMap dataset (https://depmap.org)

## Sheet: Data
DepMap ID	KIF18A Gene Effect (DEMETER2) RNAi (Achilles+DRIVE+Marcotte, DEMETER2)	ANAPC1 Gene Effect (DEMETER2) RNAi (Achilles+DRIVE+Marcotte, DEMETER2)	Cell Line Name	Primary Disease	Lineage
ACH-001270	-0.460285	-1.46452	127399	Synovial Sarcoma	Soft Tissue
ACH-001000	-0.289883	-0.890618	1321N1	Diffuse Glioma	CNS/Brain
ACH-001001	-0.419593	-0.814077	143B	Osteosarcoma	Bone
ACH-000948	-0.431613	-0.976984	2313287	Esophagogastric Adenocarcinoma	Esophagus/Stomach
ACH-000070	-0.319315	-1.05549	697	B-Lymphoblastic Leukemia/Lymphoma	Lymphoid
ACH-000411	-0.635773	-0.87114	769P	Renal Cell Carcinoma	Kidney
ACH-000649	-0.525405	-0.868738	786O	Renal Cell Carcinoma	Kidney
ACH-001306	-0.187879	-1.03959	8305C	Anaplastic Thyroid Cancer	Thyroid
ACH-001307	-0.349842	-1.03097	8505C	Anaplastic Thyroid Cancer	Thyroid
ACH-001441	-0.791621	-1.15109	921	Ocular Melanoma	Eye
ACH-000008	-0.286118	-0.710628	A101D	Melanoma	Skin
ACH-000558	-0.762902	-1.42135	A172	Diffuse Glioma	CNS/Brain
ACH-000201	-0.39798	-1.01031	A204	Rhabdomyosarcoma	Soft Tissue
ACH-000788	-0.634124	-0.954291	A2058	Melanoma	Skin
ACH-000740	-0.101987	-0.653462	A253	Head and Neck Squamous Cell Carcinoma	Head and Neck
ACH-000657	-0.239045	-0.952175	A2780	Ovarian Epithelial Tumor	Ovary/Fallopian Tube
ACH-000219	-0.833253	-1.1303	A375	Melanoma	Skin
ACH-000697	-0.515015	-1.0643	A3KAW	Non-Hodgkin Lymphoma	Lymphoid
ACH-000757	-0.395839	-0.771214	A427	Non-Small Cell Lung Cancer	Lung
ACH-000555	-0.00781347	-0.77302	A498	Renal Cell Carcinoma	Kidney
ACH-000157	-0.561913	-0.929329	A4FUK	Non-Hodgkin Lymphoma	Lymphoid
ACH-000681	-0.128706	-0.958579	A549	Non-Small Cell Lung Cancer	Lung
ACH-000052	-0.167458	-0.664941	A673	Ewing Sarcoma	Bone
ACH-000429	-0.741142	-1.31422	A704	Renal Cell Carcinoma	Kidney
ACH-000528	-0.218085	-1.22101	ABC1	Non-Small Cell Lung Cancer	Lung
ACH-000086	-0.476596	-1.30638	ACCMESO1	Pleural Mesothelioma	Pleura
ACH-000046	-0.0203988	-0.729435	ACHN	Renal Cell Carcinoma	Kidney
ACH-000880	-0.417047	-0.648653	AGS	Esophagogastric Adenocarcinoma	Esophagus/Stomach
ACH-000838	-0.379738	-0.544875	AMO1	Non-Hodgkin Lymphoma	Lymphoid
ACH-000940	-0.543836	-0.612556	AN3CA	Endometrial Carcinoma	Uterus
ACH-000248	-0.5959	-1.21595	AU565	Invasive Breast Carcinoma	Breast
ACH-001015	0.109218	-0.729796	AZ521	Small Bowel Cancer	Bowel
ACH-000593	-0.177212	-0.768079	BC3C	Bladder Urothelial Carcinoma	Bladder/Urinary Tract
ACH-000456	-0.219372	-1.1393	BCPAP	Poorly Differentiated Thyroid Cancer	Thyroid
ACH-000792	-0.56552	-1.33359	BFTC909	Renal Cell Carcinoma	Kidney
ACH-000191	-0.743308	-1.20771	BHT101	Anaplastic Thyroid Cancer	Thyroid
ACH-000548	-0.616845	-1.18192	BHY	Head and Neck Squamous Cell Carcinoma	Head and Neck
ACH-000794	-0.433023	-1.22887	BICR22	Head and Neck Squamous Cell Carcinoma	Head and Neck
ACH-000771	-0.701145	-1.25518	BICR56	Head and Neck Squamous Cell Carcinoma	Head and Neck
ACH-000415	-1.27488	-1.38957	BICR6	Head and Neck Squamous Cell Carcinoma	Head and Neck
ACH-000160	-0.505584	-0.760896	BT12	Embryonal Tumor	CNS/Brain
ACH-001020	-0.243713	-1.13024	BT16	Embryonal Tumor	CNS/Brain
ACH-000288	-0.803616	-1.42858	BT549	Invasive Breast Carcinoma	Breast
ACH-000535	-0.586557	-0.73681	BXPC3	Pancreatic Adenocarcinoma	Pancreas
ACH-000580	0.0652847	0.0654528	C32	Melanoma	Skin
ACH-000206	-0.867162	-1.13423	C8166	T-Lymphoblastic Leukemia/Lymphoma	Lymphoid
ACH-000003	-1.09237	-1.13687	CACO2	Colorectal Adenocarcinoma	Bowel
ACH-000433	-0.305115	-0.686695	CAKI1	Renal Cell Carcinoma	Kidney
ACH-000234	-0.636644	-1.32695	CAKI2	Renal Cell Carcinoma	Kidney
ACH-000212	-0.948797	-1.62263	CAL120	Invasive Breast Carcinoma	Breast
ACH-000826	-0.669583	-1.24968	CAL12T	Non-Small Cell Lung Cancer	Lung
ACH-000832	-0.422197	-0.949058	CAL27	Head and Neck Squamous Cell Carcinoma	Head and Neck
ACH-000142	-0.657819	-0.966137	CAL29	Bladder Urothelial Carcinoma	Bladder/Urinary Tract
ACH-000518	-0.731512	-1.18361	CAL33	Head and Neck Squamous Cell Carcinoma	Head and Neck
ACH-000856	-0.23787	-1.24734	CAL51	Invasive Breast Carcinoma	Breast
ACH-000457	-0.286863	-0.480275	CAL54	Renal Cell Carcinoma	Kidney
ACH-000857	-1.16062	-1.40781	CAL851	Invasive Breast Carcinoma	Breast
ACH-000392	-0.591312	-0.87674	CALU3	Non-Small Cell Lung Cancer	Lung
ACH-000264	-0.862262	-1.05199	CALU6	Non-Small Cell Lung Cancer	Lung
ACH-000783	0.0562517	-0.876583	CAMA1	Invasive Breast Carcinoma	Breast
ACH-000713	-0.121408	-1.06564	CAOV3	Ovarian Epithelial Tumor	Ovary/Fallopian Tube
ACH-000464	-0.977627	-1.28441	CAS1	Diffuse Glioma	CNS/Brain
ACH-000963	-0.499957	-0.501126	CCK81	Colorectal Adenocarcinoma	Bowel
ACH-000138	-0.49882	-1.08673	CFPAC1	Pancreatic Adenocarcinoma	Pancreas
ACH-000867	-1.06099	-1.72789	CHAGOK1	Non-Small Cell Lung Cancer	Lung
ACH-000458	-0.589174	-1.48329	CJM	Melanoma	Skin
ACH-000249	-0.214142	-0.933157	CL11	Colorectal Adenocarcinoma	Bowel
ACH-000895	-0.0158636	-0.940118	CL34	Colorectal Adenocarcinoma	Bowel
ACH-001036	-0.0997648	-0.524326	CMK115	Acute Myeloid Leukemia	Myeloid
ACH-000641	-0.373906	-1.37171	CMK	Acute Myeloid Leukemia	Myeloid
ACH-000253	0.16643	-0.15338	COLO201	Colorectal Adenocarcinoma	Bowel
ACH-001039	-0.200085	-0.913956	COLO205	Colorectal Adenocarcinoma	Bowel
ACH-000202	-0.298849	-0.622694	COLO320	Colorectal Adenocarcinoma	Bowel
ACH-000350	-0.00439048	-0.170627	COLO678	Colorectal Adenocarcinoma	Bowel
ACH-000805	-0.0670183	-0.649801	COLO679	Melanoma	Skin
ACH-000717	-0.23512	-1.12765	COLO680N	Esophageal Squamous Cell Carcinoma	Esophagus/Stomach
ACH-000864	-0.483829	-1.09533	COLO684	Endometrial Carcinoma	Uterus
ACH-001041	-0.617322	-1.11747	CHL1DM	Melanoma	Skin
ACH-000582	-1.01359	-1.15883	COLO741	Melanoma	Skin
ACH-000401	-0.611461	-1.20016	COLO800	Melanoma	Skin
ACH-000644	-0.640325	-0.920769	COLO829	Melanoma	Skin
ACH-000161	-0.187497	-0.388177	CORL105	Non-Small Cell Lung Cancer	Lung
ACH-000662	-0.556765	-0.870607	CORL23	Non-Small Cell Lung Cancer	Lung
ACH-000257	-0.69789	-1.00794	CORL279	Lung Neuroendocrine Tumor	Lung
ACH-000508	-0.279217	-0.657036	CORL88	Lung Neuroendocrine Tumor	Lung
ACH-000256	-1.44491	-1.04275	COV318	Ovarian Epithelial Tumor	Ovary/Fallopian Tube
ACH-000278	-1.26753	-1.05175	COV362	Ovarian Epithelial Tumor	Ovary/Fallopian Tube
ACH-000998	0.168555	-2.82745	CW2	Colorectal Adenocarcinoma	Bowel
ACH-001050	-0.679921	-0.84179	CW9019	Rhabdomyosarcoma	Soft Tissue
ACH-000055	-0.780102	-0.843011	D283MED	Embryonal Tumor	CNS/Brain
ACH-000095	-0.223438	-0.966791	D341Med	Embryonal Tumor	CNS/Brain
ACH-001052	-1.0326	-1.10616	D384	Embryonal Tumor	CNS/Brain
ACH-001053	-0.167953	-1.04506	D425	Embryonal Tumor	CNS/Brain
ACH-001054	-0.366102	-1.08241	D458	Embryonal Tumor	CNS/Brain
ACH-001055	-0.489468	-1.10085	D556	Embryonal Tumor	CNS/Brain
ACH-000243	-0.604317	-0.831273	DANG	Pancreatic Adenocarcinoma	Pancreas
ACH-000211	-0.778127	-1.52543	DAOY	Embryonal Tumor	CNS/Brain
ACH-000334	-0.632552	-1.37457	DB	Non-Hodgkin Lymphoma	Lymphoid
ACH-000207	-0.184237	-1.02282	DETROIT562	Head and Neck Squamous Cell Carcinoma	Head and Neck
ACH-001061	-0.141013	-1.46159	DLD1	Colorectal Adenocarcinoma	Bowel
ACH-000530	-0.210325	-1.33265	DMS114	Lung Neuroendocrine Tumor	Lung
ACH-000749	-0.241305	-0.565584	DMS273	Lung Neuroendocrine Tumor	Lung
ACH-000698	-0.470187	-0.753859	DMS53	Lung Neuroendocrine Tumor	Lung
ACH-000981	-0.528776	-0.770339	DND41	T-Lymphoblastic Leukemia/Lymphoma	Lymphoid
ACH-000979	-0.713886	-1.42594	DU145	Prostate Adenocarcinoma	Prostate
ACH-000563	-0.676768	-0.90458	EBC1	Non-Small Cell Lung Cancer	Lung
ACH-000560	-0.139547	-0.586617	ECC10	Esophagogastric Adenocarcinoma	Esophagus/Stomach
ACH-000305	-0.820481	-1.37501	ECGI10	Esophageal Squamous Cell Carcinoma	Esophagus/Stomach
ACH-000117	-1.60358	-0.961075	EFM192A	Invasive Breast Carcinoma	Breast
ACH-000706	-0.716403	-1.16796	EKVX	Non-Small Cell Lung Cancer	Lung
ACH-000978	-0.518378	-1.60491	EN	Endometrial Carcinoma	Uterus
ACH-000585	-0.616516	-1.18959	EPLC272H	Non-Small Cell Lung Cancer	Lung
ACH-000906	-0.336218	-1.00671	ES2	Ovarian Epithelial Tumor	Ovary/Fallopian Tube
ACH-000913	-0.670545	-1.33443	ESS1	Uterine Sarcoma/Mesenchymal	Uterus
ACH-000846	-0.797727	-1.3387	FADU	Head and Neck Squamous Cell Carcinoma	Head and Neck
ACH-000633	-0.549391	-1.036	FU97	Esophagogastric Adenocarcinoma	Esophagus/Stomach
ACH-001272	-0.308233	-1.11764	FUJI	Synovial Sarcoma	Soft Tissue
ACH-000574	-0.765487	-1.27795	FUOV1	Ovarian Epithelial Tumor	Ovary/Fallopian Tube
ACH-000572	-0.547687	-1.17937	G361	Melanoma	Skin
ACH-000096	-0.240283	-1.0893	G401	Rhabdoid Cancer	Kidney
ACH-000375	-0.00679429	-0.390816	G402	Renal Cell Carcinoma	Kidney
ACH-000098	-0.431966	-2.24622	GAMG	Diffuse Glioma	CNS/Brain
ACH-000738	-0.367375	-1.06425	GB1	Diffuse Glioma	CNS/Brain
ACH-000756	-0.364572	-1.31453	GI1	Diffuse Glioma	CNS/Brain
ACH-002332	-0.447343	-1.43032	GISTT1	Gastrointestinal Stromal Tumor	Soft Tissue
ACH-000746	-0.689684	-0.901222	GSS	Esophagogastric Adenocarcinoma	Esophagus/Stomach
ACH-000485	-0.237975	-1.18706	GSU	Esophagogastric Adenocarcinoma	Esophagus/Stomach
ACH-000374	-0.575241	-1.22873	HCC1143	Invasive Breast Carcinoma	Breast
ACH-000901	-0.259778	-1.06488	HCC1359	Non-Small Cell Lung Cancer	Lung
ACH-000352	-0.243731	-0.963191	HCC1428	Invasive Breast Carcinoma	Breast
ACH-000349	0.0787431	-0.864409	HCC1500	Breast Ductal Carcinoma In Situ	Breast
ACH-000930	-0.246653	-1.35704	HCC1569	Invasive Breast Carcinoma	Breast
ACH-000878	-1.17356	-1.7367	HCC15	Non-Small Cell Lung Cancer	Lung
ACH-000624	-0.948058	-1.23298	HCC1806	Breast Ductal Carcinoma In Situ	Breast
ACH-000712	0.414103	-1.07924	HCC1833	Non-Small Cell Lung Cancer	Lung
ACH-000223	-0.731235	-0.5478	HCC1937	Invasive Breast Carcinoma	Breast
ACH-000859	-0.925287	-0.996749	HCC1954	Breast Ductal Carcinoma In Situ	Breast
ACH-000725	-0.389201	-0.931318	HCC202	Breast Ductal Carcinoma In Situ	Breast
ACH-000143	-0.333644	-0.695403	HCC2429	Non-Small Cell Lung Cancer	Lung
ACH-000975	0.0362259	-1.34996	HCC2450	Non-Small Cell Lung Cancer	Lung
ACH-000515	-0.416746	-1.00395	HCC33	Lung Neuroendocrine Tumor	Lung
ACH-000840	-0.455576	-1.89399	HCC366	Non-Small Cell Lung Cancer	Lung
ACH-000276	-0.938108	-1.67757	HCC38	Invasive Breast Carcinoma	Breast
ACH-000066	-0.0988625	-1.25884	HCC4006	Non-Small Cell Lung Cancer	Lung
ACH-000667	-0.331416	-1.25006	HCC44	Non-Small Cell Lung Cancer	Lung
ACH-000339	-0.360757	-1.10686	HCC461	Non-Small Cell Lung Cancer	Lung
ACH-000872	-0.185944	-1.76992	HCC515	Non-Small Cell Lung Cancer	Lung
ACH-002333	-0.269766	-0.930141	HCC827GR	Non-Small Cell Lung Cancer	Lung
ACH-000012	-0.548461	-1.17289	HCC827	Non-Small Cell Lung Cancer	Lung
ACH-000454	-1.06773	-1.7474	HCC95	Non-Small Cell Lung Cancer	Lung
ACH-000971	-0.153306	-1.18208	HCT116	Colorectal Adenocarcinoma	Bowel
ACH-000997	-0.620905	-1.27881	HCT15	Colorectal Adenocarcinoma	Bowel
ACH-000954	-0.367947	-1.45964	HEC1A	Endometrial Carcinoma	Uterus
ACH-000996	-0.453258	-1.37873	HEC251	Endometrial Carcinoma	Uterus
ACH-000946	-0.123225	-0.678463	HEC265	Endometrial Carcinoma	Uterus
ACH-000831	-0.344314	-0.770041	HEC50B	Endometrial Carcinoma	Uterus
ACH-000994	-0.639418	-1.28885	HEC59	Endometrial Carcinoma	Uterus
ACH-000984	-0.257624	-0.997932	HEC6	Endometrial Carcinoma	Uterus
ACH-000049	-0.716543	-0.798874	HEKTE	Non-Cancerous	Kidney
ACH-000005	-0.185798	-1.17108	HEL9217	Acute Myeloid Leukemia	Myeloid
ACH-001086	-0.571133	-1.38623	HELA	Cervical Adenocarcinoma	Cervix
ACH-000004	-0.486353	-0.962499	HEL	Acute Myeloid Leukemia	Myeloid
ACH-000625	-0.0929425	-0.873792	HEP3B217	Hepatocellular Carcinoma	Liver
ACH-000739	-0.953712	-0.909475	HEPG2	Hepatoblastoma	Liver
ACH-000542	-0.572784	-0.913967	HEYA8	Ovarian Epithelial Tumor	Ovary/Fallopian Tube
ACH-000847	-0.160839	-0.777778	HGC27	Esophagogastric Adenocarcinoma	Esophagus/Stomach
ACH-001087	-0.63634	-1.22056	HK2	Non-Cancerous	Kidney
ACH-001088	-0.463851	-0.837212	HLC1	Non-Small Cell Lung Cancer	Lung
ACH-001089	-1.17162	-1.7605	HLE	Hepatocellular Carcinoma	Liver
ACH-000393	-0.681748	-1.40287	HLF	Hepatocellular Carcinoma	Liver
ACH-000721	-0.0682863	-1.00837	HMC18	Invasive Breast Carcinoma	Breast
ACH-000861	-0.589227	-1.14895	HOP62	Non-Small Cell Lung Cancer	Lung
ACH-001091	-0.104745	-1.03817	HRT18	Colorectal Adenocarcinoma	Bowel
ACH-000014	-0.355688	-0.929149	HS294T	Melanoma	Skin
ACH-000148	-0.737249	-1.77404	HS578T	Invasive Breast Carcinoma	Breast
ACH-000799	-0.364218	-0.803458	HS695T	Melanoma	Skin
ACH-000133	-1.08452	-2.34403	HS729	Rhabdomyosarcoma	Soft Tissue
ACH-000274	0.275987	-0.43447	HS852T	Melanoma	Skin
ACH-000814	0.0346636	-0.74494	HS939T	Melanoma	Skin
ACH-000632	-0.5648	-0.843006	HS944T	Melanoma	Skin
ACH-000472	-0.68762	-1.18848	HSC2	Head and Neck Squamous Cell Carcinoma	Head and Neck
ACH-000778	-0.323102	-1.32477	HSC3	Head and Neck Squamous Cell Carcinoma	Head and Neck
ACH-002085	-0.377096	-1.04038	HSSYII	Synovial Sarcoma	Soft Tissue
ACH-000054	-0.541761	-0.8728	HT1080	Fibrosarcoma	Soft Tissue
ACH-000986	-0.691879	-1.17357	HT115	Colorectal Adenocarcinoma	Bowel
ACH-000547	-0.557378	-0.835091	HT1197	Bladder Urothelial Carcinoma	Bladder/Urinary Tract
ACH-000724	-0.265265	-1.424	HT1376	Bladder Urothelial Carcinoma	Bladder/Urinary Tract
ACH-000322	-0.531745	-1.00358	HT144	Melanoma	Skin
ACH-000552	-0.807268	-1.09003	HT29	Colorectal Adenocarcinoma	Bowel
ACH-000926	-0.124243	-0.740439	HT55	Colorectal Adenocarcinoma	Bowel
ACH-000239	-1.07332	-1.00331	HUG1N	Esophagogastric Adenocarcinoma	Esophagus/Stomach
ACH-000475	-0.946581	-1.29504	HUH1	Hepatocellular Carcinoma	Liver
ACH-000671	-0.388892	-1.30807	HUH6	Hepatoblastoma	Liver
ACH-000480	-0.391383	-1.14014	HUH7	Hepatocellular Carcinoma	Liver
ACH-000118	-0.706398	-1.10314	HUPT3	Pancreatic Adenocarcinoma	Pancreas
ACH-000213	-0.868289	-0.938935	HUPT4	Pancreatic Adenocarcinoma	Pancreas
ACH-000672	-0.281931	-1.08698	IALM	Non-Small Cell Lung Cancer	Lung
ACH-000882	-0.049313	-0.944651	IGR1	Melanoma	Skin
ACH-000650	-0.445558	-0.948102	IGR37	Melanoma	Skin
ACH-000550	-1.03837	-1.63938	IGR39	Melanoma	Skin
ACH-000966	-0.134645	-0.835595	IGROV1	Ovarian Epithelial Tumor	Ovary/Fallopian Tube
ACH-000919	-0.435639	-1.29945	IM95	Esophagogastric Adenocarcinoma	Esophagus/Stomach
ACH-000512	-0.670507	-1.02368	INA6	Non-Hodgkin Lymphoma	Lymphoid
ACH-000915	-0.302325	-1.00483	IPC298	Melanoma	Skin
ACH-000961	-0.664199	-1.17367	ISHIKAWAHERAKLIO02ER	Endometrial Carcinoma	Uterus
ACH-000620	-0.662331	-0.778105	JHH1	Hepatocellular Carcinoma	Liver
ACH-000734	-0.725946	-0.765402	JHH5	Hepatocellular Carcinoma	Liver
ACH-000217	-0.357149	-1.06765	JHH6	Hepatocellular Carcinoma	Liver
ACH-000848	-0.26085	-0.974744	JHH7	Hepatocellular Carcinoma	Liver
ACH-000132	0.00356371	-1.42726	JHOS2	Ovarian Epithelial Tumor	Ovary/Fallopian Tube
ACH-000909	-0.0643939	-0.512973	JHUEM2	Endometrial Carcinoma	Uterus
ACH-000711	-1.43973	-0.821591	JIMT1	Invasive Breast Carcinoma	Breast
ACH-000645	-0.322909	-0.623302	JL1	Pleural Mesothelioma	Pleura
ACH-000753	-0.764287	-1.24012	JMSU1	Bladder Urothelial Carcinoma	Bladder/Urinary Tract
ACH-001096	-0.325497	-1.01782	JR	Rhabdomyosarcoma	Soft Tissue
ACH-000404	-0.433612	-0.814491	K029AX	Melanoma	Skin
ACH-000315	-0.478912	-0.790944	KARPAS422	Non-Hodgkin Lymphoma	Lymphoid
ACH-000263	-0.914919	-0.462549	KASUMI1	Acute Myeloid Leukemia	Myeloid
ACH-000728	0.00721598	-0.599318	KASUMI2	B-Lymphoblastic Leukemia/Lymphoma	Lymphoid
ACH-000793	-0.644253	-1.22789	KATOIII	Esophagogastric Adenocarcinoma	Esophagus/Stomach
ACH-001099	-0.578464	-1.22733	KD	Embryonal Tumor	CNS/Brain
ACH-000507	-0.751465	-1.44291	KE39	Esophagogastric Adenocarcinoma	Esophagus/Stomach
ACH-000259	-0.584918	-1.0621	KELLY	Neuroblastoma	Peripheral Nervous System
ACH-000969	-0.559651	-0.931618	KM12	Colorectal Adenocarcinoma	Bowel
ACH-000889	-0.373301	-0.93877	KMM1	Non-Hodgkin Lymphoma	Lymphoid
ACH-000684	-0.577484	-1.30799	KMRC1	Renal Cell Carcinoma	Kidney
ACH-000250	-1.35774	-1.71287	KMRC20	Renal Cell Carcinoma	Kidney
ACH-000709	-0.664596	-1.4029	KMRC2	Renal Cell Carcinoma	Kidney
ACH-000658	-0.542486	-1.34865	KMS18	Non-Hodgkin Lymphoma	Lymphoid
ACH-000576	-0.112697	-0.750665	KMS27	Non-Hodgkin Lymphoma	Lymphoid
ACH-000419	-0.633445	-1.36043	KMS28BM	Non-Hodgkin Lymphoma	Lymphoid
ACH-000541	-0.217053	-0.550184	KMS34	Non-Hodgkin Lymphoma	Lymphoid
ACH-000622	-1.35676	-1.78332	KNS42	Diffuse Glioma	CNS/Brain
ACH-000858	-0.556649	-0.994808	KNS62	Non-Small Cell Lung Cancer	Lung
ACH-000479	-0.510271	-0.608256	KNS81	Diffuse Glioma	CNS/Brain
ACH-001107	-0.26355	-1.15031	KP1N	Pancreatic Adenocarcinoma	Pancreas
ACH-000108	0.0847945	-0.611478	KP3	Adenosquamous Carcinoma of the Pancreas	Pancreas
ACH-000265	-0.224645	-1.24508	KP4	Pancreatic Adenocarcinoma	Pancreas
ACH-000028	-0.586835	-0.607047	KPL1	Invasive Breast Carcinoma	Breast
ACH-000446	-0.424428	-0.658689	KPNSI9S	Neuroblastoma	Peripheral Nervous System
ACH-000227	-0.483536	-0.909005	KPNYN	Neuroblastoma	Peripheral Nervous System
ACH-000631	-0.545894	-1.3773	KS1	Diffuse Glioma	CNS/Brain
ACH-000486	-0.355451	-1.20813	KU1919	Bladder Urothelial Carcinoma	Bladder/Urinary Tract
ACH-000607	-0.492203	-1.07053	KYM1	Rhabdomyosarcoma	Soft Tissue
ACH-000823	-0.2937	-0.824263	KYSE140	Esophageal Squamous Cell Carcinoma	Esophagus/Stomach
ACH-000855	-0.287073	-1.37854	KYSE150	Esophageal Squamous Cell Carcinoma	Esophagus/Stomach
ACH-000693	-0.691816	-1.26707	KYSE180	Esophageal Squamous Cell Carcinoma	Esophagus/Stomach
ACH-000777	-0.230266	-1.37217	KYSE30	Esophageal Squamous Cell Carcinoma	Esophagus/Stomach
ACH-000809	-0.331919	-1.11338	KYSE410	Esophageal Squamous Cell Carcinoma	Esophagus/Stomach
ACH-000865	0.0365989	-0.655909	KYSE450	Esophageal Squamous Cell Carcinoma	Esophagus/Stomach
ACH-000824	-0.219256	-0.994796	KYSE510	Esophageal Squamous Cell Carcinoma	Esophagus/Stomach
ACH-000637	-0.410553	-1.17269	KYSE520	Esophageal Squamous Cell Carcinoma	Esophagus/Stomach
ACH-000784	-0.0718179	-1.04143	KYSE70	Esophageal Squamous Cell Carcinoma	Esophagus/Stomach
ACH-000685	-0.120445	-0.733702	L33	Adenosquamous Carcinoma of the Pancreas	Pancreas
ACH-001113	-0.476068	-0.816785	LC1SQSF	Non-Small Cell Lung Cancer	Lung
ACH-000627	-0.52397	-1.00243	LCLC103H	Non-Small Cell Lung Cancer	Lung
ACH-000596	-0.696793	-0.690201	LCLC97TM1	Non-Small Cell Lung Cancer	Lung
ACH-000471	-1.38237	-1.62453	LI7	Hepatocellular Carcinoma	Liver
ACH-000769	-0.220162	-0.942124	LK2	Non-Small Cell Lung Cancer	Lung
ACH-000255	-0.311239	-0.59293	LMSU	Esophagogastric Adenocarcinoma	Esophagus/Stomach
ACH-000819	-0.86944	-1.44605	LN18	Diffuse Glioma	CNS/Brain
ACH-000595	-0.834007	-1.563	LN229	Diffuse Glioma	CNS/Brain
ACH-000977	-0.416486	-1.20741	LNCAPCLONEFGC	Prostate Adenocarcinoma	Prostate
ACH-000176	-0.823381	-1.26175	LOUNH91	Non-Small Cell Lung Cancer	Lung
ACH-000950	-0.992784	-1.46039	LOVO	Colorectal Adenocarcinoma	Bowel
ACH-000750	-0.0973111	-0.782543	LOXIMVI	Melanoma	Skin
ACH-000957	-0.0699359	-1.13857	LS180	Colorectal Adenocarcinoma	Bowel
ACH-000985	-0.813105	-0.750876	LS411N	Colorectal Adenocarcinoma	Bowel
ACH-000007	-0.412189	-0.871528	LS513	Colorectal Adenocarcinoma	Bowel
ACH-000438	-1.08127	-1.16988	LU65	Non-Small Cell Lung Cancer	Lung
ACH-000444	-0.930875	-1.02847	LU99	Non-Small Cell Lung Cancer	Lung
ACH-000390	-1.19088	-1.63347	LUDLU1	Non-Small Cell Lung Cancer	Lung
ACH-000787	-0.0828071	-1.03309	LXF289	Non-Small Cell Lung Cancer	Lung
ACH-000152	-0.57345	-1.18428	M059K	Diffuse Glioma	CNS/Brain
ACH-000019	-0.784848	-0.465608	MCF7	Invasive Breast Carcinoma	Breast
ACH-000621	-1.39459	-1.91906	MDAMB157	Invasive Breast Carcinoma	Breast
ACH-000759	-0.355701	-0.988478	MDAMB175VII	Invasive Breast Carcinoma	Breast
ACH-000768	-0.415246	-1.22873	MDAMB231	Invasive Breast Carcinoma	Breast
ACH-000934	-0.400737	-0.776061	MDAMB361	Invasive Breast Carcinoma	Breast
ACH-000876	-0.216892	-1.26725	MDAMB415	Invasive Breast Carcinoma	Breast
ACH-000884	-0.377326	-0.83903	MDAMB435S	Melanoma	Skin
ACH-000573	-0.537783	-0.888979	MDAMB436	Invasive Breast Carcinoma	Breast
ACH-000910	-0.0439008	-1.15259	MDAMB453	Invasive Breast Carcinoma	Breast
ACH-000849	-0.487377	-1.3563	MDAMB468	Invasive Breast Carcinoma	Breast
ACH-000952	-0.660228	-0.937616	MDAPCA2B	Prostate Adenocarcinoma	Prostate
ACH-000935	-0.411699	-1.33123	MDST8	Colorectal Adenocarcinoma	Bowel
ACH-001359	-0.296114	-1.17264	ME180	Cervical Squamous Cell Carcinoma	Cervix
ACH-002015	-0.355812	-1.15729	MEL285	Ocular Melanoma	Eye
ACH-000450	-0.153434	-0.966026	MELHO	Melanoma	Skin
ACH-000881	-0.311548	-0.929613	MELJUSO	Melanoma	Skin
ACH-000987	-0.418703	-1.03564	MEWO	Melanoma	Skin
ACH-000192	-0.613048	-1.18402	MFE280	Endometrial Carcinoma	Uterus
ACH-000879	-0.198296	-0.815857	MFE296	Endometrial Carcinoma	Uterus
ACH-000988	-0.541546	-1.20815	MFE319	Endometrial Carcinoma	Uterus
ACH-000391	-0.508574	-0.767802	MHHES1	Ewing Sarcoma	Bone
ACH-000601	-0.51259	-0.983354	MIAPACA2	Pancreatic Adenocarcinoma	Pancreas
ACH-001122	-0.715474	-1.05981	MKL1	Merkel Cell Carcinoma	Skin
ACH-001123	-0.468025	-1.2298	MKL2	Merkel Cell Carcinoma	Skin
ACH-000351	-0.501489	-1.14826	MKN1	Esophagogastric Adenocarcinoma	Esophagus/Stomach
ACH-000356	-0.100598	-0.351552	MKN45	Esophagogastric Adenocarcinoma	Esophagus/Stomach
ACH-000678	-0.0365524	-1.13813	MKN7	Esophagogastric Adenocarcinoma	Esophagus/Stomach
ACH-000362	-0.130402	-1.06064	MOLM13	Acute Myeloid Leukemia	Myeloid
ACH-000369	-0.130544	-0.594229	MOLM16	Acute Myeloid Leukemia	Myeloid
ACH-001129	-0.221227	-0.845427	MONOMAC1	Acute Myeloid Leukemia	Myeloid
ACH-000006	0.0639792	-0.353145	MONOMAC6	Acute Myeloid Leukemia	Myeloid
ACH-000851	-0.419818	-0.944747	MORCPR	Non-Small Cell Lung Cancer	Lung
ACH-000319	-0.566953	-1.19027	MPP89	Pleural Mesothelioma	Pleura
ACH-000804	-0.564534	-0.615966	NB1	Neuroblastoma	Peripheral Nervous System
ACH-000110	-0.531138	-1.45195	NCCSTCK140	Esophagogastric Adenocarcinoma	Esophagus/Stomach
ACH-000866	-0.818472	-1.25338	NCIH1048	Lung Neuroendocrine Tumor	Lung
ACH-000780	-0.129662	-0.666239	NCIH1105	Lung Neuroendocrine Tumor	Lung
ACH-000980	-0.468288	-1.21942	NCIH1155	Non-Small Cell Lung Cancer	Lung
ACH-000510	-0.361149	-0.925961	NCIH1299	Non-Small Cell Lung Cancer	Lung
ACH-000921	-0.462399	-1.40664	NCIH157DM	Non-Small Cell Lung Cancer	Lung
ACH-000666	-0.349023	-1.51433	NCIH1355	Non-Small Cell Lung Cancer	Lung
ACH-000845	-0.201212	-1.61719	NCIH1373	Non-Small Cell Lung Cancer	Lung
ACH-000327	-0.402612	-0.947945	NCIH1395	Non-Small Cell Lung Cancer	Lung
ACH-000852	-0.094426	-1.09833	NCIH1435	Non-Small Cell Lung Cancer	Lung
ACH-000589	-0.347179	-1.32241	NCIH1437	Non-Small Cell Lung Cancer	Lung
ACH-000506	-0.440087	-0.709234	NCIH146	Lung Neuroendocrine Tumor	Lung
ACH-000869	-0.481888	-1.29	NCIH1568	Non-Small Cell Lung Cancer	Lung
ACH-000916	-0.568988	-2.77333	NCIH1573	Non-Small Cell Lung Cancer	Lung
ACH-000015	-0.360205	-1.03687	NCIH1581	Non-Small Cell Lung Cancer	Lung
ACH-000744	-0.256915	-1.37419	NCIH1623	Non-Small Cell Lung Cancer	Lung
ACH-000766	-0.235005	-1.3633	NCIH1648	Non-Small Cell Lung Cancer	Lung
ACH-000448	-0.573178	-1.05528	NCIH1666	Non-Small Cell Lung Cancer	Lung
ACH-000021	-0.0260228	-1.31936	NCIH1693	Non-Small Cell Lung Cancer	Lung
ACH-000431	-0.46925	-1.1953	NCIH1694	Lung Neuroendocrine Tumor	Lung
ACH-000747	-0.563195	-1.23	NCIH1703	Non-Small Cell Lung Cancer	Lung
ACH-000496	-0.243731	-0.731383	NCIH1792	Non-Small Cell Lung Cancer	Lung
ACH-000888	-1.25645	-2.22269	NCIH1793	Non-Small Cell Lung Cancer	Lung
ACH-000559	-0.495291	-0.917968	NCIH1836	Lung Neuroendocrine Tumor	Lung
ACH-000733	-0.541276	-3.03261	NCIH1838	Non-Small Cell Lung Cancer	Lung
ACH-000586	-0.570876	-1.04075	NCIH1876	Lung Neuroendocrine Tumor	Lung
ACH-000434	-0.528539	-0.940362	NCIH1915	Non-Small Cell Lung Cancer	Lung
ACH-000414	-1.10679	-1.4129	NCIH1944	Non-Small Cell Lung Cancer	Lung
ACH-000752	-1.33791	-2.27658	NCIH196	Lung Neuroendocrine Tumor	Lung
ACH-000587	-0.0574522	-0.849605	NCIH1975	Non-Small Cell Lung Cancer	Lung
ACH-000533	-0.634966	-1.45737	NCIH2004RT	Rhabdoid Cancer	Kidney
ACH-000886	-0.334172	-1.24569	NCIH2009	Non-Small Cell Lung Cancer	Lung
ACH-000781	-0.331119	-0.946961	NCIH2023	Non-Small Cell Lung Cancer	Lung
ACH-000521	0.00312389	-1.50901	NCIH2030	Non-Small Cell Lung Cancer	Lung
ACH-000153	-0.461024	-1.13465	NCIH2052	Pleural Mesothelioma	Pleura
ACH-000727	-0.802901	-1.58951	NCIH2066	Lung Neuroendocrine Tumor	Lung
ACH-000841	-0.433698	-0.736747	NCIH2087	Non-Small Cell Lung Cancer	Lung
ACH-000290	-0.580774	-0.979875	NCIH209	Lung Neuroendocrine Tumor	Lung
ACH-000929	-0.392801	-1.27744	NCIH2110	Non-Small Cell Lung Cancer	Lung
ACH-000639	-0.183681	-0.840428	NCIH211	Lung Neuroendocrine Tumor	Lung
ACH-000311	-0.0300462	-1.09696	NCIH2122	Non-Small Cell Lung Cancer	Lung
ACH-000785	-0.230036	-1.74205	NCIH2126	Non-Small Cell Lung Cancer	Lung
ACH-000481	-1.04994	-1.30344	NCIH2170	Non-Small Cell Lung Cancer	Lung
ACH-000924	-0.016361	-1.26578	NCIH2172	Non-Small Cell Lung Cancer	Lung
ACH-000447	-2.09425	-4.02004	NCIH2228	Non-Small Cell Lung Cancer	Lung
ACH-000912	0.101037	-1.51537	NCIH2286	Lung Neuroendocrine Tumor	Lung
ACH-000718	-0.808442	-1.01863	NCIH2291	Non-Small Cell Lung Cancer	Lung
ACH-000900	-0.766883	-1.43573	NCIH23	Non-Small Cell Lung Cancer	Lung
ACH-000121	-0.353627	-1.45147	NCIH2405	Non-Small Cell Lung Cancer	Lung
ACH-000700	0.0257319	-1.07406	NCIH2882	Non-Small Cell Lung Cancer	Lung
ACH-000251	-0.463532	-1.26538	NCIH2887	Non-Small Cell Lung Cancer	Lung
ACH-000648	-1.72402	-0.151472	NCIH28	Pleural Mesothelioma	Pleura
ACH-001075	-0.359557	-0.818773	NCIH292	Non-Small Cell Lung Cancer	Lung
ACH-000337	-0.464038	-0.908761	NCIH3122	Non-Small Cell Lung Cancer	Lung
ACH-000837	-0.318176	-1.26906	NCIH322	Non-Small Cell Lung Cancer	Lung
ACH-000109	-0.193991	-0.949502	NCIH3255	Non-Small Cell Lung Cancer	Lung
ACH-000860	-0.520453	-1.12452	NCIH358	Non-Small Cell Lung Cancer	Lung
ACH-000638	-0.998365	-1.47791	NCIH441	Non-Small Cell Lung Cancer	Lung
ACH-000800	-0.617915	-1.04564	NCIH446	Lung Neuroendocrine Tumor	Lung
ACH-000463	-0.449467	-1.03888	NCIH460	Non-Small Cell Lung Cancer	Lung
ACH-000360	-0.8555	-0.996801	NCIH508	Colorectal Adenocarcinoma	Bowel
ACH-000395	-0.619042	-0.939605	NCIH520	Non-Small Cell Lung Cancer	Lung
ACH-000343	-0.211992	-0.595943	NCIH522	Non-Small Cell Lung Cancer	Lung
ACH-000767	0.113069	-1.26233	NCIH526	Lung Neuroendocrine Tumor	Lung
ACH-000378	0.0832359	-1.00704	NCIH647	Non-Small Cell Lung Cancer	Lung
ACH-000945	-0.722911	-1.09855	NCIH650	Non-Small Cell Lung Cancer	Lung
ACH-000853	-0.593241	-1.66874	NCIH661	Non-Small Cell Lung Cancer	Lung
ACH-000491	-0.140151	-0.893712	NCIH716	Colorectal Adenocarcinoma	Bowel
ACH-000775	-0.505977	-0.618913	NCIH727	Lung Neuroendocrine Tumor	Lung
ACH-000403	-0.374739	-0.711728	NCIH747	Colorectal Adenocarcinoma	Bowel
ACH-000416	-0.655063	-1.10644	NCIH838	Non-Small Cell Lung Cancer	Lung
ACH-000292	-0.726958	-1.24635	NCIH841	Lung Neuroendocrine Tumor	Lung
ACH-000710	-0.0304286	-0.959251	NCIH854	Colorectal Adenocarcinoma	Bowel
ACH-000427	-0.336453	-1.14834	NCIN87	Esophagogastric Adenocarcinoma	Esophagus/Stomach
ACH-000911	-0.453513	-1.00048	NUGC3	Esophagogastric Adenocarcinoma	Esophagus/Stomach
ACH-000962	-0.280735	-0.737153	OC314	Ovarian Epithelial Tumor	Ovary/Fallopian Tube
ACH-000436	-0.744308	-1.123	OCIMY7	Non-Hodgkin Lymphoma	Lymphoid
ACH-000247	-0.206991	-0.840457	OCUM1	Esophagogastric Adenocarcinoma	Esophagus/Stomach
ACH-000544	-0.412346	-0.91705	OE21	Esophageal Squamous Cell Carcinoma	Esophagus/Stomach
ACH-002017	0.0600269	-0.823929	OMM1	Ocular Melanoma	Eye
ACH-000057	-0.334737	-0.663647	OPM1	Non-Hodgkin Lymphoma	Lymphoid
ACH-000159	-0.332626	-0.789568	OSRC2	Renal Cell Carcinoma	Kidney
ACH-000296	-0.392442	-0.662849	OUMS23	Colorectal Adenocarcinoma	Bowel
ACH-000291	0.717821	-2.03693	OV90	Ovarian Epithelial Tumor	Ovary/Fallopian Tube
ACH-000696	-0.84417	-1.27048	OVCAR8	Ovarian Epithelial Tumor	Ovary/Fallopian Tube
ACH-000663	-0.208222	-0.967154	OVTOKO	Ovarian Epithelial Tumor	Ovary/Fallopian Tube
ACH-000042	-0.439648	-0.878964	PANC0203	Pancreatic Adenocarcinoma	Pancreas
ACH-000235	-0.437666	-1.01014	PANC0403	Pancreatic Adenocarcinoma	Pancreas
ACH-000093	0.0479627	-1.02456	PANC0504	Pancreatic Adenocarcinoma	Pancreas
ACH-000060	-0.996349	-1.25556	PANC1005	Pancreatic Adenocarcinoma	Pancreas
ACH-000164	-0.83815	-1.39126	PANC1	Pancreatic Adenocarcinoma	Pancreas
ACH-000599	-0.841286	-0.794025	PATU8902	Pancreatic Adenocarcinoma	Pancreas
ACH-000023	-0.710986	-1.16151	PATU8988T	Pancreatic Adenocarcinoma	Pancreas
ACH-000030	-0.359899	-1.38184	PC14	Non-Small Cell Lung Cancer	Lung
ACH-000090	-0.383119	-0.79345	PC3	Prostate Adenocarcinoma	Prostate
ACH-000606	-0.582367	-1.28158	PECAPJ34CLONEC12	Head and Neck Squamous Cell Carcinoma	Head and Neck
ACH-000732	-0.613943	-1.11327	PECAPJ41CLONED2	Head and Neck Squamous Cell Carcinoma	Head and Neck
ACH-000735	-0.564005	-1.3522	PECAPJ49	Head and Neck Squamous Cell Carcinoma	Head and Neck
ACH-001170	-0.400946	-1.29048	PETA	Merkel Cell Carcinoma	Skin
ACH-000140	-0.67212	-1.09963	PFEIFFER	Non-Hodgkin Lymphoma	Lymphoid
ACH-000307	0.0126084	-0.909613	PK1	Pancreatic Adenocarcinoma	Pancreas
ACH-001318	-0.665478	-0.851306	PLCPRF5	Hepatocellular Carcinoma	Liver
ACH-000170	-0.571233	-0.655118	PRECLH	Non-Cancerous	Prostate
ACH-001175	-0.0224426	-0.835581	RCC4	Renal Cell Carcinoma	Kidney
ACH-000922	-0.184317	-0.935703	RCHACV	B-Lymphoblastic Leukemia/Lymphoma	Lymphoid
ACH-000041	-1.12082	-0.970437	RDES	Ewing Sarcoma	Bone
ACH-000169	-0.21737	-0.606661	RD	Rhabdomyosarcoma	Soft Tissue
ACH-000960	-0.218789	-0.712129	REH	B-Lymphoblastic Leukemia/Lymphoma	Lymphoid
ACH-000774	-0.5655	-0.758701	RERFLCAD2	Non-Small Cell Lung Cancer	Lung
ACH-000261	-0.412637	-1.20111	RERFLCAI	Non-Small Cell Lung Cancer	Lung
ACH-000062	-0.623888	-1.48857	RERFLCMS	Non-Small Cell Lung Cancer	Lung
ACH-000833	-0.218829	-0.770903	RH30	Rhabdomyosarcoma	Soft Tissue
ACH-000100	-0.114576	-1.30708	RH41	Rhabdomyosarcoma	Soft Tissue
ACH-000943	-0.777904	-1.16492	RKO	Colorectal Adenocarcinoma	Bowel
ACH-000965	-0.630928	-0.707077	RL952	Endometrial Carcinoma	Uterus
ACH-000371	-0.319519	-0.0493324	RL	Non-Hodgkin Lymphoma	Lymphoid
ACH-000719	-0.527583	-1.12113	RMGI	Ovarian Epithelial Tumor	Ovary/Fallopian Tube
ACH-000701	-0.440252	-1.17323	RMUGS	Ovarian Epithelial Tumor	Ovary/Fallopian Tube
ACH-000348	-0.773236	-1.38416	RPMI7951	Melanoma	Skin
ACH-000817	-0.124168	-0.918694	RPMI8226	Non-Hodgkin Lymphoma	Lymphoid
ACH-000473	-0.636433	-0.927507	RT112	Bladder Urothelial Carcinoma	Bladder/Urinary Tract
ACH-000614	-0.279342	-0.513413	RVH421	Melanoma	Skin
ACH-000410	-1.02008	-1.4342	SAOS2	Osteosarcoma	Bone
ACH-000670	-0.989546	-1.00382	SBC5	Lung Neuroendocrine Tumor	Lung
ACH-000188	-0.643833	-1.08565	SCC25	Head and Neck Squamous Cell Carcinoma	Head and Neck
ACH-000238	-0.722923	-1.61544	SCC4	Head and Neck Squamous Cell Carcinoma	Head and Neck
ACH-000782	-0.155697	-0.7208	SEM	B-Lymphoblastic Leukemia/Lymphoma	Lymphoid
ACH-000655	-0.156026	-1.08724	SF268	Diffuse Glioma	CNS/Brain
ACH-000376	-0.402951	-0.754321	SF295	Diffuse Glioma	CNS/Brain
ACH-000441	-0.226366	-0.722212	SH4	Melanoma	Skin
ACH-000790	-0.511462	-0.976655	SHP77	Lung Neuroendocrine Tumor	Lung
ACH-000556	-0.872745	-0.870566	SIHA	Cervical Squamous Cell Carcinoma	Cervix
ACH-001189	-0.280254	-1.11313	SJRH30	Rhabdomyosarcoma	Soft Tissue
ACH-000748	-0.221827	-1.2657	SJSA1	Osteosarcoma	Bone
ACH-000400	-0.196813	-0.563846	SKCO1	Colorectal Adenocarcinoma	Bowel
ACH-000087	-0.154444	-0.980994	SKES1	Ewing Sarcoma	Bone
ACH-000361	-0.214177	-0.889764	SKHEP1	Hepatocellular Carcinoma	Liver
ACH-000615	-0.107769	-0.861932	SKMEL28	Melanoma	Skin
ACH-001190	-0.514825	-0.958544	SKMEL2	Melanoma	Skin
ACH-000810	-0.294983	-0.971839	SKMEL30	Melanoma	Skin
ACH-000423	-0.471274	-0.477597	SKMEL3	Melanoma	Skin
ACH-000730	0.261466	-0.996063	SKMEL5	Melanoma	Skin
ACH-000665	-0.423705	-1.59693	SKMES1	Non-Small Cell Lung Cancer	Lung
ACH-000260	-0.749348	-1.82634	SKNAS	Neuroblastoma	Peripheral Nervous System
ACH-000312	-0.341932	-1.1508	SKNBE2	Neuroblastoma	Peripheral Nervous System
ACH-000366	-0.522243	-1.45222	SKNDZ	Neuroblastoma	Peripheral Nervous System
ACH-001192	-0.816148	-1.0013	SKNEP1	Ewing Sarcoma	Bone
ACH-000341	-0.694721	-1.74997	SKNFI	Neuroblastoma	Peripheral Nervous System
ACH-000039	-1.00954	-1.16279	SKNMC	Ewing Sarcoma	Bone
ACH-000149	-1.03404	-1.32404	SKNSH	Neuroblastoma	Peripheral Nervous System
ACH-001196	-0.327814	-1.15721	SMSCTR	Rhabdomyosarcoma	Soft Tissue
ACH-001198	-0.900461	-1.53866	SNB19	Diffuse Glioma	CNS/Brain
ACH-000974	0.07083	-0.953455	SNGM	Endometrial Carcinoma	Uterus
ACH-000549	-0.468488	-1.24895	SNU1076	Head and Neck Squamous Cell Carcinoma	Head and Neck
ACH-000209	-0.733864	-0.492104	SNU1079	Intraductal Papillary Neoplasm of the Bile Duct	Biliary Tract
ACH-000368	-0.868194	-1.08385	SNU1105	Diffuse Glioma	CNS/Brain
ACH-000932	0.0488965	-1.05697	SNU1	Esophagogastric Adenocarcinoma	Esophagus/Stomach
ACH-000466	-0.233306	-0.924741	SNU216	Esophagogastric Adenocarcinoma	Esophagus/Stomach
ACH-000907	-0.0248996	-0.948742	SNU349	Renal Cell Carcinoma	Kidney
ACH-000955	-0.0717891	-1.50839	SNU407	Colorectal Adenocarcinoma	Bowel
ACH-000493	-0.236416	-1.09816	SNU423	Hepatocellular Carcinoma	Liver
ACH-000420	-0.427357	-1.3874	SNU449	Hepatocellular Carcinoma	Liver
ACH-000303	-0.539487	-1.01969	SNU5	Esophagogastric Adenocarcinoma	Esophagus/Stomach
ACH-000736	-0.588891	-0.878489	SNU601	Esophagogastric Adenocarcinoma	Esophagus/Stomach
ACH-000532	-0.146684	-1.2175	SNU61	Colorectal Adenocarcinoma	Bowel
ACH-000407	-0.708679	-1.00854	SNU685	Endometrial Carcinoma	Uterus
ACH-000898	-0.353683	-0.787896	SNU719	Esophagogastric Adenocarcinoma	Esophagus/Stomach
ACH-000807	-0.703528	-0.551674	SNU738	Diffuse Glioma	CNS/Brain
ACH-000537	-0.5308	-1.00811	SNU761	Hepatocellular Carcinoma	Liver
ACH-000991	0.0310994	-0.957407	SNU81	Colorectal Adenocarcinoma	Bowel
ACH-000316	-1.27384	-1.94456	SNU886	Hepatocellular Carcinoma	Liver
ACH-000460	-0.581185	-1.2306	SNU8	Ovarian Epithelial Tumor	Ovary/Fallopian Tube
ACH-000967	-0.0840271	-1.68876	SNUC2A	Colorectal Adenocarcinoma	Bowel
ACH-000959	-0.330308	-1.36841	SNUC4	Colorectal Adenocarcinoma	Bowel
ACH-000553	-0.0971457	-0.627783	SQ1	Non-Small Cell Lung Cancer	Lung
ACH-002334	-0.412959	-1.17154	SS1A	Synovial Sarcoma	Soft Tissue
ACH-000114	-0.265622	-1.00943	SU8686	Pancreatic Adenocarcinoma	Pancreas
ACH-000271	-0.548172	-1.27836	SUDHL10	Non-Hodgkin Lymphoma	Lymphoid
ACH-000365	-0.290234	-0.570603	SUDHL4	Non-Hodgkin Lymphoma	Lymphoid
ACH-000611	-0.195772	-0.376882	SUDHL6	Non-Hodgkin Lymphoma	Lymphoid
ACH-000652	-0.348771	-0.878084	SUIT2	Pancreatic Adenocarcinoma	Pancreas
ACH-001396	-0.135791	-1.09825	SUM52PE	Invasive Breast Carcinoma	Breast
ACH-001201	-0.439562	-0.931269	SUMB002	Embryonal Tumor	CNS/Brain
ACH-000953	-0.466435	-0.681557	SUPT1	T-Lymphoblastic Leukemia/Lymphoma	Lymphoid
ACH-000437	-0.663015	-1.99615	SW1088	Diffuse Glioma	CNS/Brain
ACH-000890	-0.877847	-1.11813	SW1271	Lung Neuroendocrine Tumor	Lung
ACH-000418	-0.348923	-1.24879	SW1353	Chondrosarcoma	Bone
ACH-000236	-0.224925	-0.552484	SW1417	Colorectal Adenocarcinoma	Bowel
ACH-000470	-0.356002	-0.657351	SW1463	Colorectal Adenocarcinoma	Bowel
ACH-000677	-0.498299	-0.661209	SW1573	Non-Small Cell Lung Cancer	Lung
ACH-000883	0.252296	-1.48404	SW1783	Diffuse Glioma	CNS/Brain
ACH-000155	-0.339445	-0.901792	SW1990	Pancreatic Adenocarcinoma	Pancreas
ACH-000820	-0.727779	-0.866863	SW403	Colorectal Adenocarcinoma	Bowel
ACH-000842	-0.313965	-0.89795	SW480	Colorectal Adenocarcinoma	Bowel
ACH-000958	-0.596555	-1.23397	SW48	Colorectal Adenocarcinoma	Bowel
ACH-000163	-0.230297	-1.53534	SW579	Head and Neck Squamous Cell Carcinoma	Head and Neck
ACH-000651	-0.491907	-0.951851	SW620	Colorectal Adenocarcinoma	Bowel
ACH-000384	-0.739201	-1.30979	SW780	Bladder Urothelial Carcinoma	Bladder/Urinary Tract
ACH-000421	-0.512334	-0.695019	SW837	Colorectal Adenocarcinoma	Bowel
ACH-000680	-0.485567	-0.842551	SW948	Colorectal Adenocarcinoma	Bowel
ACH-001275	-0.0498083	-1.1353	SYO1	Synovial Sarcoma	Soft Tissue
ACH-000018	-0.20819	-1.21773	T24	Bladder Urothelial Carcinoma	Bladder/Urinary Tract
ACH-000147	-0.545196	-1.41368	T47D	Invasive Breast Carcinoma	Breast
ACH-000424	-0.0625319	-0.513195	TC71	Ewing Sarcoma	Bone
ACH-000502	-0.940661	-0.959556	TCCPAN2	Pancreatic Adenocarcinoma	Pancreas
ACH-000720	-0.604224	-1.08204	TCCSUP	Bladder Urothelial Carcinoma	Bladder/Urinary Tract
ACH-000318	-1.12178	-1.10079	TE10	Esophageal Squamous Cell Carcinoma	Esophagus/Stomach
ACH-000488	-0.547785	-1.0685	TE11	Esophageal Squamous Cell Carcinoma	Esophagus/Stomach
ACH-000726	-0.56298	-1.60435	TE14	Esophageal Squamous Cell Carcinoma	Esophagus/Stomach
ACH-000647	-0.34146	-1.33886	TE1	Esophageal Squamous Cell Carcinoma	Esophagus/Stomach
ACH-000917	-0.478553	-1.17961	TE4	Esophageal Squamous Cell Carcinoma	Esophagus/Stomach
ACH-000605	-0.36676	-0.990136	TE6	Esophageal Squamous Cell Carcinoma	Esophagus/Stomach
ACH-000452	-0.206633	-1.30319	TE8	Esophageal Squamous Cell Carcinoma	Esophagus/Stomach
ACH-000694	-0.489655	-1.40462	TE9	Esophageal Squamous Cell Carcinoma	Esophagus/Stomach
ACH-000397	-1.25342	-1.58535	TEN	Endometrial Carcinoma	Uterus
ACH-000146	-0.396763	-0.762237	THP1	Acute Myeloid Leukemia	Myeloid
ACH-000172	-0.335571	-1.35051	TM87	Embryonal Tumor	CNS/Brain
ACH-001211	-0.431513	-1.02882	TTC549	Embryonal Tumor	CNS/Brain
ACH-000597	-0.712714	-0.962969	TTC709	Embryonal Tumor	CNS/Brain
ACH-000459	-0.578697	-1.36145	TUHR10TKB	Renal Cell Carcinoma	Kidney
ACH-000317	-0.747157	-1.36589	TUHR14TKB	Renal Cell Carcinoma	Kidney
ACH-000495	-0.751355	-1.19822	TUHR4TKB	Renal Cell Carcinoma	Kidney
ACH-000430	-0.343142	-0.67538	TYKNU	Ovarian Epithelial Tumor	Ovary/Fallopian Tube
ACH-000040	-0.497513	-1.44049	U118MG	Diffuse Glioma	CNS/Brain
ACH-000232	-0.223947	-0.966781	U251MG	Diffuse Glioma	CNS/Brain
ACH-000364	-0.36832	-1.1413	U2OS	Osteosarcoma	Bone
ACH-000075	0.257314	-1.2673	U87MG	Diffuse Glioma	CNS/Brain
ACH-000406	-0.762501	-1.00026	U937	Acute Myeloid Leukemia	Myeloid
ACH-000579	-0.486075	-0.668534	UACC257	Melanoma	Skin
ACH-000425	-0.342836	-0.638504	UACC62	Melanoma	Skin
ACH-000568	-0.424183	-0.868481	UACC812	Invasive Breast Carcinoma	Breast
ACH-000741	-0.872012	-0.831462	UBLC1	Bladder Urothelial Carcinoma	Bladder/Urinary Tract
ACH-000522	-0.196694	-1.09068	UMUC3	Bladder Urothelial Carcinoma	Bladder/Urinary Tract
ACH-000484	-0.220575	-0.965172	VMRCRCW	Renal Cell Carcinoma	Kidney
ACH-000304	-0.128415	-0.656563	WM115	Melanoma	Skin
ACH-000661	-0.140935	-0.583701	WM1799	Melanoma	Skin
ACH-001239	-0.289447	-0.77793	WM2664	Melanoma	Skin
ACH-000827	-0.579639	-0.816744	WM793	Melanoma	Skin
ACH-000899	-0.315328	-1.06565	WM88	Melanoma	Skin
ACH-000765	-0.357974	-1.0056	WM983B	Melanoma	Skin
ACH-000534	-0.565826	-1.12962	WSUDLCL2	Non-Hodgkin Lymphoma	Lymphoid
ACH-000762	-0.549063	-1.18709	YD38	Head and Neck Squamous Cell Carcinoma	Head and Neck
ACH-000630	-0.373232	-1.50831	YD8	Head and Neck Squamous Cell Carcinoma	Head and Neck
ACH-001249	-0.156517	-0.695644	YMB1	Invasive Breast Carcinoma	Breast
ACH-000097	-0.125948	-0.954641	ZR751	Invasive Breast Carcinoma	Breast
