# Supplementary material for: Weakened APC/C activity at mitotic exit drives cancer vulnerability to KIF18A inhibition
Source: EMBO J. 2024 Jan 26;43(5):2. doi: 10.1038/s44318-024-00031-6 (PMC10907621; doi:10.1038/s44318-024-00031-6)
Supplement: Supplementary file 17 — Source Data Fig. 6 [file 44318_2024_31_MOESM17_ESM.zip › Figure 6/6D/TopRNAiCodependencies_KIF18A.xlsx]

## Sheet: TopRNAiCodependencies_KIF18A
KIF18A's Top 100 Codependencies for RNAi (Achilles+DRIVE+Marcotte DEMETER2)
Pre-computed correlation scores from the Broad DepMap (https://depmap.org)

## Sheet: Data
Gene	Entrez Id	Dataset	Correlation (R2)
ANAPC1	64682	RNAi (Achilles+DRIVE+Marcotte, DEMETER2)	0.340722
ANAPC4	29945	RNAi (Achilles+DRIVE+Marcotte, DEMETER2)	0.311865
CDC23	8697	RNAi (Achilles+DRIVE+Marcotte, DEMETER2)	0.297387
TECTB	6975	RNAi (Achilles+DRIVE+Marcotte, DEMETER2)	0.291747
VSTM2L	128434	RNAi (Achilles+DRIVE+Marcotte, DEMETER2)	-0.281263
CDC27	996	RNAi (Achilles+DRIVE+Marcotte, DEMETER2)	0.280649
CHAD	1101	RNAi (Achilles+DRIVE+Marcotte, DEMETER2)	0.26214
RTN3	10313	RNAi (Achilles+DRIVE+Marcotte, DEMETER2)	0.259207
TDG	6996	RNAi (Achilles+DRIVE+Marcotte, DEMETER2)	0.239945
TTK	7272	RNAi (Achilles+DRIVE+Marcotte, DEMETER2)	-0.238508
LRFN3	79414	RNAi (Achilles+DRIVE+Marcotte, DEMETER2)	-0.237473
ZFP1	162239	RNAi (Achilles+DRIVE+Marcotte, DEMETER2)	0.228103
INO80D	54891	RNAi (Achilles+DRIVE+Marcotte, DEMETER2)	-0.226312
KIF22	3835	RNAi (Achilles+DRIVE+Marcotte, DEMETER2)	0.225119
MAPRE1	22919	RNAi (Achilles+DRIVE+Marcotte, DEMETER2)	-0.224451
DOCK4	9732	RNAi (Achilles+DRIVE+Marcotte, DEMETER2)	-0.223776
FAM24B	196792	RNAi (Achilles+DRIVE+Marcotte, DEMETER2)	-0.219905
PSCA	8000	RNAi (Achilles+DRIVE+Marcotte, DEMETER2)	-0.217906
KAT8	84148	RNAi (Achilles+DRIVE+Marcotte, DEMETER2)	0.21757
HAUS1	115106	RNAi (Achilles+DRIVE+Marcotte, DEMETER2)	0.214955
ZBTB42	100128927	RNAi (Achilles+DRIVE+Marcotte, DEMETER2)	-0.214164
IGSF21	84966	RNAi (Achilles+DRIVE+Marcotte, DEMETER2)	-0.212242
OR4K15	81127	RNAi (Achilles+DRIVE+Marcotte, DEMETER2)	0.211898
UBE2C	11065	RNAi (Achilles+DRIVE+Marcotte, DEMETER2)	0.211514
BUB1	699	RNAi (Achilles+DRIVE+Marcotte, DEMETER2)	0.210964
BRINP3	339479	RNAi (Achilles+DRIVE+Marcotte, DEMETER2)	0.210046
TGM7	116179	RNAi (Achilles+DRIVE+Marcotte, DEMETER2)	0.209419
CYP27B1	1594	RNAi (Achilles+DRIVE+Marcotte, DEMETER2)	0.208234
VANGL2	57216	RNAi (Achilles+DRIVE+Marcotte, DEMETER2)	0.206726
TADA2B	93624	RNAi (Achilles+DRIVE+Marcotte, DEMETER2)	-0.206328
PDLIM2	64236	RNAi (Achilles+DRIVE+Marcotte, DEMETER2)	0.205737
NDUFB4	4710	RNAi (Achilles+DRIVE+Marcotte, DEMETER2)	0.205514
RPL35A	6165	RNAi (Achilles+DRIVE+Marcotte, DEMETER2)	-0.203387
KRTAP10-2	386679	RNAi (Achilles+DRIVE+Marcotte, DEMETER2)	0.201396
SLC16A6	9120	RNAi (Achilles+DRIVE+Marcotte, DEMETER2)	0.200555
PPP4R1	9989	RNAi (Achilles+DRIVE+Marcotte, DEMETER2)	-0.200496
ZMAT3	64393	RNAi (Achilles+DRIVE+Marcotte, DEMETER2)	0.19999
CEP135	9662	RNAi (Achilles+DRIVE+Marcotte, DEMETER2)	0.199855
LINC00487	400941	RNAi (Achilles+DRIVE+Marcotte, DEMETER2)	-0.199
DRAM1	55332	RNAi (Achilles+DRIVE+Marcotte, DEMETER2)	-0.197697
RBSN	64145	RNAi (Achilles+DRIVE+Marcotte, DEMETER2)	0.197301
DACT1	51339	RNAi (Achilles+DRIVE+Marcotte, DEMETER2)	0.19717
HNRNPC	3183	RNAi (Achilles+DRIVE+Marcotte, DEMETER2)	0.195693
RIOX2	84864	RNAi (Achilles+DRIVE+Marcotte, DEMETER2)	0.19533
RADIL	55698	RNAi (Achilles+DRIVE+Marcotte, DEMETER2)	0.195128
CCT8	10694	RNAi (Achilles+DRIVE+Marcotte, DEMETER2)	0.193946
MPP1	4354	RNAi (Achilles+DRIVE+Marcotte, DEMETER2)	0.193902
SSU72	29101	RNAi (Achilles+DRIVE+Marcotte, DEMETER2)	0.19351
IGFL3	388555	RNAi (Achilles+DRIVE+Marcotte, DEMETER2)	0.193165
GAREM1	64762	RNAi (Achilles+DRIVE+Marcotte, DEMETER2)	0.192717
H4-16	121504	RNAi (Achilles+DRIVE+Marcotte, DEMETER2)	-0.192628
SKA3	221150	RNAi (Achilles+DRIVE+Marcotte, DEMETER2)	0.191889
PCTP	58488	RNAi (Achilles+DRIVE+Marcotte, DEMETER2)	-0.191879
PRC1	9055	RNAi (Achilles+DRIVE+Marcotte, DEMETER2)	0.191535
UBC	7316	RNAi (Achilles+DRIVE+Marcotte, DEMETER2)	0.190549
ARFGAP2	84364	RNAi (Achilles+DRIVE+Marcotte, DEMETER2)	0.190408
ZNF543	125919	RNAi (Achilles+DRIVE+Marcotte, DEMETER2)	-0.189047
TMEM170B	100113407	RNAi (Achilles+DRIVE+Marcotte, DEMETER2)	0.189041
FBLIM1	54751	RNAi (Achilles+DRIVE+Marcotte, DEMETER2)	-0.188866
YAF2	10138	RNAi (Achilles+DRIVE+Marcotte, DEMETER2)	-0.188314
RHEX	440712	RNAi (Achilles+DRIVE+Marcotte, DEMETER2)	0.187437
KRTAP1-5	83895	RNAi (Achilles+DRIVE+Marcotte, DEMETER2)	-0.187378
SPATA7	55812	RNAi (Achilles+DRIVE+Marcotte, DEMETER2)	0.187054
ARHGAP17	55114	RNAi (Achilles+DRIVE+Marcotte, DEMETER2)	0.186553
CCDC114	93233	RNAi (Achilles+DRIVE+Marcotte, DEMETER2)	0.186515
KATNB1	10300	RNAi (Achilles+DRIVE+Marcotte, DEMETER2)	0.18591
TMEM126B	55863	RNAi (Achilles+DRIVE+Marcotte, DEMETER2)	0.184968
LDB1	8861	RNAi (Achilles+DRIVE+Marcotte, DEMETER2)	-0.184789
LTV1	84946	RNAi (Achilles+DRIVE+Marcotte, DEMETER2)	-0.184759
ZMAT5	55954	RNAi (Achilles+DRIVE+Marcotte, DEMETER2)	0.184303
MS4A12	54860	RNAi (Achilles+DRIVE+Marcotte, DEMETER2)	0.184175
ZNF492	57615	RNAi (Achilles+DRIVE+Marcotte, DEMETER2)	0.184041
RBMX	27316	RNAi (Achilles+DRIVE+Marcotte, DEMETER2)	0.183443
NSUN4	387338	RNAi (Achilles+DRIVE+Marcotte, DEMETER2)	0.183374
ANAPC5	51433	RNAi (Achilles+DRIVE+Marcotte, DEMETER2)	0.183178
ZNF57	126295	RNAi (Achilles+DRIVE+Marcotte, DEMETER2)	0.183066
SLC17A2	10246	RNAi (Achilles+DRIVE+Marcotte, DEMETER2)	0.182503
GCC1	79571	RNAi (Achilles+DRIVE+Marcotte, DEMETER2)	0.182124
CHMP3	51652	RNAi (Achilles+DRIVE+Marcotte, DEMETER2)	0.182093
DCLK1	9201	RNAi (Achilles+DRIVE+Marcotte, DEMETER2)	0.181776
FARSB	10056	RNAi (Achilles+DRIVE+Marcotte, DEMETER2)	0.18132
DDX59	83479	RNAi (Achilles+DRIVE+Marcotte, DEMETER2)	0.181317
RPL37	6167	RNAi (Achilles+DRIVE+Marcotte, DEMETER2)	-0.18124
XBP1	7494	RNAi (Achilles+DRIVE+Marcotte, DEMETER2)	0.181124
NBEAL2	23218	RNAi (Achilles+DRIVE+Marcotte, DEMETER2)	-0.181112
TP73	7161	RNAi (Achilles+DRIVE+Marcotte, DEMETER2)	0.180278
HAUS6	54801	RNAi (Achilles+DRIVE+Marcotte, DEMETER2)	0.180277
SULT1C3	442038	RNAi (Achilles+DRIVE+Marcotte, DEMETER2)	-0.179883
BPTF	2186	RNAi (Achilles+DRIVE+Marcotte, DEMETER2)	-0.179399
MAD1L1	8379	RNAi (Achilles+DRIVE+Marcotte, DEMETER2)	-0.179345
ACYP1	97	RNAi (Achilles+DRIVE+Marcotte, DEMETER2)	-0.178571
