# Supplementary material for: Weakened APC/C activity at mitotic exit drives cancer vulnerability to KIF18A inhibition
Source: EMBO J. 2024 Jan 26;43(5):2. doi: 10.1038/s44318-024-00031-6 (PMC10907621; doi:10.1038/s44318-024-00031-6)
Supplement: Supplementary file 17 — Source Data Fig. 6 [file 44318_2024_31_MOESM17_ESM.zip › Figure 6/6D/ANAPC4_KIF18A_RNAiCodependency.xlsx]

## Sheet: Description
ANAPC4 Gene Effect (DEMETER2) RNAi (Achilles+DRIVE+Marcotte DEMETER2) vs KIF18A Gene Effect (DEMETER2) RNAi (Achilles+DRIVE+Marcotte DEMETER2)
Downloaded from Broad DepMap dataset (https://depmap.org)

## Sheet: Data
DepMap ID	KIF18A Gene Effect (DEMETER2) RNAi (Achilles+DRIVE+Marcotte, DEMETER2)	ANAPC4 Gene Effect (DEMETER2) RNAi (Achilles+DRIVE+Marcotte, DEMETER2)	Cell Line Name	Primary Disease	Lineage
ACH-001270	-0.460285	-0.724554	127399	Synovial Sarcoma	Soft Tissue
ACH-001000	-0.289883	-1.00238	1321N1	Diffuse Glioma	CNS/Brain
ACH-001001	-0.419593	-0.582641	143B	Osteosarcoma	Bone
ACH-002319	-1.03845	-0.443592	184A1	Non-Cancerous	Breast
ACH-001827	-0.447998	-0.391602	184B5	Non-Cancerous	Breast
ACH-000948	-0.431613	-0.570861	2313287	Esophagogastric Adenocarcinoma	Esophagus/Stomach
ACH-002320	0.335055	-1.09749	600MPE	Invasive Breast Carcinoma	Breast
ACH-000070	-0.319315	-0.778348	697	B-Lymphoblastic Leukemia/Lymphoma	Lymphoid
ACH-000411	-0.635773	-0.779953	769P	Renal Cell Carcinoma	Kidney
ACH-000649	-0.525405	-0.524742	786O	Renal Cell Carcinoma	Kidney
ACH-001306	-0.187879	-0.755504	8305C	Anaplastic Thyroid Cancer	Thyroid
ACH-001307	-0.349842	-0.85693	8505C	Anaplastic Thyroid Cancer	Thyroid
ACH-001441	-0.791621	-0.842221	921	Ocular Melanoma	Eye
ACH-000008	-0.286118	-0.591638	A101D	Melanoma	Skin
ACH-000558	-0.762902	-0.940302	A172	Diffuse Glioma	CNS/Brain
ACH-000201	-0.39798	-0.378225	A204	Rhabdomyosarcoma	Soft Tissue
ACH-000788	-0.634124	-0.812256	A2058	Melanoma	Skin
ACH-000740	-0.101987	-0.483985	A253	Head and Neck Squamous Cell Carcinoma	Head and Neck
ACH-000657	-0.239045	-0.343089	A2780	Ovarian Epithelial Tumor	Ovary/Fallopian Tube
ACH-000219	-0.833253	-0.675545	A375	Melanoma	Skin
ACH-000697	-0.515015	-1.13302	A3KAW	Non-Hodgkin Lymphoma	Lymphoid
ACH-000757	-0.395839	-0.876277	A427	Non-Small Cell Lung Cancer	Lung
ACH-000555	-0.00781347	-0.596601	A498	Renal Cell Carcinoma	Kidney
ACH-000157	-0.561913	-0.571986	A4FUK	Non-Hodgkin Lymphoma	Lymphoid
ACH-000681	-0.128706	-0.63899	A549	Non-Small Cell Lung Cancer	Lung
ACH-000052	-0.167458	-0.571476	A673	Ewing Sarcoma	Bone
ACH-000429	-0.741142	-1.03626	A704	Renal Cell Carcinoma	Kidney
ACH-000528	-0.218085	-0.55362	ABC1	Non-Small Cell Lung Cancer	Lung
ACH-000086	-0.476596	-0.644594	ACCMESO1	Pleural Mesothelioma	Pleura
ACH-000046	-0.0203988	-0.897956	ACHN	Renal Cell Carcinoma	Kidney
ACH-000880	-0.417047	-0.584991	AGS	Esophagogastric Adenocarcinoma	Esophagus/Stomach
ACH-000838	-0.379738	-0.650829	AMO1	Non-Hodgkin Lymphoma	Lymphoid
ACH-000940	-0.543836	-0.463231	AN3CA	Endometrial Carcinoma	Uterus
ACH-000248	-0.5959	-1.1727	AU565	Invasive Breast Carcinoma	Breast
ACH-001015	0.109218	-0.516065	AZ521	Small Bowel Cancer	Bowel
ACH-000593	-0.177212	-0.650745	BC3C	Bladder Urothelial Carcinoma	Bladder/Urinary Tract
ACH-000456	-0.219372	-0.808809	BCPAP	Poorly Differentiated Thyroid Cancer	Thyroid
ACH-000792	-0.56552	-1.15523	BFTC909	Renal Cell Carcinoma	Kidney
ACH-000191	-0.743308	-0.662459	BHT101	Anaplastic Thyroid Cancer	Thyroid
ACH-000548	-0.616845	-0.916666	BHY	Head and Neck Squamous Cell Carcinoma	Head and Neck
ACH-000794	-0.433023	-0.863448	BICR22	Head and Neck Squamous Cell Carcinoma	Head and Neck
ACH-000771	-0.701145	-0.871513	BICR56	Head and Neck Squamous Cell Carcinoma	Head and Neck
ACH-000415	-1.27488	-1.25464	BICR6	Head and Neck Squamous Cell Carcinoma	Head and Neck
ACH-000160	-0.505584	-0.498373	BT12	Embryonal Tumor	CNS/Brain
ACH-001020	-0.243713	-0.697102	BT16	Embryonal Tumor	CNS/Brain
ACH-000536	-0.530347	-0.926182	BT20	Invasive Breast Carcinoma	Breast
ACH-000927	-0.86099	-0.880872	BT474	Invasive Breast Carcinoma	Breast
ACH-000818	-1.35343	-1.07534	BT483	Invasive Breast Carcinoma	Breast
ACH-000288	-0.803616	-1.34544	BT549	Invasive Breast Carcinoma	Breast
ACH-000535	-0.586557	-0.596363	BXPC3	Pancreatic Adenocarcinoma	Pancreas
ACH-000580	0.0652847	-0.633646	C32	Melanoma	Skin
ACH-000206	-0.867162	-0.6459	C8166	T-Lymphoblastic Leukemia/Lymphoma	Lymphoid
ACH-000003	-1.09237	-0.579533	CACO2	Colorectal Adenocarcinoma	Bowel
ACH-000433	-0.305115	-0.772836	CAKI1	Renal Cell Carcinoma	Kidney
ACH-000234	-0.636644	-0.761881	CAKI2	Renal Cell Carcinoma	Kidney
ACH-000212	-0.948797	-0.863187	CAL120	Invasive Breast Carcinoma	Breast
ACH-000826	-0.669583	-0.77131	CAL12T	Non-Small Cell Lung Cancer	Lung
ACH-000902	-0.74638	-1.00431	CAL148	Invasive Breast Carcinoma	Breast
ACH-000832	-0.422197	-0.805598	CAL27	Head and Neck Squamous Cell Carcinoma	Head and Neck
ACH-000142	-0.657819	-0.661933	CAL29	Bladder Urothelial Carcinoma	Bladder/Urinary Tract
ACH-000518	-0.731512	-0.884596	CAL33	Head and Neck Squamous Cell Carcinoma	Head and Neck
ACH-000856	-0.23787	-0.871771	CAL51	Invasive Breast Carcinoma	Breast
ACH-000457	-0.286863	-0.560677	CAL54	Renal Cell Carcinoma	Kidney
ACH-000857	-1.16062	-1.17688	CAL851	Invasive Breast Carcinoma	Breast
ACH-000392	-0.591312	-0.889542	CALU3	Non-Small Cell Lung Cancer	Lung
ACH-000264	-0.862262	-0.834041	CALU6	Non-Small Cell Lung Cancer	Lung
ACH-000783	0.0562517	-0.634778	CAMA1	Invasive Breast Carcinoma	Breast
ACH-000713	-0.121408	-0.676712	CAOV3	Ovarian Epithelial Tumor	Ovary/Fallopian Tube
ACH-000464	-0.977627	-0.833564	CAS1	Diffuse Glioma	CNS/Brain
ACH-000963	-0.499957	-0.703293	CCK81	Colorectal Adenocarcinoma	Bowel
ACH-000138	-0.49882	-0.40116	CFPAC1	Pancreatic Adenocarcinoma	Pancreas
ACH-000867	-1.06099	-1.30582	CHAGOK1	Non-Small Cell Lung Cancer	Lung
ACH-000458	-0.589174	-0.815629	CJM	Melanoma	Skin
ACH-000249	-0.214142	-0.738924	CL11	Colorectal Adenocarcinoma	Bowel
ACH-000895	-0.0158636	-0.373874	CL34	Colorectal Adenocarcinoma	Bowel
ACH-001036	-0.0997648	-0.248057	CMK115	Acute Myeloid Leukemia	Myeloid
ACH-000641	-0.373906	-0.708419	CMK	Acute Myeloid Leukemia	Myeloid
ACH-000253	0.16643	-0.380389	COLO201	Colorectal Adenocarcinoma	Bowel
ACH-001039	-0.200085	-0.519937	COLO205	Colorectal Adenocarcinoma	Bowel
ACH-000202	-0.298849	-0.375218	COLO320	Colorectal Adenocarcinoma	Bowel
ACH-000350	-0.00439048	-0.454973	COLO678	Colorectal Adenocarcinoma	Bowel
ACH-000805	-0.0670183	-0.511264	COLO679	Melanoma	Skin
ACH-000717	-0.23512	-0.784669	COLO680N	Esophageal Squamous Cell Carcinoma	Esophagus/Stomach
ACH-000864	-0.483829	-0.658694	COLO684	Endometrial Carcinoma	Uterus
ACH-001041	-0.617322	-0.723364	CHL1DM	Melanoma	Skin
ACH-000582	-1.01359	-1.56391	COLO741	Melanoma	Skin
ACH-000401	-0.611461	-0.799532	COLO800	Melanoma	Skin
ACH-000644	-0.640325	-0.735002	COLO829	Melanoma	Skin
ACH-000161	-0.187497	-0.400376	CORL105	Non-Small Cell Lung Cancer	Lung
ACH-000662	-0.556765	-0.536796	CORL23	Non-Small Cell Lung Cancer	Lung
ACH-000257	-0.69789	-0.590232	CORL279	Lung Neuroendocrine Tumor	Lung
ACH-000508	-0.279217	-1.0369	CORL88	Lung Neuroendocrine Tumor	Lung
ACH-000256	-1.44491	-1.15409	COV318	Ovarian Epithelial Tumor	Ovary/Fallopian Tube
ACH-000278	-1.26753	-0.996528	COV362	Ovarian Epithelial Tumor	Ovary/Fallopian Tube
ACH-000998	0.168555	-0.835809	CW2	Colorectal Adenocarcinoma	Bowel
ACH-001050	-0.679921	-0.839002	CW9019	Rhabdomyosarcoma	Soft Tissue
ACH-000055	-0.780102	-0.728249	D283MED	Embryonal Tumor	CNS/Brain
ACH-000095	-0.223438	-0.73175	D341Med	Embryonal Tumor	CNS/Brain
ACH-001052	-1.0326	-0.732572	D384	Embryonal Tumor	CNS/Brain
ACH-001053	-0.167953	-0.723044	D425	Embryonal Tumor	CNS/Brain
ACH-001054	-0.366102	-0.715917	D458	Embryonal Tumor	CNS/Brain
ACH-001055	-0.489468	-0.860109	D556	Embryonal Tumor	CNS/Brain
ACH-000243	-0.604317	-0.934642	DANG	Pancreatic Adenocarcinoma	Pancreas
ACH-000211	-0.778127	-1.02847	DAOY	Embryonal Tumor	CNS/Brain
ACH-000334	-0.632552	-0.791667	DB	Non-Hodgkin Lymphoma	Lymphoid
ACH-000207	-0.184237	-0.641475	DETROIT562	Head and Neck Squamous Cell Carcinoma	Head and Neck
ACH-001061	-0.141013	-0.644591	DLD1	Colorectal Adenocarcinoma	Bowel
ACH-000530	-0.210325	-0.643012	DMS114	Lung Neuroendocrine Tumor	Lung
ACH-000749	-0.241305	-0.438976	DMS273	Lung Neuroendocrine Tumor	Lung
ACH-000698	-0.470187	-0.679992	DMS53	Lung Neuroendocrine Tumor	Lung
ACH-000981	-0.528776	-0.975955	DND41	T-Lymphoblastic Leukemia/Lymphoma	Lymphoid
ACH-000979	-0.713886	-0.861954	DU145	Prostate Adenocarcinoma	Prostate
ACH-000258	-0.652521	-0.536952	DU4475	Invasive Breast Carcinoma	Breast
ACH-000563	-0.676768	-0.856429	EBC1	Non-Small Cell Lung Cancer	Lung
ACH-000560	-0.139547	-1.12505	ECC10	Esophagogastric Adenocarcinoma	Esophagus/Stomach
ACH-000305	-0.820481	-1.13877	ECGI10	Esophageal Squamous Cell Carcinoma	Esophagus/Stomach
ACH-000117	-1.60358	-0.931446	EFM192A	Invasive Breast Carcinoma	Breast
ACH-000330	-0.343929	-0.76336	EFM19	Invasive Breast Carcinoma	Breast
ACH-000706	-0.716403	-0.478185	EKVX	Non-Small Cell Lung Cancer	Lung
ACH-000978	-0.518378	-0.625436	EN	Endometrial Carcinoma	Uterus
ACH-000585	-0.616516	-0.666591	EPLC272H	Non-Small Cell Lung Cancer	Lung
ACH-000906	-0.336218	-0.57948	ES2	Ovarian Epithelial Tumor	Ovary/Fallopian Tube
ACH-000913	-0.670545	-0.684625	ESS1	Uterine Sarcoma/Mesenchymal	Uterus
ACH-001065	-0.38248	-0.893847	EVSAT	Invasive Breast Carcinoma	Breast
ACH-000846	-0.797727	-0.958326	FADU	Head and Neck Squamous Cell Carcinoma	Head and Neck
ACH-000633	-0.549391	-0.682844	FU97	Esophagogastric Adenocarcinoma	Esophagus/Stomach
ACH-001272	-0.308233	-0.485432	FUJI	Synovial Sarcoma	Soft Tissue
ACH-000574	-0.765487	-1.18009	FUOV1	Ovarian Epithelial Tumor	Ovary/Fallopian Tube
ACH-000572	-0.547687	-0.668416	G361	Melanoma	Skin
ACH-000096	-0.240283	-0.46268	G401	Rhabdoid Cancer	Kidney
ACH-000375	-0.00679429	-0.225741	G402	Renal Cell Carcinoma	Kidney
ACH-000098	-0.431966	-1.10029	GAMG	Diffuse Glioma	CNS/Brain
ACH-000738	-0.367375	-0.819948	GB1	Diffuse Glioma	CNS/Brain
ACH-000756	-0.364572	-0.830498	GI1	Diffuse Glioma	CNS/Brain
ACH-002332	-0.447343	-0.610548	GISTT1	Gastrointestinal Stromal Tumor	Soft Tissue
ACH-000746	-0.689684	-0.830344	GSS	Esophagogastric Adenocarcinoma	Esophagus/Stomach
ACH-000485	-0.237975	-0.638581	GSU	Esophagogastric Adenocarcinoma	Esophagus/Stomach
ACH-002321	-0.680095	-0.328806	HBL100	Non-Cancerous	Breast
ACH-001514	-0.0672142	-0.503961	HCC1008	Invasive Breast Carcinoma	Breast
ACH-000374	-0.575241	-0.904381	HCC1143	Invasive Breast Carcinoma	Breast
ACH-000111	-1.10114	-0.720301	HCC1187	Invasive Breast Carcinoma	Breast
ACH-000901	-0.259778	-0.65753	HCC1359	Non-Small Cell Lung Cancer	Lung
ACH-000699	-0.204257	-0.918482	HCC1395	Invasive Breast Carcinoma	Breast
ACH-000277	-1.03127	-0.189195	HCC1419	Invasive Breast Carcinoma	Breast
ACH-000352	-0.243731	-1.12692	HCC1428	Invasive Breast Carcinoma	Breast
ACH-000349	0.0787431	-0.960218	HCC1500	Breast Ductal Carcinoma In Situ	Breast
ACH-000930	-0.246653	-1.66341	HCC1569	Invasive Breast Carcinoma	Breast
ACH-000196	-0.623993	-0.986935	HCC1599	Invasive Breast Carcinoma	Breast
ACH-000878	-1.17356	-0.724151	HCC15	Non-Small Cell Lung Cancer	Lung
ACH-000624	-0.948058	-0.934229	HCC1806	Breast Ductal Carcinoma In Situ	Breast
ACH-000712	0.414103	-1.06878	HCC1833	Non-Small Cell Lung Cancer	Lung
ACH-000223	-0.731235	-0.7512	HCC1937	Invasive Breast Carcinoma	Breast
ACH-000859	-0.925287	-0.768627	HCC1954	Breast Ductal Carcinoma In Situ	Breast
ACH-000725	-0.389201	-0.905451	HCC202	Breast Ductal Carcinoma In Situ	Breast
ACH-002322	-0.686156	-0.798545	HCC2185	Invasive Breast Carcinoma	Breast
ACH-000755	-0.466347	-0.6566	HCC2218	Breast Ductal Carcinoma In Situ	Breast
ACH-000143	-0.333644	-0.534903	HCC2429	Non-Small Cell Lung Cancer	Lung
ACH-000975	0.0362259	-0.949509	HCC2450	Non-Small Cell Lung Cancer	Lung
ACH-002323	-1.06878	-0.805716	HCC2688	Breast Ductal Carcinoma In Situ	Breast
ACH-002324	-1.06226	-0.782995	HCC3153	Invasive Breast Carcinoma	Breast
ACH-000515	-0.416746	-0.856394	HCC33	Lung Neuroendocrine Tumor	Lung
ACH-000840	-0.455576	-1.43046	HCC366	Non-Small Cell Lung Cancer	Lung
ACH-000276	-0.938108	-1.55227	HCC38	Invasive Breast Carcinoma	Breast
ACH-000066	-0.0988625	-0.464706	HCC4006	Non-Small Cell Lung Cancer	Lung
ACH-000667	-0.331416	-0.716418	HCC44	Non-Small Cell Lung Cancer	Lung
ACH-000339	-0.360757	-0.773297	HCC461	Non-Small Cell Lung Cancer	Lung
ACH-000872	-0.185944	-0.998362	HCC515	Non-Small Cell Lung Cancer	Lung
ACH-000668	-0.519242	-0.761722	HCC70	Invasive Breast Carcinoma	Breast
ACH-002333	-0.269766	-0.550098	HCC827GR	Non-Small Cell Lung Cancer	Lung
ACH-000012	-0.548461	-0.549687	HCC827	Non-Small Cell Lung Cancer	Lung
ACH-000454	-1.06773	-1.32988	HCC95	Non-Small Cell Lung Cancer	Lung
ACH-000971	-0.153306	-0.588426	HCT116	Colorectal Adenocarcinoma	Bowel
ACH-000997	-0.620905	-0.566277	HCT15	Colorectal Adenocarcinoma	Bowel
ACH-000643	-0.995184	-1.14379	HDQP1	Invasive Breast Carcinoma	Breast
ACH-000954	-0.367947	-0.971273	HEC1A	Endometrial Carcinoma	Uterus
ACH-000996	-0.453258	-0.848093	HEC251	Endometrial Carcinoma	Uterus
ACH-000946	-0.123225	-0.561044	HEC265	Endometrial Carcinoma	Uterus
ACH-000831	-0.344314	-0.629422	HEC50B	Endometrial Carcinoma	Uterus
ACH-000994	-0.639418	-0.570541	HEC59	Endometrial Carcinoma	Uterus
ACH-000984	-0.257624	-0.770363	HEC6	Endometrial Carcinoma	Uterus
ACH-000049	-0.716543	-0.913164	HEKTE	Non-Cancerous	Kidney
ACH-000005	-0.185798	-0.97663	HEL9217	Acute Myeloid Leukemia	Myeloid
ACH-001086	-0.571133	-0.778484	HELA	Cervical Adenocarcinoma	Cervix
ACH-000004	-0.486353	-0.831715	HEL	Acute Myeloid Leukemia	Myeloid
ACH-000625	-0.0929425	-0.38801	HEP3B217	Hepatocellular Carcinoma	Liver
ACH-000739	-0.953712	-0.532898	HEPG2	Hepatoblastoma	Liver
ACH-000542	-0.572784	-0.80126	HEYA8	Ovarian Epithelial Tumor	Ovary/Fallopian Tube
ACH-000847	-0.160839	-0.973631	HGC27	Esophagogastric Adenocarcinoma	Esophagus/Stomach
ACH-001087	-0.63634	-0.920937	HK2	Non-Cancerous	Kidney
ACH-001088	-0.463851	-0.584338	HLC1	Non-Small Cell Lung Cancer	Lung
ACH-001089	-1.17162	-1.2459	HLE	Hepatocellular Carcinoma	Liver
ACH-000393	-0.681748	-0.807683	HLF	Hepatocellular Carcinoma	Liver
ACH-000721	-0.0682863	-0.916016	HMC18	Invasive Breast Carcinoma	Breast
ACH-000861	-0.589227	-0.770777	HOP62	Non-Small Cell Lung Cancer	Lung
ACH-001091	-0.104745	-0.37982	HRT18	Colorectal Adenocarcinoma	Bowel
ACH-000014	-0.355688	-0.62345	HS294T	Melanoma	Skin
ACH-000148	-0.737249	-1.11851	HS578T	Invasive Breast Carcinoma	Breast
ACH-000799	-0.364218	-0.615084	HS695T	Melanoma	Skin
ACH-000133	-1.08452	-0.622074	HS729	Rhabdomyosarcoma	Soft Tissue
ACH-000274	0.275987	-1.14364	HS852T	Melanoma	Skin
ACH-000814	0.0346636	-0.539598	HS939T	Melanoma	Skin
ACH-000632	-0.5648	-0.678426	HS944T	Melanoma	Skin
ACH-000472	-0.68762	-0.922954	HSC2	Head and Neck Squamous Cell Carcinoma	Head and Neck
ACH-000778	-0.323102	-0.74181	HSC3	Head and Neck Squamous Cell Carcinoma	Head and Neck
ACH-002085	-0.377096	-0.65088	HSSYII	Synovial Sarcoma	Soft Tissue
ACH-000054	-0.541761	-0.651614	HT1080	Fibrosarcoma	Soft Tissue
ACH-000986	-0.691879	-0.802319	HT115	Colorectal Adenocarcinoma	Bowel
ACH-000547	-0.557378	-0.431924	HT1197	Bladder Urothelial Carcinoma	Bladder/Urinary Tract
ACH-000724	-0.265265	-0.902301	HT1376	Bladder Urothelial Carcinoma	Bladder/Urinary Tract
ACH-000322	-0.531745	-0.835007	HT144	Melanoma	Skin
ACH-000552	-0.807268	-0.762766	HT29	Colorectal Adenocarcinoma	Bowel
ACH-000926	-0.124243	-0.542706	HT55	Colorectal Adenocarcinoma	Bowel
ACH-000239	-1.07332	-0.724034	HUG1N	Esophagogastric Adenocarcinoma	Esophagus/Stomach
ACH-000475	-0.946581	-0.93528	HUH1	Hepatocellular Carcinoma	Liver
ACH-000671	-0.388892	-0.952954	HUH6	Hepatoblastoma	Liver
ACH-000480	-0.391383	-0.339994	HUH7	Hepatocellular Carcinoma	Liver
ACH-000118	-0.706398	-1.24835	HUPT3	Pancreatic Adenocarcinoma	Pancreas
ACH-000213	-0.868289	-0.831379	HUPT4	Pancreatic Adenocarcinoma	Pancreas
ACH-000672	-0.281931	-0.619594	IALM	Non-Small Cell Lung Cancer	Lung
ACH-000882	-0.049313	-0.620964	IGR1	Melanoma	Skin
ACH-000650	-0.445558	-0.726382	IGR37	Melanoma	Skin
ACH-000550	-1.03837	-1.56925	IGR39	Melanoma	Skin
ACH-000966	-0.134645	-0.621272	IGROV1	Ovarian Epithelial Tumor	Ovary/Fallopian Tube
ACH-000919	-0.435639	-0.807257	IM95	Esophagogastric Adenocarcinoma	Esophagus/Stomach
ACH-000512	-0.670507	-0.728961	INA6	Non-Hodgkin Lymphoma	Lymphoid
ACH-000915	-0.302325	-0.523392	IPC298	Melanoma	Skin
ACH-000961	-0.664199	-0.532505	ISHIKAWAHERAKLIO02ER	Endometrial Carcinoma	Uterus
ACH-000620	-0.662331	-0.764127	JHH1	Hepatocellular Carcinoma	Liver
ACH-000734	-0.725946	-0.641007	JHH5	Hepatocellular Carcinoma	Liver
ACH-000217	-0.357149	-0.686257	JHH6	Hepatocellular Carcinoma	Liver
ACH-000848	-0.26085	-0.581399	JHH7	Hepatocellular Carcinoma	Liver
ACH-000132	0.00356371	-0.424357	JHOS2	Ovarian Epithelial Tumor	Ovary/Fallopian Tube
ACH-000909	-0.0643939	-0.494886	JHUEM2	Endometrial Carcinoma	Uterus
ACH-000711	-1.43973	-1.12999	JIMT1	Invasive Breast Carcinoma	Breast
ACH-000645	-0.322909	-0.602965	JL1	Pleural Mesothelioma	Pleura
ACH-000753	-0.764287	-0.696409	JMSU1	Bladder Urothelial Carcinoma	Bladder/Urinary Tract
ACH-001096	-0.325497	-0.631207	JR	Rhabdomyosarcoma	Soft Tissue
ACH-000404	-0.433612	-0.737511	K029AX	Melanoma	Skin
ACH-000315	-0.478912	-0.665454	KARPAS422	Non-Hodgkin Lymphoma	Lymphoid
ACH-000263	-0.914919	-0.390196	KASUMI1	Acute Myeloid Leukemia	Myeloid
ACH-000728	0.00721598	-1.04401	KASUMI2	B-Lymphoblastic Leukemia/Lymphoma	Lymphoid
ACH-000793	-0.644253	-0.844211	KATOIII	Esophagogastric Adenocarcinoma	Esophagus/Stomach
ACH-001099	-0.578464	-0.775892	KD	Embryonal Tumor	CNS/Brain
ACH-000507	-0.751465	-0.768242	KE39	Esophagogastric Adenocarcinoma	Esophagus/Stomach
ACH-000259	-0.584918	-0.42363	KELLY	Neuroblastoma	Peripheral Nervous System
ACH-000969	-0.559651	-0.478754	KM12	Colorectal Adenocarcinoma	Bowel
ACH-000889	-0.373301	-0.487226	KMM1	Non-Hodgkin Lymphoma	Lymphoid
ACH-000684	-0.577484	-0.705764	KMRC1	Renal Cell Carcinoma	Kidney
ACH-000250	-1.35774	-1.03502	KMRC20	Renal Cell Carcinoma	Kidney
ACH-000709	-0.664596	-0.499967	KMRC2	Renal Cell Carcinoma	Kidney
ACH-000658	-0.542486	-0.422943	KMS18	Non-Hodgkin Lymphoma	Lymphoid
ACH-000576	-0.112697	-0.619449	KMS27	Non-Hodgkin Lymphoma	Lymphoid
ACH-000419	-0.633445	-0.539634	KMS28BM	Non-Hodgkin Lymphoma	Lymphoid
ACH-000541	-0.217053	-0.472927	KMS34	Non-Hodgkin Lymphoma	Lymphoid
ACH-000622	-1.35676	-1.23218	KNS42	Diffuse Glioma	CNS/Brain
ACH-000858	-0.556649	-0.766592	KNS62	Non-Small Cell Lung Cancer	Lung
ACH-000479	-0.510271	-0.858517	KNS81	Diffuse Glioma	CNS/Brain
ACH-001107	-0.26355	-0.964696	KP1N	Pancreatic Adenocarcinoma	Pancreas
ACH-000108	0.0847945	-0.478079	KP3	Adenosquamous Carcinoma of the Pancreas	Pancreas
ACH-000265	-0.224645	-0.793194	KP4	Pancreatic Adenocarcinoma	Pancreas
ACH-000028	-0.586835	-0.194156	KPL1	Invasive Breast Carcinoma	Breast
ACH-000446	-0.424428	-0.534969	KPNSI9S	Neuroblastoma	Peripheral Nervous System
ACH-000227	-0.483536	-0.786763	KPNYN	Neuroblastoma	Peripheral Nervous System
ACH-000631	-0.545894	-1.00146	KS1	Diffuse Glioma	CNS/Brain
ACH-000486	-0.355451	-0.772985	KU1919	Bladder Urothelial Carcinoma	Bladder/Urinary Tract
ACH-000607	-0.492203	-0.434491	KYM1	Rhabdomyosarcoma	Soft Tissue
ACH-000823	-0.2937	-0.632171	KYSE140	Esophageal Squamous Cell Carcinoma	Esophagus/Stomach
ACH-000855	-0.287073	-0.945919	KYSE150	Esophageal Squamous Cell Carcinoma	Esophagus/Stomach
ACH-000693	-0.691816	-1.10463	KYSE180	Esophageal Squamous Cell Carcinoma	Esophagus/Stomach
ACH-000777	-0.230266	-0.837462	KYSE30	Esophageal Squamous Cell Carcinoma	Esophagus/Stomach
ACH-000809	-0.331919	-0.537035	KYSE410	Esophageal Squamous Cell Carcinoma	Esophagus/Stomach
ACH-000865	0.0365989	-0.558453	KYSE450	Esophageal Squamous Cell Carcinoma	Esophagus/Stomach
ACH-000824	-0.219256	-0.577234	KYSE510	Esophageal Squamous Cell Carcinoma	Esophagus/Stomach
ACH-000637	-0.410553	-0.653269	KYSE520	Esophageal Squamous Cell Carcinoma	Esophagus/Stomach
ACH-000784	-0.0718179	-0.882108	KYSE70	Esophageal Squamous Cell Carcinoma	Esophagus/Stomach
ACH-000685	-0.120445	-0.536236	L33	Adenosquamous Carcinoma of the Pancreas	Pancreas
ACH-001113	-0.476068	-1.22716	LC1SQSF	Non-Small Cell Lung Cancer	Lung
ACH-000627	-0.52397	-0.418777	LCLC103H	Non-Small Cell Lung Cancer	Lung
ACH-000596	-0.696793	-0.755021	LCLC97TM1	Non-Small Cell Lung Cancer	Lung
ACH-000471	-1.38237	-1.06005	LI7	Hepatocellular Carcinoma	Liver
ACH-000769	-0.220162	-0.815616	LK2	Non-Small Cell Lung Cancer	Lung
ACH-000255	-0.311239	-0.94727	LMSU	Esophagogastric Adenocarcinoma	Esophagus/Stomach
ACH-000819	-0.86944	-0.789203	LN18	Diffuse Glioma	CNS/Brain
ACH-000595	-0.834007	-1.04264	LN229	Diffuse Glioma	CNS/Brain
ACH-000977	-0.416486	-0.482944	LNCAPCLONEFGC	Prostate Adenocarcinoma	Prostate
ACH-000176	-0.823381	-0.941671	LOUNH91	Non-Small Cell Lung Cancer	Lung
ACH-000950	-0.992784	-0.759306	LOVO	Colorectal Adenocarcinoma	Bowel
ACH-000750	-0.0973111	-0.812549	LOXIMVI	Melanoma	Skin
ACH-000957	-0.0699359	-0.580282	LS180	Colorectal Adenocarcinoma	Bowel
ACH-000985	-0.813105	-0.704887	LS411N	Colorectal Adenocarcinoma	Bowel
ACH-000007	-0.412189	-0.761608	LS513	Colorectal Adenocarcinoma	Bowel
ACH-000438	-1.08127	-0.811476	LU65	Non-Small Cell Lung Cancer	Lung
ACH-000444	-0.930875	-0.79235	LU99	Non-Small Cell Lung Cancer	Lung
ACH-000390	-1.19088	-1.31925	LUDLU1	Non-Small Cell Lung Cancer	Lung
ACH-000787	-0.0828071	-0.693525	LXF289	Non-Small Cell Lung Cancer	Lung
ACH-002325	-0.727338	-0.592313	LY2	Invasive Breast Carcinoma	Breast
ACH-000152	-0.57345	-0.710921	M059K	Diffuse Glioma	CNS/Brain
ACH-002326	-0.885653	-1.11882	MACLS2	Invasive Breast Carcinoma	Breast
ACH-001357	-0.389514	-0.768029	MCF10A	Non-Cancerous	Breast
ACH-002327	-0.146272	-1.22527	MCF12A	Non-Cancerous	Breast
ACH-000019	-0.784848	-0.43188	MCF7	Invasive Breast Carcinoma	Breast
ACH-000044	-0.324715	-0.659025	MDAMB134VI	Invasive Breast Carcinoma	Breast
ACH-000621	-1.39459	-1.4873	MDAMB157	Invasive Breast Carcinoma	Breast
ACH-000759	-0.355701	-0.621973	MDAMB175VII	Invasive Breast Carcinoma	Breast
ACH-000768	-0.415246	-0.844067	MDAMB231	Invasive Breast Carcinoma	Breast
ACH-001358	-0.605816	-1.41055	MDAMB330	Invasive Breast Carcinoma	Breast
ACH-000934	-0.400737	-0.98194	MDAMB361	Invasive Breast Carcinoma	Breast
ACH-000876	-0.216892	-0.676225	MDAMB415	Invasive Breast Carcinoma	Breast
ACH-000884	-0.377326	-0.617166	MDAMB435S	Melanoma	Skin
ACH-000573	-0.537783	-0.917494	MDAMB436	Invasive Breast Carcinoma	Breast
ACH-000910	-0.0439008	-0.955544	MDAMB453	Invasive Breast Carcinoma	Breast
ACH-000849	-0.487377	-1.00344	MDAMB468	Invasive Breast Carcinoma	Breast
ACH-000952	-0.660228	-0.625383	MDAPCA2B	Prostate Adenocarcinoma	Prostate
ACH-000935	-0.411699	-0.750278	MDST8	Colorectal Adenocarcinoma	Bowel
ACH-001359	-0.296114	-0.658954	ME180	Cervical Squamous Cell Carcinoma	Cervix
ACH-002015	-0.355812	-1.02801	MEL285	Ocular Melanoma	Eye
ACH-000450	-0.153434	-0.424625	MELHO	Melanoma	Skin
ACH-000881	-0.311548	-0.552642	MELJUSO	Melanoma	Skin
ACH-000987	-0.418703	-1.02798	MEWO	Melanoma	Skin
ACH-000192	-0.613048	-0.841597	MFE280	Endometrial Carcinoma	Uterus
ACH-000879	-0.198296	-0.434623	MFE296	Endometrial Carcinoma	Uterus
ACH-000988	-0.541546	-0.953929	MFE319	Endometrial Carcinoma	Uterus
ACH-001819	-0.857388	-0.294165	MFM223	Invasive Breast Carcinoma	Breast
ACH-000391	-0.508574	-0.782181	MHHES1	Ewing Sarcoma	Bone
ACH-000601	-0.51259	-1.03605	MIAPACA2	Pancreatic Adenocarcinoma	Pancreas
ACH-001122	-0.715474	-0.814869	MKL1	Merkel Cell Carcinoma	Skin
ACH-001123	-0.468025	-0.671643	MKL2	Merkel Cell Carcinoma	Skin
ACH-000351	-0.501489	-0.565115	MKN1	Esophagogastric Adenocarcinoma	Esophagus/Stomach
ACH-000356	-0.100598	-0.4246	MKN45	Esophagogastric Adenocarcinoma	Esophagus/Stomach
ACH-000678	-0.0365524	-0.970826	MKN7	Esophagogastric Adenocarcinoma	Esophagus/Stomach
ACH-000362	-0.130402	-0.483668	MOLM13	Acute Myeloid Leukemia	Myeloid
ACH-000369	-0.130544	-0.783201	MOLM16	Acute Myeloid Leukemia	Myeloid
ACH-001129	-0.221227	-0.455944	MONOMAC1	Acute Myeloid Leukemia	Myeloid
ACH-000006	0.0639792	-0.383983	MONOMAC6	Acute Myeloid Leukemia	Myeloid
ACH-000851	-0.419818	-0.749825	MORCPR	Non-Small Cell Lung Cancer	Lung
ACH-000319	-0.566953	-0.679896	MPP89	Pleural Mesothelioma	Pleura
ACH-002328	-0.317475	-0.798451	MX1	Breast Neoplasm, NOS	Breast
ACH-000804	-0.564534	-0.417574	NB1	Neuroblastoma	Peripheral Nervous System
ACH-000110	-0.531138	-1.09656	NCCSTCK140	Esophagogastric Adenocarcinoma	Esophagus/Stomach
ACH-000866	-0.818472	-0.664618	NCIH1048	Lung Neuroendocrine Tumor	Lung
ACH-000780	-0.129662	-0.938231	NCIH1105	Lung Neuroendocrine Tumor	Lung
ACH-000980	-0.468288	-0.888835	NCIH1155	Non-Small Cell Lung Cancer	Lung
ACH-000510	-0.361149	-0.326784	NCIH1299	Non-Small Cell Lung Cancer	Lung
ACH-000921	-0.462399	-0.741606	NCIH157DM	Non-Small Cell Lung Cancer	Lung
ACH-000666	-0.349023	-0.748063	NCIH1355	Non-Small Cell Lung Cancer	Lung
ACH-000845	-0.201212	-0.667417	NCIH1373	Non-Small Cell Lung Cancer	Lung
ACH-000327	-0.402612	-0.712142	NCIH1395	Non-Small Cell Lung Cancer	Lung
ACH-000852	-0.094426	-0.94123	NCIH1435	Non-Small Cell Lung Cancer	Lung
ACH-000589	-0.347179	-0.862471	NCIH1437	Non-Small Cell Lung Cancer	Lung
ACH-000506	-0.440087	-0.912646	NCIH146	Lung Neuroendocrine Tumor	Lung
ACH-000869	-0.481888	-0.731932	NCIH1568	Non-Small Cell Lung Cancer	Lung
ACH-000916	-0.568988	-0.885522	NCIH1573	Non-Small Cell Lung Cancer	Lung
ACH-000015	-0.360205	-0.758246	NCIH1581	Non-Small Cell Lung Cancer	Lung
ACH-000744	-0.256915	-0.63041	NCIH1623	Non-Small Cell Lung Cancer	Lung
ACH-000766	-0.235005	-1.23114	NCIH1648	Non-Small Cell Lung Cancer	Lung
ACH-000448	-0.573178	-0.647401	NCIH1666	Non-Small Cell Lung Cancer	Lung
ACH-000021	-0.0260228	-0.718507	NCIH1693	Non-Small Cell Lung Cancer	Lung
ACH-000431	-0.46925	-0.85939	NCIH1694	Lung Neuroendocrine Tumor	Lung
ACH-000747	-0.563195	-0.608818	NCIH1703	Non-Small Cell Lung Cancer	Lung
ACH-000496	-0.243731	-0.509108	NCIH1792	Non-Small Cell Lung Cancer	Lung
ACH-000888	-1.25645	-1.25337	NCIH1793	Non-Small Cell Lung Cancer	Lung
ACH-000559	-0.495291	-0.998163	NCIH1836	Lung Neuroendocrine Tumor	Lung
ACH-000733	-0.541276	-0.537406	NCIH1838	Non-Small Cell Lung Cancer	Lung
ACH-000586	-0.570876	-0.976228	NCIH1876	Lung Neuroendocrine Tumor	Lung
ACH-000434	-0.528539	-0.48727	NCIH1915	Non-Small Cell Lung Cancer	Lung
ACH-000414	-1.10679	-1.6305	NCIH1944	Non-Small Cell Lung Cancer	Lung
ACH-000752	-1.33791	-1.2632	NCIH196	Lung Neuroendocrine Tumor	Lung
ACH-000587	-0.0574522	-0.785999	NCIH1975	Non-Small Cell Lung Cancer	Lung
ACH-000533	-0.634966	-0.694419	NCIH2004RT	Rhabdoid Cancer	Kidney
ACH-000886	-0.334172	-0.713762	NCIH2009	Non-Small Cell Lung Cancer	Lung
ACH-000781	-0.331119	-0.797614	NCIH2023	Non-Small Cell Lung Cancer	Lung
ACH-000521	0.00312389	-1.03687	NCIH2030	Non-Small Cell Lung Cancer	Lung
ACH-000153	-0.461024	-0.684797	NCIH2052	Pleural Mesothelioma	Pleura
ACH-000727	-0.802901	-0.72554	NCIH2066	Lung Neuroendocrine Tumor	Lung
ACH-000841	-0.433698	-0.66537	NCIH2087	Non-Small Cell Lung Cancer	Lung
ACH-000290	-0.580774	-0.699411	NCIH209	Lung Neuroendocrine Tumor	Lung
ACH-000929	-0.392801	-0.939982	NCIH2110	Non-Small Cell Lung Cancer	Lung
ACH-000639	-0.183681	-0.71446	NCIH211	Lung Neuroendocrine Tumor	Lung
ACH-000311	-0.0300462	-0.494647	NCIH2122	Non-Small Cell Lung Cancer	Lung
ACH-000785	-0.230036	-1.15501	NCIH2126	Non-Small Cell Lung Cancer	Lung
ACH-000481	-1.04994	-0.865949	NCIH2170	Non-Small Cell Lung Cancer	Lung
ACH-000924	-0.016361	-0.88845	NCIH2172	Non-Small Cell Lung Cancer	Lung
ACH-000447	-2.09425	-2.35781	NCIH2228	Non-Small Cell Lung Cancer	Lung
ACH-000912	0.101037	-0.692618	NCIH2286	Lung Neuroendocrine Tumor	Lung
ACH-000718	-0.808442	-0.714762	NCIH2291	Non-Small Cell Lung Cancer	Lung
ACH-000900	-0.766883	-0.925927	NCIH23	Non-Small Cell Lung Cancer	Lung
ACH-000121	-0.353627	-1.04382	NCIH2405	Non-Small Cell Lung Cancer	Lung
ACH-000700	0.0257319	-0.96569	NCIH2882	Non-Small Cell Lung Cancer	Lung
ACH-000251	-0.463532	-0.834857	NCIH2887	Non-Small Cell Lung Cancer	Lung
ACH-000648	-1.72402	-0.568324	NCIH28	Pleural Mesothelioma	Pleura
ACH-001075	-0.359557	-0.536541	NCIH292	Non-Small Cell Lung Cancer	Lung
ACH-000337	-0.464038	-0.647332	NCIH3122	Non-Small Cell Lung Cancer	Lung
ACH-000837	-0.318176	-0.73575	NCIH322	Non-Small Cell Lung Cancer	Lung
ACH-000109	-0.193991	-1.19392	NCIH3255	Non-Small Cell Lung Cancer	Lung
ACH-000860	-0.520453	-0.712081	NCIH358	Non-Small Cell Lung Cancer	Lung
ACH-000638	-0.998365	-0.616801	NCIH441	Non-Small Cell Lung Cancer	Lung
ACH-000800	-0.617915	-0.599749	NCIH446	Lung Neuroendocrine Tumor	Lung
ACH-000463	-0.449467	-0.74146	NCIH460	Non-Small Cell Lung Cancer	Lung
ACH-000360	-0.8555	-0.667529	NCIH508	Colorectal Adenocarcinoma	Bowel
ACH-000395	-0.619042	-0.864334	NCIH520	Non-Small Cell Lung Cancer	Lung
ACH-000343	-0.211992	-0.66757	NCIH522	Non-Small Cell Lung Cancer	Lung
ACH-000767	0.113069	-0.893726	NCIH526	Lung Neuroendocrine Tumor	Lung
ACH-000378	0.0832359	-0.508572	NCIH647	Non-Small Cell Lung Cancer	Lung
ACH-000945	-0.722911	-0.971944	NCIH650	Non-Small Cell Lung Cancer	Lung
ACH-000853	-0.593241	-0.839991	NCIH661	Non-Small Cell Lung Cancer	Lung
ACH-000491	-0.140151	-0.865329	NCIH716	Colorectal Adenocarcinoma	Bowel
ACH-000775	-0.505977	-0.685128	NCIH727	Lung Neuroendocrine Tumor	Lung
ACH-000403	-0.374739	-0.639037	NCIH747	Colorectal Adenocarcinoma	Bowel
ACH-000416	-0.655063	-0.635085	NCIH838	Non-Small Cell Lung Cancer	Lung
ACH-000292	-0.726958	-0.69543	NCIH841	Lung Neuroendocrine Tumor	Lung
ACH-000710	-0.0304286	-0.687439	NCIH854	Colorectal Adenocarcinoma	Bowel
ACH-000427	-0.336453	-1.01645	NCIN87	Esophagogastric Adenocarcinoma	Esophagus/Stomach
ACH-000911	-0.453513	-0.715081	NUGC3	Esophagogastric Adenocarcinoma	Esophagus/Stomach
ACH-000962	-0.280735	-0.684361	OC314	Ovarian Epithelial Tumor	Ovary/Fallopian Tube
ACH-000436	-0.744308	-0.515106	OCIMY7	Non-Hodgkin Lymphoma	Lymphoid
ACH-002179	-0.646617	-1.32625	OCUBM	Invasive Breast Carcinoma	Breast
ACH-000247	-0.206991	-0.54325	OCUM1	Esophagogastric Adenocarcinoma	Esophagus/Stomach
ACH-000544	-0.412346	-0.430989	OE21	Esophageal Squamous Cell Carcinoma	Esophagus/Stomach
ACH-002017	0.0600269	-0.717709	OMM1	Ocular Melanoma	Eye
ACH-000057	-0.334737	-0.578001	OPM1	Non-Hodgkin Lymphoma	Lymphoid
ACH-000159	-0.332626	-0.62834	OSRC2	Renal Cell Carcinoma	Kidney
ACH-000296	-0.392442	-0.809794	OUMS23	Colorectal Adenocarcinoma	Bowel
ACH-000291	0.717821	-1.46264	OV90	Ovarian Epithelial Tumor	Ovary/Fallopian Tube
ACH-000696	-0.84417	-1.0036	OVCAR8	Ovarian Epithelial Tumor	Ovary/Fallopian Tube
ACH-000663	-0.208222	-0.54539	OVTOKO	Ovarian Epithelial Tumor	Ovary/Fallopian Tube
ACH-000042	-0.439648	-0.40304	PANC0203	Pancreatic Adenocarcinoma	Pancreas
ACH-000235	-0.437666	-0.62808	PANC0403	Pancreatic Adenocarcinoma	Pancreas
ACH-000093	0.0479627	-0.60251	PANC0504	Pancreatic Adenocarcinoma	Pancreas
ACH-000060	-0.996349	-0.648571	PANC1005	Pancreatic Adenocarcinoma	Pancreas
ACH-000164	-0.83815	-0.966404	PANC1	Pancreatic Adenocarcinoma	Pancreas
ACH-000599	-0.841286	-0.441262	PATU8902	Pancreatic Adenocarcinoma	Pancreas
ACH-000023	-0.710986	-0.657531	PATU8988T	Pancreatic Adenocarcinoma	Pancreas
ACH-000030	-0.359899	-0.867859	PC14	Non-Small Cell Lung Cancer	Lung
ACH-000090	-0.383119	-0.859117	PC3	Prostate Adenocarcinoma	Prostate
ACH-000606	-0.582367	-1.21384	PECAPJ34CLONEC12	Head and Neck Squamous Cell Carcinoma	Head and Neck
ACH-000732	-0.613943	-0.954604	PECAPJ41CLONED2	Head and Neck Squamous Cell Carcinoma	Head and Neck
ACH-000735	-0.564005	-0.836567	PECAPJ49	Head and Neck Squamous Cell Carcinoma	Head and Neck
ACH-001170	-0.400946	-0.460629	PETA	Merkel Cell Carcinoma	Skin
ACH-000140	-0.67212	-0.684843	PFEIFFER	Non-Hodgkin Lymphoma	Lymphoid
ACH-000307	0.0126084	-0.668347	PK1	Pancreatic Adenocarcinoma	Pancreas
ACH-001318	-0.665478	-0.933576	PLCPRF5	Hepatocellular Carcinoma	Liver
ACH-000170	-0.571233	-0.60153	PRECLH	Non-Cancerous	Prostate
ACH-001175	-0.0224426	-0.978787	RCC4	Renal Cell Carcinoma	Kidney
ACH-000922	-0.184317	-0.721113	RCHACV	B-Lymphoblastic Leukemia/Lymphoma	Lymphoid
ACH-000041	-1.12082	-0.961783	RDES	Ewing Sarcoma	Bone
ACH-000169	-0.21737	-0.534621	RD	Rhabdomyosarcoma	Soft Tissue
ACH-000960	-0.218789	-0.527837	REH	B-Lymphoblastic Leukemia/Lymphoma	Lymphoid
ACH-000774	-0.5655	-0.590731	RERFLCAD2	Non-Small Cell Lung Cancer	Lung
ACH-000261	-0.412637	-0.830586	RERFLCAI	Non-Small Cell Lung Cancer	Lung
ACH-000062	-0.623888	-1.06641	RERFLCMS	Non-Small Cell Lung Cancer	Lung
ACH-000833	-0.218829	-0.411709	RH30	Rhabdomyosarcoma	Soft Tissue
ACH-000100	-0.114576	-0.785451	RH41	Rhabdomyosarcoma	Soft Tissue
ACH-000943	-0.777904	-1.11673	RKO	Colorectal Adenocarcinoma	Bowel
ACH-000965	-0.630928	-0.839349	RL952	Endometrial Carcinoma	Uterus
ACH-000371	-0.319519	-0.427447	RL	Non-Hodgkin Lymphoma	Lymphoid
ACH-000719	-0.527583	-0.550094	RMGI	Ovarian Epithelial Tumor	Ovary/Fallopian Tube
ACH-000701	-0.440252	-0.584849	RMUGS	Ovarian Epithelial Tumor	Ovary/Fallopian Tube
ACH-000348	-0.773236	-0.83747	RPMI7951	Melanoma	Skin
ACH-000817	-0.124168	-0.468701	RPMI8226	Non-Hodgkin Lymphoma	Lymphoid
ACH-000473	-0.636433	-0.568166	RT112	Bladder Urothelial Carcinoma	Bladder/Urinary Tract
ACH-000614	-0.279342	-0.478846	RVH421	Melanoma	Skin
ACH-000410	-1.02008	-0.282308	SAOS2	Osteosarcoma	Bone
ACH-000670	-0.989546	-0.656868	SBC5	Lung Neuroendocrine Tumor	Lung
ACH-000188	-0.643833	-0.907922	SCC25	Head and Neck Squamous Cell Carcinoma	Head and Neck
ACH-000238	-0.722923	-1.24428	SCC4	Head and Neck Squamous Cell Carcinoma	Head and Neck
ACH-000782	-0.155697	-0.377923	SEM	B-Lymphoblastic Leukemia/Lymphoma	Lymphoid
ACH-000655	-0.156026	-0.970449	SF268	Diffuse Glioma	CNS/Brain
ACH-000376	-0.402951	-0.315448	SF295	Diffuse Glioma	CNS/Brain
ACH-000441	-0.226366	-0.677521	SH4	Melanoma	Skin
ACH-000790	-0.511462	-0.908761	SHP77	Lung Neuroendocrine Tumor	Lung
ACH-000556	-0.872745	-0.938979	SIHA	Cervical Squamous Cell Carcinoma	Cervix
ACH-001189	-0.280254	-0.592199	SJRH30	Rhabdomyosarcoma	Soft Tissue
ACH-000748	-0.221827	-0.916124	SJSA1	Osteosarcoma	Bone
ACH-000017	0.0997054	-1.27912	SKBR3	Invasive Breast Carcinoma	Breast
ACH-002329	-0.797051	-0.859773	SKBR5	Breast Neoplasm, NOS	Breast
ACH-002330	-0.683945	-1.12587	SKBR7	Breast Neoplasm, NOS	Breast
ACH-000400	-0.196813	-0.59349	SKCO1	Colorectal Adenocarcinoma	Bowel
ACH-000087	-0.154444	-0.530734	SKES1	Ewing Sarcoma	Bone
ACH-000361	-0.214177	-0.875936	SKHEP1	Hepatocellular Carcinoma	Liver
ACH-000615	-0.107769	-0.732219	SKMEL28	Melanoma	Skin
ACH-001190	-0.514825	-0.605448	SKMEL2	Melanoma	Skin
ACH-000810	-0.294983	-0.666081	SKMEL30	Melanoma	Skin
ACH-000423	-0.471274	-0.342209	SKMEL3	Melanoma	Skin
ACH-000730	0.261466	-0.84714	SKMEL5	Melanoma	Skin
ACH-000665	-0.423705	-0.598743	SKMES1	Non-Small Cell Lung Cancer	Lung
ACH-000260	-0.749348	-1.14115	SKNAS	Neuroblastoma	Peripheral Nervous System
ACH-000312	-0.341932	-0.928439	SKNBE2	Neuroblastoma	Peripheral Nervous System
ACH-000366	-0.522243	-0.861947	SKNDZ	Neuroblastoma	Peripheral Nervous System
ACH-001192	-0.816148	-0.868879	SKNEP1	Ewing Sarcoma	Bone
ACH-000341	-0.694721	-1.3069	SKNFI	Neuroblastoma	Peripheral Nervous System
ACH-000039	-1.00954	-1.20642	SKNMC	Ewing Sarcoma	Bone
ACH-000149	-1.03404	-1.20716	SKNSH	Neuroblastoma	Peripheral Nervous System
ACH-001196	-0.327814	-0.682771	SMSCTR	Rhabdomyosarcoma	Soft Tissue
ACH-001198	-0.900461	-1.01635	SNB19	Diffuse Glioma	CNS/Brain
ACH-000974	0.07083	-0.353315	SNGM	Endometrial Carcinoma	Uterus
ACH-000549	-0.468488	-1.03473	SNU1076	Head and Neck Squamous Cell Carcinoma	Head and Neck
ACH-000209	-0.733864	-0.454969	SNU1079	Intraductal Papillary Neoplasm of the Bile Duct	Biliary Tract
ACH-000368	-0.868194	-0.693932	SNU1105	Diffuse Glioma	CNS/Brain
ACH-000932	0.0488965	-0.270636	SNU1	Esophagogastric Adenocarcinoma	Esophagus/Stomach
ACH-000466	-0.233306	-1.05551	SNU216	Esophagogastric Adenocarcinoma	Esophagus/Stomach
ACH-000907	-0.0248996	-0.879538	SNU349	Renal Cell Carcinoma	Kidney
ACH-000955	-0.0717891	-0.731706	SNU407	Colorectal Adenocarcinoma	Bowel
ACH-000493	-0.236416	-0.794904	SNU423	Hepatocellular Carcinoma	Liver
ACH-000420	-0.427357	-0.725541	SNU449	Hepatocellular Carcinoma	Liver
ACH-000303	-0.539487	-0.709398	SNU5	Esophagogastric Adenocarcinoma	Esophagus/Stomach
ACH-000736	-0.588891	-0.838189	SNU601	Esophagogastric Adenocarcinoma	Esophagus/Stomach
ACH-000532	-0.146684	-0.743087	SNU61	Colorectal Adenocarcinoma	Bowel
ACH-000407	-0.708679	-0.90219	SNU685	Endometrial Carcinoma	Uterus
ACH-000898	-0.353683	-0.801244	SNU719	Esophagogastric Adenocarcinoma	Esophagus/Stomach
ACH-000807	-0.703528	-0.959143	SNU738	Diffuse Glioma	CNS/Brain
ACH-000537	-0.5308	-0.711051	SNU761	Hepatocellular Carcinoma	Liver
ACH-000991	0.0310994	-0.636974	SNU81	Colorectal Adenocarcinoma	Bowel
ACH-000316	-1.27384	-1.32804	SNU886	Hepatocellular Carcinoma	Liver
ACH-000460	-0.581185	-0.603626	SNU8	Ovarian Epithelial Tumor	Ovary/Fallopian Tube
ACH-000967	-0.0840271	-0.683464	SNUC2A	Colorectal Adenocarcinoma	Bowel
ACH-000959	-0.330308	-0.493094	SNUC4	Colorectal Adenocarcinoma	Bowel
ACH-000553	-0.0971457	-0.219905	SQ1	Non-Small Cell Lung Cancer	Lung
ACH-002334	-0.412959	-0.656608	SS1A	Synovial Sarcoma	Soft Tissue
ACH-000114	-0.265622	-0.63996	SU8686	Pancreatic Adenocarcinoma	Pancreas
ACH-000271	-0.548172	-0.643036	SUDHL10	Non-Hodgkin Lymphoma	Lymphoid
ACH-000365	-0.290234	-0.396754	SUDHL4	Non-Hodgkin Lymphoma	Lymphoid
ACH-000611	-0.195772	-0.741446	SUDHL6	Non-Hodgkin Lymphoma	Lymphoid
ACH-000652	-0.348771	-0.292657	SUIT2	Pancreatic Adenocarcinoma	Pancreas
ACH-001388	-0.724266	-0.673279	SUM102PT	Invasive Breast Carcinoma	Breast
ACH-001389	-0.477255	-1.35983	SUM1315MO2	Invasive Breast Carcinoma	Breast
ACH-001390	0.0148773	-1.0083	SUM149PT	Invasive Breast Carcinoma	Breast
ACH-001391	-0.529624	-1.36603	SUM159PT	Invasive Breast Carcinoma	Breast
ACH-001392	-0.728471	-0.725338	SUM185PE	Invasive Breast Carcinoma	Breast
ACH-001393	-0.167495	-1.05277	SUM190PT	Invasive Breast Carcinoma	Breast
ACH-001397	-0.71483	-1.0962	SUM225CWN	Invasive Breast Carcinoma	Breast
ACH-001394	-0.189295	-0.654301	SUM229PE	Invasive Breast Carcinoma	Breast
ACH-001395	-0.0473006	-0.333246	SUM44PE	Invasive Breast Carcinoma	Breast
ACH-001396	-0.135791	-0.476512	SUM52PE	Invasive Breast Carcinoma	Breast
ACH-001201	-0.439562	-0.721668	SUMB002	Embryonal Tumor	CNS/Brain
ACH-000953	-0.466435	-0.531025	SUPT1	T-Lymphoblastic Leukemia/Lymphoma	Lymphoid
ACH-000437	-0.663015	-1.70614	SW1088	Diffuse Glioma	CNS/Brain
ACH-000890	-0.877847	-0.823601	SW1271	Lung Neuroendocrine Tumor	Lung
ACH-000418	-0.348923	-0.651195	SW1353	Chondrosarcoma	Bone
ACH-000236	-0.224925	-0.771774	SW1417	Colorectal Adenocarcinoma	Bowel
ACH-000470	-0.356002	-0.18861	SW1463	Colorectal Adenocarcinoma	Bowel
ACH-000677	-0.498299	-0.506943	SW1573	Non-Small Cell Lung Cancer	Lung
ACH-000883	0.252296	-1.07202	SW1783	Diffuse Glioma	CNS/Brain
ACH-000155	-0.339445	-0.41479	SW1990	Pancreatic Adenocarcinoma	Pancreas
ACH-000820	-0.727779	-0.544961	SW403	Colorectal Adenocarcinoma	Bowel
ACH-000842	-0.313965	-0.653995	SW480	Colorectal Adenocarcinoma	Bowel
ACH-000958	-0.596555	-0.500431	SW48	Colorectal Adenocarcinoma	Bowel
ACH-001825	-0.5693	-0.846041	SW527	Colorectal Adenocarcinoma	Bowel
ACH-000163	-0.230297	-0.781675	SW579	Head and Neck Squamous Cell Carcinoma	Head and Neck
ACH-000651	-0.491907	-0.709141	SW620	Colorectal Adenocarcinoma	Bowel
ACH-000384	-0.739201	-0.789978	SW780	Bladder Urothelial Carcinoma	Bladder/Urinary Tract
ACH-000421	-0.512334	-0.708296	SW837	Colorectal Adenocarcinoma	Bowel
ACH-000680	-0.485567	-0.744014	SW948	Colorectal Adenocarcinoma	Bowel
ACH-001275	-0.0498083	-0.56406	SYO1	Synovial Sarcoma	Soft Tissue
ACH-000018	-0.20819	-0.857335	T24	Bladder Urothelial Carcinoma	Bladder/Urinary Tract
ACH-000147	-0.545196	-1.05332	T47D	Invasive Breast Carcinoma	Breast
ACH-000424	-0.0625319	-0.423768	TC71	Ewing Sarcoma	Bone
ACH-000502	-0.940661	-0.910261	TCCPAN2	Pancreatic Adenocarcinoma	Pancreas
ACH-000720	-0.604224	-0.642902	TCCSUP	Bladder Urothelial Carcinoma	Bladder/Urinary Tract
ACH-000318	-1.12178	-0.78666	TE10	Esophageal Squamous Cell Carcinoma	Esophagus/Stomach
ACH-000488	-0.547785	-0.587176	TE11	Esophageal Squamous Cell Carcinoma	Esophagus/Stomach
ACH-000726	-0.56298	-0.834415	TE14	Esophageal Squamous Cell Carcinoma	Esophagus/Stomach
ACH-000647	-0.34146	-1.32185	TE1	Esophageal Squamous Cell Carcinoma	Esophagus/Stomach
ACH-000917	-0.478553	-0.932848	TE4	Esophageal Squamous Cell Carcinoma	Esophagus/Stomach
ACH-000605	-0.36676	-0.682605	TE6	Esophageal Squamous Cell Carcinoma	Esophagus/Stomach
ACH-000452	-0.206633	-0.551234	TE8	Esophageal Squamous Cell Carcinoma	Esophagus/Stomach
ACH-000694	-0.489655	-0.891233	TE9	Esophageal Squamous Cell Carcinoma	Esophagus/Stomach
ACH-000397	-1.25342	-1.22306	TEN	Endometrial Carcinoma	Uterus
ACH-000146	-0.396763	-0.581007	THP1	Acute Myeloid Leukemia	Myeloid
ACH-000172	-0.335571	-0.569702	TM87	Embryonal Tumor	CNS/Brain
ACH-001211	-0.431513	-0.601115	TTC549	Embryonal Tumor	CNS/Brain
ACH-000597	-0.712714	-0.63513	TTC709	Embryonal Tumor	CNS/Brain
ACH-000459	-0.578697	-0.613512	TUHR10TKB	Renal Cell Carcinoma	Kidney
ACH-000317	-0.747157	-0.931509	TUHR14TKB	Renal Cell Carcinoma	Kidney
ACH-000495	-0.751355	-0.837696	TUHR4TKB	Renal Cell Carcinoma	Kidney
ACH-000430	-0.343142	-0.594974	TYKNU	Ovarian Epithelial Tumor	Ovary/Fallopian Tube
ACH-000040	-0.497513	-1.12455	U118MG	Diffuse Glioma	CNS/Brain
ACH-000232	-0.223947	-0.648122	U251MG	Diffuse Glioma	CNS/Brain
ACH-000364	-0.36832	-0.744791	U2OS	Osteosarcoma	Bone
ACH-000075	0.257314	-0.914414	U87MG	Diffuse Glioma	CNS/Brain
ACH-000406	-0.762501	-0.801905	U937	Acute Myeloid Leukemia	Myeloid
ACH-000579	-0.486075	-0.631653	UACC257	Melanoma	Skin
ACH-000425	-0.342836	-0.49009	UACC62	Melanoma	Skin
ACH-000568	-0.424183	-0.805728	UACC812	Invasive Breast Carcinoma	Breast
ACH-000554	-0.155338	-0.601009	UACC893	Invasive Breast Carcinoma	Breast
ACH-000741	-0.872012	-0.425103	UBLC1	Bladder Urothelial Carcinoma	Bladder/Urinary Tract
ACH-000522	-0.196694	-0.992281	UMUC3	Bladder Urothelial Carcinoma	Bladder/Urinary Tract
ACH-000484	-0.220575	-0.79885	VMRCRCW	Renal Cell Carcinoma	Kidney
ACH-000304	-0.128415	-0.660765	WM115	Melanoma	Skin
ACH-000661	-0.140935	-0.438455	WM1799	Melanoma	Skin
ACH-001239	-0.289447	-0.590124	WM2664	Melanoma	Skin
ACH-000827	-0.579639	-0.674467	WM793	Melanoma	Skin
ACH-000899	-0.315328	-0.476037	WM88	Melanoma	Skin
ACH-000765	-0.357974	-0.668614	WM983B	Melanoma	Skin
ACH-000534	-0.565826	-0.4106	WSUDLCL2	Non-Hodgkin Lymphoma	Lymphoid
ACH-000762	-0.549063	-0.756557	YD38	Head and Neck Squamous Cell Carcinoma	Head and Neck
ACH-000630	-0.373232	-0.874626	YD8	Head and Neck Squamous Cell Carcinoma	Head and Neck
ACH-001249	-0.156517	-0.570572	YMB1	Invasive Breast Carcinoma	Breast
ACH-000097	-0.125948	-0.833732	ZR751	Invasive Breast Carcinoma	Breast
ACH-002331	-0.199549	-0.72603	ZR75B	Invasive Breast Carcinoma	Breast
