# Supplementary material for: Weakened APC/C activity at mitotic exit drives cancer vulnerability to KIF18A inhibition
Source: EMBO J. 2024 Jan 26;43(5):2. doi: 10.1038/s44318-024-00031-6 (PMC10907621; doi:10.1038/s44318-024-00031-6)
Supplement: Supplementary file 17 — Source Data Fig. 6 [file 44318_2024_31_MOESM17_ESM.zip › Figure 6/6C/FullPanel_KIF18AiDelay_MetaToAna.xlsx]

## Sheet: Description
Comparison between the average duration of the metaphase to anaphase transition of a cell line in DMSO and average mitotic delay of that cell line in KIF18Ai.

## Sheet: Data
Cell Line	Average Metaphase to Anaphase (min)	Average Mitotic Duration in KIF18Ai (hr)
MCF10A	8.23529	0.376225
HCT116	9.0678	1.27315
RPE1	9.3	0.573529
DLD1	11.8333	0.466667
MCF7	21.3158	2.69599
HeLa	27.5833	3.45246
OVCAR-8	28.1132	5.35945
MDA-MB-157	30.4717	6.48718
OVCAR-3	35.463	15.3493
HCC1806	45.2885	8.18981
